# Supplementary material for: Transcripts derived from AmnSINE1 repetitive sequences are depleted in the cortex of autism spectrum disorder patients
Source: Front Bioinform. 2025 Apr 9;5:1532981. doi: 10.3389/fbinf.2025.1532981 (PMC12015672; doi:10.3389/fbinf.2025.1532981)
Supplement: Supplementary file 1 [file DataSheet1.zip]

Archive with 24 entries (23 files):
- new_supplementary/
- __MACOSX/._new_supplementary
- new_supplementary/FIGURE_S1.jpeg
- __MACOSX/new_supplementary/._FIGURE_S1.jpeg
- new_supplementary/Supplementary Table S6.csv
- __MACOSX/new_supplementary/._Supplementary Table S6.csv
- new_supplementary/Supplementary Table S3.csv
- __MACOSX/new_supplementary/._Supplementary Table S3.csv
- new_supplementary/Supplementary Table S2.csv
- __MACOSX/new_supplementary/._Supplementary Table S2.csv
- new_supplementary/Supplementary Table S1.csv
- __MACOSX/new_supplementary/._Supplementary Table S1.csv
- new_supplementary/Supplementary Table S7.xlsx
- __MACOSX/new_supplementary/._Supplementary Table S7.xlsx
- new_supplementary/Supplementary Table S4.xlsx
- __MACOSX/new_supplementary/._Supplementary Table S4.xlsx
- new_supplementary/Supplementary Table S8.xlsx
- __MACOSX/new_supplementary/._Supplementary Table S8.xlsx
- new_supplementary/Supplementary Table S9.xlsx
- __MACOSX/new_supplementary/._Supplementary Table S9.xlsx
- new_supplementary/Supplementary Table S5.xlsx
- __MACOSX/new_supplementary/._Supplementary Table S5.xlsx
- new_supplementary/FIGURE_S2.jpeg
- __MACOSX/new_supplementary/._FIGURE_S2.jpeg
