# Supplementary material for: Transcripts derived from AmnSINE1 repetitive sequences are depleted in the cortex of autism spectrum disorder patients
Source: Front Bioinform. 2025 Apr 9;5:1532981. doi: 10.3389/fbinf.2025.1532981 (PMC12015672; doi:10.3389/fbinf.2025.1532981)
Supplement: Supplementary file 1 [file DataSheet1.zip › new_supplementary/Supplementary Table S6.csv]

Modello	Nome_TF	padj
MA1473.1	CDX4	6.760599168445186e-13
MA0710.1	NOTO	2.245916661036933e-11
MA0913.2	HOXD9	2.2754168065176864e-11
MA1505.1	HOXC8	5.606037477365249e-11
MA0886.1	EMX2	7.381601727479096e-11
MA0878.2	CDX1	1.003256230029754e-10
MA1497.1	HOXA6	1.2662331292860714e-10
MA1113.2	PBX2	1.345773067362903e-10
MA1530.1	NKX6-3	1.4890678919454686e-10
MA0703.2	LMX1B	2.454347077882368e-10
MA0726.1	VSX2	3.5011395468336207e-10
MA0725.1	VSX1	3.5011395468336207e-10
MA1499.1	HOXB4	5.031715729816721e-10
MA0904.2	HOXB5	7.9477519628282e-10
MA0754.1	CUX1	9.589447367705982e-10
MA0702.2	LMX1A	1.1523736077331864e-09
MA0900.2	HOXA2	1.551807642917489e-09
MA0706.1	MEOX2	1.6558706210613547e-09
MA0033.2	FOXL1	2.239081881357229e-09
MA0899.1	HOXA10	2.815338163009144e-09
MA0035.4	GATA1	2.8592354149415904e-09
MA1524.1	MSGN1	3.972903100951221e-09
MA0465.2	CDX2	4.542415008644874e-09
MA0850.1	FOXP3	4.728846388046134e-09
MA0848.1	FOXO4	6.5885460306344565e-09
MA0722.1	VAX1	9.376674024058046e-09
MA0707.1	MNX1	1.0099251648612097e-08
MA0723.1	VAX2	1.0238131641968821e-08
MA1112.2	NR4A1	1.0565591882334116e-08
MA0610.1	DMRT3	2.007644905798204e-08
MA0032.2	FOXC1	2.238053542148698e-08
MA1496.1	HOXA4	2.4338897527115493e-08
MA0910.2	HOXD8	2.8624456956626506e-08
MA0612.2	EMX1	2.9316609205512813e-08
MA0124.1	NKX3-1	3.1110580357807587e-08
MA1471.1	BARX2	3.6337677458526784e-08
MA0628.1	POU6F1	5.592761438360036e-08
MA1495.1	HOXA1	6.27968193476662e-08
MA0793.1	POU6F2	7.500336957935504e-08
MA0025.2	NFIL3	7.667253701425546e-08
MA1507.1	HOXD4	8.32965919237003e-08
MA1504.1	HOXC4	8.32965919237003e-08
MA0613.1	FOXG1	8.506234502709127e-08
MA0036.3	GATA2	8.781190599219109e-08
MA0700.2	LHX2	9.366658059232597e-08
MA0895.1	HMBOX1	9.54954563914115e-08
MA0143.4	SOX2	1.0027110383361945e-07
MA0893.2	GSX2	1.0717063962718017e-07
MA1498.1	HOXA7	1.2965819857505566e-07
MA1501.1	HOXB7	1.383231119045349e-07
MA0084.1	SRY	1.7380872885043845e-07
MA0481.3	FOXP1	2.0061767380085177e-07
MA1683.1	FOXA3	2.3035413648253258e-07
MA0674.1	NKX6-1	2.948331523363692e-07
MA0661.1	MEOX1	3.517382520939777e-07
MA0479.1	FOXH1	4.047069874979663e-07
MA0888.1	EVX2	4.310923486147219e-07
MA1534.1	NR1I3	5.9761024929705e-07
MA0892.1	GSX1	6.387994426358931e-07
MA1525.1	NFATC4	6.457758615426881e-07
MA0468.1	DUX4	6.762545335679255e-07
MA0766.2	GATA5	6.98406206488857e-07
MA0508.3	PRDM1	7.157092496853124e-07
MA0912.2	HOXD3	7.62673591335578e-07
MA1549.1	POU6F1	1.003503572717922e-06
MA0887.1	EVX1	1.064996647508218e-06
MA1502.1	HOXB8	1.112637908405101e-06
MA1519.1	LHX5	1.157868238078155e-06
MA0894.1	HESX1	1.2579108194368236e-06
MA0769.2	TCF7	1.3143935350345983e-06
MA0485.2	HOXC9	1.461097860362651e-06
MA0792.1	POU5F1B	1.745259427329282e-06
MA0755.1	CUX2	2.2300686451749044e-06
MA0075.3	PRRX2	2.5492255595928106e-06
MA0148.4	FOXA1	2.9275185469851616e-06
MA1639.1	MEIS1	2.9357902105920788e-06
MA0901.2	HOXB13	3.4177385864318914e-06
MA0625.1	NFATC3	4.145306828517942e-06
MA0634.1	ALX3	4.374859285976654e-06
MA0476.1	FOS	4.380603451144653e-06
MA0031.1	FOXD1	4.767336343425648e-06
MA0157.2	FOXO3	4.767336343425648e-06
MA0042.2	FOXI1	4.807688185026498e-06
MA0849.1	FOXO6	4.807688185026498e-06
MA0593.1	FOXP2	5.451281179559444e-06
MA0642.1	EN2	5.894899308271114e-06
MA1152.1	SOX15	9.011924501760873e-06
MA0639.1	DBP	1.0494232064491607e-05
MA1103.2	FOXK2	1.061653368435099e-05
MA0876.1	BSX	1.1211525139403518e-05
MA1115.1	POU5F1	1.2311542441995772e-05
MA1120.1	SOX13	1.2470358648647125e-05
MA0699.1	LBX2	1.2617380555298546e-05
MA1503.1	HOXB9	1.3558546994652977e-05
MA1104.2	GATA6	1.3907829941041024e-05
MA0772.1	IRF7	1.472719245406519e-05
MA0037.3	GATA3	1.61357540237142e-05
MA0914.1	ISL2	1.628987172712723e-05
MA0718.1	RAX	1.629388268165067e-05
MA0158.2	HOXA5	1.7365608672121864e-05
MA0905.1	HOXC10	1.826189830179377e-05
MA0635.1	BARHL2	1.8663517082500618e-05
MA0675.1	NKX6-2	2.335262705169396e-05
MA1134.1	JUNB	2.364717462961483e-05
MA1134.1	FOS	2.364717462961483e-05
MA1644.1	NFYC	2.4094568515196427e-05
MA0708.1	MSX2	3.0936066164678726e-05
MA0687.1	SPIC	3.4625892129845965e-05
MA1142.1	FOSL1	3.656503360627309e-05
MA1142.1	JUND	3.656503360627309e-05
MA0788.1	POU3F3	3.971512990674716e-05
MA0679.2	ONECUT1	3.997832616411148e-05
MA1463.1	ARGFX	4.3719979774482784e-05
MA0909.2	HOXD13	4.9179093186188215e-05
MA0511.2	RUNX2	5.0256209866231504e-05
MA0701.2	LHX9	5.3286670123787845e-05
MA0132.2	PDX1	5.455516978668579e-05
MA1132.1	JUNB	5.7531901798673526e-05
MA1132.1	JUN	5.7531901798673526e-05
MA0491.2	JUND	5.827232133589972e-05
MA0060.3	NFYA	6.0787794743751473e-05
MA1468.1	ATOH7	6.081629094619722e-05
MA0627.2	POU2F3	6.687901095860374e-05
MA0724.1	VENTX	6.799684923151782e-05
MA0786.1	POU3F1	7.125439818067748e-05
MA1144.1	JUND	7.389644507713861e-05
MA1144.1	FOSL2	7.389644507713861e-05
MA0002.1	RUNX1	7.462754381701302e-05
MA0618.1	LBX1	7.55858371707674e-05
MA0875.1	BARX1	7.881523019187973e-05
MA0867.2	SOX4	9.92837023946656e-05
MA1508.1	IKZF1	0.0001030868425127
MA1117.1	RELB	0.0001064806222378
MA0890.1	GBX2	0.0001119531435682
MA0666.1	MSX1	0.0001184231789504
MA0644.1	ESX1	0.0001193460745869
MA0877.2	BARHL1	0.0001207086228601
MA0843.1	TEF	0.0001417384642539
MA1130.1	JUN	0.0001429682426691
MA1130.1	FOSL2	0.0001429682426691
MA0827.1	OLIG3	0.0001606601532504
MA0490.2	JUNB	0.0001669123586879
MA0047.3	FOXA2	0.000168212603487
MA0665.1	MSC	0.0001715214058797
MA1481.1	DRGX	0.0001760475081795
MA0068.2	PAX4	0.0001964565224674
MA0099.3	FOS	0.0002285089383423
MA0099.3	JUN	0.0002285089383423
MA0477.2	FOSL1	0.0002421819623577
MA0100.3	MYB	0.0002529325352399
MA0882.1	DLX6	0.0002810957711241
MA1500.1	HOXB6	0.000284024713875
MA1580.1	ZBTB32	0.0003051883788651
MA0654.1	ISX	0.0003358803051919
MA0889.1	GBX1	0.0003502707165029
MA0672.1	NKX2-3	0.0003670837618283
MA0122.2	NKX3-2	0.0004017443891879
MA0482.2	GATA4	0.0004064187376137
MA1109.1	NEUROD1	0.000452626444961
MA0091.1	TAL1	0.0005840120281085
MA0091.1	TCF3	0.0005840120281085
MA0902.2	HOXB2	0.0005909827900908
MA0669.1	NEUROG2	0.0005917519810058
MA0043.3	HLF	0.0006182152090881
MA1138.1	FOSL2	0.0006821028836623
MA1138.1	JUNB	0.0006821028836623
MA0868.2	SOX8	0.0007521443255836
MA0658.1	LHX6	0.0007674737266175
MA1135.1	JUNB	0.0007771950644692
MA1135.1	FOSB	0.0007771950644692
MA0808.1	TEAD3	0.0008645515302872
