# Supplementary material for: Transcripts derived from AmnSINE1 repetitive sequences are depleted in the cortex of autism spectrum disorder patients
Source: Front Bioinform. 2025 Apr 9;5:1532981. doi: 10.3389/fbinf.2025.1532981 (PMC12015672; doi:10.3389/fbinf.2025.1532981)
Supplement: Supplementary file 1 [file DataSheet1.zip › new_supplementary/Supplementary Table S3.csv]

Gene Name	microRNA
7SK	1
ZIC2	1
MIEF1	1
MIEN1	1
MIER1	1
MIF	1
MIF-AS1	1
MIF4GD	1
MINCR	1
MICOS13	1
MINDY4B	1
MIPEPP1	1
MIPOL1	1
MIR1-1HG	1
MIR1227	1
MIR124-1HG	1
MIR124-2HG	1
MIR1302-9HG	1
MIR130AHG	1
MIOX	1
MIR1324	1
MICOS10-NBL1	1
MICD	1
ZIK1P1	1
MFSD11	1
MFSD14A	1
MFSD4A	1
MFSD6L	1
MFSD9	1
MGAT2P1	1
MGAT2P2	1
MICOS10-DT	1
MGAT4EP	1
MGC15885	1
MGC27382	1
ZIK1	1
MIA-RAB4B	1
MIA2	1
MIA3	1
ZIC5	1
MICALL2-DT	1
MGAT4FP	1
MIR142HG	1
MIR17HG	1
MIR181D	1
MIR548A1HG	1
MIR5572	1
MIR6088	1
MIR6165	1
MIR634	1
MIR641	1
MIR6730	1
MIR6784	1
MIR5100	1
MIR6795	1
MIS18BP1	1
MISP3	1
MITD1	1
MITF	1
MIX23	1
MKLN1	1
MKRN2	1
MKRN2OS	1
MIRLET7A1HG	1
MIR497HG	1
MIR492	1
MIR4732	1
MIR1915HG	1
MIR210	1
MIR222HG	1
MIR22HG	1
ZHX2	1
MIR3142HG	1
MIR3171HG	1
MIR325HG	1
MIR3677HG	1
MIR371A	1
MIR378D2HG	1
MIR4259	1
MIR4267	1
MIR4280HG	1
MIR4290HG	1
MIR4315-1	1
MIR4315-2	1
MIR4422HG	1
MIR4688	1
MFFP1	1
MFF	1
MFAP3L	1
MEX3C	1
MATN4	1
ZMAT4	1
MBLAC1	1
MBTPS1	1
MCCC2	1
MCCD1P1	1
MCF2	1
ZMAT3	1
ZMAT5	1
MCF2L-AS1	1
MCOLN2	1
MCPH1-DT	1
MCRIP2P1	1
MCUB	1
MCUR1	1
MDFIC	1
MDH1P2	1
MDK	1
MCL1	1
MAS1LP1	1
MARVELD3	1
MARVELD2	1
MAPK6P1	1
MAPK9	1
MAPKAPK5-AS1	1
MAPT-IT1	1
MARCHF11-DT	1
MARCHF2	1
MARCHF7	1
MARCHF9	1
MARCKS	1
MARCKSL1	1
MARCKSL1P1	1
MARCKSL1P2	1
MARK1	1
MARK2P14	1
MARK2P15	1
MARK2P17	1
MARK2P6	1
MARK2P9	1
MARK3P3	1
MDM4P1	1
MKRN3	1
ZKSCAN8	1
MECR	1
MEPCE	1
MESTP1	1
METAP2	1
METTL14	1
METTL1P1	1
METTL21A	1
METTL21C	1
METTL21EP	1
MEP1B	1
METTL22	1
METTL25	1
METTL27	1
METTL2A	1
METTL4	1
METTL6	1
METTL7A	1
METTL7B	1
METTL9	1
METTL23	1
MELTF-AS1	1
MEIS1-AS2	1
MEIOB	1
MED10	1
MED13	1
MED14OS	1
MED15P4	1
MED15P8	1
MED15P9	1
MED19	1
MED23	1
MED27	1
MED28	1
MED31	1
MED6	1
MED7	1
MED8-AS1	1
MEF2AP1	1
MEF2B	1
MEFV	1
MEI1	1
MEI4	1
MDP1	1
ZMPSTE24	1
MKRN5P	1
MKRN9P	1
MSTN	1
MSX2	1
MT1A	1
MT1B	1
MT1DP	1
MT1E	1
MT1G	1
MT1HL1	1
MST1P2	1
MT1JP	1
MT1XP1	1
MT4	1
MTA1	1
MTA1-DT	1
MTA3P1	1
MTARC2	1
MTATP6P1	1
MTATP6P14	1
MT1P1	1
MTATP6P15	1
MSRA	1
MSLN	1
MRPS30-DT	1
MRPS31P5	1
MRPS5P4	1
MRPS6	1
MRPS9	1
MRRFP1	1
MRTO4	1
MS4A12	1
MSN	1
MS4A14	1
MS4A3	1
MS4A5	1
MS4A7	1
MSANTD2P1	1
MSANTD3P1	1
MSANTD4	1
MSC	1
ZFPM1-AS1	1
MS4A15	1
MTATP6P21	1
MTATP6P23	1
MTATP6P26	1
MTCO3P35	1
MTCO3P41	1
MTCO3P43	1
MTCYBP1	1
MTCYBP11	1
MTCYBP12	1
MTCYBP14	1
MTCYBP16	1
MTCO3P31	1
MTCYBP17	1
MTCYBP19	1
MTCYBP20	1
MTCYBP21	1
MTCYBP22	1
MTCYBP27	1
MTCYBP32	1
MTCYBP38	1
MTCYBP39	1
MTCYBP18	1
MTCO3P27	1
MTCO3P16	1
MTCO3P15	1
MTATP6P3	1
MTATP6P5	1
MTCH1	1
MTCH1P1	1
MTCL1P1	1
MTCO1P15	1
MTCO1P18	1
MTCO1P22	1
MTCO1P24	1
MTCO1P38	1
MTCO1P42	1
MTCO1P43	1
MTCO1P54	1
MTCO1P55	1
MTCO1P7	1
MTCO2P18	1
MTCO2P5	1
MTCO2P7	1
MTCO3P11	1
MRPS24	1
MRPS21	1
MRPS18C	1
MRPS18A	1
MOCS1P1	1
MOCS2-DT	1
MOCS3	1
ZFYVE16	1
MORC1	1
MORC2-AS1	1
MORC3	1
MORF4L1P3	1
MOB3A	1
MORN4	1
MPC1	1
MPDU1	1
MPHOSPH10P1	1
MPHOSPH10P9	1
MPHOSPH6	1
MPLKIP	1
MPP7-DT	1
MPPE1P1	1
MOSPD1	1
MOB1A	1
MNX1-AS2	1
MNDA	1
MLF1	1
MLF1-DT	1
MLF2	1
MLH1	1
MLIP-AS1	1
MLLT11	1
MLNR	1
MLPH	1
ZFYVE9P1	1
MME	1
MMP10	1
MMP12	1
ZFYVE27	1
MMP2-AS1	1
MMP23A	1
MMP23B	1
MMP24OS	1
MMRN1	1
MNAT1	1
MPPED1	1
MKRN6P	1
MPRIP-AS1	1
MRAP	1
MRPL36	1
MRPL40P1	1
MRPL41	1
MRPL42P2	1
MRPL45P2	1
MRPL46	1
MRPL48	1
MRPL49	1
MRPL32	1
MRPL49P1	1
MRPL55	1
MRPL57	1
MRPL9P1	1
MRPS11P1	1
MRPS15P1	1
MRPS16P1	1
MRPS16P2	1
MRPS16P3	1
MRPL51	1
MRPL30	1
MRPL28	1
MRPL27	1
MRAP2	1
MRE11	1
MREG	1
MRFAP1	1
MRGBP	1
MRGPRG	1
MRGPRX12P	1
MRGPRX13P	1
MRGPRX3	1
MRGPRX5P	1
MRI1	1
MRM1	1
MRM3	1
MROH3P	1
MROH7-TTC4	1
MRPL15	1
MRPL2	1
MRPL22P1	1
MRPL23-AS1	1
MPV17L	1
MAPK11	1
MAP4K1-AS1	1
MAP3K9-DT	1
LINC02654	1
LINC02659	1
LINC02663	1
LINC02664	1
LINC02666	1
LINC02667	1
LINC02671	1
LINC02672	1
LINC02649	1
LINC02673	1
LINC02676	1
LINC02679	1
LINC02681	1
LINC02684	1
LINC02685	1
LINC02686	1
LINC02687	1
LINC02691	1
LINC02674	1
LINC02699	1
LINC02645	1
LINC02635	1
LINC02545	1
LINC02551	1
LINC02553	1
LINC02560	1
LINC02561	1
LINC02574	1
LINC02577	1
LINC02582	1
LINC02642	1
LINC02596	1
LINC02604	1
LINC02608	1
LINC02611	1
LINC02612	1
LINC02616	1
LINC02618	1
LINC02630	1
LINC02631	1
LINC02601	1
LINC02708	1
LINC02709	1
LINC02710	1
LINC02799	1
LINC02801	1
LINC02806	1
LINC02814	1
LINC02815	1
LINC02821	1
LINC02823	1
LINC02830	1
LINC02798	1
LINC02835	1
LINC02839	1
LINC02842	1
LINC02844	1
LINC02848	1
LINC02854	1
LINC02855	1
LINC02857	1
LINC02865	1
LINC02838	1
LINC02785	1
LINC02782	1
LINC02781	1
LINC02712	1
LINC02713	1
LINC02714	1
LINC02720	1
LINC02721	1
LINC02730	1
LINC02733	1
LINC02736	1
LINC02742	1
LINC02747	1
LINC02749	1
LINC02754	1
LINC02756	1
LINC02761	1
LINC02763	1
LINC02766	1
LINC02770	1
LINC02771	1
LINC02780	1
LINC02541	1
LINC02517	1
LINC02516	1
LINC02515	1
LINC02246	1
LINC02247	1
LINC02249	1
LINC02252	1
LINC02261	1
LINC02262	1
LINC02264	1
LINC02269	1
LINC02239	1
LINC02275	1
LINC02280	1
LINC02288	1
LINC02293	1
LINC02297	1
LINC02298	1
LINC02300	1
LINC02308	1
LINC02312	1
LINC02278	1
LINC02222	1
LINC02221	1
LINC02217	1
LINC02148	1
LINC02149	1
LINC02152	1
LINC02154	1
LINC02156	1
LINC02160	1
LINC02171	1
LINC02174	1
LINC02175	1
LINC02179	1
LINC02181	1
LINC02189	1
LINC02192	1
LINC02196	1
LINC02199	1
LINC02200	1
LINC02202	1
LINC02211	1
LINC02212	1
LINC02317	1
LINC02875	1
LINC02325	1
LINC02341	1
LINC02427	1
LINC02432	1
LINC02439	1
LINC02440	1
LINC02442	1
LINC02444	1
LINC02458	1
LINC02462	1
LINC02426	1
LINC02466	1
LINC02481	1
LINC02483	1
LINC02484	1
LINC02485	1
LINC02493	1
LINC02502	1
LINC02507	1
LINC02513	1
LINC02477	1
LINC02418	1
LINC02414	1
LINC02412	1
LINC02345	1
LINC02347	1
LINC02348	1
LINC02349	1
LINC02351	1
LINC02352	1
LINC02372	1
LINC02374	1
LINC02377	1
LINC02379	1
LINC02380	1
LINC02381	1
LINC02383	1
LINC02390	1
LINC02392	1
LINC02396	1
LINC02400	1
LINC02401	1
LINC02409	1
LINC02338	1
LINC02877	1
LINC02880	1
LINC02881	1
LYG1	1
LYPD1	1
LYPD6	1
LYPD6B	1
LYPLA1P1	1
LYPLAL1-DT	1
LYRM1	1
LYRM7	1
LY6E-DT	1
LYSMD3	1
LYVE1	1
LYZ	1
LYZL2	1
M1AP	1
M6PRP1	1
MAB21L3	1
MACC1-DT	1
ZNF114-AS1	1
LYST-AS1	1
LVRN	1
LURAP1L-AS1	1
LUM	1
LRTM1	1
LSAMP-AS1	1
LSM10	1
LSM12P1	1
LSM2	1
LSM3P2	1
LSM5	1
LSM6	1
LSM7	1
LSMEM1	1
LSP1P5	1
LTA4H	1
LTB	1
ZNF124	1
ZNF121	1
LTF	1
LTV1	1
LUC7L	1
LUC7L2	1
MACIR	1
ZNF132	1
MACO1	1
MACROH2A2	1
MALSU1	1
ZNF10	1
MAML2	1
MAN1A2	1
ZMYND12	1
MANSC1	1
ZMYND11	1
MAP1LC3B	1
MALL	1
MAP1LC3BP1	1
MAP2K1P1	1
MAP2K4	1
MAP3K15	1
MAP3K19	1
MAP3K20	1
MAP3K5	1
MAP3K7CL	1
MAP3K8	1
MAP1S	1
MALINC1	1
MALAT1	1
ZNF101	1
MAD1L1	1
MAD2L1	1
MADD-AS1	1
MAF	1
MAF1	1
MAFB	1
MAG	1
MAGEA11	1
MAGEA8	1
MAGEA8-AS1	1
MAGEB10	1
MAGEB4	1
MAGEC1	1
MAGEC3	1
MAGED1	1
MAGED4	1
MAGED4B	1
MAGEE2	1
MAGEL2	1
MACROD1	1
MTCYBP4	1
LRRTM2	1
LRRN1	1
LINC03015	1
LINC03016	1
LINC03020	1
LINC03025	1
LINC03034	1
LINGO3	1
ZNF146	1
LIPA	1
LINC03011	1
LIPC	1
LIPF	1
LIPI	1
LIPJ	1
LIPK	1
LIX1	1
LKAAEAR1	1
LLCFC1	1
LMF1-AS1	1
LIPC-AS1	1
LINC03004	1
LINC03000	1
LINC02990	1
LINC02894	1
LINC02902	1
LINC02907	1
LINC02916	1
LINC02923	1
LINC02925	1
LINC02944	1
LINC02946	1
LINC02947	1
LINC02958	1
LINC02959	1
LINC02964	1
LINC02968	1
LINC02972	1
LINC02974	1
LINC02977	1
LINC02983	1
LINC02985	1
LINC02986	1
LMX1A-AS2	1
LRRN3	1
LNCATV	1
LNCPRESS2	1
LRRC30	1
LRRC34	1
LRRC34P2	1
LRRC36	1
LRRC37A5P	1
LRRC37A6P	1
LRRC37A9P	1
LRRC38	1
LRRC2P1	1
LRRC52	1
LRRC58	1
LRRC66	1
LRRC69	1
LRRC70	1
LRRC73	1
LRRC77P	1
LRRIQ4	1
LRRK2-DT	1
LRRC52-AS1	1
LRRC25	1
LRRC24	1
LRRC2-AS1	1
LNP1	1
LNX2	1
LONRF1	1
LOXHD1	1
LOXL1-AS1	1
LPAR1	1
LPAR3	1
LRATD2	1
LRFN2	1
LRIT2	1
ZNF141	1
LRP1-AS	1
LRP4-AS1	1
LRP6	1
LRR1	1
LRRC10	1
LRRC10B	1
LRRC14B	1
LRRC18	1
LNCNEF	1
LINC02146	1
MTCYBP40	1
MTCYBP43	1
OPTC	1
OR10A3	1
OR10A4	1
OR10A5	1
OR10A6	1
OR10A7	1
OR10AA1P	1
OR10AB1P	1
OPN3	1
OR10AC1	1
OR10D5P	1
OR10G3	1
OR10G6	1
OR10H3	1
OR10H4	1
OR10J1	1
OR10J2P	1
OR10J5	1
OR10AH1P	1
OR10J6P	1
OPN1SW	1
OPCML-IT1	1
ODR4	1
OFD1	1
OFD1P17	1
OGA	1
ZCCHC18	1
OGFOD1P1	1
ZCCHC17	1
OGN	1
OPN1LW	1
OLA1P2	1
OLFM2	1
OLFM3	1
OLFM5P	1
OLIG1	1
OLIG3	1
OMD	1
ONECUT1	1
OOSP3	1
OLA1P3	1
OR10K1	1
OR10N1P	1
OR10P1	1
OR13C7	1
OR13E1P	1
OR13I1P	1
OR13K1P	1
OR14A16	1
OR14I1	1
OR14K1	1
OR1A2	1
OR13C6P	1
OR1AA1P	1
OR1D2	1
OR1F12P	1
OR1H1P	1
OR1I1	1
OR1J1	1
OR1J2	1
OR1J4	1
OR1L3	1
OR1B1	1
OR13C4	1
OR13C3	1
OR13C1P	1
OR10R1P	1
OR10R2	1
OR10R3P	1
OR10U1P	1
OR10V1	1
OR10W1	1
OR10Z1	1
OR11H13P	1
OR11H3P	1
OR11H5P	1
OR11H7	1
OR11J2P	1
OR11J5P	1
OR11J6P	1
OR11J7P	1
OR11K1BP	1
OR11K1P	1
OR11M1P	1
OR12D1	1
ODF3B	1
ODF2-AS1	1
ODC1-DT	1
ODAD3	1
NSMCE1-DT	1
NSMCE2	1
NSMCE4A	1
NSRP1	1
NSUN2	1
NSUN5	1
NSUN5P1	1
NSUN5P2	1
NSMCE1	1
NSUN7	1
NT5C3AP1	1
NT5C3B	1
NT5CP1	1
NT5DC1P1	1
NT5DC1P2	1
NTAN1P3	1
NTF6A	1
NTF6G	1
NT5C3A	1
NSA2P6	1
NSA2P4	1
NSA2P2	1
NR2F6	1
NR4A2	1
NR4A3	1
NR5A2	1
NRAD1	1
NRAS	1
NRBF2	1
NRBP2	1
NRG3-AS1	1
NRGN	1
NRIR	1
NRK	1
NRM	1
NRN1	1
NRN1L	1
NRROS	1
NRXN2-AS1	1
NSA2	1
NSA2P1	1
NTM-AS1	1
OR1L4	1
NTN1	1
ZCCHC9	1
NUS1P1	1
NUTF2	1
NUTM2HP	1
NXF4	1
NXNL2	1
NXNP1	1
NXPH2	1
NXT1	1
NUS1	1
NXT1-AS1	1
OACYLP	1
OAF	1
OARD1	1
OAZ1P1	1
OBP2A	1
OBP2B	1
OCEL1	1
ODAD2P1	1
NYX	1
NUP54	1
NUP42	1
NUP37	1
NTRK3-AS1	1
NTSR1	1
NUAK1	1
NUBP2	1
NUCKS1	1
NUDC	1
NUDCP2	1
NUDT13	1
NUDT16	1
NUDT16L1	1
NUDT19P5	1
NUDT4B	1
NUDT5	1
NUDT9	1
NUFIP2	1
NUGGC	1
NUP153-AS1	1
NUP210P1	1
ZCCHC4	1
NTN3	1
NR2F1	1
OR1L6	1
OR1N2	1
OR5AC2	1
OR5AK4P	1
OR5AP1P	1
OR5AS1	1
OR5AZ1P	1
OR5B10P	1
OR5B15P	1
OR5B17	1
OR56B4	1
OR5B21	1
OR5BJ1P	1
OR5BK1P	1
OR5BL1P	1
OR5BR1P	1
OR5C1	1
OR5D14	1
OR5D15P	1
OR5F2P	1
OR5BH1P	1
OR5G3	1
OR56A4	1
OR55B1P	1
OR51N1P	1
OR51Q1	1
OR51R1P	1
OR51S1	1
OR52A5	1
OR52E3P	1
OR52E6	1
OR52H1	1
OR56A1	1
OR52I1	1
OR52J2P	1
OR52K1	1
OR52M2P	1
OR52N2	1
OR52P1	1
OR52R1	1
OR52S1P	1
OR52W1	1
OR52J1P	1
OR5H14	1
OR5H3P	1
OR5M1	1
OR7E110P	1
OR7E115P	1
OR7E126P	1
OR7E156P	1
OR7E15P	1
OR7E25P	1
OR7E26P	1
OR7E28P	1
OR7E104P	1
OR7E2P	1
OR7E35P	1
OR7E43P	1
OR7E47P	1
OR7E66P	1
OR7E91P	1
OR7G3	1
OR8B10P	1
OR8B1P	1
OR7E33P	1
OR7E101P	1
OR7D4	1
OR7A17	1
OR5M10	1
OR5M14P	1
OR5M2P	1
OR5M7P	1
OR5P2	1
OR5S1P	1
OR5T1	1
OR6B1	1
OR6C65	1
OR6D1P	1
OR6E1P	1
OR6F1	1
OR6K6	1
OR6M2P	1
OR6M3P	1
OR6Q1	1
OR6V1	1
OR6W1P	1
OR7A11P	1
OR51L1	1
OR51I2	1
OR51H1	1
OR51G1	1
OR2M1P	1
OR2M2	1
OR2M3	1
OR2M5	1
OR2M7	1
OR2R1P	1
OR2T11	1
OR2T12	1
OR2L9P	1
OR2T33	1
OR2T6	1
OR2T7	1
OR2U1P	1
OR2V2	1
OR2W2P	1
OR2W4P	1
OR2X1P	1
OR2Y1	1
OR2T4	1
OR2L8	1
OR2L6P	1
OR2L5	1
OR1P1	1
OR1R1P	1
OR1S1	1
OR1X1P	1
OR2A13P	1
OR2A20P	1
OR2A41P	1
OR2A9P	1
OR2AD1P	1
OR2AM1P	1
OR2AT2P	1
OR2B2	1
OR2B7P	1
OR2C1	1
OR2G2	1
OR2H1	1
OR2H2	1
OR2J2	1
OR2L2	1
OR3A2	1
OR1M1	1
OR3A4P	1
OR4A15	1
OR4K17	1
OR4K2	1
OR4K3	1
OR4K5	1
OR4K6P	1
OR4K7P	1
OR4N1P	1
OR4Q2	1
OR4K14	1
OR4R3P	1
OR51A10P	1
OR51A2	1
OR51A4	1
OR51A7	1
OR51AB1P	1
OR51B5	1
OR51F1	1
OR51F2	1
OR4U1P	1
OR4K12P	1
OR4H6P	1
OR4H6BP	1
OR4A2P	1
OR4A43P	1
OR4A46P	1
OR4A49P	1
OR4A4P	1
OR4A9P	1
OR4B2P	1
OR4C11	1
OR4C14P	1
OR4C15	1
OR4C45	1
OR4C48P	1
OR4C50P	1
OR4C6	1
OR4C7P	1
OR4D6	1
OR4D7P	1
OR4F14P	1
OR4F15	1
OR4A12P	1
NR2C1	1
NR1H4	1
NR1D2	1
ZFP14	1
MYT1L-AS1	1
MYZAP	1
MZF1-AS1	1
MZT2A	1
NAA30	1
NAA40	1
NAAA	1
ZFP2	1
NAALAD2	1
NAB1	1
NAB2	1
NACA2	1
NACA4P	1
NACAP10	1
NADK2	1
NADK2-AS1	1
NALCN-AS1	1
NAALADL2-AS3	1
NALT1	1
MYOZ1	1
MYOM1	1
MYHAS	1
MYL1	1
MYL12-AS1	1
MYL2	1
MYL6P3	1
MYLK-AS1	1
MYLK3	1
MYLK4	1
MYORG	1
MYMX	1
MYO1A	1
MYO1B	1
MYO5BP1	1
MYO5BP2	1
MYO5BP3	1
MYOCD-AS1	1
MYOCOS	1
MYOD1	1
ZFP37	1
NAMA	1
NAMPTP1	1
NANOS3	1
NCBP2	1
NCF1B	1
NCK1	1
NCKAP1P1	1
NCL	1
NCLN	1
NCOA5LP	1
ZFAND5	1
NCBP1	1
NCR1	1
NCR3	1
NDE1P2	1
NDFIP1	1
NDN	1
NDP	1
NDUFA4L2	1
NDUFA4P2	1
NDUFA7	1
NCR2	1
NCAPG	1
NCAPD2P1	1
NCAM2	1
NANP	1
NANS	1
NAP1L3	1
NAP1L4P2	1
NAP1L5	1
NAPB	1
NAT10	1
NAT2	1
NAT8	1
NAV2-AS6	1
NAXD	1
NBDY	1
NBEAP3	1
NBPF13P	1
NBPF17P	1
NBPF21P	1
NBPF22P	1
NBPF26	1
NBPF9	1
MYH8	1
MYH7	1
MYH2	1
ZFP64	1
MTND1P6	1
MTND1P9	1
MTND2P19	1
MTND2P20	1
MTND2P22	1
MTND2P25	1
MTND2P26	1
MTND2P28	1
MTND1P36	1
MTND2P31	1
MTND2P38	1
MTND4LP31	1
MTND4P1	1
MTND4P12	1
MTND4P23	1
MTND4P25	1
MTND4P35	1
MTND4P8	1
MTND2P32	1
MTND1P33	1
MTND1P31	1
MTND1P29	1
MTCYBP44	1
MTCYBP5	1
MTCYBP7	1
MTFMT	1
MTFP1	1
MTFR1	1
MTFR2	1
MTG2	1
MTHFD2P1	1
MTHFD2P7	1
MTLN	1
MTMR1	1
MTMR6	1
MTMR8	1
MTND1P11	1
MTND1P2	1
MTND1P22	1
MTND1P26	1
MTND1P28	1
MTND5P1	1
NDUFA8	1
MTND5P11	1
MTND5P21	1
ZFP91P1	1
MUCL1	1
MUL1	1
MVP-DT	1
MX1	1
ZFP64P1	1
MYADM-AS1	1
MYADML	1
MUC12-AS1	1
MYBL2	1
MYCBP2-AS1	1
MYCLP2	1
MYDGF	1
MYEF2	1
MYF6	1
MYG1	1
MYG1-AS1	1
MYH10	1
MYBPH	1
MTX3	1
MTX1	1
MTUS2	1
MTND5P25	1
MTND5P27	1
MTND5P28	1
MTND5P32	1
MTND5P35	1
MTND5P40	1
MTND5P6	1
MTND5P7	1
MTND6P17	1
MTND6P2	1
MTND6P25	1
MTND6P5	1
MTND6P9	1
MTREX	1
MTRF1	1
MTRF1L	1
MTRF1LP1	1
MTTP	1
MTURN	1
MTND5P14	1
NDUFAF1	1
NDUFAF3	1
NDUFAF5	1
NOS2P3	1
NOTCH2NLA	1
NOTCH2NLC	1
NOTCH2NLR	1
NOXA1	1
NOXO1	1
NPAP1L	1
NPAP1P2	1
NOS2P2	1
NPAP1P3	1
NPAP1P7	1
NPEPPS	1
NPEPPSP1	1
NPHP3-AS1	1
NPHS2	1
NPIPA2	1
NPIPA3	1
NPIPA5	1
NPAP1P6	1
NOS2P1	1
ZDHHC19	1
NORAD	1
NME1-NME2	1
NME2P1	1
NME6	1
NME7	1
NME8	1
NME9	1
NMNAT1	1
NMRK1	1
NMRK2	1
NNT-AS1	1
NOC2LP2	1
NOC4L	1
NOD1	1
NOL3	1
NOL4L-DT	1
NOL8P1	1
NOM1	1
NOP16	1
ZDHHC20	1
NPIPA7	1
NMD3P2	1
NPIPA8	1
NPIPB15	1
NPM1P42	1
NPM1P45	1
NPM1P46	1
NPM1P48	1
NPM1P5	1
NPM1P50	1
NPM1P52	1
NPM1P6	1
NPM1P4	1
NPM1P7	1
NPPA	1
NPSR1-AS1	1
NPTN	1
NPTX1	1
NPTX2	1
NPY1R	1
NPY6R	1
NQO2	1
NPM1P9	1
NPM1P39	1
NPM1P35	1
NPM1P34	1
NPIPB3	1
NPIPB5	1
NPIPB6	1
NPIPP1	1
NPL	1
NPLOC4	1
NPM1	1
NPM1P11	1
NPM1P12	1
NPM1P14	1
NPM1P18	1
NPM1P2	1
NPM1P24	1
NPM1P26	1
NPM1P29	1
NPM1P3	1
NPM1P30	1
NPM1P31	1
NPM1P33	1
NPIPB13	1
MTCYBP41	1
NMD3P1	1
NLRP9	1
NEK3	1
NEK4P1	1
NEK7	1
NEK8	1
NELFCD	1
ZDHHC8P1	1
NEMF	1
NENFP1	1
NEK1	1
NENFP2	1
NET1	1
NETO1-DT	1
NEU1	1
NEURL1B	1
NEUROD1	1
NEUROD4	1
NEUROG1	1
NEUROG3	1
NEPRO	1
NEIL2	1
NEFLP1	1
NEFHP1	1
NDUFAF8	1
NDUFB2	1
NDUFB3	1
NDUFB4P12	1
NDUFB4P3	1
NDUFB5	1
NDUFC2	1
NDUFS3	1
NDUFS4	1
NDUFS6	1
NDUFS8	1
NDUFV1-DT	1
NDUFV2	1
NECAB1	1
NECTIN3-AS1	1
NECTIN4	1
NECTIN4-AS1	1
NEDD1	1
ZEB2-AS1	1
NF1P8	1
NMB	1
NFE2L3	1
NFE4	1
NIPBL-DT	1
NIPSNAP3A	1
NIT1	1
NKAIN1	1
NKAPD1	1
NKD2	1
NKILA	1
NKIRAS1	1
NIPAL4	1
NKRF	1
NKX2-3	1
NKX3-2	1
NLGN2	1
NLGN4X	1
NLK	1
NLRC4	1
NLRP14	1
NLRP3	1
NKX2-2	1
NIPAL1	1
NIPA2	1
NIPA1	1
ZDHHC4P1	1
NFIA-AS2	1
NFKB2	1
NFKBIA	1
NFKBIB	1
NFS1	1
NFU1P1	1
NFXL1	1
NFYCP1	1
NGB	1
NGRN	1
NHLRC1	1
NHLRC3	1
NHLRC4	1
NIFK	1
NIFK-AS1	1
NIFKP1	1
NIN	1
NIP7	1
NFE2L3P1	1
LINC02145	1
LINC02137	1
LINC02132	1
HOXB-AS2	1
ZNF350	1
HOXB5	1
HOXB6	1
HOXB8	1
HOXC13	1
HOXC13-AS	1
HOXC6	1
HOXB-AS1	1
HOXC8	1
HOXD12	1
HOXD13	1
HP	1
HP1BP3	1
HPCA	1
HPRT1	1
HPS3	1
HPS5	1
HOXC9	1
HPYR1	1
HOXA9	1
HOXA3	1
HNRNPA1P62	1
HNRNPA1P71	1
HNRNPA3	1
HNRNPA3P11	1
HNRNPAB	1
HNRNPCP10	1
HNRNPD	1
HNRNPH1	1
HOXA5	1
HNRNPH1P3	1
HNRNPLP1	1
HNRNPMP1	1
HNRNPR	1
HNRNPRP1	1
HOATZ	1
HOOK1	1
HOXA-AS2	1
HOXA13	1
HNRNPKP1	1
ZNF347	1
HRG-AS1	1
HRH3	1
HSPA1A	1
HSPA1B	1
HSPA4	1
HSPA8P11	1
HSPA8P3	1
HSPA8P5	1
HSPA8P7	1
HSPA9	1
HSPA13	1
HSPB1	1
HSPB3	1
HSPD1	1
HSPD1P6	1
HSPD1P8	1
HSPD1P9	1
HSPE1	1
ZNF345	1
HSPH1	1
HSPB1P2	1
HSPA12B	1
HSP90AB7P	1
HSP90AB3P	1
HRH4	1
HS3ST5	1
HS6ST2	1
HSBP1L1	1
HSD11B1	1
HSD11B1-AS1	1
HSD17B1	1
HSD17B10	1
HSD17B12	1
HSD17B13	1
HSD17B14	1
HSD17B6	1
HSD17B7	1
HSD17B7P1	1
HSD17B7P2	1
HSD17B8	1
HSD3BP5	1
HSFX3	1
HSFX4	1
HNRNPA1P56	1
HNRNPA1P43	1
HNRNPA1P42	1
HNRNPA1P31	1
HIVEP2-DT	1
HJURP	1
HK2-DT	1
HLA-A	1
HLA-DMA	1
HLA-DQA2	1
HLA-DQB1	1
HLA-DQB2	1
HIVEP2	1
HLA-DQB3	1
HLA-DRB1	1
HLA-DRB5	1
HLA-G	1
HLA-H	1
HLA-L	1
HLA-P	1
HLA-T	1
HLA-W	1
HLA-DRA	1
HIRIP3	1
HIRAP1	1
HIPK3	1
HERC2P4	1
HERC2P5	1
HERC2P6	1
HERC2P7	1
HERC2P8	1
HERC3	1
HERC6	1
HERPUD1	1
HERPUD2	1
HES6	1
HES7	1
HEXIM1	1
HEXIM2	1
HEY2	1
HHIP-AS1	1
HHIPL1	1
HIBCH	1
HIF1A-AS1	1
ZNF383	1
HLTF	1
HTATSF1	1
HMBOX1	1
HMG20A	1
HMGN2	1
HMGN2P11	1
HMGN2P40	1
HMGN3	1
HMGN3-AS1	1
HMGN5	1
HMGXB4	1
HMMR	1
HMGN1	1
HMMR-AS1	1
HMX1	1
HMX3	1
HNF4A-AS1	1
HNF4G	1
HNRNPA0	1
HNRNPA1	1
HNRNPA1P11	1
HNRNPA1P15	1
HMSD	1
HMGCR	1
HMGB4	1
HMGB3P9	1
HMGA1P1	1
HMGA1P4	1
HMGB1	1
HMGB1P15	1
HMGB1P19	1
HMGB1P24	1
HMGB1P25	1
HMGB1P26	1
HMGB1P31	1
HMGB1P35	1
HMGB1P47	1
HMGB1P48	1
HMGB1P8	1
HMGB2	1
HMGB3P12	1
HMGB3P22	1
HMGB3P30	1
HMGB3P31	1
HMGB3P6	1
ZNF362	1
HERC2P2	1
HTATSF1P2	1
HTR1A	1
IL18RAP	1
IL1F10	1
IL1RAP	1
IL21	1
IL21-AS1	1
IL21R-AS1	1
IL24	1
IL25	1
IL17RB	1
IL2RA	1
IL4R	1
IL5	1
IL6R	1
IL6ST	1
IL7	1
IL9	1
IL9RP1	1
IL9RP3	1
IL33	1
IL9RP4	1
IL17A	1
IL10RB	1
IGLV3-19	1
IGLV4-3	1
IGLV5-37	1
IGLV5-45	1
IGLV5-48	1
IGLV5-52	1
IGLV6-57	1
IGLVIV-53	1
IL12B	1
IGLVIV-65	1
IGLVV-66	1
IGSF21-AS1	1
IGSF22	1
IGSF22-AS1	1
IGSF5	1
ZNF334	1
IKZF2	1
IL10	1
IGLVIV-66-1	1
ILF2	1
ILF2P2	1
IMMT	1
INSIG2	1
INSL3	1
INSM2	1
ZNF320	1
INSYN1-AS1	1
INTS10	1
INTS12	1
INTS13	1
INSC	1
INTS4P2	1
INTS6L	1
ZNF32	1
IPMK	1
IPO4	1
IPPKP1	1
IQCD	1
IQCF2	1
IQCK	1
INTS5	1
INPP4B	1
INPP1	1
INKA2-AS1	1
IMMTP1	1
IMP3P1	1
IMP3P2	1
IMPA2	1
IMPACT	1
IMPDH1P4	1
IMPDH1P5	1
IMPDH1P6	1
IMPDH1P8	1
IMPDH2	1
IMPG1	1
IMPG2	1
INA	1
INCA1	1
INE2	1
ING3	1
ING4	1
INHA	1
INHCAP	1
IGLV3-17	1
IGLV11-55	1
IGLL5	1
IGLJ1	1
IDI2	1
IDI2-AS1	1
IDNK	1
IDO1	1
IDO2	1
IFI27	1
IFI27L2	1
IFI30	1
IDI1P3	1
IFI35	1
IFIH1	1
IFIT1P1	1
IFIT2	1
IFIT6P	1
IFITM2	1
IFITM3	1
IFITM3P2	1
IFITM3P9	1
IFI44	1
IDI1P1	1
IDI1	1
IDH2	1
HTR1E	1
HTR1F	1
HTR2B	1
HTR3C2P	1
HTRA2	1
HYAL1	1
HYKK	1
HYMAI	1
ZNF341-AS1	1
IBA57-DT	1
ICA1	1
ICA1-AS1	1
ICA1L	1
ICAM4	1
ICAM5	1
ICE2P2	1
ICMT	1
ID1	1
IDE	1
IFITM4P	1
HTN1	1
IFITM5	1
IFNA6	1
IGHA2	1
IGHM	1
IGHV1-45	1
IGHV3-50	1
IGHV3-57	1
IGHV3-7	1
IGHV3-74	1
IGHV3OR15-7	1
IGFL3	1
IGHV3OR16-12	1
IGHVIII-67-4	1
IGHVIII-82	1
IGKV4-1	1
IGLC2	1
IGLC3	1
IGLC7	1
IGLCOR22-1	1
IGLCOR22-2	1
IGHVIII-16-1	1
IGFL2-AS1	1
IGFL2	1
IGFBPL1	1
IFNAR1	1
IFNAR2	1
IFNG	1
IFNG-AS1	1
IFNGR2	1
IFNL3	1
IFNL3P1	1
IFNL4	1
IFNW1	1
IFRD1	1
IFT20	1
IFT52	1
IFT74	1
IFT88	1
IFTAP	1
IGBP1	1
IGF2BP2-AS1	1
IGFBP2	1
IGFBP7	1
IFITM9P	1
HERC2P11	1
HERC2P10	1
HERC2P1	1
GLYATL3	1
GM2AP1	1
GM2AP2	1
GMFG	1
GMIP	1
GMNC	1
GMNN	1
ZNF439	1
GLYATL2	1
GMPR	1
GNA13	1
GNA14	1
GNA15	1
GNA15-DT	1
GNAS-AS1	1
GNAT1	1
ZNF433-AS1	1
GNG5P2	1
ZNF438	1
GNG5P3	1
GLYATL1P2	1
GLUD1P9	1
GKN1	1
GLB1L	1
GLB1L2	1
GLB1L3	1
GLCCI1	1
GLCE	1
GLE1	1
ZNF446	1
GLULP5	1
GLI4	1
GLIPR1	1
GLIPR1-AS1	1
GLIPR1L2	1
ZNF445	1
GLRX3	1
GLTP	1
GLTPD2	1
GLUD1P3	1
GLIDR	1
ZNF433	1
GNPATP	1
GNRHR	1
GPATCH2	1
ZNF43	1
GPATCH3	1
GPBP1L1	1
GPC6-AS2	1
GPHA2	1
GPIHBP1	1
GPLD1	1
GPAT3	1
GPN1	1
GPR108	1
GPR12	1
GPR143	1
GPR150	1
GPR151	1
GPR158-AS1	1
GPR160P1	1
GPR176-DT	1
ZNF428	1
GPAT2P1	1
GPAT2	1
GPAA1P2	1
GNRHR2	1
GOLGA2P6	1
GOLGA2P8	1
GOLGA2P9	1
GOLGA5	1
GOLGA5P1	1
GOLGA6FP	1
GOLGA6GP	1
GOLGA6L7	1
ZNF432	1
GOLGA8VP	1
GOLPH3L	1
GOLT1B	1
ZNF431	1
GORASP2	1
GOT1	1
GOT2P3	1
GP1BB	1
GPA33	1
GK	1
GJD2-DT	1
GJD2	1
GJC1	1
GBA	1
GBA2	1
GBAP1	1
GBP1P1	1
GBP2	1
GBP6	1
GBP7	1
GBX1	1
GATA6-AS1	1
GCATP1	1
GCM2	1
GCNT1	1
GCNT7	1
GCSAML	1
GCSH	1
GCSIR	1
GDE1	1
GDF1	1
GCC1	1
GATA6	1
GATA2-AS1	1
GASK1B-AS1	1
GAPDHP63	1
GAPDHP65	1
GAPDHP66	1
GAPDHP69	1
GAPDHP70	1
GAPDHP74	1
GAPDHP77	1
GAPDHS	1
GAPT	1
ZNF470-DT	1
GAREM1	1
GARIN3	1
GARIN3P1	1
GARIN5A	1
GARIN6	1
GARS1P1	1
GAS1RR	1
GAS2L1P2	1
GAS5-AS1	1
GDF10	1
GPR18	1
ZNF454	1
GDF2	1
GGPS1	1
GGT8P	1
GGTA1	1
GGTLC2	1
GGTLC4P	1
GH1	1
GHET1	1
GHITM	1
GGNBP2	1
GHRL	1
GHSR	1
GIMAP4	1
GIN1	1
GINS3	1
ZNF449	1
GJB5	1
GJB6	1
GJB7	1
GHRLOS	1
GGN	1
GGCT	1
GGACT	1
GDF3	1
GDF5-AS1	1
GDF6	1
GDI2	1
GDI2P2	1
GDNF	1
GDPD2	1
GDPD3	1
GDPGP1	1
GEM	1
GEMIN2	1
GEMIN7P1	1
GEMIN8P1	1
GEMIN8P4	1
GET3	1
GFI1	1
ZNF45-AS1	1
GFRAL	1
GFY	1
GDF15	1
GPR180	1
GPR183	1
GPR19	1
H3P41	1
H3P5	1
H4C14	1
H4C8	1
HABP4	1
HADHA	1
HADHB	1
HAO2	1
H3P28	1
HAPLN2	1
HARS2	1
HAS1	1
HAS2	1
HAT1	1
HAUS3	1
HAUS4	1
HAUS4P1	1
HAUS6	1
HAR1B	1
H3P17	1
H3-7	1
H3-4	1
GZMK	1
H1-12P	1
H1-5	1
H1-7	1
H1-8	1
[truncated: 17,825 more rows]
