# Supplementary material for: Transcripts derived from AmnSINE1 repetitive sequences are depleted in the cortex of autism spectrum disorder patients
Source: Front Bioinform. 2025 Apr 9;5:1532981. doi: 10.3389/fbinf.2025.1532981 (PMC12015672; doi:10.3389/fbinf.2025.1532981)
Supplement: Supplementary file 1 [file DataSheet1.zip › new_supplementary/Supplementary Table S2.csv]

	Pita	Miranda	TargetScan
0	MIMAT0000066	MIMAT0027412	MIMAT0000070
1	MIMAT0000086	MIMAT0004952	MIMAT0000075
2	MIMAT0000274	MIMAT0015069	MIMAT0004494
3	MIMAT0000278	MIMAT0028223	MIMAT0004505
4	MIMAT0000279	MIMAT0019783	MIMAT0000093
5	MIMAT0000685	MIMAT0016919	MIMAT0000103
6	MIMAT0000686	MIMAT0002827	MIMAT0000226
7	MIMAT0000705	MIMAT0027559	MIMAT0004558
8	MIMAT0000722	MIMAT0019755	MIMAT0000264
9	MIMAT0001080	MIMAT0019941	MIMAT0022695
10	MIMAT0001412	MIMAT0019798	MIMAT0022844
11	MIMAT0001541	MIMAT0022258	MIMAT0004565
12	MIMAT0002174	MIMAT0009451	MIMAT0000278
13	MIMAT0002829	MIMAT0004792	MIMAT0004569
14	MIMAT0002874	MIMAT0018165	MIMAT0000279
15	MIMAT0002875	MIMAT0022977	MIMAT0004586
16	MIMAT0003214	MIMAT0030999	MIMAT0000424
17	MIMAT0003233	MIMAT0027371	MIMAT0004612
18	MIMAT0003269	MIMAT0026486	MIMAT0026482
19	MIMAT0003280	MIMAT0007888	MIMAT0000680
20	MIMAT0003300	MIMAT0000086	MIMAT0000685
21	MIMAT0003308	MIMAT0027345	MIMAT0000714
22	MIMAT0003320	MIMAT0028211	MIMAT0000716
23	MIMAT0003327	MIMAT0027604	MIMAT0004685
24	MIMAT0003330	MIMAT0003307	MIMAT0000721
25	MIMAT0003336	MIMAT0048635	MIMAT0000735
26	MIMAT0003887	MIMAT0019721	MIMAT0004693
27	MIMAT0004604	MIMAT0004509	MIMAT0004694
28	MIMAT0004675	MIMAT0002871	MIMAT0000756
29	MIMAT0004696	MIMAT0024617	MIMAT0004700
30	MIMAT0004757	MIMAT0032029	MIMAT0000772
31	MIMAT0004761	MIMAT0005829	MIMAT0001080
32	MIMAT0004767	MIMAT0019922	MIMAT0001413
33	MIMAT0004798	MIMAT0016865	MIMAT0002814
34	MIMAT0004917	MIMAT0027496	MIMAT0026608
35	MIMAT0004920	MIMAT0027679	MIMAT0002836
36	MIMAT0004983	MIMAT0006765	MIMAT0002842
37	MIMAT0005797	MIMAT0021039	MIMAT0002844
38	MIMAT0005828	MIMAT0005881	MIMAT0037326
39	MIMAT0005865	MIMAT0021131	MIMAT0002848
40	MIMAT0005875	MIMAT0027431	MIMAT0002853
41	MIMAT0005877	MIMAT0027492	MIMAT0002861
42	MIMAT0007400	MIMAT0023714	MIMAT0002863
43	MIMAT0007885	MIMAT0019820	MIMAT0002864
44	MIMAT0007888	MIMAT0016901	MIMAT0002873
45	MIMAT0007891	MIMAT0019926	MIMAT0002875
46	MIMAT0009199	MIMAT0004811	MIMAT0004779
47	MIMAT0010251	MIMAT0027394	MIMAT0026613
48	MIMAT0011775	MIMAT0003337	MIMAT0003255
49	MIMAT0013802	MIMAT0019027	MIMAT0003276
50	MIMAT0014984	MIMAT0018351	MIMAT0004810
51	MIMAT0015004	MIMAT0000722	MIMAT0003307
52	MIMAT0015020	MIMAT0000723	MIMAT0003308
53	MIMAT0015023	MIMAT0021127	MIMAT0003321
54	MIMAT0015061	MIMAT0016897	MIMAT0003337
55	MIMAT0015077	MIMAT0003276	MIMAT0010251
56	MIMAT0015085	MIMAT0027444	MIMAT0003887
57	MIMAT0016852	MIMAT0019893	MIMAT0004910
58	MIMAT0016865	MIMAT0041631	MIMAT0004917
59	MIMAT0016878	MIMAT0025849	MIMAT0004975
60	MIMAT0016880	MIMAT0019044	MIMAT0004983
61	MIMAT0016900	MIMAT0027524	MIMAT0005580
62	MIMAT0018005	MIMAT0030426	MIMAT0005936
63	MIMAT0018068	MIMAT0025856	MIMAT0022725
64	MIMAT0018087	MIMAT0016886	MIMAT0022726
65	MIMAT0018103	MIMAT0048640	MIMAT0005955
66	MIMAT0018109	MIMAT0004702	MIMAT0007882
67	MIMAT0018194	MIMAT0019858	MIMAT0026917
68	MIMAT0018202	MIMAT0027687	MIMAT0007886
69	MIMAT0018952	MIMAT0027441	MIMAT0013517
70	MIMAT0018971	MIMAT0019965	MIMAT0014979
71	MIMAT0018998	MIMAT0028220	MIMAT0014982
72	MIMAT0019011	MIMAT0005867	MIMAT0014987
73	MIMAT0019047	MIMAT0021033	MIMAT0015009
74	MIMAT0019060	MIMAT0019766	MIMAT0015065
75	MIMAT0019065	MIMAT0018109	MIMAT0015069
76	MIMAT0019081	MIMAT0004609	MIMAT0015071
77	MIMAT0019211	MIMAT0023702	MIMAT0016865
78	MIMAT0019216	MIMAT0003887	MIMAT0016878
79	MIMAT0019221	MIMAT0027602	MIMAT0027032
80	MIMAT0019337	MIMAT0019011	MIMAT0018109
81	MIMAT0019691	MIMAT0027596	MIMAT0018202
82	MIMAT0019699	MIMAT0018087	MIMAT0018930
83	MIMAT0019714	MIMAT0007882	MIMAT0018951
84	MIMAT0019719	MIMAT0003324	MIMAT0018952
85	MIMAT0019720	MIMAT0027550	MIMAT0018961
86	MIMAT0019766	MIMAT0027375	MIMAT0018975
87	MIMAT0019798	MIMAT0019879	MIMAT0019081
88	MIMAT0019808	MIMAT0002882	MIMAT0019715
89	MIMAT0019836	MIMAT0019908	MIMAT0019721
90	MIMAT0019843	MIMAT0026608	MIMAT0019726
91	MIMAT0019848	MIMAT0015023	MIMAT0019730
92	MIMAT0019867	MIMAT0007883	MIMAT0019733
93	MIMAT0019868	MIMAT0018968	MIMAT0019737
94	MIMAT0019874	MIMAT0041628	MIMAT0019743
95	MIMAT0019879	MIMAT0019720	MIMAT0019782
96	MIMAT0019886	MIMAT0018359	MIMAT0019796
97	MIMAT0019893	MIMAT0027532	MIMAT0019798
98	MIMAT0019901	MIMAT0027690	MIMAT0019811
99	MIMAT0019932	MIMAT0000070	MIMAT0019813
100	MIMAT0019941	MIMAT0027646	MIMAT0019821
101	MIMAT0019956	MIMAT0027626	MIMAT0019825
102	MIMAT0019965	MIMAT0019714	MIMAT0019841
103	MIMAT0020541	MIMAT0005955	MIMAT0019843
104	MIMAT0021040	MIMAT0027658	MIMAT0019853
105	MIMAT0021122	MIMAT0022717	MIMAT0019854
106	MIMAT0021126	MIMAT0003279	MIMAT0019857
107	MIMAT0022274	MIMAT0003336	MIMAT0019867
108	MIMAT0022712	MIMAT0021126	MIMAT0019877
109	MIMAT0022717	MIMAT0015054	MIMAT0019883
110	MIMAT0022833	MIMAT0019771	MIMAT0019893
111	MIMAT0022844	MIMAT0000243	MIMAT0019980
112	MIMAT0022942	MIMAT0019337	MIMAT0021020
113	MIMAT0022977	MIMAT0009199	MIMAT0021025
114	MIMAT0023694	MIMAT0005797	MIMAT0021118
115	MIMAT0023703	MIMAT0035542	MIMAT0021126
116	MIMAT0024610	MIMAT0019956	MIMAT0022270
117	MIMAT0024613	MIMAT0027659	MIMAT0022274
118	MIMAT0024618	MIMAT0027669	MIMAT0022297
119	MIMAT0025474	MIMAT0007400	MIMAT0022304
120	MIMAT0025478	MIMAT0027490	MIMAT0023702
121	MIMAT0025842	MIMAT0015058	MIMAT0023708
122	MIMAT0025844	MIMAT0019700	MIMAT0025456
123	MIMAT0025849	MIMAT0027415	MIMAT0025466
124	MIMAT0025852	MIMAT0023252	MIMAT0025470
125	MIMAT0026486	MIMAT0023693	MIMAT0025474
126	MIMAT0026917	MIMAT0021128	MIMAT0025478
127	MIMAT0027357	MIMAT0021122	MIMAT0025486
128	MIMAT0027361	MIMAT0016850	MIMAT0025849
129	MIMAT0027371	MIMAT0019049	MIMAT0027360
130	MIMAT0027381	MIMAT0018976	MIMAT0027375
131	MIMAT0027385	MIMAT0027581	MIMAT0027386
132	MIMAT0027398	MIMAT0027483	MIMAT0027394
133	MIMAT0027451	MIMAT0002829	MIMAT0027431
134	MIMAT0027462	MIMAT0030019	MIMAT0027481
135	MIMAT0027481	MIMAT0019883	MIMAT0027502
136	MIMAT0027486	MIMAT0011775	MIMAT0027505
137	MIMAT0027494	MIMAT0027494	MIMAT0027509
138	MIMAT0027496	MIMAT0002174	MIMAT0027512
139	MIMAT0027499	MIMAT0003340	MIMAT0027516
140	MIMAT0027504	MIMAT0019699	MIMAT0027524
141	MIMAT0027506	MIMAT0000686	MIMAT0027538
142	MIMAT0027512	MIMAT0018001	MIMAT0027540
143	MIMAT0027516	MIMAT0004607	MIMAT0027562
144	MIMAT0027520	MIMAT0027406	MIMAT0027581
145	MIMAT0027521	MIMAT0025842	MIMAT0027594
146	MIMAT0027524	MIMAT0027538	MIMAT0027624
147	MIMAT0027533	MIMAT0004608	MIMAT0027641
148	MIMAT0027543	MIMAT0023694	MIMAT0027646
149	MIMAT0027562	MIMAT0018996	MIMAT0027686
150	MIMAT0027574	MIMAT0007347	MIMAT0028220
151	MIMAT0027602	MIMAT0027381	MIMAT0028223
152	MIMAT0027614	MIMAT0019797	MIMAT0030426
153	MIMAT0027622	MIMAT0019940	MIMAT0031016
154	MIMAT0027623	MIMAT0031016	MIMAT0035542
155	MIMAT0027630	MIMAT0019715	MIMAT0041618
156	MIMAT0027642	MIMAT0015005	MIMAT0041991
157	MIMAT0027646	MIMAT0019740
158	MIMAT0027654	MIMAT0019808
159	MIMAT0027658	MIMAT0019913
160	MIMAT0027672	MIMAT0019946
161	MIMAT0027686	MIMAT0000093
162	MIMAT0027688	MIMAT0018082
163	MIMAT0028121	MIMAT0027452
164	MIMAT0028213	MIMAT0003255
165	MIMAT0028220	MIMAT0019899
166	MIMAT0028223	MIMAT0027404
167	MIMAT0028230	MIMAT0027481
168	MIMAT0028235	MIMAT0018194
169	MIMAT0030411	MIMAT0022844
170	MIMAT0030420	MIMAT0049013
171	MIMAT0030430	MIMAT0027512
172	MIMAT0030986	MIMAT0005911
173	MIMAT0030997	MIMAT0022727
174	MIMAT0030999	MIMAT0028235
175	MIMAT0031005	MIMAT0019972
176	MIMAT0031095	MIMAT0015077
177	MIMAT0032029	MIMAT0027420
178	MIMAT0039320	MIMAT0018003
179	MIMAT0041616	MIMAT0004945
180	MIMAT0041633	MIMAT0015041
181	MIMAT0048635	MIMAT0027672
182		MIMAT0021021
183		MIMAT0003300
184		MIMAT0027369
185		MIMAT0028122
186		MIMAT0027409
187		MIMAT0015029
188		MIMAT0003316
189		MIMAT0027506
190		MIMAT0027482
191		MIMAT0031007
192		MIMAT0018183
193		MIMAT0032026
194		MIMAT0019845
195		MIMAT0021020
196		MIMAT0002874
197		MIMAT0027457
198		MIMAT0027680
199		MIMAT0027488
200		MIMAT0022260
201		MIMAT0027385
202		MIMAT0039319
203		MIMAT0005915
204		MIMAT0041616
205		MIMAT0019221
206		MIMAT0028121
207		MIMAT0027453
208		MIMAT0019796
209		MIMAT0039321
210		MIMAT0019055
211		MIMAT0019768
212		MIMAT0009447
213		MIMAT0027386
214		MIMAT0005828
215		MIMAT0027610
216		MIMAT0028126
217		MIMAT0019696
218		MIMAT0019955
219		MIMAT0030411
220		MIMAT0018952
221		MIMAT0002820
222		MIMAT0027509
223		MIMAT0000685
224		MIMAT0049014
225		MIMAT0027583
226		MIMAT0026921
227		MIMAT0025459
228		MIMAT0005871
229		MIMAT0048636
230		MIMAT0016852
231		MIMAT0019825
232		MIMAT0027674
233		MIMAT0019217
234		MIMAT0025854
235		MIMAT0004676
236		MIMAT0027562
237		MIMAT0007348
238		MIMAT0019739
239		MIMAT0027427
240		MIMAT0019953
241		MIMAT0004762
242		MIMAT0027630
243		MIMAT0019874
244		MIMAT0019904
245		MIMAT0027450
246		MIMAT0019012
