# Supplementary material for: Transcripts derived from AmnSINE1 repetitive sequences are depleted in the cortex of autism spectrum disorder patients
Source: Front Bioinform. 2025 Apr 9;5:1532981. doi: 10.3389/fbinf.2025.1532981 (PMC12015672; doi:10.3389/fbinf.2025.1532981)
Supplement: Supplementary file 1 [file DataSheet1.zip › new_supplementary/Supplementary Table S1.csv]

gn	gt	ensembl
MMEL1	protein_coding	ENSG00000142606.16
RERE-AS1	lncRNA	ENSG00000232912.6
RERE	protein_coding	ENSG00000142599.20
ENSG00000272078	lncRNA	ENSG00000272078.1
CASZ1	protein_coding	ENSG00000130940.15
MTOR	protein_coding	ENSG00000198793.14
STPG1	protein_coding	ENSG00000001460.18
ARID1A	protein_coding	ENSG00000117713.21
CSMD2	protein_coding	ENSG00000121904.19
EBNA1BP2	protein_coding	ENSG00000117395.13
CFAP57	protein_coding	ENSG00000243710.8
P3R3URF-PIK3R3	protein_coding	ENSG00000278139.1
ENSG00000227857	lncRNA	ENSG00000227857.2
AGBL4	protein_coding	ENSG00000186094.18
AGBL4-IT1	lncRNA	ENSG00000225623.1
EPS15	protein_coding	ENSG00000085832.18
FGGY	protein_coding	ENSG00000172456.18
DOCK7	protein_coding	ENSG00000116641.18
LINC00466	lncRNA	ENSG00000224209.8
ENSG00000286429	lncRNA	ENSG00000286429.1
ITGB3BP	protein_coding	ENSG00000142856.17
EFCAB7	protein_coding	ENSG00000203965.13
CACHD1	protein_coding	ENSG00000158966.16
DNAJC6	protein_coding	ENSG00000116675.16
DNAI4	protein_coding	ENSG00000152763.17
IL23R	protein_coding	ENSG00000162594.17
C1orf141	protein_coding	ENSG00000203963.12
GNG12-AS1	lncRNA	ENSG00000232284.9
WLS	protein_coding	ENSG00000116729.14
NEGR1	protein_coding	ENSG00000172260.15
ZRANB2-DT	lncRNA	ENSG00000229956.11
ENSG00000225087	lncRNA	ENSG00000225087.2
ENSG00000286863	lncRNA	ENSG00000286863.2
LINC02238	lncRNA	ENSG00000223479.3
FPGT-TNNI3K	protein_coding	ENSG00000259030.8
TNNI3K	protein_coding	ENSG00000116783.15
ADGRL2	protein_coding	ENSG00000117114.21
ENSG00000234953	lncRNA	ENSG00000234953.2
ENSG00000233290	lncRNA	ENSG00000233290.4
DNASE2B	protein_coding	ENSG00000137976.8
HS2ST1	protein_coding	ENSG00000153936.18
ENSG00000267561	protein_coding	ENSG00000267561.2
PKN2-AS1	lncRNA	ENSG00000237505.8
LRRC8C	protein_coding	ENSG00000171488.15
ENSG00000271949	protein_coding	ENSG00000271949.1
LINC02788	lncRNA	ENSG00000285532.2
LINC02609	lncRNA	ENSG00000233593.12
BRDT	protein_coding	ENSG00000137948.19
GCLM	protein_coding	ENSG00000023909.10
RWDD3-DT	lncRNA	ENSG00000226026.7
TLCD4-RWDD3	protein_coding	ENSG00000271092.5
LINC02790	lncRNA	ENSG00000237435.10
LRRC39	protein_coding	ENSG00000122477.13
NTNG1	protein_coding	ENSG00000162631.20
KCND3	protein_coding	ENSG00000171385.11
SYT6	protein_coding	ENSG00000134207.17
IGSF3	protein_coding	ENSG00000143061.18
VTCN1	protein_coding	ENSG00000134258.18
WARS2	protein_coding	ENSG00000116874.12
WARS2-AS1	lncRNA	ENSG00000231365.7
ZNF697	protein_coding	ENSG00000143067.5
NOTCH2	protein_coding	ENSG00000134250.21
SRGAP2C	protein_coding	ENSG00000171943.12
LINC02802	lncRNA	ENSG00000232527.8
SRGAP2B	protein_coding	ENSG00000196369.12
NBPF14	protein_coding	ENSG00000270629.7
NOTCH2NLB	protein_coding	ENSG00000286019.2
VPS45	protein_coding	ENSG00000136631.16
ENSA	protein_coding	ENSG00000143420.19
POGZ	protein_coding	ENSG00000143442.23
S100A10	protein_coding	ENSG00000197747.9
UBAP2L	protein_coding	ENSG00000143569.19
CFAP45	protein_coding	ENSG00000213085.10
ATF6	protein_coding	ENSG00000118217.7
PBX1	protein_coding	ENSG00000185630.20
ENSG00000229588	lncRNA	ENSG00000229588.3
ILDR2	protein_coding	ENSG00000143195.13
POU2F1	protein_coding	ENSG00000143190.23
TBX19	protein_coding	ENSG00000143178.13
ENSG00000285622	lncRNA	ENSG00000285622.2
KIFAP3	protein_coding	ENSG00000075945.13
LINC01681	lncRNA	ENSG00000233985.2
PRRX1	protein_coding	ENSG00000116132.12
PRRC2C	protein_coding	ENSG00000117523.18
DNM3	protein_coding	ENSG00000197959.15
ENSG00000224228	lncRNA	ENSG00000224228.2
RABGAP1L	protein_coding	ENSG00000152061.24
TNR	protein_coding	ENSG00000116147.17
PAPPA2	protein_coding	ENSG00000116183.11
ASTN1	protein_coding	ENSG00000152092.16
BRINP2	protein_coding	ENSG00000198797.7
ENSG00000227579	lncRNA	ENSG00000227579.6
QSOX1	protein_coding	ENSG00000116260.17
SMG7	protein_coding	ENSG00000116698.22
RGL1	protein_coding	ENSG00000143344.16
ENSG00000273004	lncRNA	ENSG00000273004.1
HMCN1	protein_coding	ENSG00000143341.12
PLA2G4A	protein_coding	ENSG00000116711.10
LINC01035	lncRNA	ENSG00000226486.2
ENSG00000285280	lncRNA	ENSG00000285280.2
ENSG00000286285	lncRNA	ENSG00000286285.1
ENSG00000227240	lncRNA	ENSG00000227240.2
CRB1	protein_coding	ENSG00000134376.17
DENND1B	protein_coding	ENSG00000213047.13
MIR181A1HG	lncRNA	ENSG00000229989.6
ATP2B4	protein_coding	ENSG00000058668.16
NFASC	protein_coding	ENSG00000163531.17
RASSF5	protein_coding	ENSG00000266094.8
PLXNA2	protein_coding	ENSG00000076356.7
SYT14	protein_coding	ENSG00000143469.21
RPS6KC1	protein_coding	ENSG00000136643.12
PROX1	protein_coding	ENSG00000117707.16
LINC02775	lncRNA	ENSG00000283518.1
USH2A	protein_coding	ENSG00000042781.14
ESRRG	protein_coding	ENSG00000196482.18
AIDA	protein_coding	ENSG00000186063.13
SUSD4	protein_coding	ENSG00000143502.16
ENAH	protein_coding	ENSG00000154380.19
ENSG00000226349	lncRNA	ENSG00000226349.1
ENSG00000227496	lncRNA	ENSG00000227496.3
ENSG00000286389	lncRNA	ENSG00000286389.2
ARV1	protein_coding	ENSG00000173409.14
DISC1	protein_coding	ENSG00000162946.23
ENSG00000258082	lncRNA	ENSG00000258082.2
RYR2	protein_coding	ENSG00000198626.18
CHRM3	protein_coding	ENSG00000133019.12
CHRM3-AS2	lncRNA	ENSG00000233355.7
ENSG00000287738	lncRNA	ENSG00000287738.1
KIF26B	protein_coding	ENSG00000162849.16
PDE1A	protein_coding	ENSG00000115252.19
MYT1L	protein_coding	ENSG00000186487.21
LINC01814	lncRNA	ENSG00000236008.5
NOL10	protein_coding	ENSG00000115761.17
LPIN1	protein_coding	ENSG00000134324.12
LINC00276	lncRNA	ENSG00000230448.5
ENSG00000233005	lncRNA	ENSG00000233005.2
LINC01884	lncRNA	ENSG00000233587.2
ENSG00000228999	lncRNA	ENSG00000228999.4
SLC5A6	protein_coding	ENSG00000138074.15
MRPL33	protein_coding	ENSG00000243147.8
RBKS	protein_coding	ENSG00000171174.15
ALK	protein_coding	ENSG00000171094.18
CAPN13	protein_coding	ENSG00000162949.16
GALNT14	protein_coding	ENSG00000158089.15
LTBP1	protein_coding	ENSG00000049323.16
LINC01320	lncRNA	ENSG00000228262.11
ENSG00000226994	lncRNA	ENSG00000226994.9
MAP4K3-DT	lncRNA	ENSG00000231312.8
SLC8A1-AS1	lncRNA	ENSG00000227028.6
SRBD1	protein_coding	ENSG00000068784.13
RHOQ	protein_coding	ENSG00000119729.12
PIGF	protein_coding	ENSG00000151665.13
MSH2	protein_coding	ENSG00000095002.15
NRXN1	protein_coding	ENSG00000179915.25
ENSG00000231918	lncRNA	ENSG00000231918.1
ENSG00000228033	lncRNA	ENSG00000228033.6
ENSG00000240401	lncRNA	ENSG00000240401.9
CCDC88A	protein_coding	ENSG00000115355.18
LINC01122	lncRNA	ENSG00000233723.11
ENSG00000285673	lncRNA	ENSG00000285673.1
ENSG00000233891	lncRNA	ENSG00000233891.8
ENSG00000271955	lncRNA	ENSG00000271955.2
PAPOLG	protein_coding	ENSG00000115421.13
SERTAD2	protein_coding	ENSG00000179833.4
LINC02934	lncRNA	ENSG00000204929.13
MEIS1	protein_coding	ENSG00000143995.20
ANTXR1	protein_coding	ENSG00000169604.21
AAK1	protein_coding	ENSG00000115977.21
ANXA4	protein_coding	ENSG00000196975.16
ENSG00000287172	lncRNA	ENSG00000287172.1
LRRTM4	protein_coding	ENSG00000176204.14
CTNNA2	protein_coding	ENSG00000066032.19
CYTOR	lncRNA	ENSG00000222041.13
ENSG00000284879	lncRNA	ENSG00000284879.1
AFF3	protein_coding	ENSG00000144218.21
ENSG00000223947	lncRNA	ENSG00000223947.1
NPAS2	protein_coding	ENSG00000170485.17
MAP4K4	protein_coding	ENSG00000071054.17
ENSG00000227157	lncRNA	ENSG00000227157.2
ACOXL	protein_coding	ENSG00000153093.21
MIR4435-2HG	lncRNA	ENSG00000172965.17
DPP10	protein_coding	ENSG00000175497.17
THORLNC	lncRNA	ENSG00000226856.9
ENSG00000286481	lncRNA	ENSG00000286481.2
CNTNAP5	protein_coding	ENSG00000155052.15
ENSG00000286206	lncRNA	ENSG00000286206.1
NCKAP5	protein_coding	ENSG00000176771.18
ZRANB3	protein_coding	ENSG00000121988.18
THSD7B	protein_coding	ENSG00000144229.13
ENSG00000287147	lncRNA	ENSG00000287147.1
ENSG00000286778	lncRNA	ENSG00000286778.1
LRP1B	protein_coding	ENSG00000168702.18
ENSG00000228655	lncRNA	ENSG00000228655.7
ARHGAP15	protein_coding	ENSG00000075884.14
ENSG00000257277	lncRNA	ENSG00000257277.2
ENSG00000236356	lncRNA	ENSG00000236356.1
GTDC1	protein_coding	ENSG00000121964.15
ZEB2	protein_coding	ENSG00000169554.23
TEX41	lncRNA	ENSG00000226674.11
ENSG00000286225	lncRNA	ENSG00000286225.1
LINC01931	lncRNA	ENSG00000162947.5
MMADHC-DT	lncRNA	ENSG00000231969.4
ENSG00000283228	protein_coding	ENSG00000283228.1
CACNB4	protein_coding	ENSG00000182389.20
FMNL2	protein_coding	ENSG00000157827.20
GALNT13	protein_coding	ENSG00000144278.15
LINC01876	lncRNA	ENSG00000226383.7
UPP2	protein_coding	ENSG00000007001.13
ITGB6	protein_coding	ENSG00000115221.12
ENSG00000285155	lncRNA	ENSG00000285155.1
PSMD14	protein_coding	ENSG00000115233.12
KCNH7	protein_coding	ENSG00000184611.13
ENSG00000237844	lncRNA	ENSG00000237844.2
COBLL1	protein_coding	ENSG00000082438.18
SCN1A-AS1	lncRNA	ENSG00000236107.10
SCN1A	protein_coding	ENSG00000144285.23
CERS6	protein_coding	ENSG00000172292.15
UBR3	protein_coding	ENSG00000144357.18
TLK1	protein_coding	ENSG00000198586.14
METAP1D	protein_coding	ENSG00000172878.14
RAPGEF4	protein_coding	ENSG00000091428.18
ENSG00000229066	lncRNA	ENSG00000229066.2
ENSG00000227098	lncRNA	ENSG00000227098.2
ENSG00000236501	lncRNA	ENSG00000236501.6
ZNF385B	protein_coding	ENSG00000144331.20
SCHLAP1	lncRNA	ENSG00000281131.1
FRZB	protein_coding	ENSG00000162998.5
NCKAP1	protein_coding	ENSG00000061676.16
ENSG00000286152	lncRNA	ENSG00000286152.1
ENSG00000286797	lncRNA	ENSG00000286797.1
COL3A1	protein_coding	ENSG00000168542.16
TMEFF2	protein_coding	ENSG00000144339.12
HECW2	protein_coding	ENSG00000138411.13
SF3B1	protein_coding	ENSG00000115524.17
ENSG00000225421	lncRNA	ENSG00000225421.2
ENSG00000183308	lncRNA	ENSG00000183308.6
HYCC2	protein_coding	ENSG00000155744.10
PARD3B	protein_coding	ENSG00000116117.19
NRP2	protein_coding	ENSG00000118257.17
ENSG00000224342	lncRNA	ENSG00000224342.1
MYOSLID	lncRNA	ENSG00000229647.3
ENSG00000234902	lncRNA	ENSG00000234902.6
ENSG00000223725	lncRNA	ENSG00000223725.6
PLEKHM3	protein_coding	ENSG00000178385.15
ERBB4	protein_coding	ENSG00000178568.15
ENSG00000237525	lncRNA	ENSG00000237525.7
LINC00607	lncRNA	ENSG00000235770.6
DIRC3-AS1	lncRNA	ENSG00000233143.4
TNS1	protein_coding	ENSG00000079308.21
VIL1	protein_coding	ENSG00000127831.11
ENSG00000290000	lncRNA	ENSG00000290000.1
CUL3	protein_coding	ENSG00000036257.14
DOCK10	protein_coding	ENSG00000135905.21
PID1	protein_coding	ENSG00000153823.19
SP100	protein_coding	ENSG00000067066.17
ENSG00000235419	lncRNA	ENSG00000235419.5
ARMC9	protein_coding	ENSG00000135931.19
ENSG00000222007	lncRNA	ENSG00000222007.6
AGAP1	protein_coding	ENSG00000157985.20
LRRFIP1	protein_coding	ENSG00000124831.20
LINC01266	lncRNA	ENSG00000224957.7
CNTN4	protein_coding	ENSG00000144619.15
ENSG00000223727	lncRNA	ENSG00000223727.6
ITPR1	protein_coding	ENSG00000150995.21
ENSG00000235978	lncRNA	ENSG00000235978.8
GRM7	protein_coding	ENSG00000196277.17
ENSG00000270207	lncRNA	ENSG00000270207.2
LMCD1-AS1	lncRNA	ENSG00000227110.7
SETD5	protein_coding	ENSG00000168137.20
SLC6A11	protein_coding	ENSG00000132164.10
SYN2	protein_coding	ENSG00000157152.17
PLCL2	protein_coding	ENSG00000154822.18
TBC1D5	protein_coding	ENSG00000131374.15
ENSG00000287069	lncRNA	ENSG00000287069.1
UBE2E2	protein_coding	ENSG00000182247.10
RARB	protein_coding	ENSG00000077092.20
LINC00692	lncRNA	ENSG00000230891.7
RBMS3-AS3	lncRNA	ENSG00000235904.3
ENSG00000283563	protein_coding	ENSG00000283563.1
RBMS3	protein_coding	ENSG00000144642.22
OSBPL10	protein_coding	ENSG00000144645.16
PDCD6IP	protein_coding	ENSG00000170248.15
LRRFIP2	protein_coding	ENSG00000093167.18
ENSG00000286781	lncRNA	ENSG00000286781.1
MYRIP	protein_coding	ENSG00000170011.14
ENSG00000287415	lncRNA	ENSG00000287415.1
ZNF501	protein_coding	ENSG00000186446.12
CDC25A	protein_coding	ENSG00000164045.12
TEX264	protein_coding	ENSG00000164081.13
CACNA1D	protein_coding	ENSG00000157388.20
CACNA2D3	protein_coding	ENSG00000157445.15
ERC2	protein_coding	ENSG00000187672.15
CFAP20DC-AS1	lncRNA	ENSG00000242428.6
CFAP20DC	protein_coding	ENSG00000163689.21
FHIT	protein_coding	ENSG00000189283.10
CADPS	protein_coding	ENSG00000163618.18
PRICKLE2	protein_coding	ENSG00000163637.13
ADAMTS9-AS2	lncRNA	ENSG00000241684.8
FRMD4B	protein_coding	ENSG00000114541.15
SAMMSON	lncRNA	ENSG00000240405.7
MDFIC2	protein_coding	ENSG00000242120.4
FOXP1	protein_coding	ENSG00000114861.24
ENSG00000285708	protein_coding	ENSG00000285708.1
ROBO2	protein_coding	ENSG00000185008.19
NSUN3	protein_coding	ENSG00000178694.10
EPHA6	protein_coding	ENSG00000080224.18
ENSG00000249225	lncRNA	ENSG00000249225.1
CLDND1	protein_coding	ENSG00000080822.17
COL8A1	protein_coding	ENSG00000144810.16
CMSS1	protein_coding	ENSG00000184220.12
FILIP1L	protein_coding	ENSG00000168386.19
CEP97	protein_coding	ENSG00000182504.12
ENSG00000241754	lncRNA	ENSG00000241754.2
ALCAM	protein_coding	ENSG00000170017.12
LINC00882	lncRNA	ENSG00000242759.10
HHLA2	protein_coding	ENSG00000114455.15
MYH15	protein_coding	ENSG00000144821.11
PLCXD2	protein_coding	ENSG00000240891.8
PHLDB2	protein_coding	ENSG00000144824.21
BOC	protein_coding	ENSG00000144857.15
ENSG00000285943	protein_coding	ENSG00000285943.1
SPICE1	protein_coding	ENSG00000163611.11
NAA50	protein_coding	ENSG00000121579.14
CCDC191	protein_coding	ENSG00000163617.11
QTRT2	protein_coding	ENSG00000151576.10
DRD3	protein_coding	ENSG00000151577.14
ZBTB20-AS5	lncRNA	ENSG00000242290.2
ZBTB20	protein_coding	ENSG00000181722.18
ENSG00000242880	lncRNA	ENSG00000242880.2
GAP43	protein_coding	ENSG00000172020.13
LSAMP	protein_coding	ENSG00000185565.12
ENSG00000239268	lncRNA	ENSG00000239268.5
ENSG00000243276	lncRNA	ENSG00000243276.6
GPR156	protein_coding	ENSG00000175697.11
FSTL1	protein_coding	ENSG00000163430.12
RABL3	protein_coding	ENSG00000144840.10
ITGB5-AS1	lncRNA	ENSG00000244286.1
ITGB5	protein_coding	ENSG00000082781.12
IFT122	protein_coding	ENSG00000163913.14
NEK11	protein_coding	ENSG00000114670.14
PIK3CB	protein_coding	ENSG00000051382.9
GK5	protein_coding	ENSG00000175066.16
PLOD2	protein_coding	ENSG00000152952.14
PLSCR5	protein_coding	ENSG00000231213.7
ENSG00000239922	lncRNA	ENSG00000239922.2
WWTR1	protein_coding	ENSG00000018408.15
CLRN1-AS1	lncRNA	ENSG00000239265.5
ENSG00000243273	lncRNA	ENSG00000243273.2
GPR149	protein_coding	ENSG00000174948.6
RSRC1	protein_coding	ENSG00000174891.14
MFSD1	protein_coding	ENSG00000118855.21
ENSG00000240207	lncRNA	ENSG00000240207.7
IQCJ-SCHIP1	protein_coding	ENSG00000283154.3
LINC01322	lncRNA	ENSG00000244128.9
ENSG00000287319	lncRNA	ENSG00000287319.1
SERPINI1	protein_coding	ENSG00000163536.13
MECOM	protein_coding	ENSG00000085276.19
PLD1	protein_coding	ENSG00000075651.17
FNDC3B	protein_coding	ENSG00000075420.13
NAALADL2	protein_coding	ENSG00000177694.16
LINC01208	lncRNA	ENSG00000223715.3
KCNMB2	protein_coding	ENSG00000197584.13
ENSG00000223930	lncRNA	ENSG00000223930.9
LINC01014	lncRNA	ENSG00000223941.5
ENSG00000275163	protein_coding	ENSG00000275163.1
KCNMB3	protein_coding	ENSG00000171121.17
FXR1	protein_coding	ENSG00000114416.19
SOX2-OT	lncRNA	ENSG00000242808.12
LPP	protein_coding	ENSG00000145012.14
TP63	protein_coding	ENSG00000073282.14
CCDC50	protein_coding	ENSG00000152492.15
FGF12	protein_coding	ENSG00000114279.15
DLG1	protein_coding	ENSG00000075711.21
TACC3	protein_coding	ENSG00000013810.21
TMEM129	protein_coding	ENSG00000168936.11
AFAP1	protein_coding	ENSG00000196526.11
GPR78	protein_coding	ENSG00000155269.12
CPZ	protein_coding	ENSG00000109625.19
CLNK	protein_coding	ENSG00000109684.16
RAB28	protein_coding	ENSG00000157869.16
ENSG00000286297	lncRNA	ENSG00000286297.1
ENSG00000286046	lncRNA	ENSG00000286046.1
ENSG00000250039	lncRNA	ENSG00000250039.4
ENSG00000248837	lncRNA	ENSG00000248837.7
ENSG00000250137	lncRNA	ENSG00000250137.1
CCDC149	protein_coding	ENSG00000181982.20
PCDH7	protein_coding	ENSG00000169851.16
UGDH	protein_coding	ENSG00000109814.12
LIMCH1	protein_coding	ENSG00000064042.18
TMEM33	protein_coding	ENSG00000109133.13
ENSG00000285454	lncRNA	ENSG00000285454.1
ENSG00000287999	lncRNA	ENSG00000287999.1
ENSG00000282278	protein_coding	ENSG00000282278.1
CEP135	protein_coding	ENSG00000174799.12
ADGRL3	protein_coding	ENSG00000150471.17
UBA6-DT	lncRNA	ENSG00000248049.8
SLC4A4	protein_coding	ENSG00000080493.19
NPFFR2	protein_coding	ENSG00000056291.19
ANKRD17	protein_coding	ENSG00000132466.20
EREG	protein_coding	ENSG00000124882.4
SHROOM3	protein_coding	ENSG00000138771.16
FRAS1	protein_coding	ENSG00000138759.20
ENSG00000287632	lncRNA	ENSG00000287632.1
LINC01094	lncRNA	ENSG00000251442.8
LINC01088	lncRNA	ENSG00000249307.8
LINC00989	lncRNA	ENSG00000250334.8
CFAP299	protein_coding	ENSG00000197826.12
RASGEF1B	protein_coding	ENSG00000138670.19
LINC02994	lncRNA	ENSG00000250546.6
IBSP	protein_coding	ENSG00000029559.7
FAM13A	protein_coding	ENSG00000138640.15
CCSER1	protein_coding	ENSG00000184305.16
GRID2	protein_coding	ENSG00000152208.13
BMPR1B	protein_coding	ENSG00000138696.11
UNC5C	protein_coding	ENSG00000182168.15
STPG2	protein_coding	ENSG00000163116.10
ENSG00000254044	lncRNA	ENSG00000254044.5
EMCN	protein_coding	ENSG00000164035.10
PPP3CA	protein_coding	ENSG00000138814.17
CXXC4-AS1	lncRNA	ENSG00000245384.2
ENSG00000248242	lncRNA	ENSG00000248242.1
DKK2	protein_coding	ENSG00000155011.9
ENSG00000288692	lncRNA	ENSG00000288692.1
ENSG00000288685	lncRNA	ENSG00000288685.1
LINC02945	lncRNA	ENSG00000249815.2
ANK2	protein_coding	ENSG00000145362.21
CAMK2D	protein_coding	ENSG00000145349.20
NDST3	protein_coding	ENSG00000164100.9
MAD2L1-DT	lncRNA	ENSG00000250938.8
NDNF	protein_coding	ENSG00000173376.14
NDNF-AS1	lncRNA	ENSG00000250344.1
TRPC3	protein_coding	ENSG00000138741.11
FGF2	protein_coding	ENSG00000138685.18
ENSG00000273007	lncRNA	ENSG00000273007.2
HSPA4L	protein_coding	ENSG00000164070.12
LINC02615	lncRNA	ENSG00000251432.8
MAML3	protein_coding	ENSG00000196782.13
RNF150	protein_coding	ENSG00000170153.11
ENSG00000285783	lncRNA	ENSG00000285783.1
ENSG00000285713	protein_coding	ENSG00000285713.1
SMAD1-AS1	lncRNA	ENSG00000250902.1
SMAD1	protein_coding	ENSG00000170365.10
SLC10A7	protein_coding	ENSG00000120519.16
ENSG00000287292	lncRNA	ENSG00000287292.1
TMEM154	protein_coding	ENSG00000170006.13
PDGFC	protein_coding	ENSG00000145431.11
MARCHF1	protein_coding	ENSG00000145416.14
LINC01179	lncRNA	ENSG00000249500.1
ENSG00000287424	lncRNA	ENSG00000287424.1
TLL1	protein_coding	ENSG00000038295.8
SPOCK3	protein_coding	ENSG00000196104.11
PALLD	protein_coding	ENSG00000129116.20
ADAM29	protein_coding	ENSG00000168594.15
AGA-DT	lncRNA	ENSG00000250131.2
TENM3	protein_coding	ENSG00000218336.9
WWC2	protein_coding	ENSG00000151718.16
FRG1	protein_coding	ENSG00000109536.12
ADCY2	protein_coding	ENSG00000078295.17
MIR4458HG	lncRNA	ENSG00000247516.8
DAP	protein_coding	ENSG00000112977.16
CTNND2	protein_coding	ENSG00000169862.21
ANKH	protein_coding	ENSG00000154122.14
FBXL7	protein_coding	ENSG00000183580.10
CDH18	protein_coding	ENSG00000145526.12
CDH12	protein_coding	ENSG00000154162.15
PURPL	lncRNA	ENSG00000250337.9
ENSG00000287176	lncRNA	ENSG00000287176.1
DROSHA	protein_coding	ENSG00000113360.17
PDZD2	protein_coding	ENSG00000133401.16
WDR70	protein_coding	ENSG00000082068.9
GDNF-AS1	lncRNA	ENSG00000248587.8
ENSG00000248533	lncRNA	ENSG00000248533.1
GHR	protein_coding	ENSG00000112964.14
ENSG00000248148	lncRNA	ENSG00000248148.1
HCN1	protein_coding	ENSG00000164588.8
ENSG00000288035	lncRNA	ENSG00000288035.1
ENSG00000240535	lncRNA	ENSG00000240535.8
MAP3K1	protein_coding	ENSG00000095015.6
PDE4D	protein_coding	ENSG00000113448.20
NDUFAF2	protein_coding	ENSG00000164182.12
ZSWIM6	protein_coding	ENSG00000130449.6
RNF180	protein_coding	ENSG00000164197.12
RGS7BP	protein_coding	ENSG00000186479.5
CWC27	protein_coding	ENSG00000153015.17
ADAMTS6	protein_coding	ENSG00000049192.15
NLN	protein_coding	ENSG00000123213.23
TNPO1	protein_coding	ENSG00000083312.19
LINC01335	lncRNA	ENSG00000248942.3
LINC01331	lncRNA	ENSG00000248673.2
LINC01333	lncRNA	ENSG00000249343.3
WDR41	protein_coding	ENSG00000164253.14
EDIL3-DT	lncRNA	ENSG00000250320.7
ENSG00000248701	lncRNA	ENSG00000248701.1
MEF2C-AS2	lncRNA	ENSG00000245864.5
MEF2C	protein_coding	ENSG00000081189.17
MEF2C-AS1	lncRNA	ENSG00000248309.9
LUCAT1	lncRNA	ENSG00000248323.8
ARRDC3-AS1	lncRNA	ENSG00000281357.5
ENSG00000249776	lncRNA	ENSG00000249776.5
SLF1	protein_coding	ENSG00000133302.13
MCTP1	protein_coding	ENSG00000175471.20
CAST	protein_coding	ENSG00000153113.24
ENSG00000251314	lncRNA	ENSG00000251314.2
LINC01340	lncRNA	ENSG00000250331.2
EFNA5	protein_coding	ENSG00000184349.14
FBXL17	protein_coding	ENSG00000145743.18
ENSG00000286882	lncRNA	ENSG00000286882.1
FER	protein_coding	ENSG00000151422.14
PJA2	protein_coding	ENSG00000198961.10
NREP	protein_coding	ENSG00000134986.14
MCC	protein_coding	ENSG00000171444.19
COMMD10	protein_coding	ENSG00000145781.9
LINC00992	lncRNA	ENSG00000248663.7
LINC02208	lncRNA	ENSG00000250891.3
ENSG00000249426	lncRNA	ENSG00000249426.1
ENSG00000229855	lncRNA	ENSG00000229855.9
SRFBP1	protein_coding	ENSG00000151304.6
PRDM6	protein_coding	ENSG00000061455.11
LINC01170	lncRNA	ENSG00000253807.6
LINC02240	lncRNA	ENSG00000260192.3
ENSG00000286111	lncRNA	ENSG00000286111.1
ENSG00000248752	lncRNA	ENSG00000248752.3
MARCHF3	protein_coding	ENSG00000173926.6
MEGF10	protein_coding	ENSG00000145794.17
SLC27A6	protein_coding	ENSG00000113396.13
MATR3	protein_coding	ENSG00000280987.4
MATR3	protein_coding	ENSG00000015479.20
CXXC5	protein_coding	ENSG00000171604.12
IGIP	protein_coding	ENSG00000182700.5
SPRY4-AS1	lncRNA	ENSG00000231185.9
KCTD16	protein_coding	ENSG00000183775.11
PRELID2	protein_coding	ENSG00000186314.12
ENSG00000251556	lncRNA	ENSG00000251556.1
LARS1	protein_coding	ENSG00000133706.19
PPP2R2B	protein_coding	ENSG00000156475.19
SGCD	protein_coding	ENSG00000170624.14
TENM2	protein_coding	ENSG00000145934.17
RANBP17	protein_coding	ENSG00000204764.14
CPEB4	protein_coding	ENSG00000113742.14
EXOC2	protein_coding	ENSG00000112685.14
GMDS	protein_coding	ENSG00000112699.11
SERPINB1	protein_coding	ENSG00000021355.13
ENSG00000228793	lncRNA	ENSG00000228793.3
ENSG00000285424	lncRNA	ENSG00000285424.1
CDYL	protein_coding	ENSG00000153046.18
FARS2	protein_coding	ENSG00000145982.13
HIVEP1	protein_coding	ENSG00000095951.17
ENSG00000234261	lncRNA	ENSG00000234261.6
ATXN1	protein_coding	ENSG00000124788.19
KIF13A	protein_coding	ENSG00000137177.20
LNC-LBCS	lncRNA	ENSG00000228412.9
CASC15	lncRNA	ENSG00000272168.10
ENSG00000289368	lncRNA	ENSG00000289368.2
DCDC2	protein_coding	ENSG00000146038.12
CARMIL1	protein_coding	ENSG00000079691.19
ZSCAN16-AS1	lncRNA	ENSG00000269293.5
OR11A1	protein_coding	ENSG00000204694.13
OR5V1	protein_coding	ENSG00000243729.5
LINC01016	lncRNA	ENSG00000249346.8
ANKS1A	protein_coding	ENSG00000064999.16
KCTD20	protein_coding	ENSG00000112078.14
BTBD9	protein_coding	ENSG00000183826.18
DAAM2	protein_coding	ENSG00000146122.17
TJAP1	protein_coding	ENSG00000137221.14
RUNX2	protein_coding	ENSG00000124813.23
PTCHD4	protein_coding	ENSG00000244694.8
PKHD1	protein_coding	ENSG00000170927.15
HCRTR2	protein_coding	ENSG00000137252.10
DST	protein_coding	ENSG00000151914.22
DST-AS1	lncRNA	ENSG00000231441.2
KHDRBS2	protein_coding	ENSG00000112232.10
LGSN	protein_coding	ENSG00000146166.17
ENSG00000289911	lncRNA	ENSG00000289911.1
EYS	protein_coding	ENSG00000188107.15
ADGRB3	protein_coding	ENSG00000135298.15
COL19A1	protein_coding	ENSG00000082293.13
COL9A1	protein_coding	ENSG00000112280.18
LINC00472	lncRNA	ENSG00000233237.8
ENSG00000269966	lncRNA	ENSG00000269966.1
RIMS1	protein_coding	ENSG00000079841.20
KCNQ5	protein_coding	ENSG00000185760.18
FILIP1	protein_coding	ENSG00000118407.15
ENSG00000233967	lncRNA	ENSG00000233967.7
ENSG00000277797	lncRNA	ENSG00000277797.1
TENT5A	protein_coding	ENSG00000112773.16
LINC02542	lncRNA	ENSG00000226453.4
UBE3D	protein_coding	ENSG00000118420.17
BACH2	protein_coding	ENSG00000112182.16
MAP3K7	protein_coding	ENSG00000135341.19
EPHA7	protein_coding	ENSG00000135333.15
ENSG00000287683	lncRNA	ENSG00000287683.1
ATG5	protein_coding	ENSG00000057663.16
CRYBG1	protein_coding	ENSG00000112297.18
PDSS2	protein_coding	ENSG00000164494.12
METTL24	protein_coding	ENSG00000053328.9
SLC22A16	protein_coding	ENSG00000004809.14
MFSD4B	protein_coding	ENSG00000173214.7
REV3L	protein_coding	ENSG00000009413.16
FYN	protein_coding	ENSG00000010810.18
ENSG00000289376	lncRNA	ENSG00000289376.2
NT5DC1	protein_coding	ENSG00000178425.14
SLC35F1	protein_coding	ENSG00000196376.11
MCM9	protein_coding	ENSG00000111877.18
ENSG00000286540	lncRNA	ENSG00000286540.1
NKAIN2	protein_coding	ENSG00000188580.15
TRMT11	protein_coding	ENSG00000066651.20
PTPRK	protein_coding	ENSG00000152894.15
LAMA2	protein_coding	ENSG00000196569.14
ENSG00000226149	lncRNA	ENSG00000226149.6
EYA4	protein_coding	ENSG00000112319.21
TARID	lncRNA	ENSG00000227954.7
LINC01312	lncRNA	ENSG00000223586.6
HBS1L	protein_coding	ENSG00000112339.15
LINC02539	lncRNA	ENSG00000234956.7
WAKMAR2	lncRNA	ENSG00000237499.7
ECT2L	protein_coding	ENSG00000203734.13
ENSG00000226571	lncRNA	ENSG00000226571.2
FILNC1	lncRNA	ENSG00000231426.7
LINC02941	lncRNA	ENSG00000236013.8
ENSG00000288714	lncRNA	ENSG00000288714.1
ENSG00000234147	lncRNA	ENSG00000234147.4
VTA1	protein_coding	ENSG00000009844.16
UTRN	protein_coding	ENSG00000152818.20
EPM2A	protein_coding	ENSG00000112425.16
STXBP5-AS1	lncRNA	ENSG00000233452.9
SYNE1	protein_coding	ENSG00000131018.25
TIAM2	protein_coding	ENSG00000146426.19
ENSG00000287092	lncRNA	ENSG00000287092.1
ARID1B	protein_coding	ENSG00000049618.25
FNDC1	protein_coding	ENSG00000164694.17
PRKN	protein_coding	ENSG00000185345.24
PACRG	protein_coding	ENSG00000112530.12
PACRG-AS3	lncRNA	ENSG00000225683.6
ENSG00000235538	lncRNA	ENSG00000235538.5
ENSG00000233365	lncRNA	ENSG00000233365.2
SMOC2	protein_coding	ENSG00000112562.20
ENSG00000285733	protein_coding	ENSG00000285733.1
WDR27	protein_coding	ENSG00000184465.16
FAM120B	protein_coding	ENSG00000112584.14
ENSG00000283061	lncRNA	ENSG00000283061.1
SDK1	protein_coding	ENSG00000146555.20
CYTH3	protein_coding	ENSG00000008256.16
UMAD1	protein_coding	ENSG00000219545.12
ENSG00000283549	lncRNA	ENSG00000283549.1
NXPH1	protein_coding	ENSG00000122584.13
ENSG00000230333	lncRNA	ENSG00000230333.6
ENSG00000229618	lncRNA	ENSG00000229618.3
ETV1	protein_coding	ENSG00000006468.15
AGMO	protein_coding	ENSG00000187546.14
CRPPA	protein_coding	ENSG00000214960.11
TWIST1	protein_coding	ENSG00000122691.13
ENSG00000223838	lncRNA	ENSG00000223838.2
ABCB5	protein_coding	ENSG00000004846.17
SKAP2	protein_coding	ENSG00000005020.13
CREB5	protein_coding	ENSG00000146592.17
CHN2	protein_coding	ENSG00000106069.26
ENSG00000250424	protein_coding	ENSG00000250424.4
AQP1	protein_coding	ENSG00000240583.14
GHRHR	protein_coding	ENSG00000106128.19
ITPRID1	protein_coding	ENSG00000180347.15
PDE1C	protein_coding	ENSG00000154678.18
BBS9	protein_coding	ENSG00000122507.21
SEPTIN7-DT	lncRNA	ENSG00000228878.10
AMPH	protein_coding	ENSG00000078053.17
CAMK2B	protein_coding	ENSG00000058404.21
ENSG00000233539	lncRNA	ENSG00000233539.5
AUTS2	protein_coding	ENSG00000158321.19
GALNT17	protein_coding	ENSG00000185274.12
CCDC146	protein_coding	ENSG00000135205.15
MAGI2	protein_coding	ENSG00000187391.22
ENSG00000285892	lncRNA	ENSG00000285892.1
ENSG00000232667	lncRNA	ENSG00000232667.12
SEMA3E	protein_coding	ENSG00000170381.15
SEMA3A	protein_coding	ENSG00000075213.11
GRM3	protein_coding	ENSG00000198822.11
ELAPOR2	protein_coding	ENSG00000164659.15
ABCB1	protein_coding	ENSG00000085563.15
CLDN12	protein_coding	ENSG00000157224.16
ENSG00000273299	lncRNA	ENSG00000273299.1
CDK14	protein_coding	ENSG00000058091.17
MTERF1	protein_coding	ENSG00000127989.14
CDK6-AS1	lncRNA	ENSG00000237819.7
SAMD9L	protein_coding	ENSG00000177409.12
GNGT1	protein_coding	ENSG00000127928.13
FBXL13	protein_coding	ENSG00000161040.19
PMPCB	protein_coding	ENSG00000105819.15
DNAJC2	protein_coding	ENSG00000105821.15
RELN	protein_coding	ENSG00000189056.15
ATXN7L1	protein_coding	ENSG00000146776.15
NRCAM	protein_coding	ENSG00000091129.22
IMMP2L	protein_coding	ENSG00000184903.10
DOCK4	protein_coding	ENSG00000128512.24
ZNF277	protein_coding	ENSG00000198839.10
ZNF277-AS1	lncRNA	ENSG00000226851.1
FOXP2	protein_coding	ENSG00000128573.28
LINC01393	lncRNA	ENSG00000225535.7
LINC01392	lncRNA	ENSG00000233607.1
ENSG00000242072	lncRNA	ENSG00000242072.1
MET	protein_coding	ENSG00000105976.16
CTTNBP2	protein_coding	ENSG00000077063.11
CPED1	protein_coding	ENSG00000106034.18
POT1-AS1	lncRNA	ENSG00000224897.9
ENSG00000241921	lncRNA	ENSG00000241921.1
GRM8	protein_coding	ENSG00000179603.19
SND1	protein_coding	ENSG00000197157.11
NRF1	protein_coding	ENSG00000106459.15
CPA2	protein_coding	ENSG00000158516.12
PLXNA4	protein_coding	ENSG00000221866.10
ENSG00000225144	lncRNA	ENSG00000225144.2
CHCHD3	protein_coding	ENSG00000106554.13
EXOC4	protein_coding	ENSG00000131558.15
CALD1	protein_coding	ENSG00000122786.20
ENSG00000286458	lncRNA	ENSG00000286458.1
SLC13A4	protein_coding	ENSG00000164707.16
ENSG00000230649	lncRNA	ENSG00000230649.3
TBXAS1	protein_coding	ENSG00000059377.19
SLC37A3	protein_coding	ENSG00000157800.18
CNTNAP2	protein_coding	ENSG00000174469.23
CUL1	protein_coding	ENSG00000055130.18
DPP6	protein_coding	ENSG00000130226.18
PTPRN2	protein_coding	ENSG00000155093.19
ERICH1	protein_coding	ENSG00000104714.14
CSMD1	protein_coding	ENSG00000183117.20
ENSG00000253880	lncRNA	ENSG00000253880.1
ENSG00000286985	lncRNA	ENSG00000286985.2
SGCZ	protein_coding	ENSG00000185053.14
MSR1	protein_coding	ENSG00000038945.15
PSD3	protein_coding	ENSG00000156011.18
ENSG00000253125	lncRNA	ENSG00000253125.1
PEBP4	protein_coding	ENSG00000134020.8
ADAM7-AS1	lncRNA	ENSG00000253535.5
PPP2R2A	protein_coding	ENSG00000221914.11
ADRA1A	protein_coding	ENSG00000120907.18
EPHX2	protein_coding	ENSG00000120915.14
NRG1-IT1	lncRNA	ENSG00000253974.6
NRG1	protein_coding	ENSG00000157168.21
ENSG00000253108	lncRNA	ENSG00000253108.1
UNC5D	protein_coding	ENSG00000156687.11
NSD3	protein_coding	ENSG00000147548.17
AP3M2	protein_coding	ENSG00000070718.12
SPIDR	protein_coding	ENSG00000164808.17
ST18	protein_coding	ENSG00000147488.13
RB1CC1	protein_coding	ENSG00000023287.13
RP1	protein_coding	ENSG00000104237.11
TOX	protein_coding	ENSG00000198846.6
CLVS1	protein_coding	ENSG00000177182.11
LINC01414	lncRNA	ENSG00000253554.7
SULF1	protein_coding	ENSG00000137573.14
SLCO5A1	protein_coding	ENSG00000137571.11
NCOA2	protein_coding	ENSG00000140396.13
XKR9	protein_coding	ENSG00000221947.8
ENSG00000285579	lncRNA	ENSG00000285579.1
KCNB2	protein_coding	ENSG00000182674.6
GDAP1	protein_coding	ENSG00000104381.14
MIR2052HG	lncRNA	ENSG00000254349.6
PKIA	protein_coding	ENSG00000171033.13
PKIA-AS1	lncRNA	ENSG00000254266.6
ZBTB10	protein_coding	ENSG00000205189.12
ENSG00000289242	lncRNA	ENSG00000289242.1
ENSG00000254394	lncRNA	ENSG00000254394.2
RALYL	protein_coding	ENSG00000184672.12
SLC7A13	protein_coding	ENSG00000164893.9
ENSG00000253553	lncRNA	ENSG00000253553.9
ENSG00000254180	lncRNA	ENSG00000254180.2
LINC00534	lncRNA	ENSG00000253394.7
CPQ	protein_coding	ENSG00000104324.16
KCNS2	protein_coding	ENSG00000156486.8
STK3	protein_coding	ENSG00000104375.17
SNX31	protein_coding	ENSG00000174226.9
FLJ42969	lncRNA	ENSG00000248599.2
NCALD	protein_coding	ENSG00000104490.18
ENSG00000285982	protein_coding	ENSG00000285982.1
ZFPM2	protein_coding	ENSG00000169946.14
ZFPM2-AS1	lncRNA	ENSG00000251003.9
LINC02237	lncRNA	ENSG00000253434.8
TRPS1	protein_coding	ENSG00000104447.13
LINC00536	lncRNA	ENSG00000249917.3
EXT1	protein_coding	ENSG00000182197.13
SAMD12	protein_coding	ENSG00000177570.15
COL14A1	protein_coding	ENSG00000187955.13
FER1L6	protein_coding	ENSG00000214814.7
CASC19	lncRNA	ENSG00000254166.4
PCAT1	lncRNA	ENSG00000253438.5
ENSG00000288067	lncRNA	ENSG00000288067.1
ENSG00000253627	lncRNA	ENSG00000253627.1
LINC02055	lncRNA	ENSG00000254101.8
ENSG00000285817	lncRNA	ENSG00000285817.1
FAM135B	protein_coding	ENSG00000147724.12
KCNK9	protein_coding	ENSG00000169427.8
PTK2	protein_coding	ENSG00000169398.20
SMARCA2	protein_coding	ENSG00000080503.25
VLDLR-AS1	lncRNA	ENSG00000236404.12
KDM4C	protein_coding	ENSG00000107077.19
PTPRD	protein_coding	ENSG00000153707.19
LINC01235	lncRNA	ENSG00000270547.6
ENSG00000226197	lncRNA	ENSG00000226197.4
NFIB	protein_coding	ENSG00000147862.18
NFIB-AS1	lncRNA	ENSG00000225472.2
BNC2	protein_coding	ENSG00000173068.19
ADAMTSL1	protein_coding	ENSG00000178031.18
SLC24A2	protein_coding	ENSG00000155886.12
MLLT3	protein_coding	ENSG00000171843.17
KLHL9	protein_coding	ENSG00000198642.7
ENSG00000264545	lncRNA	ENSG00000264545.2
CDKN2B-AS1	lncRNA	ENSG00000240498.9
LINC01239	lncRNA	ENSG00000234840.2
ENSG00000284418	lncRNA	ENSG00000284418.3
EQTN	protein_coding	ENSG00000120160.11
LINGO2	protein_coding	ENSG00000174482.11
ACO1	protein_coding	ENSG00000122729.19
TOPORS	protein_coding	ENSG00000197579.8
ENSG00000288684	protein_coding	ENSG00000288684.1
CFAP95	protein_coding	ENSG00000204711.9
TLE4	protein_coding	ENSG00000106829.21
RASEF	protein_coding	ENSG00000165105.10
ENSG00000285987	lncRNA	ENSG00000285987.1
LINC02893	lncRNA	ENSG00000269994.3
ENSG00000236095	lncRNA	ENSG00000236095.1
AOPEP	protein_coding	ENSG00000148120.18
ERCC6L2	protein_coding	ENSG00000182150.19
HSD17B3	protein_coding	ENSG00000130948.10
ENSG00000285269	protein_coding	ENSG00000285269.2
GALNT12	protein_coding	ENSG00000119514.7
TGFBR1	protein_coding	ENSG00000106799.14
SVEP1	protein_coding	ENSG00000165124.19
ZNF618	protein_coding	ENSG00000157657.15
WHRN	protein_coding	ENSG00000095397.17
ASTN2	protein_coding	ENSG00000148219.18
ENSG00000285082	protein_coding	ENSG00000285082.3
ENSG00000284977	lncRNA	ENSG00000284977.3
LHX6	protein_coding	ENSG00000106852.16
PSMB7	protein_coding	ENSG00000136930.13
PPP6C	protein_coding	ENSG00000119414.12
PBX3	protein_coding	ENSG00000167081.18
NIBAN2	protein_coding	ENSG00000136830.12
CFAP77	protein_coding	ENSG00000188523.9
KCNT1	protein_coding	ENSG00000107147.14
DHRSX	protein_coding	ENSG00000169084.15
ENSG00000285679	lncRNA	ENSG00000285679.2
ANOS1	protein_coding	ENSG00000011201.12
ZRSR2	protein_coding	ENSG00000169249.14
PHKA2	protein_coding	ENSG00000044446.12
ENSG00000286724	lncRNA	ENSG00000286724.1
ADGRG2	protein_coding	ENSG00000173698.18
POLA1	protein_coding	ENSG00000101868.13
ENSG00000223742	lncRNA	ENSG00000223742.1
IL1RAPL1	protein_coding	ENSG00000169306.10
DMD	protein_coding	ENSG00000198947.18
XK	protein_coding	ENSG00000047597.7
ENSG00000250349	protein_coding	ENSG00000250349.3
ENSG00000224610	lncRNA	ENSG00000224610.2
BCOR	protein_coding	ENSG00000183337.18
ENSG00000231772	lncRNA	ENSG00000231772.5
DGKK	protein_coding	ENSG00000274588.2
LAS1L	protein_coding	ENSG00000001497.18
ZC3H12B	protein_coding	ENSG00000102053.13
EDA	protein_coding	ENSG00000158813.18
KIF4A	protein_coding	ENSG00000090889.12
UPRT	protein_coding	ENSG00000094841.14
HDX	protein_coding	ENSG00000165259.14
DIAPH2	protein_coding	ENSG00000147202.19
DIAPH2-AS1	lncRNA	ENSG00000236256.9
ENSG00000281566	lncRNA	ENSG00000281566.4
PCDH19	protein_coding	ENSG00000165194.15
ENSG00000288597	lncRNA	ENSG00000288597.1
IL1RAPL2	protein_coding	ENSG00000189108.13
MORC4	protein_coding	ENSG00000133131.15
NUP62CL	protein_coding	ENSG00000198088.10
COL4A6	protein_coding	ENSG00000197565.17
AMMECR1	protein_coding	ENSG00000101935.13
XACT	lncRNA	ENSG00000241743.4
SLC25A43	protein_coding	ENSG00000077713.19
BCORL1	protein_coding	ENSG00000085185.16
ZNF280C	protein_coding	ENSG00000056277.16
ENOX2	protein_coding	ENSG00000165675.19
GPC3	protein_coding	ENSG00000147257.16
FGF13	protein_coding	ENSG00000129682.16
ENSG00000288098	lncRNA	ENSG00000288098.1
MTM1	protein_coding	ENSG00000171100.16
ENSG00000288258	protein_coding	ENSG00000288258.1
CMC4	protein_coding	ENSG00000182712.16
MTCP1	protein_coding	ENSG00000214827.11
WDR37	protein_coding	ENSG00000047056.18
ENSG00000288755	lncRNA	ENSG00000288755.1
ENSG00000231039	lncRNA	ENSG00000231039.2
TAF3	protein_coding	ENSG00000165632.9
CELF2	protein_coding	ENSG00000048740.19
ENSG00000285994	lncRNA	ENSG00000285994.1
CAMK1D	protein_coding	ENSG00000183049.14
FRMD4A	protein_coding	ENSG00000151474.23
PTER	protein_coding	ENSG00000165983.15
CUBN	protein_coding	ENSG00000107611.16
VIM-AS1	lncRNA	ENSG00000229124.8
NEBL	protein_coding	ENSG00000078114.19
ARMC3	protein_coding	ENSG00000165309.14
ENSG00000286924	lncRNA	ENSG00000286924.1
KIAA1217	protein_coding	ENSG00000120549.19
LINC01517	lncRNA	ENSG00000232624.8
NRP1	protein_coding	ENSG00000099250.18
PARD3	protein_coding	ENSG00000148498.17
SGMS1	protein_coding	ENSG00000198964.14
PRKG1	protein_coding	ENSG00000185532.20
LNCAROD	lncRNA	ENSG00000231131.10
SLC16A9	protein_coding	ENSG00000165449.12
ANK3	protein_coding	ENSG00000151150.22
CABCOCO1	protein_coding	ENSG00000183346.9
CTNNA3	protein_coding	ENSG00000183230.18
LRRTM3	protein_coding	ENSG00000198739.11
HERC4	protein_coding	ENSG00000148634.16
ASCC1	protein_coding	ENSG00000138303.18
ANAPC16	protein_coding	ENSG00000166295.9
MCU	protein_coding	ENSG00000156026.15
KCNMA1	protein_coding	ENSG00000156113.25
NRG3	protein_coding	ENSG00000185737.13
GRID1	protein_coding	ENSG00000182771.19
PLCE1-AS1	lncRNA	ENSG00000268894.7
PLCE1	protein_coding	ENSG00000138193.17
TLL2	protein_coding	ENSG00000095587.9
HPSE2	protein_coding	ENSG00000172987.13
BTRC	protein_coding	ENSG00000166167.18
DPCD	protein_coding	ENSG00000166171.13
LINC03046	lncRNA	ENSG00000224817.2
ARMH3	protein_coding	ENSG00000120029.13
CNNM2	protein_coding	ENSG00000148842.18
ENSG00000287047	lncRNA	ENSG00000287047.1
SORCS1	protein_coding	ENSG00000108018.16
ADD3	protein_coding	ENSG00000148700.15
BBIP1	protein_coding	ENSG00000214413.9
GPAM	protein_coding	ENSG00000119927.14
VTI1A	protein_coding	ENSG00000151532.15
TCF7L2	protein_coding	ENSG00000148737.18
ENSG00000286289	lncRNA	ENSG00000286289.1
NRAP	protein_coding	ENSG00000197893.14
ATRNL1	protein_coding	ENSG00000107518.18
HSPA12A	protein_coding	ENSG00000165868.16
SHTN1	protein_coding	ENSG00000187164.20
CASC2	lncRNA	ENSG00000177640.16
FAM204A	protein_coding	ENSG00000165669.14
CTBP2	protein_coding	ENSG00000175029.17
LINC01163	lncRNA	ENSG00000280953.2
PHRF1	protein_coding	ENSG00000070047.13
KCNQ1	protein_coding	ENSG00000053918.18
KCNQ1OT1	lncRNA	ENSG00000269821.1
IRAG1	protein_coding	ENSG00000072952.20
PDE3B	protein_coding	ENSG00000152270.9
SOX6	protein_coding	ENSG00000110693.19
ABCC8	protein_coding	ENSG00000006071.16
ENSG00000287898	lncRNA	ENSG00000287898.1
KCNC1	protein_coding	ENSG00000129159.9
SERGEF	protein_coding	ENSG00000129158.11
LDHAL6A	protein_coding	ENSG00000166800.11
TSG101	protein_coding	ENSG00000074319.13
NAV2	protein_coding	ENSG00000166833.23
NELL1	protein_coding	ENSG00000165973.19
BBOX1-AS1	lncRNA	ENSG00000254560.6
ENSG00000255496	lncRNA	ENSG00000255496.1
MPPED2	protein_coding	ENSG00000066382.17
ELP4	protein_coding	ENSG00000109911.19
ENSG00000228061	lncRNA	ENSG00000228061.7
PAUPAR	lncRNA	ENSG00000281880.2
ENSG00000285283	protein_coding	ENSG00000285283.1
SLC1A2	protein_coding	ENSG00000110436.13
PRR5L	protein_coding	ENSG00000135362.14
LRRC4C	protein_coding	ENSG00000148948.8
ENSG00000283217	lncRNA	ENSG00000283217.1
ENSG00000283341	lncRNA	ENSG00000283341.4
ENSG00000255041	lncRNA	ENSG00000255041.1
ENSG00000254746	lncRNA	ENSG00000254746.6
PHF21A	protein_coding	ENSG00000135365.17
CREB3L1	protein_coding	ENSG00000157613.11
ENSG00000255146	lncRNA	ENSG00000255146.1
OR9Q1	protein_coding	ENSG00000186509.4
CPSF7	protein_coding	ENSG00000149532.16
PACS1	protein_coding	ENSG00000175115.13
AIP	protein_coding	ENSG00000110711.11
ARAP1-AS1	lncRNA	ENSG00000256007.1
ARAP1	protein_coding	ENSG00000186635.15
PGM2L1	protein_coding	ENSG00000165434.8
POLD3	protein_coding	ENSG00000077514.9
NARS2	protein_coding	ENSG00000137513.11
TENM4	protein_coding	ENSG00000149256.16
ENSG00000287912	lncRNA	ENSG00000287912.2
DLG2	protein_coding	ENSG00000150672.19
GRM5	protein_coding	ENSG00000168959.15
DISC1FP1	lncRNA	ENSG00000261645.7
FAT3	protein_coding	ENSG00000165323.16
PIWIL4	protein_coding	ENSG00000134627.12
PIWIL4-AS1	lncRNA	ENSG00000255929.6
SESN3	protein_coding	ENSG00000149212.12
LNCRNA-IUR	lncRNA	ENSG00000245552.9
ENSG00000285842	lncRNA	ENSG00000285842.1
LINC02552	lncRNA	ENSG00000256422.8
GRIA4	protein_coding	ENSG00000152578.15
ELMOD1	protein_coding	ENSG00000110675.13
ENSG00000289465	lncRNA	ENSG00000289465.1
RDX	protein_coding	ENSG00000137710.17
DIXDC1	protein_coding	ENSG00000150764.14
NCAM1	protein_coding	ENSG00000149294.17
SMIM35	protein_coding	ENSG00000255274.10
CBL	protein_coding	ENSG00000110395.8
POU2F3	protein_coding	ENSG00000137709.10
ENSG00000286044	lncRNA	ENSG00000286044.1
MIR100HG	lncRNA	ENSG00000255248.11
UBASH3B	protein_coding	ENSG00000154127.10
GRAMD1B	protein_coding	ENSG00000023171.20
VWA5A	protein_coding	ENSG00000110002.16
KIRREL3-AS1	lncRNA	ENSG00000257271.1
KIRREL3	protein_coding	ENSG00000149571.12
BARX2	protein_coding	ENSG00000043039.7
NTM	protein_coding	ENSG00000182667.15
ENSG00000237654	lncRNA	ENSG00000237654.6
OPCML	protein_coding	ENSG00000183715.15
RAD52	protein_coding	ENSG00000002016.18
ERC1	protein_coding	ENSG00000082805.21
WNT5B	protein_coding	ENSG00000111186.13
DCP1B	protein_coding	ENSG00000151065.14
CACNA1C	protein_coding	ENSG00000151067.23
TSPAN9	protein_coding	ENSG00000011105.14
CRACR2A	protein_coding	ENSG00000130038.10
ANO2	protein_coding	ENSG00000047617.17
ETV6	protein_coding	ENSG00000139083.11
EMP1	protein_coding	ENSG00000134531.10
ENSG00000286869	lncRNA	ENSG00000286869.1
GRIN2B	protein_coding	ENSG00000273079.7
PTPRO	protein_coding	ENSG00000151490.15
EPS8	protein_coding	ENSG00000151491.14
DERA	protein_coding	ENSG00000023697.13
MGST1	protein_coding	ENSG00000008394.13
ENSG00000283240	lncRNA	ENSG00000283240.1
ENSG00000256389	lncRNA	ENSG00000256389.2
RERGL	protein_coding	ENSG00000111404.7
AEBP2	protein_coding	ENSG00000139154.16
ENSG00000255910	lncRNA	ENSG00000255910.2
LINC02398	lncRNA	ENSG00000256287.1
PDE3A-AS1	lncRNA	ENSG00000256879.1
PDE3A	protein_coding	ENSG00000172572.7
CMAS	protein_coding	ENSG00000111726.13
LINC02955	lncRNA	ENSG00000256995.8
SOX5	protein_coding	ENSG00000134532.20
SOX5-AS1	lncRNA	ENSG00000256120.2
PPFIBP1	protein_coding	ENSG00000110841.14
ENSG00000257456	lncRNA	ENSG00000257456.1
TMTC1	protein_coding	ENSG00000133687.16
BICD1	protein_coding	ENSG00000151746.15
CPNE8	protein_coding	ENSG00000139117.14
PRICKLE1	protein_coding	ENSG00000139174.12
TMEM117	protein_coding	ENSG00000139173.10
DBX2	protein_coding	ENSG00000185610.6
ENSG00000257657	lncRNA	ENSG00000257657.3
SCAF11	protein_coding	ENSG00000139218.18
SLC38A4-AS1	lncRNA	ENSG00000257261.7
SPATS2	protein_coding	ENSG00000123352.18
RACGAP1	protein_coding	ENSG00000161800.13
ASIC1	protein_coding	ENSG00000110881.12
SCN8A	protein_coding	ENSG00000196876.19
LRIG3-DT	lncRNA	ENSG00000257443.2
ENSG00000286279	lncRNA	ENSG00000286279.3
ENSG00000258214	lncRNA	ENSG00000258214.1
SLC16A7	protein_coding	ENSG00000118596.12
TAFA2	protein_coding	ENSG00000198673.11
GRIP1	protein_coding	ENSG00000155974.14
ENSG00000257083	lncRNA	ENSG00000257083.7
LINC02408	lncRNA	ENSG00000203585.4
FRS2	protein_coding	ENSG00000166225.9
BEST3	protein_coding	ENSG00000127325.19
TSPAN8	protein_coding	ENSG00000127324.9
TPH2	protein_coding	ENSG00000139287.13
TRHDE	protein_coding	ENSG00000072657.10
SYT1	protein_coding	ENSG00000067715.15
ENSG00000257191	lncRNA	ENSG00000257191.1
CCDC59	protein_coding	ENSG00000133773.12
ENSG00000286043	lncRNA	ENSG00000286043.1
ENSG00000286608	lncRNA	ENSG00000286608.1
APAF1	protein_coding	ENSG00000120868.14
ANKS1B	protein_coding	ENSG00000185046.20
GAS2L3	protein_coding	ENSG00000139354.11
SLC5A8	protein_coding	ENSG00000256870.3
IGF1	protein_coding	ENSG00000017427.17
LINC02456	lncRNA	ENSG00000283052.2
ABTB3	protein_coding	ENSG00000151136.15
ANKRD13A	protein_coding	ENSG00000076513.17
HECTD4	protein_coding	ENSG00000173064.14
RBM19	protein_coding	ENSG00000122965.11
ENSG00000283459	lncRNA	ENSG00000283459.1
MED13L	protein_coding	ENSG00000123066.9
SPRING1	protein_coding	ENSG00000111412.6
TESC	protein_coding	ENSG00000088992.18
KSR2	protein_coding	ENSG00000171435.14
WSB2	protein_coding	ENSG00000176871.9
TAOK3	protein_coding	ENSG00000135090.14
CIT	protein_coding	ENSG00000122966.17
ANAPC5	protein_coding	ENSG00000089053.13
CLIP1	protein_coding	ENSG00000130779.22
RFLNA	protein_coding	ENSG00000178882.15
TMEM132B	protein_coding	ENSG00000139364.11
GOLGA3	protein_coding	ENSG00000090615.16
LINC00540	lncRNA	ENSG00000276476.4
TNFRSF19	protein_coding	ENSG00000127863.16
ATP8A2	protein_coding	ENSG00000132932.19
USP12	protein_coding	ENSG00000152484.14
POLR1D	protein_coding	ENSG00000186184.20
FLT1	protein_coding	ENSG00000102755.13
ENSG00000285773	lncRNA	ENSG00000285773.1
ENSG00000289302	lncRNA	ENSG00000289302.1
ENSG00000286286	lncRNA	ENSG00000286286.3
RXFP2	protein_coding	ENSG00000133105.8
LINC02343	lncRNA	ENSG00000271850.2
NBEA	protein_coding	ENSG00000172915.20
DCLK1	protein_coding	ENSG00000133083.15
VWA8	protein_coding	ENSG00000102763.18
ENOX1	protein_coding	ENSG00000120658.14
TSC22D1-AS1	lncRNA	ENSG00000278156.2
LRCH1	protein_coding	ENSG00000136141.15
HTR2A	protein_coding	ENSG00000102468.11
SUCLA2	protein_coding	ENSG00000136143.16
SPRYD7	protein_coding	ENSG00000123178.15
DLEU1	lncRNA	ENSG00000176124.15
THSD1	protein_coding	ENSG00000136114.17
ENSG00000287722	lncRNA	ENSG00000287722.1
DIAPH3	protein_coding	ENSG00000139734.19
TDRD3	protein_coding	ENSG00000083544.16
ENSG00000286469	lncRNA	ENSG00000286469.1
LINC00376	lncRNA	ENSG00000227564.3
PCDH9	protein_coding	ENSG00000184226.15
DACH1	protein_coding	ENSG00000276644.5
MZT1	protein_coding	ENSG00000204899.6
LINC00393	lncRNA	ENSG00000224853.3
MYCBP2	protein_coding	ENSG00000005810.20
OBI1-AS1	lncRNA	ENSG00000234377.8
NDFIP2	protein_coding	ENSG00000102471.16
ENSG00000286746	lncRNA	ENSG00000286746.1
GPC5	protein_coding	ENSG00000179399.15
GPC6	protein_coding	ENSG00000183098.11
SOX21-AS1	lncRNA	ENSG00000227640.5
ABCC4	protein_coding	ENSG00000125257.16
ENSG00000286780	lncRNA	ENSG00000286780.1
LINC00460	lncRNA	ENSG00000233532.6
LINC00551	lncRNA	ENSG00000272274.4
NALF1	protein_coding	ENSG00000204442.4
MYO16	protein_coding	ENSG00000041515.16
ARHGEF7	protein_coding	ENSG00000102606.20
ENSG00000204398	lncRNA	ENSG00000204398.5
PROZ	protein_coding	ENSG00000126231.15
IRF9	protein_coding	ENSG00000213928.10
ENSG00000289757	lncRNA	ENSG00000289757.1
NOVA1	protein_coding	ENSG00000139910.20
LINC02327	lncRNA	ENSG00000258038.6
LINC02326	lncRNA	ENSG00000257523.3
ENSG00000258028	lncRNA	ENSG00000258028.3
ENSG00000248975	lncRNA	ENSG00000248975.2
NPAS3	protein_coding	ENSG00000151322.20
EGLN3	protein_coding	ENSG00000129521.15
ENSG00000283098	lncRNA	ENSG00000283098.2
ENSG00000258661	lncRNA	ENSG00000258661.1
SLC25A21	protein_coding	ENSG00000183032.12
MDGA2	protein_coding	ENSG00000139915.21
TRIM9	protein_coding	ENSG00000100505.14
ENSG00000237356	lncRNA	ENSG00000237356.7
SAMD4A	protein_coding	ENSG00000020577.14
ENSG00000258784	lncRNA	ENSG00000258784.1
SLC35F4	protein_coding	ENSG00000151812.15
LINC01500	lncRNA	ENSG00000258583.7
PRKCH	protein_coding	ENSG00000027075.17
AKAP5	protein_coding	ENSG00000179841.8
ZBTB25	protein_coding	ENSG00000089775.12
SPTB	protein_coding	ENSG00000070182.21
CHURC1-FNTB	protein_coding	ENSG00000125954.13
ENSG00000258561	lncRNA	ENSG00000258561.2
CCDC196	protein_coding	ENSG00000196553.15
GPHN	protein_coding	ENSG00000171723.16
RAD51B	protein_coding	ENSG00000182185.19
ENSG00000258871	lncRNA	ENSG00000258871.1
RGS6	protein_coding	ENSG00000182732.18
LIN52	protein_coding	ENSG00000205659.12
TTLL5	protein_coding	ENSG00000119685.20
TGFB3	protein_coding	ENSG00000119699.8
IFT43	protein_coding	ENSG00000119650.13
ESRRB	protein_coding	ENSG00000119715.15
ANGEL1	protein_coding	ENSG00000013523.11
CIPC	protein_coding	ENSG00000198894.8
ENSG00000259164	protein_coding	ENSG00000259164.1
NRXN3	protein_coding	ENSG00000021645.20
ENSG00000258637	lncRNA	ENSG00000258637.1
ENSG00000258416	lncRNA	ENSG00000258416.1
DIO2	protein_coding	ENSG00000211448.14
DIO2-AS1	lncRNA	ENSG00000258766.1
CEP128	protein_coding	ENSG00000100629.17
TSHR	protein_coding	ENSG00000165409.18
SEL1L	protein_coding	ENSG00000071537.14
LINC01467	lncRNA	ENSG00000258977.2
LINC02328	lncRNA	ENSG00000258733.7
LINC02296	lncRNA	ENSG00000258859.1
ENSG00000259053	lncRNA	ENSG00000259053.1
FOXN3	protein_coding	ENSG00000053254.16
CALM1	protein_coding	ENSG00000198668.14
SERPINA12	protein_coding	ENSG00000165953.10
DICER1	protein_coding	ENSG00000100697.17
ENSG00000289137	lncRNA	ENSG00000289137.2
MARK3	protein_coding	ENSG00000075413.19
ENTREP2	protein_coding	ENSG00000104059.5
FMN1	protein_coding	ENSG00000248905.10
RYR3	protein_coding	ENSG00000198838.14
DPH6	protein_coding	ENSG00000134146.12
MEIS2	protein_coding	ENSG00000134138.22
LINC02895	lncRNA	ENSG00000259380.6
PLCB2	protein_coding	ENSG00000137841.12
INO80	protein_coding	ENSG00000128908.19
GANC	protein_coding	ENSG00000214013.10
FRMD5	protein_coding	ENSG00000171877.21
GATM	protein_coding	ENSG00000171766.17
ENSG00000259200	lncRNA	ENSG00000259200.2
WDR72	protein_coding	ENSG00000166415.15
CCPG1	protein_coding	ENSG00000260916.8
DNAAF4-CCPG1	lncRNA	ENSG00000261771.5
PRTG	protein_coding	ENSG00000166450.13
MNS1	protein_coding	ENSG00000138587.6
TEX9	protein_coding	ENSG00000151575.15
ZNF280D	protein_coding	ENSG00000137871.21
ENSG00000285253	protein_coding	ENSG00000285253.1
TCF12	protein_coding	ENSG00000140262.18
RNF111	protein_coding	ENSG00000157450.16
RORA	protein_coding	ENSG00000069667.16
ENSG00000259616	lncRNA	ENSG00000259616.2
TLN2	protein_coding	ENSG00000171914.17
SMAD3	protein_coding	ENSG00000166949.17
IQCH	protein_coding	ENSG00000103599.20
IQCH-AS1	lncRNA	ENSG00000259673.6
CALML4	protein_coding	ENSG00000129007.16
ENSG00000260007	protein_coding	ENSG00000260007.3
PIAS1	protein_coding	ENSG00000033800.14
THSD4	protein_coding	ENSG00000187720.15
MYO9A	protein_coding	ENSG00000066933.16
EDC3	protein_coding	ENSG00000179151.13
CSK	protein_coding	ENSG00000103653.17
SIN3A	protein_coding	ENSG00000169375.17
TMEM266	protein_coding	ENSG00000169758.13
LINGO1	protein_coding	ENSG00000169783.13
ANKRD34C-AS1	lncRNA	ENSG00000259234.8
ENSG00000259986	lncRNA	ENSG00000259986.2
WDR73	protein_coding	ENSG00000177082.13
AGBL1	protein_coding	ENSG00000273540.5
ENSG00000259620	lncRNA	ENSG00000259620.1
ENSG00000259560	lncRNA	ENSG00000259560.2
ST8SIA2	protein_coding	ENSG00000140557.12
ENSG00000257060	lncRNA	ENSG00000257060.8
ENSG00000258631	lncRNA	ENSG00000258631.3
LINC01579	lncRNA	ENSG00000258754.8
LINC01581	lncRNA	ENSG00000259724.2
ENSG00000258773	lncRNA	ENSG00000258773.2
LINC00923	lncRNA	ENSG00000251209.10
LINC02251	lncRNA	ENSG00000258483.4
ENSG00000259199	lncRNA	ENSG00000259199.2
ENSG00000287855	lncRNA	ENSG00000287855.1
LMF1	protein_coding	ENSG00000103227.19
CLCN7	protein_coding	ENSG00000103249.19
NLRC3	protein_coding	ENSG00000167984.18
TFAP4	protein_coding	ENSG00000090447.12
RBFOX1	protein_coding	ENSG00000078328.23
GRIN2A	protein_coding	ENSG00000183454.18
SNX29	protein_coding	ENSG00000048471.14
ENSG00000287905	lncRNA	ENSG00000287905.1
ENSG00000260126	lncRNA	ENSG00000260126.2
XYLT1	protein_coding	ENSG00000103489.12
HS3ST2	protein_coding	ENSG00000122254.7
LCMT1	protein_coding	ENSG00000205629.12
KATNIP	protein_coding	ENSG00000047578.14
GSG1L	protein_coding	ENSG00000169181.13
ENSG00000260517	lncRNA	ENSG00000260517.3
ENSG00000284685	lncRNA	ENSG00000284685.2
ENSG00000285367	lncRNA	ENSG00000285367.3
ENSG00000260850	lncRNA	ENSG00000260850.4
SNTB2	protein_coding	ENSG00000168807.17
HYDIN	protein_coding	ENSG00000157423.18
CMTR2	protein_coding	ENSG00000180917.18
ZFHX3	protein_coding	ENSG00000140836.17
WWOX	protein_coding	ENSG00000186153.18
CDH13	protein_coding	ENSG00000140945.17
ENSG00000260832	lncRNA	ENSG00000260832.1
HSBP1	protein_coding	ENSG00000230989.8
ENSG00000288849	lncRNA	ENSG00000288849.1
SLC38A8	protein_coding	ENSG00000166558.11
ATP2C2	protein_coding	ENSG00000064270.13
ENSG00000261161	lncRNA	ENSG00000261161.1
SPIRE2	protein_coding	ENSG00000204991.11
ENSG00000261172	lncRNA	ENSG00000261172.1
FAM157C	lncRNA	ENSG00000260528.6
NDEL1	protein_coding	ENSG00000166579.16
EPN2	protein_coding	ENSG00000072134.16
KCNJ12	protein_coding	ENSG00000184185.10
PIPOX	protein_coding	ENSG00000179761.12
ENSG00000265394	lncRNA	ENSG00000265394.1
EFCAB5	protein_coding	ENSG00000176927.16
ENSG00000214719	lncRNA	ENSG00000214719.13
RAB11FIP4	protein_coding	ENSG00000131242.18
RHOT1	protein_coding	ENSG00000126858.19
ASIC2	protein_coding	ENSG00000108684.15
TMEM132E	protein_coding	ENSG00000181291.8
AP2B1	protein_coding	ENSG00000006125.18
ACACA	protein_coding	ENSG00000278540.5
IKZF3	protein_coding	ENSG00000161405.17
KRTAP4-9	protein_coding	ENSG00000212722.9
STAT5B	protein_coding	ENSG00000173757.11
LINC02210-CRHR1	protein_coding	ENSG00000263715.7
NSF	protein_coding	ENSG00000073969.19
SKAP1	protein_coding	ENSG00000141293.16
SKAP1-AS2	lncRNA	ENSG00000235300.4
ENSG00000262039	lncRNA	ENSG00000262039.1
ENSG00000285939	lncRNA	ENSG00000285939.2
ANKFN1	protein_coding	ENSG00000153930.13
ENSG00000285897	protein_coding	ENSG00000285897.1
RNF43	protein_coding	ENSG00000108375.13
TSPOAP1-AS1	lncRNA	ENSG00000265148.7
GDPD1	protein_coding	ENSG00000153982.11
TANC2	protein_coding	ENSG00000170921.16
ERN1	protein_coding	ENSG00000178607.17
PRKCA	protein_coding	ENSG00000154229.12
SDK2	protein_coding	ENSG00000069188.17
SLC38A10	protein_coding	ENSG00000157637.13
DLGAP1	protein_coding	ENSG00000170579.18
PTPRM	protein_coding	ENSG00000173482.17
ENSG00000265257	lncRNA	ENSG00000265257.5
ANKRD12	protein_coding	ENSG00000101745.17
ENSG00000265554	lncRNA	ENSG00000265554.3
LDLRAD4	protein_coding	ENSG00000168675.19
RNMT	protein_coding	ENSG00000101654.18
ENSG00000265943	lncRNA	ENSG00000265943.1
ENSG00000266850	lncRNA	ENSG00000266850.1
RBBP8	protein_coding	ENSG00000101773.19
LAMA3	protein_coding	ENSG00000053747.17
ENSG00000266573	lncRNA	ENSG00000266573.6
ZNF521	protein_coding	ENSG00000198795.11
ENSG00000286605	lncRNA	ENSG00000286605.1
ENSG00000263765	lncRNA	ENSG00000263765.5
ASXL3	protein_coding	ENSG00000141431.14
ENSG00000285940	lncRNA	ENSG00000285940.4
MIR924HG	lncRNA	ENSG00000267374.3
ENSG00000286328	lncRNA	ENSG00000286328.1
LINC00907	lncRNA	ENSG00000267586.7
RIT2	protein_coding	ENSG00000152214.14
SETBP1	protein_coding	ENSG00000152217.20
MIR4527HG	lncRNA	ENSG00000267761.3
ZBTB7C	protein_coding	ENSG00000184828.10
CTIF	protein_coding	ENSG00000134030.14
MAPK4	protein_coding	ENSG00000141639.12
TCF4	protein_coding	ENSG00000196628.20
ENSG00000267284	lncRNA	ENSG00000267284.2
ENSG00000206129	lncRNA	ENSG00000206129.4
LINC01905	lncRNA	ENSG00000267057.6
LINC01539	lncRNA	ENSG00000267712.6
ALPK2	protein_coding	ENSG00000198796.7
CDH20	protein_coding	ENSG00000101542.10
TNFRSF11A	protein_coding	ENSG00000141655.18
LINC01924	lncRNA	ENSG00000267134.3
ENSG00000263863	lncRNA	ENSG00000263863.1
ENSG00000287907	lncRNA	ENSG00000287907.1
NETO1	protein_coding	ENSG00000166342.19
ENSG00000286603	lncRNA	ENSG00000286603.1
MBP	protein_coding	ENSG00000197971.16
RFX1	protein_coding	ENSG00000132005.9
MED26	protein_coding	ENSG00000105085.11
ENSG00000141979	protein_coding	ENSG00000141979.4
ENSG00000268790	protein_coding	ENSG00000268790.5
ELL	protein_coding	ENSG00000105656.13
CYP2B6	protein_coding	ENSG00000197408.10
MARK4	protein_coding	ENSG00000007047.16
EML2	protein_coding	ENSG00000125746.18
ENSG00000286288	lncRNA	ENSG00000286288.2
PLCB4	protein_coding	ENSG00000101333.19
ENSG00000270792	lncRNA	ENSG00000270792.6
ENSG00000232900	lncRNA	ENSG00000232900.2
MACROD2	protein_coding	ENSG00000172264.19
MACROD2-IT1	lncRNA	ENSG00000227927.2
KIF16B	protein_coding	ENSG00000089177.19
CFAP61	protein_coding	ENSG00000089101.19
RALGAPA2	protein_coding	ENSG00000188559.16
LINC01727	lncRNA	ENSG00000279082.5
LINC01726	lncRNA	ENSG00000280350.1
RALGAPB	protein_coding	ENSG00000170471.15
PTPRT	protein_coding	ENSG00000196090.13
NFATC2	protein_coding	ENSG00000101096.20
ENSG00000235415	lncRNA	ENSG00000235415.1
DOK5	protein_coding	ENSG00000101134.12
RAB22A	protein_coding	ENSG00000124209.4
CDH4	protein_coding	ENSG00000179242.16
YTHDF1	protein_coding	ENSG00000149658.18
ENSG00000288536	lncRNA	ENSG00000288536.1
USP25	protein_coding	ENSG00000155313.16
CHODL	protein_coding	ENSG00000154645.14
ENSG00000227330	lncRNA	ENSG00000227330.1
TMPRSS15	protein_coding	ENSG00000154646.9
ENSG00000227090	lncRNA	ENSG00000227090.1
LINC01692	lncRNA	ENSG00000226983.3
ENSG00000232855	lncRNA	ENSG00000232855.7
RUNX1	protein_coding	ENSG00000159216.19
KCNJ15	protein_coding	ENSG00000157551.19
LINC00205	lncRNA	ENSG00000223768.4
DIP2A	protein_coding	ENSG00000160305.18
CECR3	lncRNA	ENSG00000241832.1
CECR2	protein_coding	ENSG00000099954.19
BCL2L13	protein_coding	ENSG00000099968.18
MICAL3	protein_coding	ENSG00000243156.9
ADORA2A-AS1	lncRNA	ENSG00000178803.12
HORMAD2	protein_coding	ENSG00000176635.18
SYN3	protein_coding	ENSG00000185666.15
HMOX1	protein_coding	ENSG00000100292.18
CACNG2	protein_coding	ENSG00000166862.7
TRIOBP	protein_coding	ENSG00000100106.22
FAM227A	protein_coding	ENSG00000184949.18
JOSD1	protein_coding	ENSG00000100221.11
ENTHD1	protein_coding	ENSG00000176177.10
GRAP2	protein_coding	ENSG00000100351.17
FAM83F	protein_coding	ENSG00000133477.17
TNRC6B-DT	lncRNA	ENSG00000261202.2
SREBF2	protein_coding	ENSG00000198911.12
ATXN10	protein_coding	ENSG00000130638.17
TBC1D22A	protein_coding	ENSG00000054611.14
