# Supplementary material for: Transcripts derived from AmnSINE1 repetitive sequences are depleted in the cortex of autism spectrum disorder patients
Source: Front Bioinform. 2025 Apr 9;5:1532981. doi: 10.3389/fbinf.2025.1532981 (PMC12015672; doi:10.3389/fbinf.2025.1532981)
Supplement: Supplementary file 1 [file DataSheet1.zip › new_supplementary/Supplementary Table S7.xlsx]

## Sheet: CHD8_intersection_DOres
	ID	Description	GeneRatio	BgRatio	pvalue	p.adjust	qvalue	geneID	Count
DOID:1059	DOID:1059	intellectual disability	13/86	389/10312	1.82753e-05	0.00433366	0.00425855	287/288/816/27086/2904/81887/4208/23040/9378/26040/55209/6925/9839	13
DOID:0060307	DOID:0060307	autosomal dominant intellectual developmental disorder	6/86	71/10312	2.61853e-05	0.00433366	0.00425855	816/2904/4208/23040/26040/55209	6
DOID:0112202	DOID:0112202	developmental and epileptic encephalopathy	6/86	111/10312	0.000317428	0.0350229	0.0344159	10659/2257/2904/4905/5530/6506	6
DOID:10273	DOID:10273	heart conduction disease	5/86	104/10312	0.00172789	0.142983	0.140505	287/801/816/6885/6721	5
DOID:3324	DOID:3324	mood disorder	8/86	295/10312	0.00313244	0.203217	0.199695	288/816/1501/2534/2904/4684/5136/6281	8
DOID:0050701	DOID:0050701	electroclinical syndrome	6/86	179/10312	0.00375445	0.203217	0.199695	10659/2257/2904/4905/5530/6506	6
DOID:6536	DOID:6536	plasma cell neoplasm	2/86	12/10312	0.00429763	0.203217	0.199695	27086/4684	2
DOID:1596	DOID:1596	mental depression	5/86	138/10312	0.00584364	0.24178	0.23759	816/1501/4684/5136/6281	5
DOID:3328	DOID:3328	temporal lobe epilepsy	4/86	99/10312	0.00930979	0.332385	0.326624	2534/2904/4905/6506	4
DOID:12849	DOID:12849	autistic disorder	6/86	220/10312	0.0100418	0.332385	0.326624	116987/287/4208/26960/4897/9378	6
DOID:2234	DOID:2234	focal epilepsy	4/86	114/10312	0.0150268	0.395288	0.388437	2534/2904/4905/6506	4
DOID:0060115	DOID:0060115	nervous system benign neoplasm	3/86	63/10312	0.0155229	0.395288	0.388437	288/8874/4684	3
DOID:2843	DOID:2843	long QT syndrome	2/86	23/10312	0.0155249	0.395288	0.388437	287/801	2
DOID:3151	DOID:3151	skin squamous cell carcinoma	2/86	29/10312	0.024124	0.550033	0.5405	2534/5789	2
DOID:11832	DOID:11832	visual epilepsy	4/86	133/10312	0.024926	0.550033	0.5405	2596/4436/6721/6857	4
DOID:706	DOID:706	mature B-cell neoplasm	2/86	31/10312	0.0273355	0.561122	0.551397	27086/4684	2
DOID:0050888	DOID:0050888	syndromic intellectual disability	3/86	81/10312	0.0299853	0.561122	0.551397	27086/81887/9378	3
DOID:2870	DOID:2870	endometrial adenocarcinoma	2/86	34/10312	0.0324545	0.561122	0.551397	4436/7251	2
DOID:8725	DOID:8725	vascular dementia	2/86	34/10312	0.0324545	0.561122	0.551397	2904/6721	2
DOID:635	DOID:635	acquired immunodeficiency syndrome	3/86	85/10312	0.0339047	0.561122	0.551397	4208/6506/7251	3
DOID:0050565	DOID:0050565	autosomal recessive nonsyndromic deafness	3/86	87/10312	0.0359595	0.566791	0.556967	2059/79731/5962	3
DOID:9952	DOID:9952	acute lymphoblastic leukemia	4/86	159/10312	0.0436776	0.607148	0.596625	3899/4684/5087/9839	4
DOID:0060041	DOID:0060041	autism spectrum disorder	6/86	321/10312	0.0512662	0.607148	0.596625	116987/287/4208/26960/4897/9378	6
DOID:2001	DOID:2001	neuroma	2/86	47/10312	0.0583611	0.607148	0.596625	288/8874	2
DOID:0060040	DOID:0060040	pervasive developmental disorder	6/86	334/10312	0.059919	0.607148	0.596625	116987/287/4208/26960/4897/9378	6
DOID:3312	DOID:3312	bipolar disorder	4/86	184/10312	0.0675338	0.607148	0.596625	288/2534/2904/4684	4
DOID:1312	DOID:1312	focal segmental glomerulosclerosis	2/86	54/10312	0.0744532	0.607148	0.596625	55907/5530	2
DOID:0050632	DOID:0050632	oculocutaneous albinism	1/86	10/10312	0.0803705	0.607148	0.596625	4905	1
DOID:1824	DOID:1824	status epilepticus	3/86	123/10312	0.0832213	0.607148	0.596625	288/4208/5274	3
DOID:1307	DOID:1307	dementia	4/86	201/10312	0.086932	0.607148	0.596625	2904/5274/6721/114088	4
DOID:0050425	DOID:0050425	restless legs syndrome	1/86	11/10312	0.0880475	0.607148	0.596625	4212	1
DOID:0060443	DOID:0060443	corneal endothelial dystrophy	1/86	11/10312	0.0880475	0.607148	0.596625	6925	1
DOID:11555	DOID:11555	Fuchs' endothelial dystrophy	1/86	11/10312	0.0880475	0.607148	0.596625	6925	1
DOID:1294	DOID:1294	vulva carcinoma	1/86	11/10312	0.0880475	0.607148	0.596625	4436	1
DOID:13372	DOID:13372	alpha 1-antitrypsin deficiency	1/86	11/10312	0.0880475	0.607148	0.596625	5274	1
DOID:3918	DOID:3918	pancreatic cystadenoma	1/86	11/10312	0.0880475	0.607148	0.596625	4684	1
DOID:14504	DOID:14504	Niemann-Pick disease	1/86	12/10312	0.0956611	0.607148	0.596625	6721	1
DOID:0050851	DOID:0050851	glomerulosclerosis	2/86	65/10312	0.102149	0.607148	0.596625	55907/5530	2
DOID:643	DOID:643	progressive multifocal leukoencephalopathy	2/86	65/10312	0.102149	0.607148	0.596625	60468/10210	2
DOID:0050543	DOID:0050543	Charcot-Marie-Tooth disease intermediate type	1/86	13/10312	0.103212	0.607148	0.596625	54332	1
DOID:0050696	DOID:0050696	fetal alcohol spectrum disorder	1/86	13/10312	0.103212	0.607148	0.596625	2904	1
DOID:0060318	DOID:0060318	acute promyelocytic leukemia	1/86	13/10312	0.103212	0.607148	0.596625	4684	1
DOID:1785	DOID:1785	pituitary cancer	1/86	13/10312	0.103212	0.607148	0.596625	4684	1
DOID:3891	DOID:3891	placental insufficiency	1/86	13/10312	0.103212	0.607148	0.596625	2904	1
DOID:4428	DOID:4428	dyslexia	1/86	13/10312	0.103212	0.607148	0.596625	2904	1
DOID:4479	DOID:4479	pseudohypoaldosteronism	1/86	13/10312	0.103212	0.607148	0.596625	8452	1
DOID:707	DOID:707	B-cell lymphoma	2/86	66/10312	0.104792	0.607148	0.596625	27086/4684	2
DOID:700	DOID:700	mitochondrial metabolism disease	4/86	216/10312	0.106059	0.607148	0.596625	79731/91942/9512/8803	4
DOID:0060122	DOID:0060122	integumentary system cancer	3/86	139/10312	0.109828	0.607148	0.596625	2534/4436/5789	3
DOID:4159	DOID:4159	skin cancer	3/86	139/10312	0.109828	0.607148	0.596625	2534/4436/5789	3
DOID:1441	DOID:1441	autosomal dominant cerebellar ataxia	2/86	68/10312	0.110134	0.607148	0.596625	25814/5521	2
DOID:13365	DOID:13365	reading disorder	1/86	14/10312	0.1107	0.607148	0.596625	2904	1
DOID:526	DOID:526	human immunodeficiency virus infectious disease	4/86	222/10312	0.114208	0.607148	0.596625	60468/4208/6506/7251	4
DOID:12858	DOID:12858	Huntington's disease	3/86	142/10312	0.115147	0.607148	0.596625	27086/2904/6506	3
DOID:0050541	DOID:0050541	Charcot-Marie-Tooth disease type 4	1/86	15/10312	0.118127	0.607148	0.596625	54332	1
DOID:0060108	DOID:0060108	brain glioma	1/86	15/10312	0.118127	0.607148	0.596625	4684	1
DOID:0080630	DOID:0080630	B-lymphoblastic leukemia/lymphoma	1/86	15/10312	0.118127	0.607148	0.596625	5087	1
DOID:0080638	DOID:0080638	B-cell acute lymphoblastic leukemia	1/86	15/10312	0.118127	0.607148	0.596625	5087	1
DOID:2741	DOID:2741	bilirubin metabolic disorder	1/86	15/10312	0.118127	0.607148	0.596625	5962	1
DOID:2345	DOID:2345	plasma protein metabolism disease	1/86	16/10312	0.125492	0.607148	0.596625	5274	1
DOID:3883	DOID:3883	Lynch syndrome	1/86	16/10312	0.125492	0.607148	0.596625	4436	1
DOID:5389	DOID:5389	oxyphilic adenoma	1/86	16/10312	0.125492	0.607148	0.596625	1740	1
DOID:0050890	DOID:0050890	synucleinopathy	6/86	411/10312	0.127977	0.607148	0.596625	2904/4905/9512/5521/5799/55288	6
DOID:1094	DOID:1094	attention deficit hyperactivity disorder	2/86	75/10312	0.129362	0.607148	0.596625	2904/4208	2
DOID:0050563	DOID:0050563	nonsyndromic deafness	3/86	151/10312	0.131668	0.607148	0.596625	2059/79731/5962	3
DOID:10584	DOID:10584	retinitis pigmentosa	3/86	151/10312	0.131668	0.607148	0.596625	2904/112752/10210	3
DOID:1245	DOID:1245	vulva cancer	1/86	17/10312	0.132797	0.607148	0.596625	4436	1
DOID:171	DOID:171	neuroectodermal tumor	1/86	17/10312	0.132797	0.607148	0.596625	4436	1
DOID:84	DOID:84	osteochondritis dissecans	1/86	17/10312	0.132797	0.607148	0.596625	2904	1
DOID:12603	DOID:12603	acute leukemia	4/86	238/10312	0.137234	0.607148	0.596625	3899/4684/5087/9839	4
DOID:0090131	DOID:0090131	complex cortical dysplasia with other brain malformations	1/86	18/10312	0.140041	0.607148	0.596625	27086	1
DOID:8927	DOID:8927	learning disability	1/86	18/10312	0.140041	0.607148	0.596625	2904	1
DOID:3451	DOID:3451	skin carcinoma	2/86	79/10312	0.140679	0.607148	0.596625	2534/5789	2
DOID:2527	DOID:2527	nephrosis	3/86	159/10312	0.147012	0.607148	0.596625	10213/5800/6721	3
DOID:11716	DOID:11716	prediabetes syndrome	1/86	19/10312	0.147226	0.607148	0.596625	5799	1
DOID:0050753	DOID:0050753	cerebellar ataxia	3/86	160/10312	0.14897	0.607148	0.596625	25814/5521/255928	3
DOID:0050592	DOID:0050592	asphyxiating thoracic dystrophy	1/86	20/10312	0.154351	0.607148	0.596625	112752	1
DOID:0060090	DOID:0060090	central nervous system benign neoplasm	1/86	20/10312	0.154351	0.607148	0.596625	4684	1
DOID:0060118	DOID:0060118	thoracic disease	1/86	21/10312	0.161417	0.607148	0.596625	4436	1
DOID:0060892	DOID:0060892	late onset Parkinson's disease	1/86	21/10312	0.161417	0.607148	0.596625	9512	1
DOID:0070329	DOID:0070329	mitochondrial DNA depletion syndrome	1/86	21/10312	0.161417	0.607148	0.596625	8803	1
DOID:11722	DOID:11722	myotonic dystrophy type 1	1/86	21/10312	0.161417	0.607148	0.596625	10659	1
DOID:14717	DOID:14717	centronuclear myopathy	1/86	21/10312	0.161417	0.607148	0.596625	26052	1
DOID:3262	DOID:3262	phagocyte bactericidal dysfunction	1/86	21/10312	0.161417	0.607148	0.596625	26040	1
DOID:3265	DOID:3265	chronic granulomatous disease	1/86	21/10312	0.161417	0.607148	0.596625	26040	1
DOID:3463	DOID:3463	breast disease	1/86	21/10312	0.161417	0.607148	0.596625	4436	1
DOID:3652	DOID:3652	Leigh disease	1/86	21/10312	0.161417	0.607148	0.596625	91942	1
DOID:3911	DOID:3911	progeria	1/86	21/10312	0.161417	0.607148	0.596625	288	1
DOID:450	DOID:450	myotonic disease	1/86	23/10312	0.175375	0.652237	0.640932	10659	1
DOID:0050572	DOID:0050572	cone-rod dystrophy	1/86	25/10312	0.189103	0.675457	0.66375	9364	1
DOID:11198	DOID:11198	DiGeorge syndrome	1/86	25/10312	0.189103	0.675457	0.66375	10659	1
DOID:4990	DOID:4990	essential tremor	1/86	25/10312	0.189103	0.675457	0.66375	5521	1
DOID:0050951	DOID:0050951	hereditary ataxia	3/86	180/10312	0.189781	0.675457	0.66375	25814/5521/255928	3
DOID:9993	DOID:9993	hypoglycemia	1/86	26/10312	0.195882	0.685783	0.673897	2904	1
DOID:1319	DOID:1319	brain cancer	2/86	98/10312	0.196826	0.685783	0.673897	4436/4684	2
DOID:2566	DOID:2566	corneal dystrophy	1/86	27/10312	0.202605	0.691365	0.679382	6925	1
DOID:628	DOID:628	combined T cell and B cell immunodeficiency	1/86	27/10312	0.202605	0.691365	0.679382	60468	1
DOID:9744	DOID:9744	type 1 diabetes mellitus	3/86	192/10312	0.215522	0.71458	0.702195	4684/5799/6721	3
DOID:1969	DOID:1969	cerebral palsy	1/86	29/10312	0.215885	0.71458	0.702195	116987	1
DOID:9279	DOID:9279	hyperhomocysteinemia	1/86	29/10312	0.215885	0.71458	0.702195	2904	1
DOID:2876	DOID:2876	laryngeal squamous cell carcinoma	1/86	30/10312	0.222443	0.723828	0.711283	4436	1
DOID:14330	DOID:14330	Parkinson's disease	5/86	392/10312	0.228609	0.723828	0.711283	2904/4905/9512/5799/55288	5
DOID:0050539	DOID:0050539	Charcot-Marie-Tooth disease type 2	1/86	32/10312	0.235397	0.723828	0.711283	54332	1
DOID:2590	DOID:2590	familial nephrotic syndrome	1/86	32/10312	0.235397	0.723828	0.711283	5800	1
DOID:4752	DOID:4752	multiple system atrophy	1/86	32/10312	0.235397	0.723828	0.711283	5521	1
DOID:1115	DOID:1115	sarcoma	3/86	205/10312	0.244195	0.723828	0.711283	4436/4684/6721	3
DOID:0060060	DOID:0060060	non-Hodgkin lymphoma	2/86	114/10312	0.245925	0.723828	0.711283	27086/4684	2
DOID:10487	DOID:10487	Hirschsprung's disease	1/86	34/10312	0.248137	0.723828	0.711283	9839	1
DOID:8283	DOID:8283	peritonitis	1/86	34/10312	0.248137	0.723828	0.711283	27086	1
DOID:4045	DOID:4045	muscle cancer	2/86	115/10312	0.249019	0.723828	0.711283	800/4436	2
DOID:12241	DOID:12241	beta thalassemia	1/86	35/10312	0.254428	0.723828	0.711283	10767	1
DOID:11372	DOID:11372	megacolon	1/86	36/10312	0.260667	0.723828	0.711283	9839	1
DOID:1967	DOID:1967	leiomyosarcoma	1/86	36/10312	0.260667	0.723828	0.711283	800	1
DOID:3635	DOID:3635	congenital myasthenic syndrome	1/86	36/10312	0.260667	0.723828	0.711283	6857	1
DOID:4230	DOID:4230	smooth muscle cancer	1/86	36/10312	0.260667	0.723828	0.711283	800	1
DOID:1574	DOID:1574	alcohol use disorder	3/86	215/10312	0.266663	0.723828	0.711283	2059/2904/23362	3
DOID:0112065	DOID:0112065	nuclear type mitochondrial complex I deficiency	1/86	38/10312	0.272991	0.723828	0.711283	91942	1
DOID:303	DOID:303	substance-related disorder	4/86	318/10312	0.273789	0.723828	0.711283	2059/2904/23362/6506	4
DOID:8466	DOID:8466	retinal degeneration	4/86	319/10312	0.275649	0.723828	0.711283	2904/112752/9364/10210	4
DOID:1107	DOID:1107	esophageal carcinoma	3/86	219/10312	0.275725	0.723828	0.711283	27086/4436/5087	3
DOID:8923	DOID:8923	skin melanoma	1/86	39/10312	0.279076	0.723828	0.711283	4436	1
DOID:9206	DOID:9206	Barrett's esophagus	1/86	39/10312	0.279076	0.723828	0.711283	27086	1
DOID:9799	DOID:9799	eye degenerative disease	4/86	321/10312	0.279376	0.723828	0.711283	2904/112752/9364/10210	4
DOID:0060340	DOID:0060340	ciliopathy	2/86	126/10312	0.283096	0.723828	0.711283	25911/9364	2
DOID:439	DOID:439	neuromuscular junction disease	1/86	40/10312	0.285111	0.723828	0.711283	6857	1
DOID:3969	DOID:3969	thyroid gland papillary carcinoma	2/86	127/10312	0.286192	0.723828	0.711283	4684/4897	2
DOID:10908	DOID:10908	hydrocephalus	1/86	41/10312	0.291097	0.723828	0.711283	25911	1
DOID:1184	DOID:1184	nephrotic syndrome	2/86	131/10312	0.298563	0.723828	0.711283	10213/5800	2
DOID:0060536	DOID:0060536	mitochondrial complex I deficiency	1/86	43/10312	0.302919	0.723828	0.711283	91942	1
DOID:4866	DOID:4866	salivary gland adenoid cystic carcinoma	1/86	43/10312	0.302919	0.723828	0.711283	4684	1
DOID:302	DOID:302	substance abuse	3/86	231/10312	0.303087	0.723828	0.711283	2059/2904/23362	3
DOID:1443	DOID:1443	cerebral degeneration	2/86	133/10312	0.304738	0.723828	0.711283	25911/4684	2
DOID:1040	DOID:1040	chronic lymphocytic leukemia	3/86	232/10312	0.305375	0.723828	0.711283	27086/4684/5800	3
DOID:0080364	DOID:0080364	malignant adenoma	1/86	44/10312	0.308757	0.723828	0.711283	4978	1
DOID:2600	DOID:2600	laryngeal carcinoma	1/86	44/10312	0.308757	0.723828	0.711283	4436	1
DOID:3111	DOID:3111	cystadenocarcinoma	1/86	44/10312	0.308757	0.723828	0.711283	4978	1
DOID:3114	DOID:3114	serous cystadenocarcinoma	1/86	44/10312	0.308757	0.723828	0.711283	4978	1
DOID:60004	DOID:60004	malignant cystadenoma	1/86	44/10312	0.308757	0.723828	0.711283	4978	1
DOID:2871	DOID:2871	endometrial carcinoma	2/86	136/10312	0.313983	0.723828	0.711283	4436/7251	2
DOID:0060224	DOID:0060224	atrial fibrillation	1/86	45/10312	0.314546	0.723828	0.711283	287	1
DOID:1470	DOID:1470	major depressive disorder	1/86	45/10312	0.314546	0.723828	0.711283	1501	1
DOID:3192	DOID:3192	neurilemmoma	1/86	45/10312	0.314546	0.723828	0.711283	8874	1
DOID:657	DOID:657	adenoma	4/86	344/10312	0.322741	0.723828	0.711283	4436/4684/4897/6925	4
DOID:2921	DOID:2921	glomerulonephritis	3/86	240/10312	0.32371	0.723828	0.711283	55907/5530/5800	3
DOID:3113	DOID:3113	papillary carcinoma	1/86	47/10312	0.325982	0.723828	0.711283	6281	1
DOID:8991	DOID:8991	cervix uteri carcinoma in situ	1/86	47/10312	0.325982	0.723828	0.711283	4436	1
DOID:9108	DOID:9108	uterus carcinoma in situ	1/86	47/10312	0.325982	0.723828	0.711283	4436	1
DOID:2893	DOID:2893	cervix carcinoma	2/86	140/10312	0.326269	0.723828	0.711283	4436/7251	2
DOID:612	DOID:612	primary immunodeficiency disease	4/86	348/10312	0.330352	0.723828	0.711283	60468/4300/26040/7251	4
DOID:1927	DOID:1927	sphingolipidosis	1/86	48/10312	0.331629	0.723828	0.711283	6721	1
DOID:0080524	DOID:0080524	thyroid gland adenocarcinoma	2/86	142/10312	0.332392	0.723828	0.711283	4684/4897	2
DOID:0080525	DOID:0080525	differentiated thyroid gland carcinoma	2/86	142/10312	0.332392	0.723828	0.711283	4684/4897	2
DOID:3748	DOID:3748	esophagus squamous cell carcinoma	2/86	143/10312	0.335448	0.724823	0.712261	4436/5087	2
DOID:5353	DOID:5353	colonic disease	1/86	49/10312	0.337229	0.724823	0.712261	9839	1
DOID:576	DOID:576	proteinuria	3/86	247/10312	0.339765	0.725562	0.712987	10213/5800/6721	3
DOID:0060308	DOID:0060308	autosomal recessive intellectual developmental disorder	1/86	51/10312	0.348291	0.731994	0.719307	288	1
DOID:3376	DOID:3376	bone osteosarcoma	1/86	51/10312	0.348291	0.731994	0.719307	10210	1
DOID:440	DOID:440	neuromuscular disease	2/86	150/10312	0.356723	0.731994	0.719307	54332/6857	2
DOID:5041	DOID:5041	esophageal cancer	3/86	255/10312	0.358092	0.731994	0.719307	27086/4436/5087	3
DOID:780	DOID:780	placenta disease	1/86	53/10312	0.35917	0.731994	0.719307	2904	1
DOID:883	DOID:883	parasitic helminthiasis infectious disease	1/86	53/10312	0.35917	0.731994	0.719307	27086	1
DOID:12217	DOID:12217	Lewy body dementia	1/86	54/10312	0.364542	0.731994	0.719307	114088	1
DOID:4914	DOID:4914	esophagus adenocarcinoma	1/86	54/10312	0.364542	0.731994	0.719307	27086	1
DOID:0060286	DOID:0060286	combined oxidative phosphorylation deficiency	1/86	55/10312	0.369869	0.731994	0.719307	79731	1
DOID:3602	DOID:3602	toxic encephalopathy	1/86	55/10312	0.369869	0.731994	0.719307	6506	1
DOID:0060084	DOID:0060084	cell type benign neoplasm	5/86	480/10312	0.371709	0.731994	0.719307	800/4436/4684/4897/6925	5
DOID:10762	DOID:10762	portal hypertension	1/86	56/10312	0.375152	0.731994	0.719307	80315	1
DOID:3910	DOID:3910	lung adenocarcinoma	3/86	263/10312	0.376358	0.731994	0.719307	27086/9448/4436	3
DOID:0050908	DOID:0050908	myelodysplastic syndrome	1/86	57/10312	0.380392	0.731994	0.719307	23451	1
DOID:854	DOID:854	collagen disease	1/86	57/10312	0.380392	0.731994	0.719307	26052	1
DOID:0080811	DOID:0080811	extrinsic asthma	1/86	58/10312	0.385588	0.731994	0.719307	2534	1
DOID:2596	DOID:2596	larynx cancer	1/86	58/10312	0.385588	0.731994	0.719307	4436	1
DOID:9415	DOID:9415	allergic asthma	1/86	58/10312	0.385588	0.731994	0.719307	2534	1
DOID:447	DOID:447	renal tubular transport disease	1/86	59/10312	0.390741	0.731994	0.719307	8452	1
DOID:3459	DOID:3459	breast carcinoma	5/86	493/10312	0.393493	0.731994	0.719307	27086/6885/4436/7251/9839	5
DOID:1682	DOID:1682	congenital heart disease	2/86	163/10312	0.39557	0.731994	0.719307	27086/23389	2
DOID:11260	DOID:11260	rabies	1/86	60/10312	0.395852	0.731994	0.719307	4684	1
DOID:11830	DOID:11830	myopia	1/86	60/10312	0.395852	0.731994	0.719307	1501	1
DOID:9562	DOID:9562	primary ciliary dyskinesia	1/86	60/10312	0.395852	0.731994	0.719307	25911	1
DOID:0080008	DOID:0080008	ischemic bone disease	1/86	61/10312	0.400919	0.737246	0.724469	2904	1
DOID:0060058	DOID:0060058	lymphoma	2/86	167/10312	0.407318	0.744874	0.731964	27086/4684	2
DOID:0050904	DOID:0050904	salivary gland carcinoma	1/86	63/10312	0.41093	0.74735	0.734397	4684	1
DOID:4928	DOID:4928	intrahepatic cholangiocarcinoma	1/86	64/10312	0.415873	0.752207	0.73917	4436	1
DOID:2986	DOID:2986	IgA glomerulonephritis	1/86	65/10312	0.420775	0.756937	0.743818	5800	1
DOID:8850	DOID:8850	salivary gland cancer	1/86	66/10312	0.425636	0.761543	0.748344	4684	1
DOID:10241	DOID:10241	thalassemia	1/86	67/10312	0.430457	0.761931	0.748726	10767	1
DOID:272	DOID:272	hepatic vascular disease	1/86	67/10312	0.430457	0.761931	0.748726	80315	1
DOID:0060309	DOID:0060309	syndromic X-linked intellectual disability	1/86	68/10312	0.435238	0.766296	0.753015	81887	1
DOID:3407	DOID:3407	carotid artery disease	1/86	69/10312	0.439979	0.770545	0.75719	6721	1
DOID:0060089	DOID:0060089	endocrine organ benign neoplasm	1/86	70/10312	0.444681	0.770625	0.757269	1740	1
DOID:4948	DOID:4948	gallbladder carcinoma	1/86	70/10312	0.444681	0.770625	0.757269	4436	1
DOID:2742	DOID:2742	auditory system disease	3/86	297/10312	0.452536	0.780153	0.766632	2059/79731/5962	3
DOID:4362	DOID:4362	cervical cancer	2/86	187/10312	0.464331	0.796339	0.782537	4436/7251	2
DOID:0080809	DOID:0080809	chronic asthma	1/86	75/10312	0.467612	0.797832	0.784004	2534	1
DOID:10952	DOID:10952	nephritis	3/86	306/10312	0.472121	0.801395	0.787505	55907/5530/5800	3
DOID:3620	DOID:3620	central nervous system cancer	2/86	191/10312	0.475355	0.802579	0.788669	4436/4684	2
DOID:0060085	DOID:0060085	organ system benign neoplasm	4/86	426/10312	0.477668	0.802579	0.788669	288/8874/1740/4684	4
DOID:4029	DOID:4029	gastritis	1/86	80/10312	0.489606	0.809097	0.795074	4436	1
DOID:4896	DOID:4896	bile duct adenocarcinoma	2/86	198/10312	0.49432	0.809097	0.795074	4436/4684	2
DOID:4947	DOID:4947	cholangiocarcinoma	2/86	198/10312	0.49432	0.809097	0.795074	4436/4684	2
DOID:345	DOID:345	uterine disease	1/86	83/10312	0.502369	0.809097	0.795074	2904	1
DOID:224	DOID:224	transient cerebral ischemia	2/86	202/10312	0.504966	0.809097	0.795074	287/9378	2
DOID:12306	DOID:12306	vitiligo	1/86	85/10312	0.510702	0.809097	0.795074	27086	1
DOID:2671	DOID:2671	transitional cell carcinoma	1/86	85/10312	0.510702	0.809097	0.795074	4436	1
DOID:3612	DOID:3612	retinitis	1/86	85/10312	0.510702	0.809097	0.795074	10210	1
DOID:3007	DOID:3007	breast ductal carcinoma	1/86	86/10312	0.514816	0.809097	0.795074	4436	1
DOID:4043	DOID:4043	skeletal muscle cancer	1/86	86/10312	0.514816	0.809097	0.795074	4436	1
DOID:0050950	DOID:0050950	autosomal recessive cerebellar ataxia	1/86	87/10312	0.518897	0.809097	0.795074	255928	1
DOID:14227	DOID:14227	azoospermia	1/86	87/10312	0.518897	0.809097	0.795074	5789	1
DOID:9835	DOID:9835	refractive error	1/86	87/10312	0.518897	0.809097	0.795074	1501	1
DOID:9973	DOID:9973	substance dependence	1/86	87/10312	0.518897	0.809097	0.795074	6506	1
DOID:4897	DOID:4897	bile duct carcinoma	2/86	208/10312	0.520665	0.809097	0.795074	4436/4684	2
DOID:3121	DOID:3121	gallbladder cancer	1/86	88/10312	0.522943	0.809097	0.795074	4436	1
DOID:4606	DOID:4606	bile duct cancer	2/86	209/10312	0.523249	0.809097	0.795074	4436/4684	2
DOID:76	DOID:76	stomach disease	1/86	89/10312	0.526956	0.809097	0.795074	4436	1
DOID:0050700	DOID:0050700	cardiomyopathy	4/86	454/10312	0.527991	0.809097	0.795074	287/801/4684/5530	4
DOID:10579	DOID:10579	leukodystrophy	1/86	90/10312	0.530935	0.80986	0.795823	4684	1
DOID:1380	DOID:1380	endometrial cancer	2/86	214/10312	0.536035	0.811689	0.797621	4436/7251	2
DOID:6713	DOID:6713	cerebrovascular disease	3/86	337/10312	0.537039	0.811689	0.797621	8874/4684/6721	3
DOID:2476	DOID:2476	hereditary spastic paraplegia	1/86	93/10312	0.542676	0.812786	0.798699	4897	1
DOID:3744	DOID:3744	cervical squamous cell carcinoma	1/86	93/10312	0.542676	0.812786	0.798699	4436	1
DOID:363	DOID:363	uterine cancer	2/86	219/10312	0.548588	0.816875	0.802717	4436/7251	2
DOID:10595	DOID:10595	Charcot-Marie-Tooth disease	1/86	95/10312	0.550342	0.816875	0.802717	54332	1
DOID:0111962	DOID:0111962	combined immunodeficiency	1/86	97/10312	0.55788	0.821559	0.80732	60468	1
DOID:5683	DOID:5683	hereditary breast ovarian cancer syndrome	2/86	223/10312	0.558462	0.821559	0.80732	5521/7251	2
DOID:14250	DOID:14250	Down syndrome	1/86	98/10312	0.561602	0.822523	0.808268	4684	1
DOID:6050	DOID:6050	esophageal disease	1/86	99/10312	0.565293	0.822898	0.808636	27086	1
DOID:4766	DOID:4766	embryoma	3/86	352/10312	0.56683	0.822898	0.808636	800/4436/4684	3
DOID:3963	DOID:3963	thyroid gland carcinoma	2/86	231/10312	0.577753	0.835093	0.820619	4684/4897	2
DOID:3347	DOID:3347	osteosarcoma	2/86	233/10312	0.58248	0.838265	0.823737	4436/10210	2
DOID:607	DOID:607	paraplegia	1/86	107/10312	0.593738	0.849109	0.834392	4897	1
DOID:0080006	DOID:0080006	bone development disease	2/86	239/10312	0.596433	0.849109	0.834392	112752/6885	2
DOID:0060036	DOID:0060036	intrinsic cardiomyopathy	3/86	371/10312	0.602881	0.849109	0.834392	287/801/5530	3
DOID:10124	DOID:10124	corneal disease	1/86	110/10312	0.603924	0.849109	0.834392	6925	1
DOID:1564	DOID:1564	fungal infectious disease	1/86	111/10312	0.607263	0.849109	0.834392	26052	1
DOID:230	DOID:230	lateral sclerosis	1/86	111/10312	0.607263	0.849109	0.834392	6506	1
DOID:2030	DOID:2030	anxiety disorder	1/86	113/10312	0.613857	0.849109	0.834392	1501	1
DOID:2154	DOID:2154	nephroblastoma	1/86	113/10312	0.613857	0.849109	0.834392	4684	1
DOID:1781	DOID:1781	thyroid gland cancer	2/86	247/10312	0.614498	0.849109	0.834392	4684/4897	2
DOID:688	DOID:688	embryonal cancer	3/86	378/10312	0.615668	0.849109	0.834392	800/4436/4684	3
DOID:583	DOID:583	hemolytic anemia	1/86	117/10312	0.626719	0.851071	0.83632	10767	1
DOID:720	DOID:720	normocytic anemia	1/86	117/10312	0.626719	0.851071	0.83632	10767	1
DOID:8469	DOID:8469	influenza	1/86	118/10312	0.629868	0.851071	0.83632	25814	1
DOID:2621	DOID:2621	autonomic nervous system neoplasm	3/86	386/10312	0.629947	0.851071	0.83632	2534/4684/6857	3
DOID:769	DOID:769	neuroblastoma	3/86	386/10312	0.629947	0.851071	0.83632	2534/4684/6857	3
DOID:11446	DOID:11446	sciatic neuropathy	1/86	120/10312	0.636087	0.855873	0.841039	2904	1
DOID:12236	DOID:12236	primary biliary cholangitis	1/86	123/10312	0.645223	0.857706	0.84284	80315	1
DOID:12528	DOID:12528	lesion of sciatic nerve	1/86	123/10312	0.645223	0.857706	0.84284	2904	1
DOID:9473	DOID:9473	mononeuritis of lower limb	1/86	123/10312	0.645223	0.857706	0.84284	2904	1
DOID:0050624	DOID:0050624	gastrointestinal system benign neoplasm	1/86	125/10312	0.651187	0.862171	0.847228	4684	1
DOID:3525	DOID:3525	middle cerebral artery infarction	1/86	127/10312	0.657051	0.86647	0.851453	4684	1
DOID:4607	DOID:4607	biliary tract cancer	2/86	269/10312	0.661021	0.868246	0.853198	4436/4684	2
DOID:1192	DOID:1192	peripheral nervous system neoplasm	3/86	409/10312	0.668977	0.87347	0.858331	2534/4684/6857	3
DOID:231	DOID:231	motor neuron disease	2/86	274/10312	0.670956	0.87347	0.858331	55288/6506	2
DOID:0080639	DOID:0080639	bone sarcoma	2/86	275/10312	0.672915	0.87347	0.858331	4436/10210	2
DOID:1802	DOID:1802	mononeuritis	1/86	136/10312	0.68226	0.878694	0.863464	2904	1
DOID:1188	DOID:1188	mononeuropathy	1/86	137/10312	0.684945	0.878694	0.863464	2904	1
DOID:8618	DOID:8618	oral cavity cancer	1/86	138/10312	0.687608	0.878694	0.863464	4684	1
DOID:1205	DOID:1205	allergic disease	1/86	139/10312	0.690249	0.878694	0.863464	2904	1
DOID:8719	DOID:8719	in situ carcinoma	1/86	140/10312	0.692867	0.878694	0.863464	4436	1
DOID:9252	DOID:9252	amino acid metabolic disorder	1/86	140/10312	0.692867	0.878694	0.863464	2904	1
DOID:184	DOID:184	bone cancer	2/86	287/10312	0.695701	0.878919	0.863686	4436/10210	2
DOID:1459	DOID:1459	hypothyroidism	1/86	146/10312	0.708125	0.891215	0.875769	4684	1
DOID:2994	DOID:2994	germ cell cancer	3/86	439/10312	0.715338	0.896882	0.881337	800/4436/4684	3
DOID:2394	DOID:2394	ovarian cancer	3/86	441/10312	0.718246	0.89713	0.881581	4684/4978/7251	3
DOID:783	DOID:783	end stage renal disease	1/86	157/10312	0.734178	0.911458	0.895661	6721	1
DOID:5844	DOID:5844	myocardial infarction	3/86	453/10312	0.735224	0.911458	0.895661	4208/4684/6721	3
DOID:2316	DOID:2316	brain ischemia	2/86	318/10312	0.748611	0.918674	0.902752	287/9378	2
DOID:326	DOID:326	ischemia	3/86	464/10312	0.750084	0.918674	0.902752	287/4684/9378	3
DOID:2151	DOID:2151	malignant ovarian surface epithelial-stromal neoplasm	2/86	321/10312	0.753294	0.918674	0.902752	4684/4978	2
DOID:4001	DOID:4001	ovarian carcinoma	2/86	321/10312	0.753294	0.918674	0.902752	4684/4978	2
DOID:0060100	DOID:0060100	musculoskeletal system cancer	3/86	468/10312	0.755322	0.918674	0.902752	800/4436/10210	3
DOID:0060071	DOID:0060071	pre-malignant neoplasm	1/86	169/10312	0.759982	0.918674	0.902752	4436	1
DOID:870	DOID:870	neuropathy	3/86	472/10312	0.760474	0.918674	0.902752	54332/2904/6857	3
DOID:0060180	DOID:0060180	colitis	1/86	172/10312	0.766036	0.922029	0.906049	4436	1
DOID:2152	DOID:2152	ovary epithelial cancer	2/86	338/10312	0.778455	0.929043	0.912941	4684/4978	2
DOID:480	DOID:480	movement disease	1/86	181/10312	0.783308	0.929043	0.912941	5521	1
DOID:10286	DOID:10286	prostate carcinoma	1/86	182/10312	0.785147	0.929043	0.912941	4436	1
DOID:4989	DOID:4989	pancreatitis	1/86	185/10312	0.790573	0.929043	0.912941	5530	1
DOID:3070	DOID:3070	high grade glioma	2/86	347/10312	0.790858	0.929043	0.912941	800/816	2
DOID:423	DOID:423	myopathy	3/86	498/10312	0.791886	0.929043	0.912941	10659/26052/4684	3
DOID:6000	DOID:6000	congestive heart failure	2/86	355/10312	0.801372	0.929043	0.912941	27086/4684	2
DOID:9074	DOID:9074	systemic lupus erythematosus	1/86	192/10312	0.802713	0.929043	0.912941	5521	1
DOID:0080014	DOID:0080014	chromosomal disease	1/86	193/10312	0.80439	0.929043	0.912941	4684	1
DOID:9884	DOID:9884	muscular dystrophy	1/86	193/10312	0.80439	0.929043	0.912941	10659	1
DOID:26	DOID:26	pancreas disease	1/86	196/10312	0.809336	0.929043	0.912941	5530	1
DOID:8857	DOID:8857	lupus erythematosus	1/86	198/10312	0.812564	0.929043	0.912941	5521	1
DOID:1936	DOID:1936	atherosclerosis	2/86	364/10312	0.812646	0.929043	0.912941	5136/6721	2
DOID:2348	DOID:2348	arteriosclerotic cardiovascular disease	2/86	365/10312	0.813863	0.929043	0.912941	5136/6721	2
DOID:3526	DOID:3526	cerebral infarction	1/86	200/10312	0.815738	0.929043	0.912941	4684	1
DOID:1398	DOID:1398	parasitic infectious disease	1/86	208/10312	0.827912	0.929043	0.912941	27086	1
DOID:5520	DOID:5520	head and neck squamous cell carcinoma	1/86	208/10312	0.827912	0.929043	0.912941	4436	1
DOID:630	DOID:630	genetic disease	1/86	208/10312	0.827912	0.929043	0.912941	4684	1
DOID:784	DOID:784	chronic kidney disease	1/86	213/10312	0.835113	0.929043	0.912941	6721	1
DOID:9119	DOID:9119	acute myeloid leukemia	1/86	216/10312	0.83929	0.929043	0.912941	4684	1
DOID:201	DOID:201	connective tissue cancer	2/86	392/10312	0.844195	0.929043	0.912941	4436/10210	2
DOID:332	DOID:332	amyotrophic lateral sclerosis	1/86	220/10312	0.844697	0.929043	0.912941	6506	1
DOID:3454	DOID:3454	brain infarction	1/86	220/10312	0.844697	0.929043	0.912941	4684	1
DOID:12336	DOID:12336	male infertility	1/86	224/10312	0.849925	0.929043	0.912941	5789	1
DOID:2043	DOID:2043	hepatitis B	1/86	224/10312	0.849925	0.929043	0.912941	9448	1
DOID:4960	DOID:4960	bone marrow cancer	2/86	401/10312	0.853278	0.929043	0.912941	4684/23451	2
DOID:219	DOID:219	colon cancer	2/86	403/10312	0.855231	0.929043	0.912941	10659/4436	2
DOID:1036	DOID:1036	chronic leukemia	1/86	229/10312	0.856215	0.929043	0.912941	5521	1
DOID:50	DOID:50	thyroid gland disease	1/86	232/10312	0.859863	0.929043	0.912941	4684	1
DOID:9452	DOID:9452	fatty liver disease	1/86	232/10312	0.859863	0.929043	0.912941	6721	1
DOID:2349	DOID:2349	arteriosclerosis	2/86	411/10312	0.86281	0.929043	0.912941	5136/6721	2
DOID:12930	DOID:12930	dilated cardiomyopathy	1/86	235/10312	0.86342	0.929043	0.912941	5530	1
DOID:10534	DOID:10534	stomach cancer	2/86	416/10312	0.867363	0.929043	0.912941	9448/4436	2
DOID:5295	DOID:5295	intestinal disease	2/86	417/10312	0.868257	0.929043	0.912941	4436/9839	2
DOID:8398	DOID:8398	osteoarthritis	1/86	243/10312	0.872474	0.929043	0.912941	801	1
DOID:11054	DOID:11054	urinary bladder cancer	1/86	246/10312	0.875714	0.929043	0.912941	4436	1
DOID:2377	DOID:2377	multiple sclerosis	1/86	246/10312	0.875714	0.929043	0.912941	6506	1
DOID:3213	DOID:3213	demyelinating disease	1/86	259/10312	0.888839	0.939943	0.923652	6506	1
DOID:0050589	DOID:0050589	inflammatory bowel disease	1/86	262/10312	0.891668	0.939943	0.923652	4436	1
DOID:1542	DOID:1542	head and neck carcinoma	1/86	269/10312	0.897995	0.943607	0.927253	4436	1
DOID:11934	DOID:11934	head and neck cancer	1/86	276/10312	0.903956	0.946866	0.930455	4436	1
DOID:8692	DOID:8692	myeloid leukemia	1/86	285/10312	0.911117	0.951356	0.934867	4684	1
DOID:9538	DOID:9538	multiple myeloma	1/86	302/10312	0.923234	0.959999	0.943361	4684	1
DOID:9455	DOID:9455	lipid storage disease	1/86	305/10312	0.925196	0.959999	0.943361	6721	1
DOID:2355	DOID:2355	anemia	1/86	319/10312	0.933715	0.96206	0.945386	10767	1
DOID:4905	DOID:4905	pancreatic carcinoma	1/86	319/10312	0.933715	0.96206	0.945386	4436	1
DOID:48	DOID:48	male reproductive system disease	1/86	324/10312	0.936519	0.96206	0.945386	5789	1
DOID:2841	DOID:2841	asthma	1/86	333/10312	0.941274	0.96206	0.945386	2534	1
DOID:5679	DOID:5679	retinal disease	1/86	338/10312	0.943762	0.96206	0.945386	10210	1
DOID:1176	DOID:1176	bronchial disease	1/86	344/10312	0.94661	0.96206	0.945386	2534	1
DOID:3211	DOID:3211	lysosomal storage disease	1/86	346/10312	0.947528	0.96206	0.945386	6721	1
DOID:5082	DOID:5082	liver cirrhosis	1/86	354/10312	0.951044	0.962248	0.945571	80315	1
DOID:1074	DOID:1074	kidney failure	1/86	360/10312	0.953527	0.962248	0.945571	6721	1
DOID:0070004	DOID:0070004	myeloid neoplasm	1/86	371/10312	0.95776	0.963583	0.946882	4684	1
DOID:229	DOID:229	female reproductive system disease	1/86	421/10312	0.972674	0.975621	0.958712	2904	1
DOID:4450	DOID:4450	renal cell carcinoma	1/86	472/10312	0.982515	0.982515	0.965486	4436	1

## Sheet: SUV_intersection_DOres
	ID	Description	GeneRatio	BgRatio	pvalue	p.adjust	qvalue	geneID	Count
DOID:1059	DOID:1059	intellectual disability	26/197	389/10312	2.28817e-08	1.19672e-05	1.19672e-05	287/288/8289/57492/26053/816/129684/1756/27086/2904/11141/84623/81887/84894/23040/9348/9378/55690/57526/54715/51319/26040/55209/6925/9839/54816	26
DOID:0060307	DOID:0060307	autosomal dominant intellectual developmental disorder	10/197	71/10312	8.64295e-07	0.000226013	0.000226013	8289/57492/26053/816/2904/84623/23040/55690/26040/55209	10
DOID:0060041	DOID:0060041	autism spectrum disorder	16/197	321/10312	0.000429805	0.0749293	0.0749293	287/57492/26053/129684/93986/8087/83943/26960/9348/8828/9378/9369/57526/54715/51347/54816	16
DOID:0060040	DOID:0060040	pervasive developmental disorder	16/197	334/10312	0.000662496	0.0866214	0.0866214	287/57492/26053/129684/93986/8087/83943/26960/9348/8828/9378/9369/57526/54715/51347/54816	16
DOID:3324	DOID:3324	mood disorder	13/197	295/10312	0.0043232	0.429231	0.429231	288/816/1501/2115/93986/2904/4684/64067/3084/5136/5144/6281/23345	13
DOID:1596	DOID:1596	mental depression	8/197	138/10312	0.00492426	0.429231	0.429231	816/1501/93986/4684/3084/5136/5144/6281	8
DOID:12849	DOID:12849	autistic disorder	10/197	220/10312	0.00959892	0.717176	0.717176	287/26053/129684/93986/83943/26960/8828/9378/57526/54715	10
DOID:4990	DOID:4990	essential tremor	3/197	25/10312	0.0115895	0.757661	0.757661	84894/5521/26011	3
DOID:10273	DOID:10273	heart conduction disease	6/197	104/10312	0.0145633	0.825623	0.825623	287/55799/801/816/817/3778	6
DOID:0060308	DOID:0060308	autosomal recessive intellectual developmental disorder	4/197	51/10312	0.0160454	0.825623	0.825623	288/129684/84894/51319	4
DOID:0050425	DOID:0050425	restless legs syndrome	2/197	11/10312	0.0178299	0.825623	0.825623	4211/4212	2
DOID:1925	DOID:1925	Coffin-Siris syndrome	2/197	12/10312	0.0211299	0.825623	0.825623	8289/57492	2
DOID:6536	DOID:6536	plasma cell neoplasm	2/197	12/10312	0.0211299	0.825623	0.825623	27086/4684	2
DOID:1785	DOID:1785	pituitary cancer	2/197	13/10312	0.0246617	0.825623	0.825623	9049/4684	2
DOID:4428	DOID:4428	dyslexia	2/197	13/10312	0.0246617	0.825623	0.825623	93986/2904	2
DOID:5683	DOID:5683	hereditary breast ovarian cancer syndrome	9/197	223/10312	0.0273011	0.825623	0.825623	112399/3084/5521/5747/5915/5932/4088/9874/7251	9
DOID:11727	DOID:11727	facioscapulohumeral muscular dystrophy	2/197	14/10312	0.0284153	0.825623	0.825623	1756/8087	2
DOID:13365	DOID:13365	reading disorder	2/197	14/10312	0.0284153	0.825623	0.825623	93986/2904	2
DOID:0060115	DOID:0060115	nervous system benign neoplasm	4/197	63/10312	0.0320991	0.88357	0.88357	288/8874/4684/10371	4
DOID:0090131	DOID:0090131	complex cortical dysplasia with other brain malformations	2/197	18/10312	0.0454594	0.999132	0.999132	1496/27086	2
DOID:8927	DOID:8927	learning disability	2/197	18/10312	0.0454594	0.999132	0.999132	93986/2904	2
DOID:1470	DOID:1470	major depressive disorder	3/197	45/10312	0.0542621	0.999132	0.999132	1501/93986/3084	3
DOID:1094	DOID:1094	attention deficit hyperactivity disorder	4/197	75/10312	0.0550546	0.999132	0.999132	23284/401145/93986/2904	4
DOID:0050951	DOID:0050951	hereditary ataxia	7/197	180/10312	0.0572014	0.999132	0.999132	6310/785/2895/5521/473/23345/255928	7
DOID:11723	DOID:11723	Duchenne muscular dystrophy	3/197	46/10312	0.0572612	0.999132	0.999132	1756/3778/7402	3
DOID:11722	DOID:11722	myotonic dystrophy type 1	2/197	21/10312	0.0601257	0.999132	0.999132	10659/1756	2
DOID:14717	DOID:14717	centronuclear myopathy	2/197	21/10312	0.0601257	0.999132	0.999132	26052/4534	2
DOID:3911	DOID:3911	progeria	2/197	21/10312	0.0601257	0.999132	0.999132	288/5915	2
DOID:2001	DOID:2001	neuroma	3/197	47/10312	0.0603373	0.999132	0.999132	288/8874/10371	3
DOID:3312	DOID:3312	bipolar disorder	7/197	184/10312	0.0628637	0.999132	0.999132	288/2115/2904/4684/64067/3084/23345	7
DOID:440	DOID:440	neuromuscular disease	6/197	150/10312	0.0676605	0.999132	0.999132	1756/54332/4534/4649/3084/6857	6
DOID:0050888	DOID:0050888	syndromic intellectual disability	4/197	81/10312	0.0691325	0.999132	0.999132	26053/27086/81887/9378	4
DOID:2843	DOID:2843	long QT syndrome	2/197	23/10312	0.070677	0.999132	0.999132	287/801	2
DOID:450	DOID:450	myotonic disease	2/197	23/10312	0.070677	0.999132	0.999132	10659/1756	2
DOID:127	DOID:127	leiomyoma	5/197	120/10312	0.0797883	0.999132	0.999132	1288/2247/56034/5747/81029	5
DOID:1312	DOID:1312	focal segmental glomerulosclerosis	3/197	54/10312	0.0839327	0.999132	0.999132	55907/4649/4088	3
DOID:0050753	DOID:0050753	cerebellar ataxia	6/197	160/10312	0.0861755	0.999132	0.999132	6310/2895/5521/473/23345/255928	6
DOID:4971	DOID:4971	myelofibrosis	3/197	62/10312	0.114913	0.999132	0.999132	2120/2247/5915	3
DOID:706	DOID:706	mature B-cell neoplasm	2/197	31/10312	0.117825	0.999132	0.999132	27086/4684	2
DOID:1574	DOID:1574	alcohol use disorder	7/197	215/10312	0.117936	0.999132	0.999132	8289/57492/26053/1488/2904/3778/4853	7
DOID:1934	DOID:1934	dysostosis	3/197	63/10312	0.119053	0.999132	0.999132	4745/5144/57688	3
DOID:0050851	DOID:0050851	glomerulosclerosis	3/197	65/10312	0.127498	0.999132	0.999132	55907/4649/4088	3
DOID:3443	DOID:3443	mammary Paget's disease	2/197	33/10312	0.130591	0.999132	0.999132	2247/5747	2
DOID:480	DOID:480	movement disease	6/197	181/10312	0.133123	0.999132	0.999132	493/2247/3778/84894/5521/26011	6
DOID:10487	DOID:10487	Hirschsprung's disease	2/197	34/10312	0.13709	0.999132	0.999132	3084/9839	2
DOID:2870	DOID:2870	endometrial adenocarcinoma	2/197	34/10312	0.13709	0.999132	0.999132	8289/7251	2
DOID:1441	DOID:1441	autosomal dominant cerebellar ataxia	3/197	68/10312	0.14055	0.999132	0.999132	6310/5521/473	3
DOID:11372	DOID:11372	megacolon	2/197	36/10312	0.150292	0.999132	0.999132	3084/9839	2
DOID:3635	DOID:3635	congenital myasthenic syndrome	2/197	36/10312	0.150292	0.999132	0.999132	4649/6857	2
DOID:302	DOID:302	substance abuse	7/197	231/10312	0.153779	0.999132	0.999132	8289/57492/26053/1488/2904/3778/4853	7
DOID:1040	DOID:1040	chronic lymphocytic leukemia	7/197	232/10312	0.156173	0.999132	0.999132	1756/2247/27086/4684/4853/5140/5144	7
DOID:0050563	DOID:0050563	nonsyndromic deafness	5/197	151/10312	0.162644	0.999132	0.999132	1288/81624/79731/5137/5962	5
DOID:0112202	DOID:0112202	developmental and epileptic encephalopathy	4/197	111/10312	0.162691	0.999132	0.999132	10659/2904/57526/6506	4
DOID:9884	DOID:9884	muscular dystrophy	6/197	193/10312	0.164452	0.999132	0.999132	10659/1756/8087/3778/23345/7402	6
DOID:0080694	DOID:0080694	Galloway-Mowat syndrome	1/197	10/10312	0.175496	0.999132	0.999132	84942	1
DOID:4233	DOID:4233	clear cell sarcoma	1/197	10/10312	0.175496	0.999132	0.999132	3084	1
DOID:4644	DOID:4644	epidermolysis bullosa simplex	1/197	10/10312	0.175496	0.999132	0.999132	667	1
DOID:5418	DOID:5418	schizoaffective disorder	1/197	10/10312	0.175496	0.999132	0.999132	6934	1
DOID:823	DOID:823	periapical periodontitis	1/197	10/10312	0.175496	0.999132	0.999132	2247	1
DOID:963	DOID:963	episodic ataxia	1/197	10/10312	0.175496	0.999132	0.999132	785	1
DOID:439	DOID:439	neuromuscular junction disease	2/197	40/10312	0.17738	0.999132	0.999132	4649/6857	2
DOID:0060001	DOID:0060001	withdrawal disorder	1/197	11/10312	0.191262	0.999132	0.999132	3778	1
DOID:0060443	DOID:0060443	corneal endothelial dystrophy	1/197	11/10312	0.191262	0.999132	0.999132	6925	1
DOID:0080365	DOID:0080365	endometrial hyperplasia	1/197	11/10312	0.191262	0.999132	0.999132	5747	1
DOID:0080636	DOID:0080636	syndromic microphthalmia	1/197	11/10312	0.191262	0.999132	0.999132	5915	1
DOID:11555	DOID:11555	Fuchs' endothelial dystrophy	1/197	11/10312	0.191262	0.999132	0.999132	6925	1
DOID:1338	DOID:1338	congenital dyserythropoietic anemia	1/197	11/10312	0.191262	0.999132	0.999132	81624	1
DOID:14448	DOID:14448	46,XY sex reversal	1/197	11/10312	0.191262	0.999132	0.999132	23414	1
DOID:3030	DOID:3030	mucinous adenocarcinoma	1/197	11/10312	0.191262	0.999132	0.999132	463	1
DOID:3507	DOID:3507	dermatofibrosarcoma protuberans	1/197	11/10312	0.191262	0.999132	0.999132	5915	1
DOID:3918	DOID:3918	pancreatic cystadenoma	1/197	11/10312	0.191262	0.999132	0.999132	4684	1
DOID:8549	DOID:8549	chronic ulcer of skin	1/197	11/10312	0.191262	0.999132	0.999132	2247	1
DOID:1827	DOID:1827	idiopathic generalized epilepsy	2/197	43/10312	0.198156	0.999132	0.999132	785/3778	2
DOID:4866	DOID:4866	salivary gland adenoid cystic carcinoma	2/197	43/10312	0.198156	0.999132	0.999132	2247/4684	2
DOID:0050825	DOID:0050825	endocardium disease	1/197	12/10312	0.206729	0.999132	0.999132	10529	1
DOID:12387	DOID:12387	nephrogenic diabetes insipidus	1/197	12/10312	0.206729	0.999132	0.999132	8671	1
DOID:1426	DOID:1426	ureteral disease	1/197	12/10312	0.206729	0.999132	0.999132	6092	1
DOID:2444	DOID:2444	hyperpituitarism	1/197	12/10312	0.206729	0.999132	0.999132	9049	1
DOID:7757	DOID:7757	childhood leukemia	1/197	12/10312	0.206729	0.999132	0.999132	2120	1
DOID:9169	DOID:9169	Wiskott-Aldrich syndrome	1/197	12/10312	0.206729	0.999132	0.999132	5747	1
DOID:9620	DOID:9620	vesicoureteral reflux	1/197	12/10312	0.206729	0.999132	0.999132	6092	1
DOID:0060084	DOID:0060084	cell type benign neoplasm	12/197	480/10312	0.207487	0.999132	0.999132	9049/800/1288/2247/4684/56034/5747/5915/4088/6925/6934/81029	12
DOID:0050543	DOID:0050543	Charcot-Marie-Tooth disease intermediate type	1/197	13/10312	0.221901	0.999132	0.999132	54332	1
DOID:0050569	DOID:0050569	Seckel syndrome	1/197	13/10312	0.221901	0.999132	0.999132	5932	1
DOID:0050696	DOID:0050696	fetal alcohol spectrum disorder	1/197	13/10312	0.221901	0.999132	0.999132	2904	1
DOID:0060318	DOID:0060318	acute promyelocytic leukemia	1/197	13/10312	0.221901	0.999132	0.999132	4684	1
DOID:0060894	DOID:0060894	early-onset Parkinson's disease	1/197	13/10312	0.221901	0.999132	0.999132	9829	1
DOID:3144	DOID:3144	cutis laxa	1/197	13/10312	0.221901	0.999132	0.999132	4052	1
DOID:3891	DOID:3891	placental insufficiency	1/197	13/10312	0.221901	0.999132	0.999132	2904	1
DOID:1380	DOID:1380	endometrial cancer	6/197	214/10312	0.225814	0.999132	0.999132	8289/2247/5747/5915/4088/7251	6
DOID:0050950	DOID:0050950	autosomal recessive cerebellar ataxia	3/197	87/10312	0.231522	0.999132	0.999132	2895/23345/255928	3
DOID:14227	DOID:14227	azoospermia	3/197	87/10312	0.231522	0.999132	0.999132	2104/9348/5789	3
DOID:9835	DOID:9835	refractive error	3/197	87/10312	0.231522	0.999132	0.999132	23418/1501/5915	3
DOID:1790	DOID:1790	malignant mesothelioma	2/197	48/10312	0.233344	0.999132	0.999132	2247/4052	2
DOID:11726	DOID:11726	Emery-Dreifuss muscular dystrophy	1/197	14/10312	0.236785	0.999132	0.999132	23345	1
DOID:14681	DOID:14681	Silver-Russell syndrome	1/197	14/10312	0.236785	0.999132	0.999132	93986	1
DOID:4927	DOID:4927	Klatskin's tumor	1/197	14/10312	0.236785	0.999132	0.999132	8289	1
DOID:571	DOID:571	median neuropathy	1/197	14/10312	0.236785	0.999132	0.999132	3084	1
DOID:572	DOID:572	mononeuritis of upper limb and mononeuritis multiplex	1/197	14/10312	0.236785	0.999132	0.999132	3084	1
DOID:5353	DOID:5353	colonic disease	2/197	49/10312	0.240434	0.999132	0.999132	3084/9839	2
DOID:363	DOID:363	uterine cancer	6/197	219/10312	0.241434	0.999132	0.999132	8289/2247/5747/5915/4088/7251	6
DOID:0050541	DOID:0050541	Charcot-Marie-Tooth disease type 4	1/197	15/10312	0.251385	0.999132	0.999132	54332	1
DOID:0060108	DOID:0060108	brain glioma	1/197	15/10312	0.251385	0.999132	0.999132	4684	1
DOID:0080630	DOID:0080630	B-lymphoblastic leukemia/lymphoma	1/197	15/10312	0.251385	0.999132	0.999132	5087	1
DOID:0080638	DOID:0080638	B-cell acute lymphoblastic leukemia	1/197	15/10312	0.251385	0.999132	0.999132	5087	1
DOID:14219	DOID:14219	renal tubular acidosis	1/197	15/10312	0.251385	0.999132	0.999132	8671	1
DOID:2741	DOID:2741	bilirubin metabolic disorder	1/197	15/10312	0.251385	0.999132	0.999132	5962	1
DOID:5394	DOID:5394	prolactinoma	1/197	15/10312	0.251385	0.999132	0.999132	9049	1
DOID:3376	DOID:3376	bone osteosarcoma	2/197	51/10312	0.254643	0.999132	0.999132	5747/10210	2
DOID:8791	DOID:8791	breast carcinoma in situ	2/197	51/10312	0.254643	0.999132	0.999132	5747/5915	2
DOID:0050701	DOID:0050701	electroclinical syndrome	5/197	179/10312	0.257418	0.999132	0.999132	10659/2904/3746/57526/6506	5
DOID:2871	DOID:2871	endometrial carcinoma	4/197	136/10312	0.262121	0.999132	0.999132	8289/5747/5915/7251	4
DOID:303	DOID:303	substance-related disorder	8/197	318/10312	0.263062	0.999132	0.999132	8289/57492/26053/1488/2904/3778/4853/6506	8
DOID:3883	DOID:3883	Lynch syndrome	1/197	16/10312	0.265707	0.999132	0.999132	4088	1
DOID:4449	DOID:4449	macular retinal edema	1/197	16/10312	0.265707	0.999132	0.999132	2247	1
DOID:5389	DOID:5389	oxyphilic adenoma	1/197	16/10312	0.265707	0.999132	0.999132	1740	1
DOID:5408	DOID:5408	Paget's disease of bone	1/197	16/10312	0.265707	0.999132	0.999132	2247	1
DOID:6929	DOID:6929	retinal edema	1/197	16/10312	0.265707	0.999132	0.999132	2247	1
DOID:10595	DOID:10595	Charcot-Marie-Tooth disease	3/197	95/10312	0.272617	0.999132	0.999132	54332/4534/3084	3
DOID:4914	DOID:4914	esophagus adenocarcinoma	2/197	54/10312	0.275982	0.999132	0.999132	8289/27086	2
DOID:10964	DOID:10964	cholesteatoma of middle ear	1/197	17/10312	0.279757	0.999132	0.999132	2247	1
DOID:84	DOID:84	osteochondritis dissecans	1/197	17/10312	0.279757	0.999132	0.999132	2904	1
DOID:891	DOID:891	progressive myoclonus epilepsy	1/197	17/10312	0.279757	0.999132	0.999132	3746	1
DOID:0060100	DOID:0060100	musculoskeletal system cancer	11/197	468/10312	0.28276	0.999132	0.999132	163/800/1756/2120/2247/8087/4045/56034/5747/5915/10210	11
DOID:3458	DOID:3458	breast adenocarcinoma	2/197	55/10312	0.283092	0.999132	0.999132	2247/5747	2
DOID:0080100	DOID:0080100	congenital myopathy	1/197	18/10312	0.293539	0.999132	0.999132	84466	1
DOID:9409	DOID:9409	diabetes insipidus	1/197	18/10312	0.293539	0.999132	0.999132	8671	1
DOID:0050908	DOID:0050908	myelodysplastic syndrome	2/197	57/10312	0.29729	0.999132	0.999132	2120/23414	2
DOID:854	DOID:854	collagen disease	2/197	57/10312	0.29729	0.999132	0.999132	1288/26052	2
DOID:0050548	DOID:0050548	hereditary sensory neuropathy	1/197	19/10312	0.307059	0.999132	0.999132	667	1
DOID:10930	DOID:10930	borderline personality disorder	1/197	19/10312	0.307059	0.999132	0.999132	3084	1
DOID:2615	DOID:2615	papilloma	1/197	19/10312	0.307059	0.999132	0.999132	5915	1
DOID:3246	DOID:3246	embryonal rhabdomyosarcoma	1/197	19/10312	0.307059	0.999132	0.999132	1756	1
DOID:5409	DOID:5409	lung small cell carcinoma	3/197	102/10312	0.309174	0.999132	0.999132	10257/5747/5915	3
DOID:2621	DOID:2621	autonomic nervous system neoplasm	9/197	386/10312	0.318276	0.999132	0.999132	10257/214/8289/57492/2247/89797/4684/5747/6857	9
DOID:769	DOID:769	neuroblastoma	9/197	386/10312	0.318276	0.999132	0.999132	10257/214/8289/57492/2247/89797/4684/5747/6857	9
DOID:11260	DOID:11260	rabies	2/197	60/10312	0.318503	0.999132	0.999132	4684/4088	2
DOID:11830	DOID:11830	myopia	2/197	60/10312	0.318503	0.999132	0.999132	1501/5915	2
DOID:0050706	DOID:0050706	variable age at onset electroclinical syndrome	1/197	20/10312	0.320321	0.999132	0.999132	3746	1
DOID:0060090	DOID:0060090	central nervous system benign neoplasm	1/197	20/10312	0.320321	0.999132	0.999132	4684	1
DOID:10883	DOID:10883	herpangina	1/197	20/10312	0.320321	0.999132	0.999132	4088	1
DOID:13619	DOID:13619	extrahepatic cholestasis	1/197	20/10312	0.320321	0.999132	0.999132	10257	1
DOID:1727	DOID:1727	retinal vein occlusion	1/197	20/10312	0.320321	0.999132	0.999132	2247	1
DOID:4677	DOID:4677	keratitis	1/197	20/10312	0.320321	0.999132	0.999132	2247	1
DOID:9182	DOID:9182	pemphigus	1/197	20/10312	0.320321	0.999132	0.999132	493	1
DOID:9719	DOID:9719	neovascular inflammatory vitreoretinopathy	1/197	20/10312	0.320321	0.999132	0.999132	2247	1
DOID:9743	DOID:9743	diabetic neuropathy	2/197	61/10312	0.325543	0.999132	0.999132	2247/3084	2
DOID:10584	DOID:10584	retinitis pigmentosa	4/197	151/10312	0.326469	0.999132	0.999132	23418/10283/2904/10210	4
DOID:3262	DOID:3262	phagocyte bactericidal dysfunction	1/197	21/10312	0.333331	0.999132	0.999132	26040	1
DOID:3265	DOID:3265	chronic granulomatous disease	1/197	21/10312	0.333331	0.999132	0.999132	26040	1
DOID:3652	DOID:3652	Leigh disease	1/197	21/10312	0.333331	0.999132	0.999132	91942	1
DOID:422	DOID:422	congenital structural myopathy	1/197	21/10312	0.333331	0.999132	0.999132	4534	1
DOID:869	DOID:869	cholesteatoma	1/197	21/10312	0.333331	0.999132	0.999132	2247	1
DOID:9720	DOID:9720	vitreous disease	1/197	21/10312	0.333331	0.999132	0.999132	2247	1
DOID:3526	DOID:3526	cerebral infarction	5/197	200/10312	0.335466	0.999132	0.999132	163/2247/4684/3084/5144	5
DOID:4074	DOID:4074	pancreatic adenocarcinoma	5/197	201/10312	0.339255	0.999132	0.999132	1288/2045/8828/23022/5747	5
DOID:0050904	DOID:0050904	salivary gland carcinoma	2/197	63/10312	0.339564	0.999132	0.999132	2247/4684	2
DOID:3070	DOID:3070	high grade glioma	8/197	347/10312	0.344651	0.999132	0.999132	800/816/4853/8828/5747/5915/10371/55553	8
DOID:1510	DOID:1510	personality disorder	1/197	22/10312	0.346093	0.999132	0.999132	3084	1
DOID:2340	DOID:2340	craniosynostosis	1/197	22/10312	0.346093	0.999132	0.999132	4745	1
DOID:0050564	DOID:0050564	autosomal dominant nonsyndromic deafness	2/197	64/10312	0.346542	0.999132	0.999132	81624/5137	2
DOID:10124	DOID:10124	corneal disease	3/197	110/10312	0.351132	0.999132	0.999132	23418/2247/6925	3
DOID:643	DOID:643	progressive multifocal leukoencephalopathy	2/197	65/10312	0.353496	0.999132	0.999132	60468/10210	2
DOID:423	DOID:423	myopathy	11/197	498/10312	0.354182	0.999132	0.999132	10659/1288/1756/26052/8087/3778/84466/4534/4684/23345/7402	11
DOID:1729	DOID:1729	retinal vascular occlusion	1/197	23/10312	0.358612	0.999132	0.999132	2247	1
DOID:707	DOID:707	B-cell lymphoma	2/197	66/10312	0.360424	0.999132	0.999132	27086/4684	2
DOID:8850	DOID:8850	salivary gland cancer	2/197	66/10312	0.360424	0.999132	0.999132	2247/4684	2
DOID:5041	DOID:5041	esophageal cancer	6/197	255/10312	0.360944	0.999132	0.999132	8289/2247/27086/5087/11122/5915	6
DOID:9952	DOID:9952	acute lymphoblastic leukemia	4/197	159/10312	0.361278	0.999132	0.999132	3899/4684/5087/9839	4
DOID:6000	DOID:6000	congestive heart failure	8/197	355/10312	0.367865	0.999132	0.999132	817/2247/27086/23150/11167/4684/3084/23414	8
DOID:12712	DOID:12712	nephronophthisis	1/197	24/10312	0.370893	0.999132	0.999132	25937	1
DOID:3369	DOID:3369	Ewing sarcoma	1/197	24/10312	0.370893	0.999132	0.999132	56034	1
DOID:4045	DOID:4045	muscle cancer	3/197	115/10312	0.377242	0.999132	0.999132	163/800/1756	3
DOID:1682	DOID:1682	congenital heart disease	4/197	163/10312	0.378686	0.999132	0.999132	108/27086/23389/23414	4
DOID:1192	DOID:1192	peripheral nervous system neoplasm	9/197	409/10312	0.380576	0.999132	0.999132	10257/214/8289/57492/2247/89797/4684/5747/6857	9
DOID:3371	DOID:3371	chondrosarcoma	2/197	69/10312	0.381038	0.999132	0.999132	2120/5747	2
DOID:5200	DOID:5200	urinary tract obstruction	2/197	69/10312	0.381038	0.999132	0.999132	54796/1739	2
DOID:543	DOID:543	dystonia	2/197	69/10312	0.381038	0.999132	0.999132	493/3778	2
DOID:0050572	DOID:0050572	cone-rod dystrophy	1/197	25/10312	0.382939	0.999132	0.999132	23418	1
DOID:11198	DOID:11198	DiGeorge syndrome	1/197	25/10312	0.382939	0.999132	0.999132	10659	1
DOID:2730	DOID:2730	epidermolysis bullosa	1/197	25/10312	0.382939	0.999132	0.999132	667	1
DOID:3910	DOID:3910	lung adenocarcinoma	6/197	263/10312	0.388349	0.999132	0.999132	8289/27086/9448/5747/5915/463	6
DOID:2731	DOID:2731	vesiculobullous skin disease	1/197	26/10312	0.394756	0.999132	0.999132	667	1
DOID:3181	DOID:3181	oligodendroglioma	1/197	26/10312	0.394756	0.999132	0.999132	4853	1
DOID:5395	DOID:5395	functioning pituitary adenoma	1/197	26/10312	0.394756	0.999132	0.999132	9049	1
DOID:9993	DOID:9993	hypoglycemia	1/197	26/10312	0.394756	0.999132	0.999132	2904	1
DOID:3326	DOID:3326	purpura	2/197	72/10312	0.401369	0.999132	0.999132	2247/4853	2
DOID:0060071	DOID:0060071	pre-malignant neoplasm	4/197	169/10312	0.404705	0.999132	0.999132	1739/5747/5915/4088	4
DOID:14069	DOID:14069	cerebral malaria	1/197	27/10312	0.406348	0.999132	0.999132	3084	1
DOID:2566	DOID:2566	corneal dystrophy	1/197	27/10312	0.406348	0.999132	0.999132	6925	1
DOID:628	DOID:628	combined T cell and B cell immunodeficiency	1/197	27/10312	0.406348	0.999132	0.999132	60468	1
DOID:1107	DOID:1107	esophageal carcinoma	5/197	219/10312	0.407699	0.999132	0.999132	8289/27086/5087/11122/5915	5
DOID:4905	DOID:4905	pancreatic carcinoma	7/197	319/10312	0.40914	0.999132	0.999132	10257/1288/2045/2247/8828/23022/5747	7
DOID:8466	DOID:8466	retinal degeneration	7/197	319/10312	0.40914	0.999132	0.999132	23418/10283/1756/2904/55764/6095/10210	7
DOID:3454	DOID:3454	brain infarction	5/197	220/10312	0.411492	0.999132	0.999132	163/2247/4684/3084/5144	5
DOID:9799	DOID:9799	eye degenerative disease	7/197	321/10312	0.415429	0.999132	0.999132	23418/10283/1756/2904/55764/6095/10210	7
DOID:3753	DOID:3753	Hermansky-Pudlak syndrome	1/197	28/10312	0.417719	0.999132	0.999132	10257	1
DOID:3962	DOID:3962	thyroid gland follicular carcinoma	1/197	28/10312	0.417719	0.999132	0.999132	5747	1
DOID:12236	DOID:12236	primary biliary cholangitis	3/197	123/10312	0.418531	0.999132	0.999132	10257/80315/54715	3
DOID:3587	DOID:3587	pancreatic ductal carcinoma	2/197	76/10312	0.427979	0.999132	0.999132	2247/23022	2
DOID:1400	DOID:1400	lacrimal apparatus disease	1/197	29/10312	0.428873	0.999132	0.999132	3321	1
DOID:3151	DOID:3151	skin squamous cell carcinoma	1/197	29/10312	0.428873	0.999132	0.999132	5789	1
DOID:4724	DOID:4724	brain edema	1/197	29/10312	0.428873	0.999132	0.999132	1756	1
DOID:4798	DOID:4798	aggressive systemic mastocytosis	1/197	29/10312	0.428873	0.999132	0.999132	2247	1
DOID:9279	DOID:9279	hyperhomocysteinemia	1/197	29/10312	0.428873	0.999132	0.999132	2904	1
DOID:3525	DOID:3525	middle cerebral artery infarction	3/197	127/10312	0.438851	0.999132	0.999132	163/4684/3084	3
DOID:2213	DOID:2213	hemorrhagic disease	2/197	78/10312	0.441051	0.999132	0.999132	2247/4853	2
DOID:0090070	DOID:0090070	hypogonadotropic hypogonadism	1/197	31/10312	0.450547	0.999132	0.999132	10371	1
DOID:8502	DOID:8502	bullous skin disease	1/197	31/10312	0.450547	0.999132	0.999132	667	1
DOID:9834	DOID:9834	hyperopia	1/197	31/10312	0.450547	0.999132	0.999132	23418	1
DOID:1184	DOID:1184	nephrotic syndrome	3/197	131/10312	0.4589	0.999132	0.999132	84623/9863/10213	3
DOID:10286	DOID:10286	prostate carcinoma	4/197	182/10312	0.460263	0.999132	0.999132	2115/2120/2247/5747	4
DOID:3247	DOID:3247	rhabdomyosarcoma	2/197	81/10312	0.46035	0.999132	0.999132	163/1756	2
DOID:0050539	DOID:0050539	Charcot-Marie-Tooth disease type 2	1/197	32/10312	0.461076	0.999132	0.999132	54332	1
DOID:1935	DOID:1935	Bardet-Biedl syndrome	1/197	32/10312	0.461076	0.999132	0.999132	92482	1
DOID:205	DOID:205	hyperostosis	1/197	32/10312	0.461076	0.999132	0.999132	2247	1
DOID:2590	DOID:2590	familial nephrotic syndrome	1/197	32/10312	0.461076	0.999132	0.999132	9863	1
DOID:4752	DOID:4752	multiple system atrophy	1/197	32/10312	0.461076	0.999132	0.999132	5521	1
DOID:6419	DOID:6419	tetralogy of Fallot	1/197	32/10312	0.461076	0.999132	0.999132	23414	1
DOID:2394	DOID:2394	ovarian cancer	9/197	441/10312	0.468332	0.999132	0.999132	214/8289/2247/4684/3084/5747/7251/7402/25937	9
DOID:11832	DOID:11832	visual epilepsy	3/197	133/10312	0.468812	0.999132	0.999132	2596/3084/6857	3
DOID:3459	DOID:3459	breast carcinoma	10/197	493/10312	0.46933	0.999132	0.999132	8289/1739/2120/2247/27086/5747/10371/7251/9839/463	10
DOID:10629	DOID:10629	microphthalmia	1/197	33/10312	0.471403	0.999132	0.999132	5915	1
DOID:10873	DOID:10873	Kuhnt-Junius degeneration	1/197	33/10312	0.471403	0.999132	0.999132	6095	1
DOID:14447	DOID:14447	gonadal dysgenesis	1/197	33/10312	0.471403	0.999132	0.999132	23414	1
DOID:2226	DOID:2226	myeloproliferative neoplasm	1/197	33/10312	0.471403	0.999132	0.999132	2120	1
DOID:589	DOID:589	congenital hemolytic anemia	1/197	33/10312	0.471403	0.999132	0.999132	81624	1
DOID:201	DOID:201	connective tissue cancer	8/197	392/10312	0.475746	0.999132	0.999132	2120/2247/8087/4045/56034/5747/5915/10210	8
DOID:12603	DOID:12603	acute leukemia	5/197	238/10312	0.478913	0.999132	0.999132	3899/2120/4684/5087/9839	5
DOID:4362	DOID:4362	cervical cancer	4/197	187/10312	0.481184	0.999132	0.999132	5747/4088/7251/463	4
DOID:10126	DOID:10126	keratoconus	1/197	34/10312	0.481534	0.999132	0.999132	23418	1
DOID:8283	DOID:8283	peritonitis	1/197	34/10312	0.481534	0.999132	0.999132	27086	1
DOID:8725	DOID:8725	vascular dementia	1/197	34/10312	0.481534	0.999132	0.999132	2904	1
DOID:0080006	DOID:0080006	bone development disease	5/197	239/10312	0.482593	0.999132	0.999132	10082/4745/5144/7227/57688	5
DOID:3612	DOID:3612	retinitis	2/197	85/10312	0.48547	0.999132	0.999132	23418/10210	2
DOID:635	DOID:635	acquired immunodeficiency syndrome	2/197	85/10312	0.48547	0.999132	0.999132	6506/7251	2
DOID:657	DOID:657	adenoma	7/197	344/10312	0.487089	0.999132	0.999132	9049/2247/4684/5747/4088/6925/6934	7
DOID:14791	DOID:14791	Leber congenital amaurosis	1/197	35/10312	0.491472	0.999132	0.999132	23418	1
DOID:3355	DOID:3355	fibrosarcoma	1/197	35/10312	0.491472	0.999132	0.999132	5915	1
DOID:4676	DOID:4676	uremia	1/197	35/10312	0.491472	0.999132	0.999132	5747	1
DOID:4043	DOID:4043	skeletal muscle cancer	2/197	86/10312	0.491637	0.999132	0.999132	163/1756	2
DOID:0050565	DOID:0050565	autosomal recessive nonsyndromic deafness	2/197	87/10312	0.497757	0.999132	0.999132	79731/5962	2
DOID:0050776	DOID:0050776	non-syndromic X-linked intellectual disability	1/197	36/10312	0.50122	0.999132	0.999132	11141	1
DOID:0060039	DOID:0060039	autoimmune disease of skin and connective tissue	1/197	36/10312	0.50122	0.999132	0.999132	493	1
DOID:1967	DOID:1967	leiomyosarcoma	1/197	36/10312	0.50122	0.999132	0.999132	800	1
DOID:4230	DOID:4230	smooth muscle cancer	1/197	36/10312	0.50122	0.999132	0.999132	800	1
DOID:2893	DOID:2893	cervix carcinoma	3/197	140/10312	0.502842	0.999132	0.999132	5747/4088/7251	3
DOID:8719	DOID:8719	in situ carcinoma	3/197	140/10312	0.502842	0.999132	0.999132	1739/5747/5915	3
DOID:0050777	DOID:0050777	Joubert syndrome	1/197	37/10312	0.510782	0.999132	0.999132	80210	1
DOID:11971	DOID:11971	synostosis	1/197	37/10312	0.510782	0.999132	0.999132	4745	1
DOID:687	DOID:687	hepatoblastoma	1/197	37/10312	0.510782	0.999132	0.999132	463	1
DOID:12858	DOID:12858	Huntington's disease	3/197	142/10312	0.512362	0.999132	0.999132	27086/2904/6506	3
DOID:3748	DOID:3748	esophagus squamous cell carcinoma	3/197	143/10312	0.517086	0.999132	0.999132	5087/11122/5915	3
DOID:0002116	DOID:0002116	pterygium	1/197	38/10312	0.520161	0.999132	0.999132	2247	1
DOID:0050889	DOID:0050889	non-syndromic intellectual disability	1/197	38/10312	0.520161	0.999132	0.999132	11141	1
DOID:0112065	DOID:0112065	nuclear type mitochondrial complex I deficiency	1/197	38/10312	0.520161	0.999132	0.999132	91942	1
DOID:4467	DOID:4467	clear cell renal cell carcinoma	1/197	38/10312	0.520161	0.999132	0.999132	112399	1
DOID:811	DOID:811	lipodystrophy	1/197	38/10312	0.520161	0.999132	0.999132	5915	1
DOID:4896	DOID:4896	bile duct adenocarcinoma	4/197	198/10312	0.526032	0.999132	0.999132	8289/2247/4684/5747	4
DOID:4947	DOID:4947	cholangiocarcinoma	4/197	198/10312	0.526032	0.999132	0.999132	8289/2247/4684/5747	4
DOID:349	DOID:349	systemic mastocytosis	1/197	39/10312	0.529362	0.999132	0.999132	2247	1
DOID:3973	DOID:3973	thyroid gland medullary carcinoma	1/197	39/10312	0.529362	0.999132	0.999132	5747	1
DOID:9206	DOID:9206	Barrett's esophagus	1/197	39/10312	0.529362	0.999132	0.999132	27086	1
DOID:326	DOID:326	ischemia	9/197	464/10312	0.530076	0.999132	0.999132	287/57492/2104/3778/4052/4684/9378/5144/5747	9
DOID:224	DOID:224	transient cerebral ischemia	4/197	202/10312	0.54188	0.999132	0.999132	287/4052/9378/5144	4
DOID:10908	DOID:10908	hydrocephalus	1/197	41/10312	0.54724	0.999132	0.999132	4649	1
DOID:1875	DOID:1875	impotence	1/197	41/10312	0.54724	0.999132	0.999132	2247	1
DOID:870	DOID:870	neuropathy	9/197	472/10312	0.551	0.999132	0.999132	1756/667/2247/54332/2904/4534/4649/3084/6857	9
DOID:10481	DOID:10481	diaphragm disease	1/197	42/10312	0.555924	0.999132	0.999132	23414	1
DOID:1876	DOID:1876	sexual dysfunction	1/197	42/10312	0.555924	0.999132	0.999132	2247	1
DOID:2048	DOID:2048	autoimmune hepatitis	1/197	42/10312	0.555924	0.999132	0.999132	463	1
DOID:3827	DOID:3827	congenital diaphragmatic hernia	1/197	42/10312	0.555924	0.999132	0.999132	23414	1
DOID:1319	DOID:1319	brain cancer	2/197	98/10312	0.561902	0.999132	0.999132	4684/4853	2
DOID:0060536	DOID:0060536	mitochondrial complex I deficiency	1/197	43/10312	0.564442	0.999132	0.999132	91942	1
DOID:4897	DOID:4897	bile duct carcinoma	4/197	208/10312	0.56514	0.999132	0.999132	8289/2247/4684/5747	4
DOID:3328	DOID:3328	temporal lobe epilepsy	2/197	99/10312	0.567437	0.999132	0.999132	2904/6506	2
DOID:4606	DOID:4606	bile duct cancer	4/197	209/10312	0.568955	0.999132	0.999132	8289/2247/4684/5747	4
DOID:2021	DOID:2021	placenta cancer	1/197	44/10312	0.572798	0.999132	0.999132	6095	1
DOID:3594	DOID:3594	choriocarcinoma	1/197	44/10312	0.572798	0.999132	0.999132	6095	1
DOID:0060224	DOID:0060224	atrial fibrillation	1/197	45/10312	0.580994	0.999132	0.999132	287	1
DOID:3192	DOID:3192	neurilemmoma	1/197	45/10312	0.580994	0.999132	0.999132	8874	1
DOID:4607	DOID:4607	biliary tract cancer	5/197	269/10312	0.587966	0.999132	0.999132	84168/8289/2247/4684/5747	5
DOID:350	DOID:350	mastocytosis	1/197	46/10312	0.589034	0.999132	0.999132	2247	1
DOID:2527	DOID:2527	nephrosis	3/197	159/10312	0.589148	0.999132	0.999132	84623/9863/10213	3
DOID:9119	DOID:9119	acute myeloid leukemia	4/197	216/10312	0.59513	0.999132	0.999132	2120/4211/4684/5915	4
DOID:0060074	DOID:0060074	ductal carcinoma in situ	1/197	47/10312	0.59692	0.999132	0.999132	5747	1
DOID:13207	DOID:13207	proliferative diabetic retinopathy	1/197	47/10312	0.59692	0.999132	0.999132	2247	1
DOID:13250	DOID:13250	diarrhea	1/197	47/10312	0.59692	0.999132	0.999132	10257	1
DOID:2526	DOID:2526	prostate adenocarcinoma	1/197	47/10312	0.59692	0.999132	0.999132	2247	1
DOID:3113	DOID:3113	papillary carcinoma	1/197	47/10312	0.59692	0.999132	0.999132	6281	1
DOID:8991	DOID:8991	cervix uteri carcinoma in situ	1/197	47/10312	0.59692	0.999132	0.999132	1739	1
DOID:9108	DOID:9108	uterus carcinoma in situ	1/197	47/10312	0.59692	0.999132	0.999132	1739	1
DOID:5158	DOID:5158	pleural cancer	1/197	48/10312	0.604656	0.999132	0.999132	8087	1
DOID:7474	DOID:7474	malignant pleural mesothelioma	1/197	48/10312	0.604656	0.999132	0.999132	8087	1
DOID:0080639	DOID:0080639	bone sarcoma	5/197	275/10312	0.607629	0.999132	0.999132	2120/2247/4045/5747/10210	5
DOID:332	DOID:332	amyotrophic lateral sclerosis	4/197	220/10312	0.609661	0.999132	0.999132	2247/22920/6506/4088	4
DOID:10808	DOID:10808	gastric ulcer	1/197	51/10312	0.626988	0.999132	0.999132	2247	1
DOID:820	DOID:820	myocarditis	1/197	51/10312	0.626988	0.999132	0.999132	1756	1
DOID:8432	DOID:8432	polycythemia	1/197	51/10312	0.626988	0.999132	0.999132	2120	1
DOID:6713	DOID:6713	cerebrovascular disease	6/197	337/10312	0.627447	0.999132	0.999132	163/8874/2247/4684/3084/5144	6
DOID:230	DOID:230	lateral sclerosis	2/197	111/10312	0.629917	0.999132	0.999132	22920/6506	2
DOID:3008	DOID:3008	invasive ductal carcinoma	1/197	52/10312	0.634149	0.999132	0.999132	1739	1
DOID:674	DOID:674	cleft palate	1/197	52/10312	0.634149	0.999132	0.999132	56034	1
DOID:8692	DOID:8692	myeloid leukemia	5/197	285/10312	0.639185	0.999132	0.999132	2120/4211/4684/8828/5915	5
DOID:1036	DOID:1036	chronic leukemia	4/197	229/10312	0.641174	0.999132	0.999132	10301/2247/5521/81029	4
DOID:1924	DOID:1924	hypogonadism	1/197	53/10312	0.641174	0.999132	0.999132	10371	1
DOID:7166	DOID:7166	thyroiditis	1/197	53/10312	0.641174	0.999132	0.999132	56034	1
DOID:780	DOID:780	placenta disease	1/197	53/10312	0.641174	0.999132	0.999132	2904	1
DOID:883	DOID:883	parasitic helminthiasis infectious disease	1/197	53/10312	0.641174	0.999132	0.999132	27086	1
DOID:0060060	DOID:0060060	non-Hodgkin lymphoma	2/197	114/10312	0.644402	0.999132	0.999132	27086/4684	2
DOID:2234	DOID:2234	focal epilepsy	2/197	114/10312	0.644402	0.999132	0.999132	2904/6506	2
DOID:184	DOID:184	bone cancer	5/197	287/10312	0.645307	0.999132	0.999132	2120/2247/4045/5747/10210	5
DOID:4961	DOID:4961	bone marrow disease	1/197	54/10312	0.648064	0.999132	0.999132	2120	1
DOID:4960	DOID:4960	bone marrow cancer	7/197	401/10312	0.649926	0.999132	0.999132	2120/2247/4684/4853/5915/3842/23414	7
DOID:3347	DOID:3347	osteosarcoma	4/197	233/10312	0.654639	0.999132	0.999132	2247/4045/5747/10210	4
DOID:0060286	DOID:0060286	combined oxidative phosphorylation deficiency	1/197	55/10312	0.654823	0.999132	0.999132	79731	1
DOID:3602	DOID:3602	toxic encephalopathy	1/197	55/10312	0.654823	0.999132	0.999132	6506	1
DOID:583	DOID:583	hemolytic anemia	2/197	117/10312	0.658439	0.999132	0.999132	57492/81624	2
DOID:720	DOID:720	normocytic anemia	2/197	117/10312	0.658439	0.999132	0.999132	57492/81624	2
DOID:10762	DOID:10762	portal hypertension	1/197	56/10312	0.661453	0.999132	0.999132	80315	1
DOID:3978	DOID:3978	extrinsic cardiomyopathy	1/197	56/10312	0.661453	0.999132	0.999132	1756	1
DOID:3717	DOID:3717	gastric adenocarcinoma	2/197	119/10312	0.667549	0.999132	0.999132	8289/5747	2
DOID:11446	DOID:11446	sciatic neuropathy	2/197	120/10312	0.672031	0.999132	0.999132	2904/3084	2
DOID:0060095	DOID:0060095	uterine benign neoplasm	1/197	58/10312	0.674334	0.999132	0.999132	5747	1
DOID:2596	DOID:2596	larynx cancer	1/197	58/10312	0.674334	0.999132	0.999132	4257	1
DOID:2742	DOID:2742	auditory system disease	5/197	297/10312	0.674939	0.999132	0.999132	1288/81624/79731/5137/5962	5
DOID:0050890	DOID:0050890	synucleinopathy	7/197	411/10312	0.675212	0.999132	0.999132	22848/1739/9829/2904/84894/3084/5521	7
DOID:83	DOID:83	cataract	2/197	121/10312	0.676463	0.999132	0.999132	2247/26230	2
DOID:2921	DOID:2921	glomerulonephritis	4/197	240/10312	0.677386	0.999132	0.999132	55907/4052/4649/4088	4
DOID:10603	DOID:10603	glucose intolerance	1/197	59/10312	0.680591	0.999132	0.999132	6934	1
DOID:447	DOID:447	renal tubular transport disease	1/197	59/10312	0.680591	0.999132	0.999132	8671	1
DOID:3498	DOID:3498	pancreatic ductal adenocarcinoma	2/197	122/10312	0.680847	0.999132	0.999132	2045/8828	2
DOID:0060031	DOID:0060031	autoimmune disease of gastrointestinal tract	2/197	123/10312	0.685183	0.999132	0.999132	5090/463	2
DOID:110	DOID:110	lens disease	2/197	123/10312	0.685183	0.999132	0.999132	2247/26230	2
DOID:12528	DOID:12528	lesion of sciatic nerve	2/197	123/10312	0.685183	0.999132	0.999132	2904/3084	2
DOID:1824	DOID:1824	status epilepticus	2/197	123/10312	0.685183	0.999132	0.999132	288/1756	2
DOID:9473	DOID:9473	mononeuritis of lower limb	2/197	123/10312	0.685183	0.999132	0.999132	2904/3084	2
DOID:0060086	DOID:0060086	female reproductive organ benign neoplasm	1/197	60/10312	0.686728	0.999132	0.999132	5747	1
DOID:2256	DOID:2256	osteochondrodysplasia	2/197	124/10312	0.689471	0.999132	0.999132	10082/7227	2
DOID:0080008	DOID:0080008	ischemic bone disease	1/197	61/10312	0.692748	0.999132	0.999132	2904	1
DOID:0050622	DOID:0050622	reproductive organ benign neoplasm	1/197	62/10312	0.698652	0.999132	0.999132	5747	1
DOID:576	DOID:576	proteinuria	4/197	247/10312	0.699081	0.999132	0.999132	84623/9863/344148/10213	4
DOID:10952	DOID:10952	nephritis	5/197	306/10312	0.700182	0.999132	0.999132	55907/4052/4649/5747/4088	5
DOID:1936	DOID:1936	atherosclerosis	6/197	364/10312	0.700332	0.999132	0.999132	3084/23022/5136/5144/56034/6095	6
DOID:2348	DOID:2348	arteriosclerotic cardiovascular disease	6/197	365/10312	0.70284	0.999132	0.999132	3084/23022/5136/5144/56034/6095	6
DOID:4928	DOID:4928	intrahepatic cholangiocarcinoma	1/197	64/10312	0.710125	0.999132	0.999132	8289	1
DOID:3620	DOID:3620	central nervous system cancer	3/197	191/10312	0.711218	0.999132	0.999132	2120/4684/4853	3
DOID:0080855	DOID:0080855	Parkinsonism	1/197	65/10312	0.715698	0.999132	0.999132	2247	1
DOID:0070004	DOID:0070004	myeloid neoplasm	6/197	371/10312	0.717595	0.999132	0.999132	2120/2247/4684/4853/5915/3842	6
DOID:0050567	DOID:0050567	orofacial cleft	1/197	66/10312	0.721163	0.999132	0.999132	56034	1
DOID:9588	DOID:9588	encephalitis	1/197	66/10312	0.721163	0.999132	0.999132	4853	1
DOID:1443	DOID:1443	cerebral degeneration	2/197	133/10312	0.725938	0.999132	0.999132	4649/4684	2
DOID:10241	DOID:10241	thalassemia	1/197	67/10312	0.726525	0.999132	0.999132	57492	1
DOID:272	DOID:272	hepatic vascular disease	1/197	67/10312	0.726525	0.999132	0.999132	80315	1
DOID:0060309	DOID:0060309	syndromic X-linked intellectual disability	1/197	68/10312	0.731783	0.999132	0.999132	81887	1
DOID:3829	DOID:3829	pituitary adenoma	1/197	68/10312	0.731783	0.999132	0.999132	9049	1
DOID:3907	DOID:3907	lung squamous cell carcinoma	1/197	68/10312	0.731783	0.999132	0.999132	5747	1
DOID:60009	DOID:60009	pituitary gland benign neoplasm	1/197	68/10312	0.731783	0.999132	0.999132	9049	1
DOID:365	DOID:365	bladder disease	1/197	69/10312	0.736941	0.999132	0.999132	2247	1
DOID:1802	DOID:1802	mononeuritis	2/197	136/10312	0.737267	0.999132	0.999132	2904/3084	2
DOID:1188	DOID:1188	mononeuropathy	2/197	137/10312	0.740954	0.999132	0.999132	2904/3084	2
DOID:0060089	DOID:0060089	endocrine organ benign neoplasm	1/197	70/10312	0.742	0.999132	0.999132	1740	1
DOID:4948	DOID:4948	gallbladder carcinoma	1/197	70/10312	0.742	0.999132	0.999132	84168	1
DOID:1307	DOID:1307	dementia	3/197	201/10312	0.743148	0.999132	0.999132	2904/3084/55504	3
DOID:8618	DOID:8618	oral cavity cancer	2/197	138/10312	0.744597	0.999132	0.999132	2247/4684	2
DOID:1588	DOID:1588	thrombocytopenia	1/197	71/10312	0.746963	0.999132	0.999132	2120	1
DOID:1115	DOID:1115	sarcoma	3/197	205/10312	0.755115	0.999132	0.999132	4684/3084/3842	3
DOID:2490	DOID:2490	congenital nervous system abnormality	2/197	141/10312	0.755265	0.999132	0.999132	26053/27443	2
DOID:0080524	DOID:0080524	thyroid gland adenocarcinoma	2/197	142/10312	0.758735	0.999132	0.999132	4684/5747	2
DOID:0080525	DOID:0080525	differentiated thyroid gland carcinoma	2/197	142/10312	0.758735	0.999132	0.999132	4684/5747	2
DOID:2277	DOID:2277	gonadal disease	2/197	143/10312	0.762162	0.999132	0.999132	10371/23414	2
DOID:14330	DOID:14330	Parkinson's disease	6/197	392/10312	0.765238	0.999132	0.999132	22848/1739/9829/2904/84894/3084	6
DOID:161	DOID:161	keratosis	1/197	75/10312	0.765881	0.999132	0.999132	2247	1
DOID:10907	DOID:10907	microcephaly	1/197	76/10312	0.770387	0.999132	0.999132	26053	1
DOID:231	DOID:231	motor neuron disease	4/197	274/10312	0.772913	0.999132	0.999132	2247/22920/6506/4088	4
DOID:535	DOID:535	sleep disorder	1/197	77/10312	0.774806	0.999132	0.999132	4211	1
DOID:299	DOID:299	adenocarcinoma	2/197	147/10312	0.775456	0.999132	0.999132	4853/463	2
DOID:11714	DOID:11714	gestational diabetes	1/197	78/10312	0.77914	0.999132	0.999132	6934	1
DOID:3451	DOID:3451	skin carcinoma	1/197	79/10312	0.783392	0.999132	0.999132	5789	1
DOID:10871	DOID:10871	age related macular degeneration	1/197	80/10312	0.787562	0.999132	0.999132	6095	1
DOID:421	DOID:421	hair disease	1/197	81/10312	0.791652	0.999132	0.999132	7227	1
DOID:0080600	DOID:0080600	COVID-19	1/197	82/10312	0.795663	0.999132	0.999132	2247	1
DOID:767	DOID:767	muscular atrophy	1/197	82/10312	0.795663	0.999132	0.999132	1756	1
DOID:865	DOID:865	vasculitis	2/197	154/10312	0.797168	0.999132	0.999132	2247/9169	2
DOID:1067	DOID:1067	open-angle glaucoma	1/197	83/10312	0.799598	0.999132	0.999132	60312	1
DOID:345	DOID:345	uterine disease	1/197	83/10312	0.799598	0.999132	0.999132	2904	1
DOID:526	DOID:526	human immunodeficiency virus infectious disease	3/197	222/10312	0.801059	0.999132	0.999132	60468/6506/7251	3
DOID:2349	DOID:2349	arteriosclerosis	6/197	411/10312	0.803031	0.999132	0.999132	3084/23022/5136/5144/56034/6095	6
DOID:3565	DOID:3565	meningioma	1/197	84/10312	0.803458	0.999132	0.999132	2120	1
DOID:4450	DOID:4450	renal cell carcinoma	7/197	472/10312	0.803761	0.999132	0.999132	214/8289/112399/2247/4853/5915/8671	7
DOID:12336	DOID:12336	male infertility	3/197	224/10312	0.805962	0.999132	0.999132	2104/9348/5789	3
DOID:2043	DOID:2043	hepatitis B	3/197	224/10312	0.805962	0.999132	0.999132	9448/10015/4088	3
DOID:12306	DOID:12306	vitiligo	1/197	85/10312	0.807244	0.999132	0.999132	27086	1
DOID:2671	DOID:2671	transitional cell carcinoma	1/197	85/10312	0.807244	0.999132	0.999132	2247	1
DOID:4766	DOID:4766	embryoma	5/197	352/10312	0.807859	0.999132	0.999132	800/4534/4684/5747/4088	5
DOID:3007	DOID:3007	breast ductal carcinoma	1/197	86/10312	0.810957	0.999132	0.999132	1739	1
DOID:9261	DOID:9261	nasopharynx carcinoma	1/197	86/10312	0.810957	0.999132	0.999132	8289	1
DOID:3480	DOID:3480	uveal disease	1/197	87/10312	0.814598	0.999132	0.999132	26610	1
DOID:9973	DOID:9973	substance dependence	1/197	87/10312	0.814598	0.999132	0.999132	6506	1
DOID:3121	DOID:3121	gallbladder cancer	1/197	88/10312	0.81817	0.999132	0.999132	84168	1
DOID:10579	DOID:10579	leukodystrophy	1/197	90/10312	0.82511	0.999132	0.999132	4684	1
DOID:0060085	DOID:0060085	organ system benign neoplasm	6/197	426/10312	0.829429	0.999132	0.999132	288/8874/1740/4684/5747/10371	6
DOID:1247	DOID:1247	blood coagulation disease	3/197	235/10312	0.831151	0.999132	0.999132	2120/2247/4853	3
DOID:12930	DOID:12930	dilated cardiomyopathy	3/197	235/10312	0.831151	0.999132	0.999132	785/1756/10529	3
DOID:10608	DOID:10608	celiac disease	1/197	92/10312	0.831787	0.999132	0.999132	5090	1
DOID:0060058	DOID:0060058	lymphoma	2/197	167/10312	0.832623	0.999132	0.999132	27086/4684	2
DOID:1686	DOID:1686	glaucoma	2/197	167/10312	0.832623	0.999132	0.999132	60312/84894	2
DOID:9538	DOID:9538	multiple myeloma	4/197	302/10312	0.833733	0.999132	0.999132	2247/4684/4853/3842	4
DOID:3744	DOID:3744	cervical squamous cell carcinoma	1/197	93/10312	0.835029	0.999132	0.999132	4088	1
DOID:2007	DOID:2007	degeneration of macula and posterior pole	1/197	94/10312	0.838209	0.999132	0.999132	6095	1
DOID:0060036	DOID:0060036	intrinsic cardiomyopathy	5/197	371/10312	0.842369	0.999132	0.999132	287/785/801/1756/10529	5
DOID:0060119	DOID:0060119	pharynx cancer	1/197	96/10312	0.844388	0.999132	0.999132	8289	1
DOID:0111962	DOID:0111962	combined immunodeficiency	1/197	97/10312	0.847389	0.999132	0.999132	60468	1
DOID:1923	DOID:1923	disorder of sexual development	1/197	97/10312	0.847389	0.999132	0.999132	23414	1
DOID:8398	DOID:8398	osteoarthritis	3/197	243/10312	0.847672	0.999132	0.999132	801/54715/4088	3
DOID:0080199	DOID:0080199	colorectal carcinoma	1/197	98/10312	0.850332	0.999132	0.999132	84168	1
DOID:14250	DOID:14250	Down syndrome	1/197	98/10312	0.850332	0.999132	0.999132	4684	1
DOID:750	DOID:750	peptic ulcer disease	1/197	98/10312	0.850332	0.999132	0.999132	2247	1
DOID:6050	DOID:6050	esophageal disease	1/197	99/10312	0.853219	0.999132	0.999132	27086	1
DOID:688	DOID:688	embryonal cancer	5/197	378/10312	0.853739	0.999132	0.999132	800/4534/4684/5747/4088	5
DOID:2723	DOID:2723	dermatitis	3/197	248/10312	0.857273	0.999132	0.999132	667/2247/4088	3
DOID:4079	DOID:4079	heart valve disease	1/197	101/10312	0.858827	0.999132	0.999132	23414	1
DOID:53	DOID:53	pituitary gland disease	1/197	102/10312	0.861551	0.999132	0.999132	9049	1
DOID:2316	DOID:2316	brain ischemia	4/197	318/10312	0.86199	0.999132	0.999132	287/4052/9378/5144	4
DOID:2151	DOID:2151	malignant ovarian surface epithelial-stromal neoplasm	4/197	321/10312	0.866809	0.999132	0.999132	214/8289/4684/5747	4
DOID:4001	DOID:4001	ovarian carcinoma	4/197	321/10312	0.866809	0.999132	0.999132	214/8289/4684/5747	4
DOID:1485	DOID:1485	cystic fibrosis	2/197	183/10312	0.868566	0.999132	0.999132	10257/6934	2
DOID:0050700	DOID:0050700	cardiomyopathy	6/197	454/10312	0.87114	0.999132	0.999132	287/785/801/1756/4684/10529	6
DOID:48	DOID:48	male reproductive system disease	4/197	324/10312	0.871484	0.999132	0.999132	2104/2247/9348/5789	4
DOID:0080015	DOID:0080015	physical disorder	4/197	327/10312	0.876018	0.999132	0.999132	26053/27443/93986/56034	4
DOID:4195	DOID:4195	hyperglycemia	2/197	187/10312	0.876377	0.999132	0.999132	3778/6934	2
DOID:3021	DOID:3021	acute kidney failure	1/197	110/10312	0.881539	0.999132	0.999132	112399	1
DOID:1564	DOID:1564	fungal infectious disease	1/197	111/10312	0.883826	0.999132	0.999132	26052	1
DOID:9074	DOID:9074	systemic lupus erythematosus	2/197	192/10312	0.885541	0.999132	0.999132	5521/5747	2
DOID:13241	DOID:13241	Behcet's disease	1/197	113/10312	0.88827	0.999132	0.999132	9169	1
DOID:2030	DOID:2030	anxiety disorder	1/197	113/10312	0.88827	0.999132	0.999132	1501	1
DOID:2154	DOID:2154	nephroblastoma	1/197	113/10312	0.88827	0.999132	0.999132	4684	1
DOID:219	DOID:219	colon cancer	5/197	403/10312	0.88894	0.999132	0.999132	8289/10659/23022/5747/5915	5
DOID:341	DOID:341	peripheral vascular disease	1/197	114/10312	0.890429	0.999132	0.999132	2247	1
DOID:2152	DOID:2152	ovary epithelial cancer	4/197	338/10312	0.891485	0.999132	0.999132	214/8289/4684/5747	4
DOID:5679	DOID:5679	retinal disease	4/197	338/10312	0.891485	0.999132	0.999132	6310/23418/2247/10210	4
DOID:9741	DOID:9741	biliary tract disease	2/197	197/10312	0.894075	0.999132	0.999132	10257/2247	2
DOID:8857	DOID:8857	lupus erythematosus	2/197	198/10312	0.89571	0.999132	0.999132	5521/5747	2
DOID:5517	DOID:5517	stomach carcinoma	2/197	202/10312	0.902018	0.999132	0.999132	8289/5747	2
DOID:612	DOID:612	primary immunodeficiency disease	4/197	348/10312	0.904062	0.999132	0.999132	60468/26040/6934/7251	4
DOID:10534	DOID:10534	stomach cancer	5/197	416/10312	0.904204	0.999132	0.999132	8289/9448/5747/4088/463	5
DOID:768	DOID:768	retinoblastoma	1/197	121/10312	0.904417	0.999132	0.999132	10082	1
DOID:771	DOID:771	retinal cell cancer	1/197	121/10312	0.904417	0.999132	0.999132	10082	1
DOID:9500	DOID:9500	leukocyte disease	1/197	121/10312	0.904417	0.999132	0.999132	2247	1
DOID:4645	DOID:4645	retinal cancer	1/197	123/10312	0.908077	0.999132	0.999132	10082	1
DOID:1168	DOID:1168	familial hyperlipidemia	1/197	124/10312	0.909855	0.999132	0.999132	6934	1
DOID:2218	DOID:2218	blood platelet disease	1/197	124/10312	0.909855	0.999132	0.999132	2120	1
DOID:4448	DOID:4448	macular degeneration	1/197	124/10312	0.909855	0.999132	0.999132	6095	1
DOID:1398	DOID:1398	parasitic infectious disease	2/197	208/10312	0.910819	0.999132	0.999132	27086/3084	2
DOID:5082	DOID:5082	liver cirrhosis	4/197	354/10312	0.910978	0.999132	0.999132	10257/80315/2247/54715	4
DOID:0050624	DOID:0050624	gastrointestinal system benign neoplasm	1/197	125/10312	0.911598	0.999132	0.999132	4684	1
DOID:12365	DOID:12365	malaria	1/197	125/10312	0.911598	0.999132	0.999132	3084	1
DOID:289	DOID:289	endometriosis	1/197	125/10312	0.911598	0.999132	0.999132	5747	1
DOID:0060340	DOID:0060340	ciliopathy	1/197	126/10312	0.913307	0.999132	0.999132	80210	1
DOID:3969	DOID:3969	thyroid gland papillary carcinoma	1/197	127/10312	0.914984	0.999132	0.999132	4684	1
DOID:3068	DOID:3068	glioblastoma	1/197	130/10312	0.919823	0.999132	0.999132	5747	1
DOID:700	DOID:700	mitochondrial metabolism disease	2/197	216/10312	0.921409	0.999132	0.999132	79731/91942	2
DOID:1520	DOID:1520	colon carcinoma	2/197	218/10312	0.923866	0.999132	0.999132	23022/5747	2
DOID:6432	DOID:6432	pulmonary hypertension	2/197	218/10312	0.923866	0.999132	0.999132	2247/5747	2
DOID:2994	DOID:2994	germ cell cancer	5/197	439/10312	0.926792	0.999132	0.999132	800/4534/4684/5747/4088	5
DOID:0060122	DOID:0060122	integumentary system cancer	1/197	139/10312	0.932756	0.999132	0.999132	5789	1
DOID:1205	DOID:1205	allergic disease	1/197	139/10312	0.932756	0.999132	0.999132	2904	1
DOID:4159	DOID:4159	skin cancer	1/197	139/10312	0.932756	0.999132	0.999132	5789	1
DOID:3083	DOID:3083	chronic obstructive pulmonary disease	3/197	304/10312	0.933531	0.999132	0.999132	2247/5144/4088	3
DOID:9252	DOID:9252	amino acid metabolic disorder	1/197	140/10312	0.934058	0.999132	0.999132	2904	1
DOID:2320	DOID:2320	obstructive lung disease	3/197	305/10312	0.934466	0.999132	0.999132	2247/5144/4088	3
DOID:0080599	DOID:0080599	Coronavirus infectious disease	1/197	143/10312	0.937816	0.999132	0.999132	2247	1
DOID:5844	DOID:5844	myocardial infarction	5/197	453/10312	0.938117	0.999132	0.999132	112399/2247/3778/4684/3084	5
DOID:3963	DOID:3963	thyroid gland carcinoma	2/197	231/10312	0.938162	0.999132	0.999132	4684/5747	2
DOID:50	DOID:50	thyroid gland disease	2/197	232/10312	0.93915	0.999132	0.999132	4684/56034	2
DOID:1459	DOID:1459	hypothyroidism	1/197	146/10312	0.941361	0.999132	0.999132	4684	1
DOID:824	DOID:824	periodontitis	1/197	147/10312	0.942497	0.999132	0.999132	2247	1
DOID:1575	DOID:1575	rheumatic disease	2/197	238/10312	0.94477	0.999132	0.999132	2247/4088	2
DOID:418	DOID:418	systemic scleroderma	2/197	238/10312	0.94477	0.999132	0.999132	2247/4088	2
DOID:419	DOID:419	scleroderma	2/197	238/10312	0.94477	0.999132	0.999132	2247/4088	2
DOID:2355	DOID:2355	anemia	3/197	319/10312	0.946352	0.999132	0.999132	57492/81624/2247	3
DOID:0060116	DOID:0060116	sensory system cancer	1/197	155/10312	0.950833	0.999132	0.999132	10082	1
DOID:2174	DOID:2174	ocular cancer	1/197	155/10312	0.950833	0.999132	0.999132	10082	1
DOID:11054	DOID:11054	urinary bladder cancer	2/197	246/10312	0.951502	0.999132	0.999132	2247/5915	2
DOID:1781	DOID:1781	thyroid gland cancer	2/197	247/10312	0.952287	0.999132	0.999132	4684/5747	2
DOID:8947	DOID:8947	diabetic retinopathy	1/197	158/10312	0.953639	0.999132	0.999132	2247	1
DOID:13580	DOID:13580	cholestasis	1/197	161/10312	0.956286	0.999132	0.999132	10257	1
DOID:2462	DOID:2462	retinal vascular disease	1/197	166/10312	0.960367	0.999132	0.999132	2247	1
DOID:3388	DOID:3388	periodontal disease	1/197	169/10312	0.962631	0.999132	0.999132	2247	1
DOID:3069	DOID:3069	malignant astrocytoma	1/197	177/10312	0.968059	0.999132	0.999132	5747	1
DOID:2789	DOID:2789	parasitic protozoa infectious disease	1/197	178/10312	0.96868	0.999132	0.999132	3084	1
DOID:1074	DOID:1074	kidney failure	3/197	360/10312	0.970652	0.999132	0.999132	112399/5747/57619	3
DOID:3146	DOID:3146	lipid metabolism disorder	1/197	182/10312	0.971046	0.999132	0.999132	6934	1
DOID:3310	DOID:3310	atopic dermatitis	1/197	183/10312	0.971609	0.999132	0.999132	4088	1
DOID:11612	DOID:11612	polycystic ovary syndrome	1/197	188/10312	0.974265	0.999132	0.999132	6934	1
DOID:3042	DOID:3042	allergic contact dermatitis	1/197	192/10312	0.976211	0.999132	0.999132	4088	1
DOID:9744	DOID:9744	type 1 diabetes mellitus	1/197	192/10312	0.976211	0.999132	0.999132	4684	1
DOID:0080014	DOID:0080014	chromosomal disease	1/197	193/10312	0.976674	0.999132	0.999132	4684	1
DOID:2773	DOID:2773	contact dermatitis	1/197	195/10312	0.977573	0.999132	0.999132	4088	1
DOID:4138	DOID:4138	bile duct disease	1/197	195/10312	0.977573	0.999132	0.999132	10257	1
DOID:1414	DOID:1414	ovarian dysfunction	1/197	199/10312	0.97927	0.999132	0.999132	6934	1
DOID:0080005	DOID:0080005	bone remodeling disease	1/197	201/10312	0.98007	0.999132	0.999132	2247	1
DOID:399	DOID:399	tuberculosis	1/197	201/10312	0.98007	0.999132	0.999132	3084	1
DOID:630	DOID:630	genetic disease	1/197	208/10312	0.982635	0.999132	0.999132	4684	1
DOID:10591	DOID:10591	pre-eclampsia	2/197	309/10312	0.98304	0.999132	0.999132	4853/60676	2
DOID:784	DOID:784	chronic kidney disease	1/197	213/10312	0.984263	0.999132	0.999132	57619	1
DOID:229	DOID:229	female reproductive system disease	3/197	421/10312	0.988512	0.999132	0.999132	2904/5747/6934	3
DOID:9452	DOID:9452	fatty liver disease	1/197	232/10312	0.98918	0.999132	0.999132	6934	1
DOID:2377	DOID:2377	multiple sclerosis	1/197	246/10312	0.991794	0.999132	0.999132	6506	1
DOID:2237	DOID:2237	hepatitis	3/197	452/10312	0.99298	0.999132	0.999132	2247/10015/4088	3
DOID:1883	DOID:1883	hepatitis C	1/197	258/10312	0.993528	0.999132	0.999132	2247	1
DOID:3213	DOID:3213	demyelinating disease	1/197	259/10312	0.993654	0.999132	0.999132	6506	1
DOID:1100	DOID:1100	ovarian disease	1/197	261/10312	0.993901	0.999132	0.999132	6934	1
DOID:403	DOID:403	mouth disease	1/197	266/10312	0.994475	0.999132	0.999132	2247	1
DOID:1542	DOID:1542	head and neck carcinoma	1/197	269/10312	0.994794	0.999132	0.999132	5915	1
DOID:11934	DOID:11934	head and neck cancer	1/197	276/10312	0.995468	0.999132	0.999132	5915	1
DOID:0050338	DOID:0050338	primary bacterial infectious disease	1/197	295/10312	0.996892	0.999132	0.999132	3084	1
DOID:5295	DOID:5295	intestinal disease	2/197	417/10312	0.99743	0.999132	0.999132	3084/9839	2
DOID:9455	DOID:9455	lipid storage disease	1/197	305/10312	0.997452	0.999132	0.999132	6934	1
DOID:2841	DOID:2841	asthma	1/197	333/10312	0.998541	0.999132	0.999132	57628	1
DOID:1176	DOID:1176	bronchial disease	1/197	344/10312	0.998828	0.999132	0.999132	57628	1
DOID:3211	DOID:3211	lysosomal storage disease	1/197	346/10312	0.998874	0.999132	0.999132	6934	1
DOID:104	DOID:104	bacterial infectious disease	1/197	359/10312	0.999132	0.999132	0.999132	3084	1

## Sheet: ARID_intersection_DOres
	ID	Description	GeneRatio	BgRatio	pvalue	p.adjust	qvalue	geneID	Count
DOID:0060041	DOID:0060041	autism spectrum disorder	8/60	321/10312	0.000504389	0.0477717	0.0477123	26053/93986/8087/9369/23126/54715/51347/54816	8
DOID:1441	DOID:1441	autosomal dominant cerebellar ataxia	4/60	68/10312	0.000638791	0.0477717	0.0477123	25814/5520/5521/473	4
DOID:0060040	DOID:0060040	pervasive developmental disorder	8/60	334/10312	0.000655599	0.0477717	0.0477123	26053/93986/8087/9369/23126/54715/51347/54816	8
DOID:0060307	DOID:0060307	autosomal dominant intellectual developmental disorder	4/60	71/10312	0.000752311	0.0477717	0.0477123	26053/23040/23126/26040	4
DOID:1059	DOID:1059	intellectual disability	8/60	389/10312	0.00175118	0.0889599	0.0888493	26053/27086/23040/23126/54715/26040/9839/54816	8
DOID:0050753	DOID:0050753	cerebellar ataxia	5/60	160/10312	0.00231971	0.098201	0.0980789	25814/5520/5521/473/23345	5
DOID:11727	DOID:11727	facioscapulohumeral muscular dystrophy	2/60	14/10312	0.00289642	0.105099	0.104968	2483/8087	2
DOID:0050951	DOID:0050951	hereditary ataxia	5/60	180/10312	0.00385414	0.122369	0.122217	25814/5520/5521/473/23345	5
DOID:0060100	DOID:0060100	musculoskeletal system cancer	7/60	468/10312	0.0183311	0.494249	0.493634	163/800/867/8087/4045/5578/10210	7
DOID:687	DOID:687	hepatoblastoma	2/60	37/10312	0.0194586	0.494249	0.493634	2719/463	2
DOID:2001	DOID:2001	neuroma	2/60	47/10312	0.0304374	0.542306	0.541631	8874/10371	2
DOID:11832	DOID:11832	visual epilepsy	3/60	133/10312	0.0421433	0.542306	0.541631	2596/6721/6857	3
DOID:3347	DOID:3347	osteosarcoma	4/60	233/10312	0.0463344	0.542306	0.541631	867/4045/5578/10210	4
DOID:0060115	DOID:0060115	nervous system benign neoplasm	2/60	63/10312	0.0518489	0.542306	0.541631	8874/10371	2
DOID:0050458	DOID:0050458	juvenile myelomonocytic leukemia	1/60	10/10312	0.0567087	0.542306	0.541631	867	1
DOID:4644	DOID:4644	epidermolysis bullosa simplex	1/60	10/10312	0.0567087	0.542306	0.541631	667	1
DOID:0050425	DOID:0050425	restless legs syndrome	1/60	11/10312	0.0622025	0.542306	0.541631	4212	1
DOID:3030	DOID:3030	mucinous adenocarcinoma	1/60	11/10312	0.0622025	0.542306	0.541631	463	1
DOID:1426	DOID:1426	ureteral disease	1/60	12/10312	0.0676649	0.542306	0.541631	6092	1
DOID:14504	DOID:14504	Niemann-Pick disease	1/60	12/10312	0.0676649	0.542306	0.541631	6721	1
DOID:2444	DOID:2444	hyperpituitarism	1/60	12/10312	0.0676649	0.542306	0.541631	9049	1
DOID:4972	DOID:4972	myelodysplastic/myeloproliferative neoplasm	1/60	12/10312	0.0676649	0.542306	0.541631	867	1
DOID:6536	DOID:6536	plasma cell neoplasm	1/60	12/10312	0.0676649	0.542306	0.541631	27086	1
DOID:9620	DOID:9620	vesicoureteral reflux	1/60	12/10312	0.0676649	0.542306	0.541631	6092	1
DOID:1785	DOID:1785	pituitary cancer	1/60	13/10312	0.073096	0.542306	0.541631	9049	1
DOID:4428	DOID:4428	dyslexia	1/60	13/10312	0.073096	0.542306	0.541631	93986	1
DOID:0080639	DOID:0080639	bone sarcoma	4/60	275/10312	0.0756341	0.542306	0.541631	867/4045/5578/10210	4
DOID:201	DOID:201	connective tissue cancer	5/60	392/10312	0.0770861	0.542306	0.541631	867/8087/4045/5578/10210	5
DOID:11726	DOID:11726	Emery-Dreifuss muscular dystrophy	1/60	14/10312	0.0784959	0.542306	0.541631	23345	1
DOID:121	DOID:121	vaginal disease	1/60	14/10312	0.0784959	0.542306	0.541631	5578	1
DOID:13365	DOID:13365	reading disorder	1/60	14/10312	0.0784959	0.542306	0.541631	93986	1
DOID:14681	DOID:14681	Silver-Russell syndrome	1/60	14/10312	0.0784959	0.542306	0.541631	93986	1
DOID:2170	DOID:2170	vaginitis	1/60	14/10312	0.0784959	0.542306	0.541631	5578	1
DOID:3385	DOID:3385	bacterial vaginosis	1/60	14/10312	0.0784959	0.542306	0.541631	5578	1
DOID:0050888	DOID:0050888	syndromic intellectual disability	2/60	81/10312	0.0805486	0.542306	0.541631	26053/27086	2
DOID:0080630	DOID:0080630	B-lymphoblastic leukemia/lymphoma	1/60	15/10312	0.083865	0.542306	0.541631	5087	1
DOID:0080638	DOID:0080638	B-cell acute lymphoblastic leukemia	1/60	15/10312	0.083865	0.542306	0.541631	5087	1
DOID:2741	DOID:2741	bilirubin metabolic disorder	1/60	15/10312	0.083865	0.542306	0.541631	5962	1
DOID:5394	DOID:5394	prolactinoma	1/60	15/10312	0.083865	0.542306	0.541631	9049	1
DOID:184	DOID:184	bone cancer	4/60	287/10312	0.0854025	0.542306	0.541631	867/4045/5578/10210	4
DOID:0090131	DOID:0090131	complex cortical dysplasia with other brain malformations	1/60	18/10312	0.0997882	0.60252	0.601771	27086	1
DOID:8927	DOID:8927	learning disability	1/60	18/10312	0.0997882	0.60252	0.601771	93986	1
DOID:9884	DOID:9884	muscular dystrophy	3/60	193/10312	0.102001	0.60252	0.601771	2483/8087/23345	3
DOID:0050548	DOID:0050548	hereditary sensory neuropathy	1/60	19/10312	0.105035	0.606339	0.605586	667	1
DOID:0060892	DOID:0060892	late onset Parkinson's disease	1/60	21/10312	0.115439	0.623863	0.623087	9512	1
DOID:3262	DOID:3262	phagocyte bactericidal dysfunction	1/60	21/10312	0.115439	0.623863	0.623087	26040	1
DOID:3265	DOID:3265	chronic granulomatous disease	1/60	21/10312	0.115439	0.623863	0.623087	26040	1
DOID:540	DOID:540	strabismus	1/60	22/10312	0.120596	0.625988	0.62521	867	1
DOID:10273	DOID:10273	heart conduction disease	2/60	104/10312	0.12253	0.625988	0.62521	801/6721	2
DOID:1800	DOID:1800	neuroendocrine carcinoma	1/60	23/10312	0.125724	0.625988	0.62521	2719	1
DOID:2843	DOID:2843	long QT syndrome	1/60	23/10312	0.125724	0.625988	0.62521	801	1
DOID:2730	DOID:2730	epidermolysis bullosa	1/60	25/10312	0.135892	0.625988	0.62521	667	1
DOID:4990	DOID:4990	essential tremor	1/60	25/10312	0.135892	0.625988	0.62521	5521	1
DOID:12849	DOID:12849	autistic disorder	3/60	220/10312	0.136037	0.625988	0.62521	26053/93986/54715	3
DOID:2731	DOID:2731	vesiculobullous skin disease	1/60	26/10312	0.140932	0.625988	0.62521	667	1
DOID:4468	DOID:4468	clear cell adenocarcinoma	1/60	26/10312	0.140932	0.625988	0.62521	2719	1
DOID:5395	DOID:5395	functioning pituitary adenoma	1/60	26/10312	0.140932	0.625988	0.62521	9049	1
DOID:4045	DOID:4045	muscle cancer	2/60	115/10312	0.144159	0.625988	0.62521	163/800	2
DOID:0060084	DOID:0060084	cell type benign neoplasm	5/60	480/10312	0.146103	0.625988	0.62521	9049/800/1288/2719/8554	5
DOID:6000	DOID:6000	congestive heart failure	4/60	355/10312	0.151273	0.625988	0.62521	867/27086/23150/5578	4
DOID:0060031	DOID:0060031	autoimmune disease of gastrointestinal tract	2/60	123/10312	0.160361	0.625988	0.62521	5090/463	2
DOID:3095	DOID:3095	germ cell and embryonal cancer	1/60	30/10312	0.160804	0.625988	0.62521	2719	1
DOID:423	DOID:423	myopathy	5/60	498/10312	0.162781	0.625988	0.62521	1288/2483/8087/5578/23345	5
DOID:0090070	DOID:0090070	hypogonadotropic hypogonadism	1/60	31/10312	0.165701	0.625988	0.62521	10371	1
DOID:706	DOID:706	mature B-cell neoplasm	1/60	31/10312	0.165701	0.625988	0.62521	27086	1
DOID:8502	DOID:8502	bullous skin disease	1/60	31/10312	0.165701	0.625988	0.62521	667	1
DOID:9834	DOID:9834	hyperopia	1/60	31/10312	0.165701	0.625988	0.62521	867	1
DOID:3490	DOID:3490	Noonan syndrome	1/60	32/10312	0.17057	0.625988	0.62521	867	1
DOID:4752	DOID:4752	multiple system atrophy	1/60	32/10312	0.17057	0.625988	0.62521	5521	1
DOID:2226	DOID:2226	myeloproliferative neoplasm	1/60	33/10312	0.175411	0.625988	0.62521	867	1
DOID:10487	DOID:10487	Hirschsprung's disease	1/60	34/10312	0.180224	0.625988	0.62521	9839	1
DOID:8283	DOID:8283	peritonitis	1/60	34/10312	0.180224	0.625988	0.62521	27086	1
DOID:8725	DOID:8725	vascular dementia	1/60	34/10312	0.180224	0.625988	0.62521	6721	1
DOID:11372	DOID:11372	megacolon	1/60	36/10312	0.189768	0.625988	0.62521	9839	1
DOID:1967	DOID:1967	leiomyosarcoma	1/60	36/10312	0.189768	0.625988	0.62521	800	1
DOID:3635	DOID:3635	congenital myasthenic syndrome	1/60	36/10312	0.189768	0.625988	0.62521	6857	1
DOID:4230	DOID:4230	smooth muscle cancer	1/60	36/10312	0.189768	0.625988	0.62521	800	1
DOID:0080690	DOID:0080690	RASopathy	1/60	38/10312	0.199203	0.634426	0.633637	867	1
DOID:9206	DOID:9206	Barrett's esophagus	1/60	39/10312	0.203879	0.634426	0.633637	27086	1
DOID:10976	DOID:10976	membranous glomerulonephritis	1/60	40/10312	0.208529	0.634426	0.633637	5578	1
DOID:439	DOID:439	neuromuscular junction disease	1/60	40/10312	0.208529	0.634426	0.633637	6857	1
DOID:299	DOID:299	adenocarcinoma	2/60	147/10312	0.210656	0.634426	0.633637	2719/463	2
DOID:3713	DOID:3713	ovary adenocarcinoma	1/60	41/10312	0.213152	0.634426	0.633637	2719	1
DOID:10481	DOID:10481	diaphragm disease	1/60	42/10312	0.217749	0.634426	0.633637	867	1
DOID:2048	DOID:2048	autoimmune hepatitis	1/60	42/10312	0.217749	0.634426	0.633637	463	1
DOID:3827	DOID:3827	congenital diaphragmatic hernia	1/60	42/10312	0.217749	0.634426	0.633637	867	1
DOID:0050563	DOID:0050563	nonsyndromic deafness	2/60	151/10312	0.21921	0.634426	0.633637	1288/5962	2
DOID:2021	DOID:2021	placenta cancer	1/60	44/10312	0.226863	0.634426	0.633637	2719	1
DOID:3594	DOID:3594	choriocarcinoma	1/60	44/10312	0.226863	0.634426	0.633637	2719	1
DOID:1470	DOID:1470	major depressive disorder	1/60	45/10312	0.23138	0.634426	0.633637	93986	1
DOID:3192	DOID:3192	neurilemmoma	1/60	45/10312	0.23138	0.634426	0.633637	8874	1
DOID:9952	DOID:9952	acute lymphoblastic leukemia	2/60	159/10312	0.236406	0.634426	0.633637	5087/9839	2
DOID:0060074	DOID:0060074	ductal carcinoma in situ	1/60	47/10312	0.240338	0.634426	0.633637	5578	1
DOID:1279	DOID:1279	ocular motility disease	1/60	47/10312	0.240338	0.634426	0.633637	867	1
DOID:3113	DOID:3113	papillary carcinoma	1/60	47/10312	0.240338	0.634426	0.633637	2719	1
DOID:1927	DOID:1927	sphingolipidosis	1/60	48/10312	0.244778	0.634426	0.633637	6721	1
DOID:5158	DOID:5158	pleural cancer	1/60	48/10312	0.244778	0.634426	0.633637	8087	1
DOID:7474	DOID:7474	malignant pleural mesothelioma	1/60	48/10312	0.244778	0.634426	0.633637	8087	1
DOID:5353	DOID:5353	colonic disease	1/60	49/10312	0.249193	0.639344	0.638549	9839	1
DOID:3376	DOID:3376	bone osteosarcoma	1/60	51/10312	0.257947	0.648698	0.647891	10210	1
DOID:8791	DOID:8791	breast carcinoma in situ	1/60	51/10312	0.257947	0.648698	0.647891	5578	1
DOID:1924	DOID:1924	hypogonadism	1/60	53/10312	0.2666	0.649112	0.648305	10371	1
DOID:883	DOID:883	parasitic helminthiasis infectious disease	1/60	53/10312	0.2666	0.649112	0.648305	27086	1
DOID:12377	DOID:12377	spinal muscular atrophy	1/60	54/10312	0.270889	0.649112	0.648305	636	1
DOID:1312	DOID:1312	focal segmental glomerulosclerosis	1/60	54/10312	0.270889	0.649112	0.648305	8554	1
DOID:4914	DOID:4914	esophagus adenocarcinoma	1/60	54/10312	0.270889	0.649112	0.648305	27086	1
DOID:854	DOID:854	collagen disease	1/60	57/10312	0.28361	0.673242	0.672405	1288	1
DOID:9744	DOID:9744	type 1 diabetes mellitus	2/60	192/10312	0.307743	0.701207	0.700335	867/6721	2
DOID:1934	DOID:1934	dysostosis	1/60	63/10312	0.308399	0.701207	0.700335	57688	1
DOID:6713	DOID:6713	cerebrovascular disease	3/60	337/10312	0.312459	0.701207	0.700335	163/8874/6721	3
DOID:0050851	DOID:0050851	glomerulosclerosis	1/60	65/10312	0.316474	0.701207	0.700335	8554	1
DOID:643	DOID:643	progressive multifocal leukoencephalopathy	1/60	65/10312	0.316474	0.701207	0.700335	10210	1
DOID:707	DOID:707	B-cell lymphoma	1/60	66/10312	0.320476	0.701207	0.700335	27086	1
DOID:3459	DOID:3459	breast carcinoma	4/60	493/10312	0.322441	0.701207	0.700335	27086/10371/9839/463	4
DOID:657	DOID:657	adenoma	3/60	344/10312	0.323698	0.701207	0.700335	9049/2719/8554	3
DOID:3829	DOID:3829	pituitary adenoma	1/60	68/10312	0.328412	0.701207	0.700335	9049	1
DOID:3907	DOID:3907	lung squamous cell carcinoma	1/60	68/10312	0.328412	0.701207	0.700335	2719	1
DOID:60009	DOID:60009	pituitary gland benign neoplasm	1/60	68/10312	0.328412	0.701207	0.700335	9049	1
DOID:3070	DOID:3070	high grade glioma	3/60	347/10312	0.328518	0.701207	0.700335	800/5578/10371	3
DOID:3407	DOID:3407	carotid artery disease	1/60	69/10312	0.332345	0.703464	0.702589	6721	1
DOID:1115	DOID:1115	sarcoma	2/60	205/10312	0.335641	0.704569	0.703693	6721/3842	2
DOID:1094	DOID:1094	attention deficit hyperactivity disorder	1/60	75/10312	0.355475	0.735889	0.734974	93986	1
DOID:1574	DOID:1574	alcohol use disorder	2/60	215/10312	0.356895	0.735889	0.734974	26053/5578	2
DOID:10907	DOID:10907	microcephaly	1/60	76/10312	0.359253	0.735889	0.734974	26053	1
DOID:1107	DOID:1107	esophageal carcinoma	2/60	219/10312	0.365334	0.739307	0.738388	27086/5087	2
DOID:8552	DOID:8552	chronic myeloid leukemia	1/60	78/10312	0.366743	0.739307	0.738388	867	1
DOID:3247	DOID:3247	rhabdomyosarcoma	1/60	81/10312	0.377817	0.740487	0.739566	163	1
DOID:1036	DOID:1036	chronic leukemia	2/60	229/10312	0.386251	0.740487	0.739566	867/5521	2
DOID:302	DOID:302	substance abuse	2/60	231/10312	0.390401	0.740487	0.739566	26053/5578	2
DOID:2621	DOID:2621	autonomic nervous system neoplasm	3/60	386/10312	0.390974	0.740487	0.739566	2719/5578/6857	3
DOID:769	DOID:769	neuroblastoma	3/60	386/10312	0.390974	0.740487	0.739566	2719/5578/6857	3
DOID:12306	DOID:12306	vitiligo	1/60	85/10312	0.392286	0.740487	0.739566	27086	1
DOID:3612	DOID:3612	retinitis	1/60	85/10312	0.392286	0.740487	0.739566	10210	1
DOID:4043	DOID:4043	skeletal muscle cancer	1/60	86/10312	0.395852	0.740487	0.739566	163	1
DOID:0050565	DOID:0050565	autosomal recessive nonsyndromic deafness	1/60	87/10312	0.399396	0.740487	0.739566	5962	1
DOID:0050950	DOID:0050950	autosomal recessive cerebellar ataxia	1/60	87/10312	0.399396	0.740487	0.739566	23345	1
DOID:9835	DOID:9835	refractive error	1/60	87/10312	0.399396	0.740487	0.739566	867	1
DOID:12603	DOID:12603	acute leukemia	2/60	238/10312	0.404831	0.745123	0.744197	5087/9839	2
DOID:2921	DOID:2921	glomerulonephritis	2/60	240/10312	0.408925	0.747245	0.746315	8554/5578	2
DOID:8398	DOID:8398	osteoarthritis	2/60	243/10312	0.415042	0.750859	0.749926	801/54715	2
DOID:10608	DOID:10608	celiac disease	1/60	92/10312	0.416816	0.750859	0.749926	5090	1
DOID:1192	DOID:1192	peripheral nervous system neoplasm	3/60	409/10312	0.42726	0.764255	0.763304	2719/5578/6857	3
DOID:0050890	DOID:0050890	synucleinopathy	3/60	411/10312	0.430385	0.76446	0.76351	22848/9512/5521	3
DOID:1319	DOID:1319	brain cancer	1/60	98/10312	0.437064	0.766125	0.765172	5578	1
DOID:5041	DOID:5041	esophageal cancer	2/60	255/10312	0.4392	0.766125	0.765172	27086/5087	2
DOID:6050	DOID:6050	esophageal disease	1/60	99/10312	0.440371	0.766125	0.765172	27086	1
DOID:53	DOID:53	pituitary gland disease	1/60	102/10312	0.450177	0.772602	0.771641	9049	1
DOID:5409	DOID:5409	lung small cell carcinoma	1/60	102/10312	0.450177	0.772602	0.771641	2719	1
DOID:3910	DOID:3910	lung adenocarcinoma	2/60	263/10312	0.455012	0.775658	0.774694	27086/463	2
DOID:231	DOID:231	motor neuron disease	2/60	274/10312	0.476347	0.805052	0.804051	636/22920	2
DOID:230	DOID:230	lateral sclerosis	1/60	111/10312	0.478594	0.805052	0.804051	22920	1
DOID:2154	DOID:2154	nephroblastoma	1/60	113/10312	0.48471	0.809714	0.808707	2719	1
DOID:0060060	DOID:0060060	non-Hodgkin lymphoma	1/60	114/10312	0.487741	0.809714	0.808707	27086	1
DOID:4481	DOID:4481	allergic rhinitis	1/60	117/10312	0.49673	0.81885	0.817832	5578	1
DOID:8469	DOID:8469	influenza	1/60	118/10312	0.499692	0.81885	0.817832	25814	1
DOID:127	DOID:127	leiomyoma	1/60	120/10312	0.505565	0.822629	0.821606	1288	1
DOID:5656	DOID:5656	cranial nerve disease	1/60	121/10312	0.508475	0.822629	0.821606	867	1
DOID:12236	DOID:12236	primary biliary cholangitis	1/60	123/10312	0.514246	0.823346	0.822322	54715	1
DOID:3324	DOID:3324	mood disorder	2/60	295/10312	0.515682	0.823346	0.822322	93986/23345	2
DOID:2742	DOID:2742	auditory system disease	2/60	297/10312	0.519328	0.823346	0.822322	1288/5962	2
DOID:870	DOID:870	neuropathy	3/60	472/10312	0.522393	0.823346	0.822322	867/667/6857	3
DOID:3525	DOID:3525	middle cerebral artery infarction	1/60	127/10312	0.525589	0.823346	0.822322	163	1
DOID:9538	DOID:9538	multiple myeloma	2/60	302/10312	0.528367	0.823346	0.822322	867/3842	2
DOID:10952	DOID:10952	nephritis	2/60	306/10312	0.535518	0.825011	0.823985	8554/5578	2
DOID:2871	DOID:2871	endometrial carcinoma	1/60	136/10312	0.550167	0.825011	0.823985	5578	1
DOID:1596	DOID:1596	mental depression	1/60	138/10312	0.555456	0.825011	0.823985	93986	1
DOID:2316	DOID:2316	brain ischemia	2/60	318/10312	0.556534	0.825011	0.823985	867/5578	2
DOID:303	DOID:303	substance-related disorder	2/60	318/10312	0.556534	0.825011	0.823985	26053/5578	2
DOID:8719	DOID:8719	in situ carcinoma	1/60	140/10312	0.560684	0.825011	0.823985	5578	1
DOID:2151	DOID:2151	malignant ovarian surface epithelial-stromal neoplasm	2/60	321/10312	0.561685	0.825011	0.823985	2719/5578	2
DOID:4001	DOID:4001	ovarian carcinoma	2/60	321/10312	0.561685	0.825011	0.823985	2719/5578	2
DOID:2490	DOID:2490	congenital nervous system abnormality	1/60	141/10312	0.563275	0.825011	0.823985	26053	1
DOID:12858	DOID:12858	Huntington's disease	1/60	142/10312	0.565852	0.825011	0.823985	27086	1
DOID:2277	DOID:2277	gonadal disease	1/60	143/10312	0.568413	0.825011	0.823985	10371	1
DOID:3748	DOID:3748	esophagus squamous cell carcinoma	1/60	143/10312	0.568413	0.825011	0.823985	5087	1
DOID:0080015	DOID:0080015	physical disorder	2/60	327/10312	0.571862	0.825301	0.824275	26053/93986	2
DOID:440	DOID:440	neuromuscular disease	1/60	150/10312	0.585931	0.837327	0.836286	6857	1
DOID:10584	DOID:10584	retinitis pigmentosa	1/60	151/10312	0.588376	0.837327	0.836286	10210	1
DOID:2152	DOID:2152	ovary epithelial cancer	2/60	338/10312	0.590085	0.837327	0.836286	2719/5578	2
DOID:4483	DOID:4483	rhinitis	1/60	156/10312	0.600389	0.839454	0.838411	5578	1
DOID:2163	DOID:2163	nasal cavity disease	1/60	157/10312	0.60275	0.839454	0.838411	5578	1
DOID:783	DOID:783	end stage renal disease	1/60	157/10312	0.60275	0.839454	0.838411	6721	1
DOID:2527	DOID:2527	nephrosis	1/60	159/10312	0.60743	0.839454	0.838411	6721	1
DOID:5082	DOID:5082	liver cirrhosis	2/60	354/10312	0.61558	0.839454	0.838411	2719/54715	2
DOID:1682	DOID:1682	congenital heart disease	1/60	163/10312	0.616629	0.839454	0.838411	27086	1
DOID:0060058	DOID:0060058	lymphoma	1/60	167/10312	0.625616	0.839454	0.838411	27086	1
DOID:2825	DOID:2825	nose disease	1/60	168/10312	0.62783	0.839454	0.838411	5578	1
DOID:0060071	DOID:0060071	pre-malignant neoplasm	1/60	169/10312	0.630032	0.839454	0.838411	5578	1
DOID:0060036	DOID:0060036	intrinsic cardiomyopathy	2/60	371/10312	0.641355	0.839454	0.838411	801/5578	2
DOID:0070004	DOID:0070004	myeloid neoplasm	2/60	371/10312	0.641355	0.839454	0.838411	867/3842	2
DOID:480	DOID:480	movement disease	1/60	181/10312	0.65547	0.839454	0.838411	5521	1
DOID:10286	DOID:10286	prostate carcinoma	1/60	182/10312	0.65751	0.839454	0.838411	5578	1
DOID:3312	DOID:3312	bipolar disorder	1/60	184/10312	0.661555	0.839454	0.838411	23345	1
DOID:4195	DOID:4195	hyperglycemia	1/60	187/10312	0.667535	0.839454	0.838411	867	1
DOID:4362	DOID:4362	cervical cancer	1/60	187/10312	0.667535	0.839454	0.838411	463	1
DOID:14330	DOID:14330	Parkinson's disease	2/60	392/10312	0.67134	0.839454	0.838411	22848/9512	2
DOID:3620	DOID:3620	central nervous system cancer	1/60	191/10312	0.675347	0.839454	0.838411	5578	1
DOID:9074	DOID:9074	systemic lupus erythematosus	1/60	192/10312	0.677272	0.839454	0.838411	5521	1
DOID:4960	DOID:4960	bone marrow cancer	2/60	401/10312	0.683572	0.839454	0.838411	867/3842	2
DOID:4896	DOID:4896	bile duct adenocarcinoma	1/60	198/10312	0.688586	0.839454	0.838411	5578	1
DOID:4947	DOID:4947	cholangiocarcinoma	1/60	198/10312	0.688586	0.839454	0.838411	5578	1
DOID:8857	DOID:8857	lupus erythematosus	1/60	198/10312	0.688586	0.839454	0.838411	5521	1
DOID:3526	DOID:3526	cerebral infarction	1/60	200/10312	0.69227	0.839454	0.838411	163	1
DOID:1307	DOID:1307	dementia	1/60	201/10312	0.694096	0.839454	0.838411	6721	1
DOID:4074	DOID:4074	pancreatic adenocarcinoma	1/60	201/10312	0.694096	0.839454	0.838411	1288	1
DOID:224	DOID:224	transient cerebral ischemia	1/60	202/10312	0.695912	0.839454	0.838411	867	1
DOID:974	DOID:974	upper respiratory tract disease	1/60	202/10312	0.695912	0.839454	0.838411	5578	1
DOID:1398	DOID:1398	parasitic infectious disease	1/60	208/10312	0.706583	0.839454	0.838411	27086	1
DOID:4897	DOID:4897	bile duct carcinoma	1/60	208/10312	0.706583	0.839454	0.838411	5578	1
DOID:4606	DOID:4606	bile duct cancer	1/60	209/10312	0.708325	0.839454	0.838411	5578	1
DOID:784	DOID:784	chronic kidney disease	1/60	213/10312	0.715194	0.839454	0.838411	6721	1
DOID:0060085	DOID:0060085	organ system benign neoplasm	2/60	426/10312	0.715646	0.839454	0.838411	8874/10371	2
DOID:1380	DOID:1380	endometrial cancer	1/60	214/10312	0.716886	0.839454	0.838411	5578	1
DOID:700	DOID:700	mitochondrial metabolism disease	1/60	216/10312	0.72024	0.839454	0.838411	9512	1
DOID:9119	DOID:9119	acute myeloid leukemia	1/60	216/10312	0.72024	0.839454	0.838411	867	1
DOID:363	DOID:363	uterine cancer	1/60	219/10312	0.725199	0.839454	0.838411	5578	1
DOID:332	DOID:332	amyotrophic lateral sclerosis	1/60	220/10312	0.726833	0.839454	0.838411	22920	1
DOID:3454	DOID:3454	brain infarction	1/60	220/10312	0.726833	0.839454	0.838411	163	1
DOID:2994	DOID:2994	germ cell cancer	2/60	439/10312	0.731245	0.839454	0.838411	800/2719	2
DOID:5683	DOID:5683	hereditary breast ovarian cancer syndrome	1/60	223/10312	0.731676	0.839454	0.838411	5521	1
DOID:2394	DOID:2394	ovarian cancer	2/60	441/10312	0.733581	0.839454	0.838411	2719/5578	2
DOID:1040	DOID:1040	chronic lymphocytic leukemia	1/60	232/10312	0.745707	0.839454	0.838411	27086	1
DOID:9452	DOID:9452	fatty liver disease	1/60	232/10312	0.745707	0.839454	0.838411	6721	1
DOID:2237	DOID:2237	hepatitis	2/60	452/10312	0.746129	0.839454	0.838411	867/2719	2
DOID:5844	DOID:5844	myocardial infarction	2/60	453/10312	0.747245	0.839454	0.838411	9208/6721	2
DOID:0050700	DOID:0050700	cardiomyopathy	2/60	454/10312	0.748357	0.839454	0.838411	801/5578	2
DOID:12930	DOID:12930	dilated cardiomyopathy	1/60	235/10312	0.750221	0.839454	0.838411	5578	1
DOID:0080006	DOID:0080006	bone development disease	1/60	239/10312	0.756118	0.841802	0.840755	57688	1
DOID:326	DOID:326	ischemia	2/60	464/10312	0.75925	0.841802	0.840755	867/5578	2
DOID:11054	DOID:11054	urinary bladder cancer	1/60	246/10312	0.76611	0.841802	0.840755	5578	1
DOID:576	DOID:576	proteinuria	1/60	247/10312	0.767504	0.841802	0.840755	6721	1
DOID:2723	DOID:2723	dermatitis	1/60	248/10312	0.76889	0.841802	0.840755	667	1
DOID:1883	DOID:1883	hepatitis C	1/60	258/10312	0.78231	0.852819	0.851759	2719	1
DOID:4607	DOID:4607	biliary tract cancer	1/60	269/10312	0.796188	0.864239	0.863164	5578	1
DOID:8692	DOID:8692	myeloid leukemia	1/60	285/10312	0.814835	0.880715	0.87962	867	1
DOID:3083	DOID:3083	chronic obstructive pulmonary disease	1/60	304/10312	0.834808	0.891986	0.890877	10144	1
DOID:2320	DOID:2320	obstructive lung disease	1/60	305/10312	0.835798	0.891986	0.890877	10144	1
DOID:9455	DOID:9455	lipid storage disease	1/60	305/10312	0.835798	0.891986	0.890877	6721	1
DOID:2355	DOID:2355	anemia	1/60	319/10312	0.849065	0.893064	0.891954	867	1
DOID:4905	DOID:4905	pancreatic carcinoma	1/60	319/10312	0.849065	0.893064	0.891954	1288	1
DOID:8466	DOID:8466	retinal degeneration	1/60	319/10312	0.849065	0.893064	0.891954	10210	1
DOID:9799	DOID:9799	eye degenerative disease	1/60	321/10312	0.850872	0.893064	0.891954	10210	1
DOID:5679	DOID:5679	retinal disease	1/60	338/10312	0.865398	0.903442	0.902319	10210	1
DOID:3211	DOID:3211	lysosomal storage disease	1/60	346/10312	0.871743	0.903442	0.902319	6721	1
DOID:612	DOID:612	primary immunodeficiency disease	1/60	348/10312	0.873283	0.903442	0.902319	26040	1
DOID:4766	DOID:4766	embryoma	1/60	352/10312	0.876308	0.903442	0.902319	800	1
DOID:1074	DOID:1074	kidney failure	1/60	360/10312	0.882147	0.903442	0.902319	6721	1
DOID:1936	DOID:1936	atherosclerosis	1/60	364/10312	0.884964	0.903442	0.902319	6721	1
DOID:2348	DOID:2348	arteriosclerotic cardiovascular disease	1/60	365/10312	0.885658	0.903442	0.902319	6721	1
DOID:688	DOID:688	embryonal cancer	1/60	378/10312	0.894312	0.908621	0.907491	800	1
DOID:2349	DOID:2349	arteriosclerosis	1/60	411/10312	0.913491	0.918595	0.917453	6721	1
DOID:10534	DOID:10534	stomach cancer	1/60	416/10312	0.916081	0.918595	0.917453	463	1
DOID:5295	DOID:5295	intestinal disease	1/60	417/10312	0.91659	0.918595	0.917453	9839	1
DOID:229	DOID:229	female reproductive system disease	1/60	421/10312	0.918595	0.918595	0.917453	5578	1
