# Supplementary material for: Transcripts derived from AmnSINE1 repetitive sequences are depleted in the cortex of autism spectrum disorder patients
Source: Front Bioinform. 2025 Apr 9;5:1532981. doi: 10.3389/fbinf.2025.1532981 (PMC12015672; doi:10.3389/fbinf.2025.1532981)
Supplement: Supplementary file 1 [file DataSheet1.zip › new_supplementary/Supplementary Table S4.xlsx]

## Sheet: DESEQ2_prefrontal_cortex
baseMean	log2FoldChange	lfcSE	stat	pvalue	padj	ensembl	entrez	symbol
497261	-0.549365	0.125561	-4.37527	1.21282e-05	0.0163364	ENSG00000276168	6029	RN7SL1
3048.14	-0.62473	0.125372	-4.98302	6.26009e-07	0.0018746	ENSG00000252010	677775	SCARNA5
1265.55	-0.775721	0.143806	-5.3942	6.88282e-08	0.000378991	AmnSINE1_HS	NA	AmnSINE1_HS
1004.28	-0.604749	0.14549	-4.15665	3.2295e-05	0.0344182	ENSG00000202538	26834	RNU4-2
635.203	-0.868471	0.135043	-6.43106	1.26721e-10	8.37323e-07	ENSG00000212232	692086	SNORD17
586.126	-0.220129	0.0543162	-4.05273	5.06239e-05	0.0418128	ENSG00000140265	146050	ZSCAN29
321.066	-0.713348	0.143078	-4.98572	6.17303e-07	0.0018746	ENSG00000201185	100873463	RNA5SP202
287.683	0.41543	0.0992143	4.1872	2.82416e-05	0.0311015	ENSG00000153246	22925	PLA2R1
251.704	-0.205549	0.0470246	-4.37111	1.23618e-05	0.0163364	ENSG00000135763	9816	URB2
156.358	0.424802	0.0956811	4.43977	9.0056e-06	0.0148763	ENSG00000280069	NA	ENSG00000280069.1
152.646	0.255477	0.0587552	4.34815	1.3729e-05	0.0174453	ENSG00000189007	134637	ADAT2
114.892	-0.333197	0.0829823	-4.01528	5.93758e-05	0.0478453	ENSG00000101412	1869	E2F1
114.624	0.360159	0.0797064	4.51857	6.22593e-06	0.0114274	ENSG00000233836	NA	ENSG00000233836.7
105.939	0.314808	0.0738812	4.261	2.03512e-05	0.0240129	ENSG00000278600	NA	ENSG00000278600.1
104.979	0.657743	0.144785	4.54289	5.54874e-06	0.0107835	ENSG00000163817	54716	SLC6A20
99.2717	-0.929103	0.144062	-6.44934	1.1234e-10	8.37323e-07	ENSG00000208772	692225	SNORD94
87.2086	-0.371098	0.0912626	-4.06626	4.77735e-05	0.040619	ENSG00000256269	3145	HMBS
81.7164	0.612797	0.139248	4.40075	1.07879e-05	0.0162005	ENSG00000099937	3053	SERPIND1
80.2928	-0.577959	0.132189	-4.37222	1.22989e-05	0.0163364	ENSG00000200156	26832	RNU5B-1
78.2111	-0.681477	0.136061	-5.00863	5.48191e-07	0.0018746	ENSG00000199568	26831	RNU5A-1
66.3645	0.515439	0.109821	4.69345	2.68629e-06	0.00591665	ENSG00000115361	33	ACADL
61.3231	0.575354	0.143618	4.00615	6.17177e-05	0.0485483	ENSG00000168079	286133	SCARA5
48.4207	0.508422	0.120479	4.22002	2.4428e-05	0.0278294	ENSG00000280118	NA	ENSG00000280118.3
47.4015	-0.632848	0.143729	-4.40305	1.06739e-05	0.0162005	ENSG00000262074	NA	ENSG00000262074.7
46.8123	-0.710836	0.145325	-4.89136	1.00142e-06	0.00236321	ENSG00000206652	26871	RNU1-1
44.6092	-0.942376	0.145791	-6.4639	1.0204e-10	8.37323e-07	ENSG00000212443	677832	SNORA53
44.601	0.583179	0.125697	4.63956	3.49156e-06	0.00720964	ENSG00000242607	100271260	RPS3AP34
39.2791	-0.72185	0.145793	-4.95119	7.37629e-07	0.0018746	ENSG00000201998	677808	SNORA23
27.9407	0.426281	0.104856	4.06541	4.79491e-05	0.040619	ENSG00000234428	NA	ENSG00000234428.2
27.501	-0.590801	0.142823	-4.13659	3.5251e-05	0.0348951	ENSG00000207005	26870	RNU1-2
26.8859	-0.668707	0.132833	-5.03418	4.79891e-07	0.0018746	ENSG00000103222	4363	ABCC1
23.4995	0.58058	0.129948	4.46778	7.90339e-06	0.0137427	ENSG00000257228	NA	ENSG00000257228.5
22.4777	-1.04207	0.145067	-7.1834	6.7999e-13	1.12328e-08	ENSG00000212402	677841	SNORA74B
22.1596	-0.718781	0.142474	-5.04498	4.53572e-07	0.0018746	ENSG00000221676	100151684	RNU6ATAC
17.6245	0.571008	0.140395	4.06715	4.75907e-05	0.040619	ENSG00000139209	55089	SLC38A4
17.2663	-1.23167	0.144746	-8.50921	1.75121e-17	5.78564e-13	ENSG00000200959	26821	SNORA74A
17.1698	0.489677	0.118192	4.14305	3.42715e-05	0.0348951	ENSG00000244471	NA	ENSG00000244471.6
16.7004	0.683741	0.137714	4.96494	6.8722e-07	0.0018746	ENSG00000027644	3645	INSRR
16.269	-0.628103	0.145781	-4.30853	1.64345e-05	0.0201098	ENSG00000105549	51298	THEG
14.9908	0.575709	0.139318	4.13233	3.59112e-05	0.0348951	ENSG00000270154	NA	ENSG00000270154.1
7.00123	0.547969	0.133835	4.09436	4.23329e-05	0.0399599	ENSG00000124107	6590	SLPI
3.05515	0.583986	0.143339	4.07415	4.61834e-05	0.040619	ENSG00000268282	NA	ENSG00000268282.1

## Sheet: DeSEQ2_corpus_callosum
baseMean	log2FoldChange	lfcSE	stat	pvalue	padj	ensembl	entrez	symbol
128.02	1.36226	0.271763	5.01268	5.36785e-07	0.0116981	ENSG00000240869		ENSG00000240869.3
30.5466	5.64058	1.12887	4.99666	5.83317e-07	0.0116981	ENSG00000205176		ENSG00000205176.3
8.66994	6.0209	1.26229	4.76983	1.84378e-06	0.0246507	ENSG00000249717	100507388	PARM1-AS1
6.95297	6.1995	1.31713	4.70683	2.51596e-06	0.0252282	ENSG00000286454		ENSG00000286454.1
4024.48	0.812568	0.176187	4.61196	3.98894e-06	0.0266654	ENSG00000229638	647276	RPL4P4
741.791	1.00354	0.217424	4.61557	3.92019e-06	0.0266654	ENSG00000230383	646483	RPL6P19
9.83804	4.15022	0.932333	4.45144	8.52976e-06	0.0364126	ENSG00000236069		ENSG00000236069.2
11.2617	6.89573	1.55804	4.42591	9.60382e-06	0.0364126	ENSG00000226482	100874095	ADIPOQ-AS1
10.9856	6.85989	1.55955	4.39862	1.08941e-05	0.0364126	ENSG00000257138	5726	TAS2R38
20.673	2.5157	0.564918	4.45321	8.45969e-06	0.0364126	ENSG00000280401		ENSG00000280401.1
26.2847	1.97732	0.448967	4.40416	1.06194e-05	0.0364126	ENSG00000256913		ENSG00000256913.1
11.4458	5.93549	1.32236	4.48857	7.17031e-06	0.0364126	ENSG00000229880	54045	IMMTP1
11.9622	4.76515	1.10242	4.32246	1.54301e-05	0.0476065	ENSG00000230818	100873347	MTND2P16

## Sheet: DeSEQ2_purkinje
baseMean	log2FoldChange	lfcSE	stat	pvalue	padj	ensembl	entrez	symbol
8.89841	-23.4247	2.92318	-8.01342	1.11562e-15	4.74843e-11	ENSG00000181761	390152	OR8H3
357.597	4.83089	0.995115	4.8546	1.20629e-06	0.0256716	ENSG00000277739	109910384	RNA5-8SP10
