# Supplementary material for: Transcripts derived from AmnSINE1 repetitive sequences are depleted in the cortex of autism spectrum disorder patients
Source: Front Bioinform. 2025 Apr 9;5:1532981. doi: 10.3389/fbinf.2025.1532981 (PMC12015672; doi:10.3389/fbinf.2025.1532981)
Supplement: Supplementary file 1 [file DataSheet1.zip › new_supplementary/Supplementary Table S8.xlsx]

## Sheet: DO
ID	Description	GeneRatio	BgRatio	RichFactor	FoldEnrichment	zScore	pvalue	p.adjust	qvalue	geneID	Count
DOID:0080015	physical disorder	56/932	271/7865	0.206642	1.74382	4.56863	1.6987e-05	0.00573386	0.00562284	7277/3912/80184/23556/55130/5727/833/875/50937/27341/1021/168507/29954/10585/4131/1641/1954/5818/64324/4842/367/1605/4627/341640/2316/2317/2735/23310/84700/10046/23265/55224/57545/832/118/57505/23141/57647/5129/65061/23384/55624/23314/2260/93/284403/5125/63925/4035/7704/23005/23499/4524/2009/1778/23327	56
DOID:1574	alcohol use disorder	54/932	261/7865	0.206897	1.74597	4.49353	2.31552e-05	0.00573386	0.00562284	55818/51780/107/55274/1135/6604/1140/5865/2354/162494/2869/5579/5582/65980/5595/2555/5871/9568/1641/217/196528/1487/4851/23524/3172/3763/119391/22877/8567/5977/2064/1956/1137/53405/54434/6472/6601/6599/4915/10497/6480/6720/6597/10765/51085/5662/23025/208/4854/55806/23135/1387/23550/7403	54
DOID:0112374	muscular dystrophy-dystroglycanopathy	9/932	16/7865	0.5625	4.74685	5.50032	2.33609e-05	0.00573386	0.00562284	84197/29954/10585/1605/29925/9215/55624/10329/51763	9
DOID:3620	central nervous system cancer	25/932	89/7865	0.280899	2.37046	4.76708	2.37673e-05	0.00573386	0.00562284	23030/8518/5155/8650/5727/8643/1021/7015/3996/4851/4771/4763/26013/324/23136/9253/7422/3993/54626/4854/137196/23432/7249/6598/8085	25
DOID:1827	idiopathic generalized epilepsy	14/932	36/7865	0.388889	3.28177	5.03083	2.98984e-05	0.00577039	0.00565867	7407/6091/10021/2563/1759/57465/11280/6331/6529/846/57176/57468/64221/6326	14
DOID:2490	congenital nervous system abnormality	32/932	133/7865	0.240602	2.0304	4.39394	5.71674e-05	0.00810082	0.00794397	7277/3912/23556/5727/833/50937/27341/1021/29954/10585/4131/1641/64324/4842/1605/2316/23310/23265/55224/57505/23141/57647/5129/65061/55624/284403/63925/23005/23499/2009/1778/23327	32
DOID:0111229	congenital muscular dystrophy-dystroglycanopathy type A	8/932	14/7865	0.571429	4.82219	5.24787	5.87624e-05	0.00810082	0.00794397	84197/29954/10585/1605/29925/9215/55624/10329	8
DOID:0112375	muscular dystrophy-dystroglycanopathy type B	7/932	11/7865	0.636364	5.37017	5.31763	6.87978e-05	0.00829873	0.00813805	29954/10585/1605/29925/9215/55624/51763	7
DOID:3093	nervous system cancer	31/932	133/7865	0.233083	1.96695	4.12337	0.000139673	0.0131253	0.0128711	23030/23095/8518/5155/8650/5727/8643/1021/4162/7015/4255/4058/3996/64324/4851/4771/4763/26013/324/23136/9253/7422/10765/3993/54626/4854/137196/23432/7249/6598/8085	31
DOID:302	substance abuse	55/932	285/7865	0.192982	1.62855	3.96274	0.000143451	0.0131253	0.0128711	55818/51780/107/55274/1135/6604/1140/5865/2354/162494/2869/5579/5582/65980/5595/2555/5871/9568/1641/217/196528/1487/4851/23524/55869/3172/3763/119391/22877/8567/5977/2064/1956/1137/53405/54434/6472/6601/6599/4915/10497/6480/6720/6597/10765/51085/5662/23025/208/4854/55806/23135/1387/23550/7403	55
DOID:0060038	specific developmental disorder	85/932	491/7865	0.173116	1.4609	3.86691	0.000149614	0.0131253	0.0128711	23030/6453/54815/7248/55717/1917/2036/79882/9758/55274/6604/284111/10159/51132/50632/10021/6792/54676/50943/254065/22983/1742/30000/83696/3667/116988/28964/8509/196528/1454/340533/9181/10664/55870/367/10943/23524/54973/8924/55869/9759/4209/4763/3340/55180/55729/57545/825/10297/5977/23152/6904/6509/6601/6599/7204/4915/23352/5187/7422/846/1859/6487/7862/9472/84444/6597/284403/10765/284058/146713/55…	85
DOID:1059	intellectual disability	69/932	384/7865	0.179688	1.51635	3.80367	0.00020964	0.0168586	0.0165321	23030/6453/54815/7248/55717/1917/2036/79882/9758/55274/6604/10159/51132/6792/54676/254065/22983/1742/30000/83696/3667/116988/8509/196528/1454/340533/9181/10664/55870/10943/23524/54973/8924/55869/4209/3340/55180/55729/57545/825/10297/5977/23152/6904/6509/6601/6599/7204/23352/846/1859/6487/7862/84444/6597/284403/10765/284058/146713/55777/23096/2821/1778/57459/1788/9203/4204/547/6598	69
DOID:0050557	congenital muscular dystrophy	11/932	29/7865	0.37931	3.20094	4.3534	0.000278408	0.0195387	0.0191604	84197/29954/10585/1605/29925/9215/55624/10329/51763/1293/1778	11
DOID:0112202	developmental and epileptic encephalopathy	31/932	138/7865	0.224638	1.89568	3.89186	0.000283464	0.0195387	0.0191604	3745/1917/221692/284111/535/23241/23221/6792/23031/2555/9568/1785/23229/8120/4600/3785/1759/9681/57465/11280/6331/10991/4915/57468/26999/6487/2775/3737/6326/23334/773	31
DOID:0060475	myoclonic-atonic epilepsy	6/932	10/7865	0.6	5.0633	4.71385	0.000375025	0.0241266	0.0236594	7407/6091/57465/6529/57176/64221	6
DOID:1319	brain cancer	19/932	71/7865	0.267606	2.25828	3.90477	0.000437448	0.0263836	0.0258728	23030/8518/8650/5727/8643/1021/7015/3996/4851/26013/324/9253/7422/3993/4854/137196/23432/7249/6598	19
DOID:0110274	autosomal recessive limb-girdle muscular dystrophy	11/932	31/7865	0.354839	2.99443	4.07921	0.000544834	0.028374	0.0278247	6442/29954/10585/1605/29925/825/8291/55624/5339/7273/55679	11
DOID:1925	Coffin-Siris syndrome	8/932	18/7865	0.444444	3.7506	4.28332	0.000553334	0.028374	0.0278247	55274/6604/196528/5977/6601/6599/6597/6598	8
DOID:440	neuromuscular disease	30/932	137/7865	0.218978	1.84792	3.67072	0.00055866	0.028374	0.0278247	3735/23095/6305/1135/1140/488/774/9927/1785/4038/4600/3508/9896/221472/2705/90678/489/57505/1759/1137/1305/6861/81846/375790/64423/8565/2821/1778/79628/773	30
DOID:0050453	lissencephaly	12/932	37/7865	0.324324	2.73692	3.88262	0.00078264	0.0377624	0.0370312	7277/3912/29954/10585/1641/4842/1605/5129/65061/55624/23499/1778	12
DOID:0050701	electroclinical syndrome	38/932	194/7865	0.195876	1.65297	3.37626	0.00111132	0.0510676	0.0500789	3745/9211/18/1917/221692/1135/284111/535/23241/23221/6792/23031/2555/9568/8527/1785/23229/8120/4600/3785/1759/9681/6900/57465/11280/6331/10991/4915/57468/26999/6487/55689/2775/3737/114327/6326/23334/773	38
DOID:0050902	medulloblastoma	8/932	20/7865	0.4	3.37554	3.89986	0.00128196	0.0537865	0.0527451	23030/8518/5727/8643/1021/324/23432/7249	8
DOID:4706	infratentorial cancer	8/932	20/7865	0.4	3.37554	3.89986	0.00128196	0.0537865	0.0527451	23030/8518/5727/8643/1021/324/23432/7249	8
DOID:0060307	autosomal dominant intellectual developmental disorder	23/932	103/7865	0.223301	1.8844	3.31246	0.00180686	0.0715904	0.0702043	23030/1917/2036/55274/6604/1742/30000/196528/10664/55870/23524/5977/23152/6601/6599/7204/1859/6597/55777/1778/57459/547/6598	23
DOID:303	substance-related disorder	65/932	386/7865	0.168394	1.42105	3.11009	0.00185467	0.0715904	0.0702043	55818/51780/18/107/55274/1135/1139/6604/1140/5865/2354/162494/2869/6199/5579/5582/65980/5595/2555/5871/9568/1641/27161/217/196528/1487/4851/4804/23524/55869/3172/3763/119391/2678/22877/8567/57554/26523/5977/2064/1956/1137/53405/54434/6472/6601/6599/6529/4915/10497/7422/6480/6720/6597/10765/51085/5662/23025/208/4854/55806/23135/1387/23550/7403	65
DOID:9884	muscular dystrophy	31/932	158/7865	0.196203	1.65572	3.05263	0.0029873	0.110875	0.108728	11155/6442/84376/2318/779/8398/84197/29954/10585/1837/4842/1605/4440/57644/2316/2317/29925/9215/825/8291/9722/55624/10329/5339/7273/51763/1293/2009/1778/284217/55679	31
DOID:13359	Ehlers-Danlos syndrome	8/932	23/7865	0.347826	2.93525	3.40766	0.00360777	0.128944	0.126448	1289/1277/11107/29940/84627/9509/91252/7148	8
DOID:2975	cystic kidney disease	20/932	95/7865	0.210526	1.7766	2.79201	0.0070192	0.241912	0.237228	7248/23193/2034/80184/64132/6091/2318/9033/3371/1785/26160/2778/1636/5310/6522/718/1508/10013/6778/3911	20
DOID:11720	distal myopathy	7/932	21/7865	0.333333	2.81295	3.04997	0.00832575	0.277047	0.271682	11155/2318/57644/2316/2317/8291/7273	7
DOID:13223	uterine fibroid	5/932	12/7865	0.416667	3.51618	3.19804	0.00894934	0.28787	0.282297	2949/3667/1293/7249/23112	5
DOID:870	neuropathy	64/932	406/7865	0.157635	1.33026	2.50524	0.00937949	0.291975	0.286321	3735/23095/8518/6305/1135/25923/1140/488/5859/6091/774/386724/9927/2674/1785/217/231/4038/4804/4600/3508/9896/221472/2705/2678/4763/90678/489/1636/57505/1759/2064/1956/1137/1305/9722/6861/81846/11280/5998/7132/5228/7422/2260/57030/718/6720/375790/6648/5125/5080/64423/4035/56963/8565/8911/4524/79068/2821/1778/547/3749/79628/773	64
DOID:11724	limb-girdle muscular dystrophy	12/932	49/7865	0.244898	2.06665	2.74599	0.0102298	0.301671	0.29583	6442/29954/10585/1605/4440/29925/825/8291/55624/5339/7273/55679	12
DOID:0050543	Charcot-Marie-Tooth disease intermediate type	6/932	17/7865	0.352941	2.97841	2.99386	0.0106288	0.301671	0.29583	3735/1785/4600/1759/64423/8565	6
DOID:0080307	myofibrillar myopathy	6/932	17/7865	0.352941	2.97841	2.99386	0.0106288	0.301671	0.29583	11155/2318/2316/2317/7273/9260	6
DOID:574	peripheral nervous system disease	66/932	424/7865	0.15566	1.31359	2.4339	0.0110934	0.305861	0.299939	3735/23095/8518/6305/1135/25923/1140/488/5859/6091/774/5428/386724/9927/2674/1785/217/231/4038/4804/4600/3508/9896/221472/2705/2678/4763/90678/489/1636/57505/1759/2064/1956/1137/1305/9722/6861/81846/11280/5998/7132/5228/7422/2260/57030/718/6720/375790/6648/5125/5080/64423/4035/56963/8565/8911/4524/79068/2821/10801/1778/547/3749/79628/773	66
DOID:2234	focal epilepsy	15/932	68/7865	0.220588	1.86151	2.61589	0.0119234	0.319612	0.313424	9211/1135/1742/1641/4842/2752/118/9681/1137/6529/4915/5228/56963/4137/773	15
DOID:0050451	Brugada syndrome	5/932	14/7865	0.357143	3.01387	2.76505	0.0184912	0.450885	0.442155	10021/783/2946/2949/6331	5
DOID:4977	lymphedema	5/932	14/7865	0.357143	3.01387	2.76505	0.0184912	0.450885	0.442155	2324/9620/5228/7075/9780	5
DOID:9253	gastrointestinal stromal tumor	5/932	14/7865	0.357143	3.01387	2.76505	0.0184912	0.450885	0.442155	7917/7015/6786/4771/6389	5
DOID:10907	microcephaly	13/932	59/7865	0.220339	1.85941	2.42929	0.0186895	0.450885	0.442155	833/27341/1021/64324/23310/23265/55224/57505/23141/57647/284403/63925/23005	13
DOID:10595	Charcot-Marie-Tooth disease	18/932	92/7865	0.195652	1.65108	2.30304	0.0212053	0.4991	0.489436	3735/23095/6305/9927/1785/4600/3508/9896/221472/2705/90678/57505/1759/81846/64423/8565/1778/79628	18
DOID:854	collagen disease	11/932	48/7865	0.229167	1.9339	2.37942	0.0222134	0.501375	0.491667	1289/1277/3077/11107/29940/1785/84627/9509/1759/91252/7148	11
DOID:0050703	infancy electroclinical syndrome	4/932	10/7865	0.4	3.37554	2.75586	0.0228606	0.501375	0.491667	18/1135/57465/6326	4
DOID:12270	coloboma	4/932	10/7865	0.4	3.37554	2.75586	0.0228606	0.501375	0.491667	3912/5076/8643/4771	4
DOID:0050541	Charcot-Marie-Tooth disease type 4	5/932	15/7865	0.333333	2.81295	2.57671	0.0250914	0.526374	0.516183	6305/9896/221472/81846/79628	5
DOID:3565	meningioma	5/932	15/7865	0.333333	2.81295	2.57671	0.0250914	0.526374	0.516183	5155/4771/23136/6598/8085	5
DOID:1520	colon carcinoma	15/932	75/7865	0.2	1.68777	2.19418	0.0280165	0.575232	0.564095	5198/5595/5609/4255/6429/324/6714/7132/771/7422/5125/3482/6778/7403/8085	15
DOID:1192	peripheral nervous system neoplasm	8/932	32/7865	0.25	2.10971	2.30616	0.0295978	0.583289	0.571996	23030/23095/4058/3996/64324/4763/7422/3993	8
DOID:10481	diaphragm disease	9/932	38/7865	0.236842	1.99867	2.26249	0.0302222	0.583289	0.571996	3340/538/1636/6586/7026/7422/6648/4035/745	9
DOID:3827	congenital diaphragmatic hernia	9/932	38/7865	0.236842	1.99867	2.26249	0.0302222	0.583289	0.571996	3340/538/1636/6586/7026/7422/6648/4035/745	9
DOID:0080000	muscular disease	63/932	424/7865	0.148585	1.25388	1.97048	0.0319289	0.590149	0.578722	7407/11155/6442/84376/5081/63895/80324/6091/2318/779/5428/8398/274/84197/29954/5580/10585/1837/1785/4703/4842/6786/6376/1605/4440/4600/57644/7498/3551/2316/2317/29925/3340/9215/538/825/1636/57505/1759/8291/9722/55624/10329/6586/5339/7273/7026/7132/7422/57176/2194/80781/6648/4035/9260/51763/745/1293/2009/1778/284217/55679/10290	63
DOID:0050580	hereditary lymphedema	4/932	11/7865	0.363636	3.06867	2.51716	0.0326224	0.590149	0.578722	2324/9620/7075/9780	4
DOID:0080918	polymicrogyria	4/932	11/7865	0.363636	3.06867	2.51716	0.0326224	0.590149	0.578722	7277/9896/9289/284403	4
DOID:0050951	hereditary ataxia	26/932	152/7865	0.171053	1.44349	2.02423	0.0335239	0.590149	0.578722	3735/11273/6314/23533/85300/774/5428/9711/5582/1200/57731/6712/9759/6311/10533/57505/51479/375775/6511/6509/55775/55187/6711/3737/6326/773	26
DOID:9119	acute myeloid leukemia	24/932	138/7865	0.173913	1.46762	2.03189	0.0336354	0.590149	0.578722	3718/55904/4926/7015/64324/80829/57591/6429/4763/23305/8837/1441/5371/7422/2260/8714/6648/7704/4297/4524/8021/1387/2821/1788	24
DOID:1443	cerebral degeneration	19/932	104/7865	0.182692	1.54171	2.0389	0.0351799	0.606226	0.594488	3897/131405/2670/25885/8398/84197/9725/4668/23250/118/57505/317762/6389/6599/54986/54664/1952/6648/4854	19
DOID:439	neuromuscular junction disease	9/932	40/7865	0.225	1.89874	2.08925	0.0409512	0.659348	0.646582	1135/1140/774/4038/1137/1305/6861/375790/773	9
DOID:3328	temporal lobe epilepsy	12/932	59/7865	0.20339	1.71637	2.02498	0.0413384	0.659348	0.646582	9211/1742/1641/4842/2752/118/6529/4915/5228/56963/4137/773	12
DOID:2590	familial nephrotic syndrome	8/932	34/7865	0.235294	1.98561	2.11157	0.0413718	0.659348	0.646582	2013/56997/10677/9722/23061/4868/3913/3911	8
DOID:654	overnutrition	71/932	492/7865	0.144309	1.2178	1.82931	0.0420537	0.659348	0.646582	55818/79602/7297/7248/51176/64241/582/9919/1277/83693/3033/23654/5579/5580/3077/2946/2949/5595/9927/6932/6929/3667/217/196385/3991/3636/1646/64689/4851/4842/79633/367/6786/7498/56623/3172/9759/3700/54552/2778/2752/2767/116931/825/11132/9507/1636/1645/10938/1373/5792/5364/51548/4915/7132/7018/5228/104/2260/718/79585/4855/133522/4137/85446/10013/79661/208/4854/79068/79776	71
DOID:9970	obesity	71/932	492/7865	0.144309	1.2178	1.82931	0.0420537	0.659348	0.646582	55818/79602/7297/7248/51176/64241/582/9919/1277/83693/3033/23654/5579/5580/3077/2946/2949/5595/9927/6932/6929/3667/217/196385/3991/3636/1646/64689/4851/4842/79633/367/6786/7498/56623/3172/9759/3700/54552/2778/2752/2767/116931/825/11132/9507/1636/1645/10938/1373/5792/5364/51548/4915/7132/7018/5228/104/2260/718/79585/4855/133522/4137/85446/10013/79661/208/4854/79068/79776	71
DOID:963	episodic ataxia	5/932	17/7865	0.294118	2.48201	2.24267	0.0423622	0.659348	0.646582	6511/6509/3737/6326/773	5
DOID:234	colon adenocarcinoma	11/932	53/7865	0.207547	1.75146	2.01247	0.0434998	0.666306	0.653405	5198/5595/5609/4255/6429/324/6714/771/5125/6778/7403	11
DOID:0060688	arteriovenous malformations of the brain	4/932	12/7865	0.333333	2.81295	2.30424	0.044459	0.670358	0.657378	83394/94/7422/4855	4
DOID:0080326	familial hypertrophic cardiomyopathy	9/932	41/7865	0.219512	1.85243	2.00634	0.0471733	0.698917	0.685384	7414/57158/2318/51422/57644/808/57538/7168/7273	9
DOID:0080322	polycystic kidney disease	16/932	87/7865	0.183908	1.55197	1.89806	0.0478016	0.698917	0.685384	7248/23193/2034/64132/2318/9033/3371/26160/2778/1636/5310/6522/718/1508/10013/6778	16
DOID:10908	hydrocephalus	8/932	36/7865	0.222222	1.8753	1.92985	0.0558941	0.804755	0.789173	3897/131405/84197/118/317762/6599/54986/1952	8
DOID:0050753	cerebellar ataxia	21/932	124/7865	0.169355	1.42916	1.76603	0.0570559	0.804755	0.789173	3735/11273/6314/23533/85300/5428/9711/5582/1200/57731/6712/9759/6311/10533/57505/51479/375775/55775/55187/6711/773	21
DOID:0060318	acute promyelocytic leukemia	4/932	13/7865	0.307692	2.59657	2.11221	0.058376	0.804755	0.789173	55904/4926/5371/7704	4
DOID:106	pleural tuberculosis	4/932	13/7865	0.307692	2.59657	2.11221	0.058376	0.804755	0.789173	51816/6367/50943/3371	4
DOID:231	motor neuron disease	26/932	161/7865	0.161491	1.36279	1.70524	0.0612323	0.823212	0.807273	11117/23095/7277/57724/259173/4842/367/3508/9759/3700/9896/540/538/9217/5228/104/7422/718/6648/4137/8565/4524/23400/23025/3482/1778	26
DOID:0050567	orofacial cleft	9/932	43/7865	0.209302	1.76627	1.84725	0.061421	0.823212	0.807273	10585/5818/4627/2317/832/23384/23314/2260/4524	9
DOID:0070296	primary autosomal recessive microcephaly	7/932	31/7865	0.225806	1.90554	1.85212	0.0663489	0.875369	0.85842	27341/1021/23310/23141/284403/63925/23005	7
DOID:14503	neuronal ceroid lipofuscinosis	6/932	25/7865	0.24	2.02532	1.88253	0.0671267	0.875369	0.85842	1203/1200/8722/1185/6648/23400	6
DOID:12603	acute leukemia	21/932	127/7865	0.165354	1.3954	1.64699	0.070335	0.896605	0.879245	51780/3718/3077/50943/7015/10664/4851/10320/9759/6900/1464/84444/4297/4524/8021/4854/1387/2821/1788/5079/7403	21
DOID:0060072	benign neoplasm	39/932	261/7865	0.149425	1.26098	1.57206	0.073352	0.896605	0.879245	3897/7248/2034/5155/1277/83394/5727/2324/2949/4149/8216/1742/3667/4012/7476/4668/367/6817/4585/23522/4771/540/2972/94/324/6389/84231/23318/4968/7132/7422/2260/1523/4855/4524/4854/1293/7249/23112	39
DOID:0050705	adolescence-adult electroclinical syndrome	4/932	14/7865	0.285714	2.4111	1.93744	0.0743299	0.896605	0.879245	9211/6900/55689/114327	4
DOID:0060090	central nervous system benign neoplasm	4/932	14/7865	0.285714	2.4111	1.93744	0.0743299	0.896605	0.879245	83394/94/7422/4855	4
DOID:10024	migraine with aura	4/932	14/7865	0.285714	2.4111	1.93744	0.0743299	0.896605	0.879245	774/162514/4524/773	4
DOID:12716	newborn respiratory distress syndrome	4/932	14/7865	0.285714	2.4111	1.93744	0.0743299	0.896605	0.879245	2034/6440/3340/7422	4
DOID:0050908	myelodysplastic syndrome	11/932	58/7865	0.189655	1.60047	1.6828	0.07578	0.901912	0.884449	6584/5428/3077/7015/9555/10533/8837/1441/5909/1387/1788	11
DOID:0060115	nervous system benign neoplasm	7/932	32/7865	0.21875	1.846	1.75812	0.0766392	0.901912	0.884449	83394/8216/4771/94/7422/2260/4855	7
DOID:0080010	bone structure disease	9/932	46/7865	0.195652	1.65108	1.6237	0.0874578	0.999353	0.980004	176/8518/221458/1277/5754/196385/4804/9507/23145	9
DOID:0070297	primary microcephaly	7/932	33/7865	0.212121	1.79006	1.66743	0.0878085	0.999353	0.980004	27341/1021/23310/23141/284403/63925/23005	7
DOID:224	transient cerebral ischemia	33/932	220/7865	0.15	1.26583	1.46619	0.0897718	0.999353	0.980004	7226/3274/6091/286/53615/7015/9927/65268/3064/4851/4842/4804/6376/3551/2752/4763/8567/9507/94/51548/4968/7132/104/2260/57030/718/55512/6648/84867/5080/4297/79068/4204	33
DOID:627	severe combined immunodeficiency	6/932	27/7865	0.222222	1.8753	1.67034	0.0917684	0.999353	0.980004	3718/7535/6892/3551/5591/4261	6
DOID:0050439	Usher syndrome	4/932	15/7865	0.266667	2.25036	1.77711	0.0922349	0.999353	0.980004	84059/124590/79955/64072	4
DOID:13550	angle-closure glaucoma	4/932	15/7865	0.266667	2.25036	1.77711	0.0922349	0.999353	0.980004	90/80781/745/4524	4
DOID:9296	cleft lip	4/932	15/7865	0.266667	2.25036	1.77711	0.0922349	0.999353	0.980004	10585/5818/2260/4524	4
DOID:0060892	late onset Parkinson's disease	5/932	21/7865	0.238095	2.00925	1.69788	0.093988	0.999353	0.980004	8398/6311/1981/79705/4137	5
DOID:1686	glaucoma	19/932	118/7865	0.161017	1.3588	1.43976	0.100733	0.999353	0.980004	90/8991/4142/27161/4804/3172/2752/285590/4915/4968/7422/80781/6648/5080/3913/745/4524/1293/64220	19
DOID:326	ischemia	51/932	362/7865	0.140884	1.1889	1.34906	0.104591	0.999353	0.980004	18/7226/3274/6091/5580/286/53615/7015/9927/2674/1439/65268/3064/4851/4842/4804/6376/4440/3551/2752/4763/8567/9507/94/6714/6331/51548/6529/23467/4968/7132/5228/104/7070/7422/2260/57030/718/1508/1464/6546/55512/6648/84867/5080/4297/4137/4524/208/79068/4204	51
DOID:9952	acute lymphoblastic leukemia	20/932	126/7865	0.15873	1.3395	1.40848	0.105076	0.999353	0.980004	51780/3718/3077/50943/7015/10664/4851/10320/9759/6900/1464/4297/4524/8021/4854/1387/2821/1788/5079/7403	20
DOID:0080422	Dravet syndrome	3/932	10/7865	0.3	2.53165	1.77687	0.1054	0.999353	0.980004	11280/6331/6326	3
DOID:0111294	generalized epilepsy with febrile seizures plus 2	3/932	10/7865	0.3	2.53165	1.77687	0.1054	0.999353	0.980004	11280/6331/6326	3
DOID:14448	46,XY sex reversal	3/932	10/7865	0.3	2.53165	1.77687	0.1054	0.999353	0.980004	84733/1646/57647	3
DOID:2738	pseudoxanthoma elasticum	3/932	10/7865	0.3	2.53165	1.77687	0.1054	0.999353	0.980004	64132/7422/6648	3
DOID:0050950	autosomal recessive cerebellar ataxia	10/932	55/7865	0.181818	1.53433	1.45794	0.109616	0.999353	0.980004	23533/85300/9711/1200/6712/9759/10533/51479/55775/55187	10
DOID:1094	attention deficit hyperactivity disorder	10/932	55/7865	0.181818	1.53433	1.45794	0.109616	0.999353	0.980004	50632/83696/28964/367/4209/4763/4915/5187/7422/4524	10
DOID:674	cleft palate	5/932	22/7865	0.227273	1.91792	1.58068	0.110356	0.999353	0.980004	5818/2317/832/23384/23314	5
DOID:2513	basal cell carcinoma	4/932	16/7865	0.25	2.10971	1.62904	0.11197	0.999353	0.980004	5727/8643/10664/4968	4
DOID:1070	primary open angle glaucoma	7/932	35/7865	0.2	1.68777	1.49508	0.11274	0.999353	0.980004	90/2752/4968/6648/5080/3913/1293	7
DOID:1240	leukemia	40/932	279/7865	0.143369	1.20987	1.30862	0.114004	0.999353	0.980004	51780/3718/55904/4926/3221/3077/50943/7015/10664/55870/64324/4851/80829/10320/57591/6429/9759/4763/1636/23305/8837/1441/6900/5371/7422/2260/8714/1464/84444/6648/7704/4297/4524/8021/4854/1387/2821/1788/5079/7403	40
DOID:4960	bone marrow cancer	25/932	165/7865	0.151515	1.27861	1.32607	0.116265	0.999353	0.980004	3718/6584/6091/5428/3077/7015/7498/4763/9555/10533/1636/8837/1441/5371/7422/2260/6648/5909/4297/4524/9612/1387/3482/79068/1788	25
DOID:11723	Duchenne muscular dystrophy	8/932	42/7865	0.190476	1.6074	1.44704	0.11689	0.999353	0.980004	779/8398/1837/4842/1605/825/9722/2009	8
DOID:14004	thoracic aortic aneurysm	7/932	36/7865	0.194444	1.64089	1.41302	0.126461	0.999353	0.980004	1277/440823/2316/4629/6868/4638/1293	7
DOID:3635	congenital myasthenic syndrome	7/932	36/7865	0.194444	1.64089	1.41302	0.126461	0.999353	0.980004	1135/1140/4038/1137/1305/6861/375790	7
DOID:0060086	female reproductive organ benign neoplasm	5/932	23/7865	0.217391	1.83453	1.46947	0.127998	0.999353	0.980004	2949/3667/1293/7249/23112	5
DOID:0060095	uterine benign neoplasm	5/932	23/7865	0.217391	1.83453	1.46947	0.127998	0.999353	0.980004	2949/3667/1293/7249/23112	5
DOID:11198	DiGeorge syndrome	5/932	23/7865	0.217391	1.83453	1.46947	0.127998	0.999353	0.980004	421/3340/7422/8220/8646	5
DOID:0080332	bicuspid aortic valve disease	3/932	11/7865	0.272727	2.3015	1.58367	0.132691	0.999353	0.980004	4851/54538/79068	3
DOID:8557	oropharynx cancer	3/932	11/7865	0.272727	2.3015	1.58367	0.132691	0.999353	0.980004	58508/4916/7403	3
DOID:890	mitochondrial encephalomyopathy	3/932	11/7865	0.272727	2.3015	1.58367	0.132691	0.999353	0.980004	7407/5428/57176	3
DOID:0050548	hereditary sensory neuropathy	4/932	17/7865	0.235294	1.98561	1.49149	0.133388	0.999353	0.980004	8518/25923/11280/547	4
DOID:0060250	idiopathic scoliosis	4/932	17/7865	0.235294	1.98561	1.49149	0.133388	0.999353	0.980004	221458/5754/196385/23145	4
DOID:0060669	cerebral cavernous malformation	4/932	17/7865	0.235294	1.98561	1.49149	0.133388	0.999353	0.980004	8428/83605/57674/10494	4
DOID:11166	Human papillomavirus infectious disease	4/932	17/7865	0.235294	1.98561	1.49149	0.133388	0.999353	0.980004	50943/103/1956/4524	4
DOID:3829	pituitary adenoma	4/932	17/7865	0.235294	1.98561	1.49149	0.133388	0.999353	0.980004	9101/2778/6389/64072	4
DOID:60009	pituitary gland benign neoplasm	4/932	17/7865	0.235294	1.98561	1.49149	0.133388	0.999353	0.980004	9101/2778/6389/64072	4
DOID:1037	lymphoid leukemia	21/932	138/7865	0.152174	1.28417	1.23476	0.136243	0.999353	0.980004	51780/3718/3077/50943/7015/10664/4851/10320/9759/6900/1464/84444/4297/4524/8021/4854/1387/2821/1788/5079/7403	21
DOID:0060040	pervasive developmental disorder	33/932	231/7865	0.142857	1.20555	1.16256	0.145148	0.999353	0.980004	7248/55904/3915/51231/3912/85358/22941/113178/6792/2949/2555/1742/8509/340533/421/55870/1500/4209/4763/3340/9344/153769/9783/4915/721/1859/10765/5080/55777/1387/6326/7249/4204	33
DOID:423	myopathy	51/932	372/7865	0.137097	1.15694	1.13695	0.146079	0.999353	0.980004	7407/11155/6442/84376/5081/80324/6091/2318/779/5428/8398/274/84197/29954/10585/1837/1785/4703/4842/6786/6376/1605/4440/4600/57644/3551/2316/2317/29925/9215/825/57505/1759/8291/9722/55624/10329/5339/7273/7132/57176/80781/6648/9260/51763/1293/2009/1778/284217/55679/10290	51
DOID:14717	centronuclear myopathy	5/932	24/7865	0.208333	1.75809	1.36367	0.146828	0.999353	0.980004	274/1785/4600/1759/10290	5
DOID:2621	autonomic nervous system neoplasm	5/932	24/7865	0.208333	1.75809	1.36367	0.146828	0.999353	0.980004	23095/4058/3996/64324/3993	5
DOID:769	neuroblastoma	5/932	24/7865	0.208333	1.75809	1.36367	0.146828	0.999353	0.980004	23095/4058/3996/64324/3993	5
DOID:8502	bullous skin disease	5/932	24/7865	0.208333	1.75809	1.36367	0.146828	0.999353	0.980004	1294/977/5339/7422/3675	5
DOID:2316	brain ischemia	46/932	333/7865	0.138138	1.16573	1.13299	0.14795	0.999353	0.980004	7226/3274/6091/5580/286/53615/7015/9927/2674/1439/65268/3064/4851/4842/4804/6376/4440/3551/2752/4763/8567/9507/94/6714/6331/51548/6529/23467/4968/7132/5228/104/2260/57030/718/1508/1464/6546/55512/6648/84867/5080/4297/4137/79068/4204	46
DOID:5295	intestinal disease	39/932	279/7865	0.139785	1.17962	1.12002	0.152574	0.999353	0.980004	2036/2035/64241/5155/1139/1277/89849/4913/6556/6584/3077/55139/9966/2674/389/4804/64127/55808/3551/55869/2316/6868/10297/324/2064/23136/1956/6804/4915/7132/5228/7422/80781/6648/51085/4524/408/1293/2048	39
DOID:0060041	autism spectrum disorder	32/932	225/7865	0.142222	1.20019	1.11701	0.155577	0.999353	0.980004	7248/55904/3915/51231/3912/85358/22941/113178/2949/2555/1742/8509/340533/421/55870/1500/4209/4763/3340/9344/153769/9783/4915/721/1859/10765/5080/55777/1387/6326/7249/4204	32
DOID:66	muscle tissue disease	52/932	382/7865	0.136126	1.14874	1.09269	0.155833	0.999353	0.980004	7407/11155/6442/84376/5081/63895/80324/6091/2318/779/5428/8398/274/84197/29954/10585/1837/1785/4703/4842/6786/6376/1605/4440/4600/57644/3551/2316/2317/29925/9215/825/57505/1759/8291/9722/55624/10329/5339/7273/7132/57176/80781/6648/9260/51763/1293/2009/1778/284217/55679/10290	52
DOID:332	amyotrophic lateral sclerosis	18/932	118/7865	0.152542	1.28728	1.15279	0.1561	0.999353	0.980004	23095/7277/57724/259173/9759/3700/9896/9217/5228/104/7422/718/6648/4137/4524/23400/23025/3482	18
DOID:0080690	RASopathy	7/932	38/7865	0.184211	1.55452	1.25627	0.156264	0.999353	0.980004	8216/23522/4771/4763/6239/7422/6598	7
DOID:0050598	extrapulmonary tuberculosis	4/932	18/7865	0.222222	1.8753	1.36304	0.15632	0.999353	0.980004	51816/6367/50943/3371	4
DOID:841	extrinsic allergic alveolitis	4/932	18/7865	0.222222	1.8753	1.36304	0.15632	0.999353	0.980004	3371/1636/7132/7422	4
DOID:219	colon cancer	28/932	195/7865	0.14359	1.21173	1.09767	0.161734	0.999353	0.980004	55818/8312/283460/23533/5198/875/5595/5609/4255/23054/6429/3551/2264/4763/324/6714/7132/771/7422/4087/5125/23476/283131/1293/3482/6778/7403/8085	28
DOID:12689	acoustic neuroma	3/932	12/7865	0.25	2.10971	1.41043	0.162102	0.999353	0.980004	4771/7422/2260	3
DOID:4972	myelodysplastic/myeloproliferative neoplasm	3/932	12/7865	0.25	2.10971	1.41043	0.162102	0.999353	0.980004	3718/4763/2260	3
DOID:3627	aortic aneurysm	14/932	89/7865	0.157303	1.32746	1.13905	0.163921	0.999353	0.980004	1277/440823/6272/9759/2316/4629/538/6868/1636/6648/4524/4638/1293/79068	14
DOID:0060249	scoliosis	5/932	25/7865	0.2	1.68777	1.26277	0.166754	0.999353	0.980004	8518/221458/5754/196385/23145	5
DOID:75	lymphatic system disease	9/932	53/7865	0.169811	1.43301	1.15964	0.169711	0.999353	0.980004	8518/2324/79633/9620/201294/5228/7075/7422/9780	9
DOID:0050156	idiopathic pulmonary fibrosis	6/932	32/7865	0.1875	1.58228	1.21008	0.17112	0.999353	0.980004	7015/8837/4915/4087/727897/23476	6
DOID:0081267	graft-versus-host disease	7/932	39/7865	0.179487	1.51466	1.18129	0.172268	0.999353	0.980004	3718/5155/50943/7940/64127/7422/4524	7
DOID:0060084	cell type benign neoplasm	11/932	68/7865	0.161765	1.36511	1.10861	0.176266	0.999353	0.980004	7248/5155/4012/7476/367/23522/324/84231/4968/7422/7249	11
DOID:3587	pancreatic ductal carcinoma	11/932	68/7865	0.161765	1.36511	1.10861	0.176266	0.999353	0.980004	3897/1021/5595/4255/4585/4584/1636/5080/727897/7249/4916	11
DOID:2742	auditory system disease	36/932	260/7865	0.138462	1.16845	1.01272	0.178919	0.999353	0.980004	3735/107/5269/94233/1277/57709/283310/340990/4131/3371/8632/4585/4627/3673/4771/23250/1428/53405/57465/161497/285590/9750/54084/79955/4363/2260/1508/1770/6648/727897/9885/51168/11188/8295/4524/64072	36
DOID:520	aortic disease	15/932	98/7865	0.153061	1.29166	1.0652	0.17976	0.999353	0.980004	221458/1277/440823/6272/9759/2316/4629/538/6868/1636/6648/4524/4638/1293/79068	15
DOID:0080007	bone deterioration disease	4/932	19/7865	0.210526	1.7766	1.24256	0.180584	0.999353	0.980004	176/1277/4804/9507	4
DOID:2730	epidermolysis bullosa	4/932	19/7865	0.210526	1.7766	1.24256	0.180584	0.999353	0.980004	1294/977/5339/3675	4
DOID:90	degenerative disc disease	4/932	19/7865	0.210526	1.7766	1.24256	0.180584	0.999353	0.980004	176/1277/4804/9507	4
DOID:0050622	reproductive organ benign neoplasm	5/932	26/7865	0.192308	1.62285	1.1663	0.18767	0.999353	0.980004	2949/3667/1293/7249/23112	5
DOID:10487	Hirschsprung's disease	5/932	26/7865	0.192308	1.62285	1.1663	0.18767	0.999353	0.980004	2674/4804/55869/2064/6804	5
DOID:11372	megacolon	5/932	26/7865	0.192308	1.62285	1.1663	0.18767	0.999353	0.980004	2674/4804/55869/2064/6804	5
DOID:61	mitral valve disease	3/932	13/7865	0.230769	1.94742	1.25342	0.19322	0.999353	0.980004	2316/1636/4524	3
DOID:12849	autistic disorder	9/932	55/7865	0.163636	1.3809	1.03929	0.198214	0.999353	0.980004	55904/3912/22941/2555/4763/4915/721/5080/4204	9
DOID:13089	intracranial arterial disease	8/932	48/7865	0.166667	1.40647	1.03562	0.202529	0.999353	0.980004	1462/221692/169044/5310/7422/1508/57674/8085	8
DOID:3527	cerebral arterial disease	8/932	48/7865	0.166667	1.40647	1.03562	0.202529	0.999353	0.980004	1462/221692/169044/5310/7422/1508/57674/8085	8
DOID:684	hepatocellular carcinoma	64/932	488/7865	0.131148	1.10673	0.892563	0.204489	0.999353	0.980004	55818/23095/8312/5198/5727/84733/23705/5428/8985/435/3077/50943/8216/80312/7015/217/501/231/196528/4779/56006/6786/10320/7498/3172/9759/3700/2264/2678/4771/540/825/1636/324/1956/1373/6714/5371/6599/84231/7011/771/7422/2260/8714/718/1523/1508/80781/4087/6597/6648/84166/4524/208/3482/22897/7249/1788/4204/26038/6598/7403/5820	64
DOID:0060085	organ system benign neoplasm	28/932	201/7865	0.139303	1.17556	0.924411	0.205177	0.999353	0.980004	3897/2034/1277/83394/5727/2324/2949/4149/8216/3667/4668/4585/4771/540/2972/94/6389/23318/7132/7422/2260/1523/4855/4524/4854/1293/7249/23112	28
DOID:2001	neuroma	4/932	20/7865	0.2	1.68777	1.12909	0.20599	0.999353	0.980004	8216/4771/7422/2260	4
DOID:2378	relapsing-remitting multiple sclerosis	4/932	20/7865	0.2	1.68777	1.12909	0.20599	0.999353	0.980004	4327/64127/1464/3831	4
DOID:2731	vesiculobullous skin disease	4/932	20/7865	0.2	1.68777	1.12909	0.20599	0.999353	0.980004	1294/977/5339/3675	4
DOID:3192	neurilemmoma	4/932	20/7865	0.2	1.68777	1.12909	0.20599	0.999353	0.980004	8216/4771/7422/2260	4
DOID:0070309	absence epilepsy	6/932	34/7865	0.176471	1.48921	1.04808	0.208874	0.999353	0.980004	9211/8527/6900/55689/114327/773	6
DOID:10941	intracranial aneurysm	6/932	34/7865	0.176471	1.48921	1.04808	0.208874	0.999353	0.980004	1462/169044/5310/7422/1508/8085	6
DOID:0110861	autosomal recessive polycystic kidney disease	5/932	27/7865	0.185185	1.56275	1.0739	0.209466	0.999353	0.980004	7248/1636/5310/6522/718	5
DOID:422	congenital structural myopathy	5/932	27/7865	0.185185	1.56275	1.0739	0.209466	0.999353	0.980004	274/1785/4600/1759/10290	5
DOID:272	hepatic vascular disease	9/932	56/7865	0.160714	1.35624	0.980869	0.213175	0.999353	0.980004	22846/5580/3077/4842/4804/6376/7498/7422/4524	9
DOID:686	liver carcinoma	64/932	490/7865	0.130612	1.10222	0.856653	0.214534	0.999353	0.980004	55818/23095/8312/5198/5727/84733/23705/5428/8985/435/3077/50943/8216/80312/7015/217/501/231/196528/4779/56006/6786/10320/7498/3172/9759/3700/2264/2678/4771/540/825/1636/324/1956/1373/6714/5371/6599/84231/7011/771/7422/2260/8714/718/1523/1508/80781/4087/6597/6648/84166/4524/208/3482/22897/7249/1788/4204/26038/6598/7403/5820	64
DOID:2218	blood platelet disease	11/932	71/7865	0.15493	1.30743	0.954023	0.214989	0.999353	0.980004	342618/5795/10235/6786/8943/4627/3673/23218/6714/4524/2048	11
DOID:1802	mononeuritis	20/932	140/7865	0.142857	1.20555	0.899702	0.217267	0.999353	0.980004	3735/5859/386724/2674/4804/4763/2064/1956/9722/5998/7132/2260/57030/718/5125/4035/56963/8911/79068/3749	20
DOID:0060388	chromosomal deletion syndrome	8/932	49/7865	0.163265	1.37777	0.972528	0.218801	0.999353	0.980004	10587/85358/161725/5595/8220/8646/26999/8514	8
DOID:9743	diabetic neuropathy	8/932	49/7865	0.163265	1.37777	0.972528	0.218801	0.999353	0.980004	217/231/4804/2678/5228/7422/6720/79068	8
DOID:12236	primary biliary cholangitis	10/932	64/7865	0.15625	1.31857	0.938183	0.221695	0.999353	0.980004	1277/50943/4142/9020/1605/3594/1636/1773/7422/6648	10
DOID:0050888	syndromic intellectual disability	15/932	102/7865	0.147059	1.24101	0.898219	0.223167	0.999353	0.980004	10159/51132/54676/22983/116988/1454/9181/10943/55869/1859/7862/84444/10765/1788/4204	15
DOID:612	primary immunodeficiency disease	31/932	227/7865	0.136564	1.15244	0.854464	0.223215	0.999353	0.980004	9094/3718/7297/6556/7535/10235/9020/6892/6929/9138/4689/6786/10320/57591/23765/3594/3551/64170/81704/1794/91039/975/5591/5336/7132/11322/721/718/720/4261/10043	31
DOID:0080016	spina bifida	3/932	14/7865	0.214286	1.80832	1.10983	0.225645	0.999353	0.980004	5727/2735/4524	3
DOID:0080745	polymyositis	3/932	14/7865	0.214286	1.80832	1.10983	0.225645	0.999353	0.980004	6091/6376/7132	3
DOID:205	hyperostosis	3/932	14/7865	0.214286	1.80832	1.10983	0.225645	0.999353	0.980004	57592/4038/2137	3
DOID:4045	muscle cancer	3/932	14/7865	0.214286	1.80832	1.10983	0.225645	0.999353	0.980004	5081/79058/7015	3
DOID:3748	esophagus squamous cell carcinoma	16/932	110/7865	0.145455	1.22747	0.880835	0.226722	0.999353	0.980004	8312/1139/5727/7015/4255/6817/2264/58508/23136/1956/79813/771/200424/10765/7403/8085	16
DOID:1188	mononeuropathy	20/932	141/7865	0.141844	1.197	0.865408	0.226901	0.999353	0.980004	3735/5859/386724/2674/4804/4763/2064/1956/9722/5998/7132/2260/57030/718/5125/4035/56963/8911/79068/3749	20
DOID:7148	rheumatoid arthritis	20/932	141/7865	0.141844	1.197	0.865408	0.226901	0.999353	0.980004	176/2034/5155/1139/6556/6367/7535/3077/4689/6376/58508/9507/7132/5228/721/7422/718/4855/4524/4261	20
DOID:2596	larynx cancer	6/932	35/7865	0.171429	1.44666	0.970952	0.228764	0.999353	0.980004	64127/7498/58508/2064/1956/7422	6
DOID:2531	hematologic cancer	54/932	412/7865	0.131068	1.10606	0.810794	0.229393	0.999353	0.980004	51780/3718/7297/55904/4926/3221/6584/6091/5428/933/3077/50943/7015/10664/55870/64324/4851/80829/10320/57591/6429/7498/9759/4763/9555/10533/1636/23305/8837/1441/6900/5371/7329/7422/2260/8714/1523/1464/84444/6648/5909/7704/4297/4524/8021/9612/4854/1387/3482/79068/2821/1788/5079/7403	54
DOID:10873	Kuhnt-Junius degeneration	5/932	28/7865	0.178571	1.50694	0.985204	0.232026	0.999353	0.980004	5155/7422/718/6648/4524	5
DOID:0060308	autosomal recessive intellectual developmental disorder	12/932	80/7865	0.15	1.26583	0.876158	0.234335	0.999353	0.980004	55717/79882/83696/54973/8924/3340/55180/10297/6904/6509/6487/10765	12
DOID:1067	open-angle glaucoma	8/932	50/7865	0.16	1.35021	0.910802	0.23554	0.999353	0.980004	90/2752/4968/6648/5080/3913/4524/1293	8
DOID:299	adenocarcinoma	8/932	50/7865	0.16	1.35021	0.910802	0.23554	0.999353	0.980004	51176/4851/4585/324/5909/23476/4854/8085	8
DOID:0050589	inflammatory bowel disease	27/932	197/7865	0.137056	1.15659	0.816079	0.236329	0.999353	0.980004	2036/2035/5155/1139/1277/89849/6556/6584/3077/55139/9966/389/64127/55808/3551/6868/23136/1956/4915/7132/5228/7422/80781/4524/408/1293/2048	27
DOID:607	paraplegia	16/932	111/7865	0.144144	1.21641	0.841868	0.237876	0.999353	0.980004	3897/2583/25923/271/1785/126129/4600/10533/825/1759/375775/23503/200205/23400/547/6687	16
DOID:170	endocrine gland cancer	42/932	317/7865	0.132492	1.11808	0.78679	0.239226	0.999353	0.980004	3897/3980/51176/90/22801/5727/2324/6241/1021/22918/5595/5602/4255/217/4804/4585/2778/4584/10317/11132/1636/324/1956/6714/54538/4968/5228/8751/8714/11309/4087/6648/5080/5909/727897/4524/23476/7249/4916/1107/94025/8085	42
DOID:0050615	respiratory system cancer	56/932	430/7865	0.130233	1.09901	0.774195	0.239958	0.999353	0.980004	3897/23030/51780/51614/2034/8312/7917/1139/6367/5727/7528/6091/5795/23705/6241/1021/5579/4149/5609/7015/3371/23054/4851/64127/6786/10320/747/6817/4585/7498/9922/2264/58508/4209/4771/4763/1636/2064/1956/6714/6389/51750/7132/771/7422/2260/1523/6597/6648/22992/4524/3482/1788/6598/7403/8085	56
DOID:0050545	visceral heterotaxy	7/932	43/7865	0.162791	1.37376	0.901038	0.242503	0.999353	0.980004	80184/55130/168507/1954/57545/93/5125	7
DOID:12528	lesion of sciatic nerve	18/932	127/7865	0.141732	1.19606	0.816652	0.242968	0.999353	0.980004	3735/5859/386724/2674/4804/4763/9722/5998/7132/2260/57030/718/5125/4035/56963/8911/79068/3749	18
DOID:9473	mononeuritis of lower limb	18/932	127/7865	0.141732	1.19606	0.816652	0.242968	0.999353	0.980004	3735/5859/386724/2674/4804/4763/9722/5998/7132/2260/57030/718/5125/4035/56963/8911/79068/3749	18
DOID:8692	myeloid leukemia	25/932	182/7865	0.137363	1.15918	0.796585	0.24329	0.999353	0.980004	3718/55904/4926/7015/64324/80829/57591/6429/4763/1636/23305/8837/1441/5371/7422/2260/8714/6648/7704/4297/4524/8021/1387/2821/1788	25
DOID:3070	high grade glioma	27/932	199/7865	0.135678	1.14497	0.759424	0.253372	0.999353	0.980004	3897/23326/5155/1021/8216/8788/1641/4255/3371/65009/2264/4763/10533/2064/1956/6900/51750/5228/2260/1508/6480/284403/10765/23005/55191/208/137196	27
DOID:4450	renal cell carcinoma	30/932	223/7865	0.134529	1.13527	0.751311	0.254333	0.999353	0.980004	2034/5155/5198/201163/7067/7015/4012/6429/6928/5891/4771/324/2064/1956/5371/6599/4968/7132/5228/721/7422/2260/720/4087/4524/23135/79068/7249/6598/7403	30
DOID:14447	gonadal dysgenesis	5/932	29/7865	0.172414	1.45497	0.899925	0.255233	0.999353	0.980004	84733/1646/57647/90627/7026	5
DOID:9553	adrenal gland disease	5/932	29/7865	0.172414	1.45497	0.899925	0.255233	0.999353	0.980004	10587/50940/79798/2778/4261	5
DOID:0080014	chromosomal disease	14/932	97/7865	0.14433	1.21798	0.791975	0.25545	0.999353	0.980004	10587/85358/161725/875/5595/6429/8444/8220/1859/8646/26999/8871/4524/8514	14
DOID:0050523	adult T-cell leukemia/lymphoma	3/932	15/7865	0.2	1.68777	0.977512	0.258997	0.999353	0.980004	3718/50943/4851	3
DOID:0050534	congenital stationary night blindness	3/932	15/7865	0.2	1.68777	0.977512	0.258997	0.999353	0.980004	9187/6295/162514	3
DOID:0060170	generalized epilepsy with febrile seizures plus	3/932	15/7865	0.2	1.68777	0.977512	0.258997	0.999353	0.980004	11280/6331/6326	3
DOID:0070221	progressive familial intrahepatic cholestasis	3/932	15/7865	0.2	1.68777	0.977512	0.258997	0.999353	0.980004	8482/23120/57194	3
DOID:1555	urticaria	3/932	15/7865	0.2	1.68777	0.977512	0.258997	0.999353	0.980004	4804/30817/6648	3
DOID:3479	uveal cancer	3/932	15/7865	0.2	1.68777	0.977512	0.258997	0.999353	0.980004	4162/7422/10765	3
DOID:4621	holoprosencephaly	3/932	15/7865	0.2	1.68777	0.977512	0.258997	0.999353	0.980004	23556/5727/50937	3
DOID:6039	uveal melanoma	3/932	15/7865	0.2	1.68777	0.977512	0.258997	0.999353	0.980004	4162/7422/10765	3
DOID:8498	hereditary night blindness	3/932	15/7865	0.2	1.68777	0.977512	0.258997	0.999353	0.980004	9187/6295/162514	3
DOID:10325	silicosis	4/932	22/7865	0.181818	1.53433	0.920138	0.259451	0.999353	0.980004	5579/7015/51750/718	4
DOID:11758	iron deficiency anemia	4/932	22/7865	0.181818	1.53433	0.920138	0.259451	0.999353	0.980004	3077/3673/538/7018	4
DOID:12217	Lewy body dementia	4/932	22/7865	0.181818	1.53433	0.920138	0.259451	0.999353	0.980004	1139/4804/1137/5414	4
DOID:896	metal metabolism disorder	9/932	59/7865	0.152542	1.28728	0.812059	0.260501	0.999353	0.980004	779/3077/4337/2778/2767/540/538/7018/846	9
DOID:0050565	autosomal recessive nonsyndromic deafness	13/932	90/7865	0.144444	1.21894	0.765901	0.265045	0.999353	0.980004	3735/107/5269/283310/340990/53405/57465/161497/9750/54084/79955/51168/64072	13
DOID:3996	urinary system cancer	48/932	370/7865	0.12973	1.09477	0.684618	0.269507	0.999353	0.980004	23030/2034/8312/5076/5155/5198/6556/201163/6241/7067/7015/4255/3996/4012/6817/6429/7498/6928/5891/4771/324/2064/1956/5371/6599/4968/7132/5228/721/7329/7422/2260/720/1508/4087/6597/6648/10765/3993/727897/4524/1293/23135/3482/79068/7249/6598/7403	48
DOID:2476	hereditary spastic paraplegia	15/932	106/7865	0.141509	1.19418	0.737928	0.270554	0.999353	0.980004	3897/2583/25923/271/1785/126129/4600/825/1759/375775/23503/200205/23400/547/6687	15
DOID:0081337	congenital myopathy	11/932	75/7865	0.146667	1.2377	0.758323	0.271409	0.999353	0.980004	11155/5081/779/274/1785/4703/4600/57644/1759/7273/10290	11
DOID:0050890	synucleinopathy	40/932	306/7865	0.130719	1.10312	0.674568	0.274838	0.999353	0.980004	23095/285973/5798/5727/8643/5428/2869/8398/5595/1742/5602/55626/3064/4842/4804/23524/10608/119391/6311/10533/2064/1956/23082/6389/5414/4968/1981/57030/8871/6648/79705/133522/4137/28996/10013/23400/208/2580/2821/547	40
DOID:0060100	musculoskeletal system cancer	12/932	83/7865	0.144578	1.22007	0.738976	0.275268	0.999353	0.980004	55818/5081/5155/1139/1277/79058/7015/4771/7132/4524/6598/7403	12
DOID:1324	lung cancer	54/932	420/7865	0.128571	1.08499	0.65637	0.277438	0.999353	0.980004	3897/23030/51780/51614/2034/8312/7917/1139/6367/5727/7528/6091/5795/23705/6241/1021/5579/4149/5609/7015/3371/23054/4851/64127/6786/10320/747/6817/4585/9922/2264/58508/4209/4771/4763/1636/2064/1956/6714/6389/51750/7132/771/7422/2260/1523/6597/6648/22992/4524/3482/1788/7403/8085	54
DOID:11971	synostosis	5/932	30/7865	0.166667	1.40647	0.817791	0.278968	0.999353	0.980004	9401/1954/2316/2260/5447	5
DOID:6364	migraine	5/932	30/7865	0.166667	1.40647	0.817791	0.278968	0.999353	0.980004	221692/774/162514/4524/773	5
DOID:6713	cerebrovascular disease	45/932	348/7865	0.12931	1.09123	0.638222	0.285364	0.999353	0.980004	1462/8997/221692/5155/169044/875/5582/3077/5595/1641/9927/3371/217/4804/64127/8428/4440/7498/9759/10457/2752/1636/83605/6529/4968/7132/5228/5310/7422/718/1508/6648/146713/56963/4137/745/10014/4524/57674/29924/2048/1788/3339/10494/8085	45
DOID:3910	lung adenocarcinoma	18/932	131/7865	0.137405	1.15954	0.675087	0.286909	0.999353	0.980004	51614/5727/5795/23705/1021/5609/7015/4851/10320/6817/4585/9922/2264/58508/2064/1956/6714/3482	18
DOID:916	liver benign neoplasm	4/932	23/7865	0.173913	1.46762	0.823411	0.287126	0.999353	0.980004	1277/23318/4524/7249	4
DOID:3082	interstitial lung disease	22/932	163/7865	0.134969	1.13898	0.657398	0.289058	0.999353	0.980004	6440/1277/6367/5579/50943/7015/9927/3371/4851/64127/1636/1956/8837/51750/4915/7132/7422/718/4087/727897/27087/23476	22
DOID:1793	pancreatic cancer	36/932	276/7865	0.130435	1.10072	0.624511	0.292617	0.999353	0.980004	3897/3980/90/22801/5727/6241/1021/5595/5602/4255/217/4804/4585/2778/4584/10317/11132/1636/324/1956/6714/4968/5228/8751/8714/11309/4087/6648/5080/5909/727897/4524/7249/4916/1107/94025	36
DOID:0050778	Meckel syndrome	3/932	16/7865	0.1875	1.58228	0.854783	0.292927	0.999353	0.980004	27077/80184/57545	3
DOID:1024	leprosy	3/932	16/7865	0.1875	1.58228	0.854783	0.292927	0.999353	0.980004	6556/64127/718	3
DOID:9111	cutaneous leishmaniasis	3/932	16/7865	0.1875	1.58228	0.854783	0.292927	0.999353	0.980004	1277/6556/50943	3
DOID:10003	sensorineural hearing loss	9/932	61/7865	0.147541	1.24507	0.704489	0.293732	0.999353	0.980004	94233/57709/8632/4627/3673/161497/1770/6648/51168	9
DOID:11446	sciatic neuropathy	17/932	124/7865	0.137097	1.15694	0.645817	0.297611	0.999353	0.980004	3735/5859/386724/2674/4804/4763/9722/7132/2260/57030/718/5125/4035/56963/8911/79068/3749	17
DOID:0050564	autosomal dominant nonsyndromic deafness	10/932	69/7865	0.144928	1.22302	0.682185	0.297986	0.999353	0.980004	4131/3371/4627/23250/1428/57465/9750/4363/9885/8295	10
DOID:12377	spinal muscular atrophy	7/932	46/7865	0.152174	1.28417	0.708684	0.300143	0.999353	0.980004	11117/367/3508/540/538/9217/1778	7
DOID:53	pituitary gland disease	7/932	46/7865	0.152174	1.28417	0.708684	0.300143	0.999353	0.980004	9101/6091/2778/6389/55512/4524/64072	7
DOID:10316	pneumoconiosis	5/932	31/7865	0.16129	1.3611	0.738567	0.303115	0.999353	0.980004	5579/7015/3371/51750/718	5
DOID:14227	azoospermia	5/932	31/7865	0.16129	1.3611	0.738567	0.303115	0.999353	0.980004	51477/8509/3340/5792/5802	5
DOID:630	genetic disease	14/932	101/7865	0.138614	1.16974	0.629466	0.307105	0.999353	0.980004	10587/85358/161725/875/5595/6429/8444/8220/1859/8646/26999/8871/4524/8514	14
DOID:263	kidney cancer	35/932	270/7865	0.12963	1.09392	0.575789	0.309475	0.999353	0.980004	2034/5076/5155/5198/201163/7067/7015/3996/4012/6429/6928/5891/4771/324/2064/1956/5371/6599/4968/7132/5228/721/7422/2260/720/4087/6597/3993/4524/23135/3482/79068/7249/6598/7403	35
DOID:11252	microcytic anemia	9/932	62/7865	0.145161	1.22499	0.652084	0.310739	0.999353	0.980004	1277/3077/7015/1785/4600/3673/538/1759/7018	9
DOID:345	uterine disease	6/932	39/7865	0.153846	1.29828	0.684637	0.313218	0.999353	0.980004	2013/5155/4012/3673/7422/1788	6
DOID:5353	colonic disease	6/932	39/7865	0.153846	1.29828	0.684637	0.313218	0.999353	0.980004	2674/4804/55869/2316/2064/6804	6
DOID:0050741	alcohol dependence	10/932	70/7865	0.142857	1.20555	0.633322	0.314033	0.999353	0.980004	2354/6199/5595/2555/27161/217/4804/2678/26523/6529	10
DOID:4451	renal carcinoma	30/932	230/7865	0.130435	1.10072	0.568378	0.314139	0.999353	0.980004	2034/5155/5198/201163/7067/7015/4012/6429/6928/5891/4771/324/2064/1956/5371/6599/4968/7132/5228/721/7422/2260/720/4087/4524/23135/79068/7249/6598/7403	30
DOID:12712	nephronophthisis	4/932	24/7865	0.166667	1.40647	0.731175	0.315185	0.999353	0.980004	27077/23005/84662/22897	4
DOID:3451	skin carcinoma	4/932	24/7865	0.166667	1.40647	0.731175	0.315185	0.999353	0.980004	5727/8643/10664/4968	4
DOID:2952	inner ear disease	11/932	78/7865	0.141026	1.19009	0.618582	0.316471	0.999353	0.980004	94233/1277/57709/8632/4627/3673/161497/1770/6648/51168/4524	11
DOID:10762	portal hypertension	7/932	47/7865	0.148936	1.25685	0.647512	0.319984	0.999353	0.980004	22846/5580/4842/4804/6376/7498/7422	7
DOID:3118	hepatobiliary disease	45/932	353/7865	0.127479	1.07577	0.534064	0.320865	0.999353	0.980004	22846/23193/64241/8312/5155/8482/1277/10111/3077/50943/4142/8788/9020/7015/217/8856/6376/1605/3594/7498/3172/3700/2264/2752/2705/2678/4771/540/23120/103/1636/10840/1773/1956/4968/7018/5228/5310/7422/8714/6720/6648/10013/4524/57194	45
DOID:12930	dilated cardiomyopathy	29/932	223/7865	0.130045	1.09743	0.541129	0.324081	0.999353	0.980004	7414/57158/1917/11155/5152/2318/5579/3077/4142/23054/3385/6786/1605/57644/1636/2064/1956/6331/6389/7168/7273/7026/7329/1859/80781/84444/6648/4776/84033	29
DOID:5672	large intestine cancer	60/932	477/7865	0.125786	1.06149	0.508002	0.327042	0.999353	0.980004	55818/3897/23030/51780/8312/283460/23533/5198/5795/875/51564/201163/3077/50943/5595/139285/5609/6929/4255/79930/196528/23054/4851/64127/6786/10320/6429/3551/2264/2735/4771/4763/2972/10297/324/1956/6714/6599/162514/7132/771/7422/2194/11283/4087/5125/10014/23476/283131/208/4854/1293/3482/6778/64220/10801/4916/6598/7403/8085	60
DOID:9256	colorectal cancer	60/932	477/7865	0.125786	1.06149	0.508002	0.327042	0.999353	0.980004	55818/3897/23030/51780/8312/283460/23533/5198/5795/875/51564/201163/3077/50943/5595/139285/5609/6929/4255/79930/196528/23054/4851/64127/6786/10320/6429/3551/2264/2735/4771/4763/2972/10297/324/1956/6714/6599/162514/7132/771/7422/2194/11283/4087/5125/10014/23476/283131/208/4854/1293/3482/6778/64220/10801/4916/6598/7403/8085	60
DOID:0050771	pheochromocytoma	3/932	17/7865	0.176471	1.48921	0.740299	0.327114	0.999353	0.980004	3897/4149/6389	3
DOID:12571	phacogenic glaucoma	3/932	17/7865	0.176471	1.48921	0.740299	0.327114	0.999353	0.980004	90/6648/64220	3
DOID:13129	severe pre-eclampsia	3/932	17/7865	0.176471	1.48921	0.740299	0.327114	0.999353	0.980004	90/4012/2064	3
DOID:13641	exfoliation syndrome	3/932	17/7865	0.176471	1.48921	0.740299	0.327114	0.999353	0.980004	90/6648/64220	3
DOID:8499	night blindness	3/932	17/7865	0.176471	1.48921	0.740299	0.327114	0.999353	0.980004	9187/6295/162514	3
DOID:0050539	Charcot-Marie-Tooth disease type 2	5/932	32/7865	0.15625	1.31857	0.662039	0.327559	0.999353	0.980004	23095/9927/3508/90678/1778	5
DOID:0050776	non-syndromic X-linked intellectual disability	5/932	32/7865	0.15625	1.31857	0.662039	0.327559	0.999353	0.980004	9758/254065/340533/23096/9203	5
DOID:1612	breast cancer	55/932	437/7865	0.125858	1.0621	0.489714	0.334412	0.999353	0.980004	23030/51780/79602/9700/7248/55904/354/54828/10111/875/23705/6241/274/3077/22983/7067/4255/83543/4012/1454/389/23054/10664/64127/367/6817/3551/23522/26013/540/1636/324/1727/2064/1956/1457/51750/23318/4968/5228/1508/4087/6597/6648/10765/8844/4137/4524/9612/23135/3482/7249/4916/7403/8085	55
DOID:5093	thoracic cancer	55/932	437/7865	0.125858	1.0621	0.489714	0.334412	0.999353	0.980004	23030/51780/79602/9700/7248/55904/354/54828/10111/875/23705/6241/274/3077/22983/7067/4255/83543/4012/1454/389/23054/10664/64127/367/6817/3551/23522/26013/540/1636/324/1727/2064/1956/1457/51750/23318/4968/5228/1508/4087/6597/6648/10765/8844/4137/4524/9612/23135/3482/7249/4916/7403/8085	55
DOID:4467	clear cell renal cell carcinoma	6/932	40/7865	0.15	1.26583	0.617952	0.335148	0.999353	0.980004	5155/6429/5371/4524/79068/6598	6
DOID:409	liver disease	34/932	265/7865	0.128302	1.08272	0.502217	0.335571	0.999353	0.980004	22846/23193/8312/5155/1277/10111/3077/50943/4142/9020/7015/217/6376/1605/3594/3172/3700/2264/2752/2678/540/103/1636/1773/1956/4968/7018/5228/5310/7422/6720/6648/10013/4524	34
DOID:0050458	juvenile myelomonocytic leukemia	2/932	10/7865	0.2	1.68777	0.797881	0.335911	0.999353	0.980004	3718/4763	2
DOID:0050651	atrioventricular septal defect	2/932	10/7865	0.2	1.68777	0.797881	0.335911	0.999353	0.980004	78987/26160	2
DOID:0060178	familial hemiplegic migraine	2/932	10/7865	0.2	1.68777	0.797881	0.335911	0.999353	0.980004	774/773	2
DOID:14219	renal tubular acidosis	2/932	10/7865	0.2	1.68777	0.797881	0.335911	0.999353	0.980004	535/1508	2
DOID:1426	ureteral disease	2/932	10/7865	0.2	1.68777	0.797881	0.335911	0.999353	0.980004	7380/7148	2
DOID:3307	teratoma	2/932	10/7865	0.2	1.68777	0.797881	0.335911	0.999353	0.980004	7015/7482	2
DOID:3316	perivascular tumor	2/932	10/7865	0.2	1.68777	0.797881	0.335911	0.999353	0.980004	4851/4855	2
DOID:3850	hemangiopericytic tumor	2/932	10/7865	0.2	1.68777	0.797881	0.335911	0.999353	0.980004	4851/4855	2
DOID:3952	adrenal cortex disease	2/932	10/7865	0.2	1.68777	0.797881	0.335911	0.999353	0.980004	50940/4261	2
DOID:5176	renal Wilms' tumor	2/932	10/7865	0.2	1.68777	0.797881	0.335911	0.999353	0.980004	5076/7422	2
DOID:5241	hemangioblastoma	2/932	10/7865	0.2	1.68777	0.797881	0.335911	0.999353	0.980004	2034/4855	2
DOID:9620	vesicoureteral reflux	2/932	10/7865	0.2	1.68777	0.797881	0.335911	0.999353	0.980004	7380/7148	2
DOID:988	mitral valve prolapse	2/932	10/7865	0.2	1.68777	0.797881	0.335911	0.999353	0.980004	2316/1636	2
DOID:8791	breast carcinoma in situ	7/932	48/7865	0.145833	1.23066	0.587692	0.340037	0.999353	0.980004	7015/367/2064/6714/7422/4855/3482	7
DOID:0050572	cone-rod dystrophy	4/932	25/7865	0.16	1.35021	0.643006	0.343458	0.999353	0.980004	9094/24/83394/64218	4
DOID:0060116	sensory system cancer	4/932	25/7865	0.16	1.35021	0.643006	0.343458	0.999353	0.980004	4162/4255/7422/10765	4
DOID:2174	ocular cancer	4/932	25/7865	0.16	1.35021	0.643006	0.343458	0.999353	0.980004	4162/4255/7422/10765	4
DOID:2843	long QT syndrome	4/932	25/7865	0.16	1.35021	0.643006	0.343458	0.999353	0.980004	3753/3785/808/6331	4
DOID:1441	autosomal dominant cerebellar ataxia	9/932	64/7865	0.140625	1.18671	0.549865	0.345344	0.999353	0.980004	3735/11273/6314/5582/57731/6712/6311/6711/773	9
DOID:2377	multiple sclerosis	17/932	128/7865	0.132812	1.12078	0.505121	0.345901	0.999353	0.980004	176/23095/1277/6556/774/5428/4327/4804/64127/2735/7132/1508/1464/4855/56963/4261/3831	17
DOID:1184	nephrotic syndrome	13/932	96/7865	0.135417	1.14276	0.515974	0.347791	0.999353	0.980004	2013/56997/4842/26130/10677/1636/9722/23061/4868/6648/3913/6778/3911	13
DOID:0050563	nonsyndromic deafness	21/932	161/7865	0.130435	1.10072	0.473405	0.353304	0.999353	0.980004	3735/107/5269/283310/340990/4131/3371/4627/23250/1428/53405/57465/161497/9750/54084/79955/4363/9885/51168/8295/64072	21
DOID:5419	schizophrenia	25/932	194/7865	0.128866	1.08748	0.452325	0.358015	0.999353	0.980004	3897/9371/3782/85358/1139/50632/5595/4122/5609/4842/2778/2752/7804/1636/1956/6472/9783/6529/162514/4915/4855/5080/8911/4524/9901	25
DOID:3963	thyroid gland carcinoma	7/932	49/7865	0.142857	1.20555	0.529163	0.360243	0.999353	0.980004	51176/2324/22918/54538/5909/23476/8085	7
DOID:4896	bile duct adenocarcinoma	15/932	113/7865	0.132743	1.1202	0.471853	0.360371	0.999353	0.980004	50943/4255/3371/4851/4585/2778/58508/4584/324/4968/7011/727897/10013/4524/94025	15
DOID:4947	cholangiocarcinoma	15/932	113/7865	0.132743	1.1202	0.471853	0.360371	0.999353	0.980004	50943/4255/3371/4851/4585/2778/58508/4584/324/4968/7011/727897/10013/4524/94025	15
DOID:0060894	early-onset Parkinson's disease	3/932	18/7865	0.166667	1.40647	0.632974	0.361272	0.999353	0.980004	8871/23400/2580	3
DOID:0110734	neurodegeneration with brain iron accumulation	3/932	18/7865	0.166667	1.40647	0.632974	0.361272	0.999353	0.980004	8398/1384/80025	3
DOID:11201	parathyroid gland disease	3/932	18/7865	0.166667	1.40647	0.632974	0.361272	0.999353	0.980004	55503/6905/846	3
DOID:2987	familial Mediterranean fever	3/932	18/7865	0.166667	1.40647	0.632974	0.361272	0.999353	0.980004	64127/1636/4524	3
DOID:4971	myelofibrosis	3/932	18/7865	0.166667	1.40647	0.632974	0.361272	0.999353	0.980004	3077/4297/9612	3
DOID:5158	pleural cancer	3/932	18/7865	0.166667	1.40647	0.632974	0.361272	0.999353	0.980004	1139/4771/7403	3
DOID:649	prion disease	3/932	18/7865	0.166667	1.40647	0.632974	0.361272	0.999353	0.980004	6376/6804/4137	3
DOID:7474	malignant pleural mesothelioma	3/932	18/7865	0.166667	1.40647	0.632974	0.361272	0.999353	0.980004	1139/4771/7403	3
DOID:0060119	pharynx cancer	9/932	65/7865	0.138462	1.16845	0.499991	0.362865	0.999353	0.980004	55818/7015/2264/58508/6714/7422/727897/4916/7403	9
DOID:12347	osteogenesis imperfecta	4/932	26/7865	0.153846	1.29828	0.55854	0.371783	0.999353	0.980004	1277/5034/55512/23187	4
DOID:2799	bronchiolitis obliterans	4/932	26/7865	0.153846	1.29828	0.55854	0.371783	0.999353	0.980004	6367/50943/64127/1636	4
DOID:10584	retinitis pigmentosa	16/932	122/7865	0.131148	1.10673	0.435606	0.372185	0.999353	0.980004	24/9371/57724/94233/57709/1258/6295/138050/23020/26160/57670/23370/57545/55624/7422/64218	16
DOID:14330	Parkinson's disease	37/932	294/7865	0.12585	1.06203	0.397443	0.372586	0.999353	0.980004	285973/5798/5727/8643/5428/2869/8398/5595/1742/5602/3064/4842/4804/23524/10608/119391/6311/10533/2064/1956/23082/6389/5414/4968/1981/57030/8871/6648/79705/133522/4137/28996/10013/23400/208/2580/2821	37
DOID:0050889	non-syndromic intellectual disability	5/932	34/7865	0.147059	1.24101	0.516331	0.376897	0.999353	0.980004	9758/254065/340533/23096/9203	5
DOID:127	leiomyoma	6/932	42/7865	0.142857	1.20555	0.489691	0.379433	0.999353	0.980004	5155/4012/7476/367/23522/7249	6
DOID:14250	Down syndrome	6/932	42/7865	0.142857	1.20555	0.489691	0.379433	0.999353	0.980004	875/6429/8444/1859/8871/4524	6
DOID:10754	otitis media	7/932	50/7865	0.14	1.18144	0.471865	0.380544	0.999353	0.980004	4585/4771/285590/2260/1508/727897/11188	7
DOID:5100	middle ear disease	7/932	50/7865	0.14	1.18144	0.471865	0.380544	0.999353	0.980004	4585/4771/285590/2260/1508/727897/11188	7
DOID:0111962	combined immunodeficiency	8/932	58/7865	0.137931	1.16398	0.459544	0.380791	0.999353	0.980004	3718/7535/10235/6892/3551/1794/5591/4261	8
DOID:0050427	xeroderma pigmentosum	2/932	11/7865	0.181818	1.53433	0.65018	0.381071	0.999353	0.980004	1643/1642	2
DOID:0060558	lethal congenital contracture syndrome	2/932	11/7865	0.181818	1.53433	0.65018	0.381071	0.999353	0.980004	1785/112	2
DOID:0060643	primary sclerosing cholangitis	2/932	11/7865	0.181818	1.53433	0.65018	0.381071	0.999353	0.980004	1773/7422	2
DOID:0080636	syndromic microphthalmia	2/932	11/7865	0.181818	1.53433	0.65018	0.381071	0.999353	0.980004	8260/64220	2
DOID:11200	T cell deficiency	2/932	11/7865	0.181818	1.53433	0.65018	0.381071	0.999353	0.980004	9094/7535	2
DOID:12387	nephrogenic diabetes insipidus	2/932	11/7865	0.181818	1.53433	0.65018	0.381071	0.999353	0.980004	6786/9810	2
DOID:3458	breast adenocarcinoma	2/932	11/7865	0.181818	1.53433	0.65018	0.381071	0.999353	0.980004	2064/8844	2
DOID:3891	placental insufficiency	2/932	11/7865	0.181818	1.53433	0.65018	0.381071	0.999353	0.980004	2013/3673	2
DOID:4479	pseudohypoaldosteronism	2/932	11/7865	0.181818	1.53433	0.65018	0.381071	0.999353	0.980004	26249/65268	2
DOID:706	mature B-cell neoplasm	2/932	11/7865	0.181818	1.53433	0.65018	0.381071	0.999353	0.980004	6091/7015	2
DOID:1107	esophageal carcinoma	18/932	139/7865	0.129496	1.0928	0.404711	0.381223	0.999353	0.980004	8312/1139/5727/7015/4255/6817/2264/58508/23136/1956/79813/771/200424/1508/6648/10765/7403/8085	18
DOID:0070004	myeloid neoplasm	17/932	131/7865	0.129771	1.09512	0.402494	0.383153	0.999353	0.980004	3718/6091/3077/7015/7498/4763/1636/1441/5371/7422/2260/6648/4297/4524/9612/3482/79068	17
DOID:10155	intestinal cancer	61/932	494/7865	0.123482	1.04204	0.353887	0.383365	0.999353	0.980004	55818/3897/23030/51780/8312/283460/23533/5198/5795/875/51564/201163/3077/50943/5595/139285/5609/6929/4255/79930/196528/23054/4851/64127/6786/10320/6429/3551/2264/2735/4771/4763/2972/10297/324/2064/1956/6714/6599/162514/7132/771/7422/2194/11283/4087/5125/10014/23476/283131/208/4854/1293/3482/6778/64220/10801/4916/6598/7403/8085	61
DOID:4897	bile duct carcinoma	15/932	115/7865	0.130435	1.10072	0.398911	0.387035	0.999353	0.980004	50943/4255/3371/4851/4585/2778/58508/4584/324/4968/7011/727897/10013/4524/94025	15
DOID:1727	retinal vein occlusion	3/932	19/7865	0.157895	1.33245	0.53192	0.395151	0.999353	0.980004	3673/7422/4524	3
DOID:3429	inclusion body myositis	3/932	19/7865	0.157895	1.33245	0.53192	0.395151	0.999353	0.980004	1605/57644/6648	3
DOID:626	complement deficiency	3/932	19/7865	0.157895	1.33245	0.53192	0.395151	0.999353	0.980004	721/718/720	3
DOID:10579	leukodystrophy	9/932	67/7865	0.134328	1.13358	0.402571	0.398154	0.999353	0.980004	2670/25885/9725/23250/57505/6389/54664/6648/4854	9
DOID:0050032	mineral metabolism disease	4/932	27/7865	0.148148	1.2502	0.477456	0.400012	0.999353	0.980004	231/2767/2064/846	4
DOID:0080074	neural tube defect	4/932	27/7865	0.148148	1.2502	0.477456	0.400012	0.999353	0.980004	5727/875/2735/4524	4
DOID:10976	membranous glomerulonephritis	4/932	27/7865	0.148148	1.2502	0.477456	0.400012	0.999353	0.980004	4043/4868/7018/718	4
DOID:2600	laryngeal carcinoma	4/932	27/7865	0.148148	1.2502	0.477456	0.400012	0.999353	0.980004	7498/58508/2064/1956	4
DOID:3112	papillary adenocarcinoma	4/932	27/7865	0.148148	1.2502	0.477456	0.400012	0.999353	0.980004	51176/5909/23476/8085	4
DOID:3969	papillary thyroid carcinoma	4/932	27/7865	0.148148	1.2502	0.477456	0.400012	0.999353	0.980004	51176/5909/23476/8085	4
DOID:4724	brain edema	4/932	27/7865	0.148148	1.2502	0.477456	0.400012	0.999353	0.980004	2670/774/7422/6648	4
DOID:589	congenital hemolytic anemia	4/932	27/7865	0.148148	1.2502	0.477456	0.400012	0.999353	0.980004	146059/286/1727/2821	4
DOID:780	placenta disease	4/932	27/7865	0.148148	1.2502	0.477456	0.400012	0.999353	0.980004	2013/5155/4012/3673	4
DOID:9279	hyperhomocysteinemia	4/932	27/7865	0.148148	1.2502	0.477456	0.400012	0.999353	0.980004	875/1859/6648/4524	4
DOID:11984	hypertrophic cardiomyopathy	15/932	116/7865	0.12931	1.09123	0.36292	0.400453	0.999353	0.980004	7414/57158/2318/783/51422/8216/6786/57644/165904/808/1636/57538/7168/7273/5310	15
DOID:10629	microphthalmia	5/932	35/7865	0.142857	1.20555	0.446825	0.401586	0.999353	0.980004	220/8260/5080/745/64220	5
DOID:11612	polycystic ovary syndrome	6/932	43/7865	0.139535	1.17751	0.427931	0.401638	0.999353	0.980004	9611/4804/367/11132/7422/208	6
DOID:1470	major depressive disorder	6/932	43/7865	0.139535	1.17751	0.427931	0.401638	0.999353	0.980004	4157/4842/2563/4915/408/9001	6
DOID:0050700	cardiomyopathy	55/932	447/7865	0.123043	1.03834	0.305977	0.402582	0.999353	0.980004	7414/5188/3753/57158/1917/11155/3816/221692/5209/5152/6584/2318/783/5428/51422/5579/5580/3077/10585/4142/8216/1837/23054/3385/4842/6786/6376/1605/57644/165904/7498/3785/808/1636/57538/2064/1956/6331/6389/7168/7273/7026/5310/7329/846/1859/80781/84444/6648/23417/4035/9260/4776/6778/84033	55
DOID:3069	malignant astrocytoma	13/932	100/7865	0.13	1.09705	0.358089	0.405401	0.999353	0.980004	3897/23326/5155/1021/8216/4255/3371/65009/4763/51750/5228/1508/208	13
DOID:1307	dementia	12/932	92/7865	0.130435	1.10072	0.356269	0.407948	0.999353	0.980004	25825/1139/4043/4804/7804/832/1956/1137/5414/2260/4855/4137	12
DOID:3905	lung carcinoma	44/932	357/7865	0.123249	1.04008	0.284173	0.413352	0.999353	0.980004	3897/51780/51614/2034/8312/7917/1139/5727/6091/5795/23705/6241/1021/5579/4149/5609/7015/4851/6786/10320/6817/4585/9922/2264/58508/4771/4763/1636/2064/1956/6714/6389/7132/771/7422/2260/1523/6597/22992/4524/3482/1788/7403/8085	44
DOID:1414	ovarian dysfunction	7/932	52/7865	0.134615	1.136	0.36074	0.421204	0.999353	0.980004	5428/9611/4804/367/11132/7422/208	7
DOID:1781	thyroid cancer	7/932	52/7865	0.134615	1.136	0.36074	0.421204	0.999353	0.980004	51176/2324/22918/54538/5909/23476/8085	7
DOID:2151	malignant ovarian surface epithelial-stromal neoplasm	7/932	52/7865	0.134615	1.136	0.36074	0.421204	0.999353	0.980004	3897/26085/389/55160/4087/208/94025	7
DOID:4001	ovarian carcinoma	7/932	52/7865	0.134615	1.136	0.36074	0.421204	0.999353	0.980004	3897/26085/389/55160/4087/208/94025	7
DOID:0050590	severe congenital neutropenia	2/932	12/7865	0.166667	1.40647	0.516624	0.424865	0.999353	0.980004	1441/6730	2
DOID:10914	amnestic disorder	2/932	12/7865	0.166667	1.40647	0.516624	0.424865	0.999353	0.980004	3667/4137	2
DOID:12120	pulmonary alveolar proteinosis	2/932	12/7865	0.166667	1.40647	0.516624	0.424865	0.999353	0.980004	6440/1439	2
DOID:13809	familial combined hyperlipidemia	2/932	12/7865	0.166667	1.40647	0.516624	0.424865	0.999353	0.980004	3172/118	2
DOID:13948	bladder neck obstruction	2/932	12/7865	0.166667	1.40647	0.516624	0.424865	0.999353	0.980004	1277/6648	2
DOID:14268	sclerosing cholangitis	2/932	12/7865	0.166667	1.40647	0.516624	0.424865	0.999353	0.980004	1773/7422	2
DOID:3144	cutis laxa	2/932	12/7865	0.166667	1.40647	0.516624	0.424865	0.999353	0.980004	8425/538	2
DOID:3978	extrinsic cardiomyopathy	5/932	36/7865	0.138889	1.17206	0.379359	0.426161	0.999353	0.980004	5209/4842/6376/1636/6778	5
DOID:699	mitochondrial myopathy	5/932	36/7865	0.138889	1.17206	0.379359	0.426161	0.999353	0.980004	7407/80324/5428/57176/80781	5
DOID:0080208	metabolic dysfunction-associated steatotic liver disease	19/932	151/7865	0.125828	1.06184	0.281316	0.426789	0.999353	0.980004	79602/64241/1277/3077/9927/3667/217/2678/51548/51092/8714/2194/6720/6648/51085/23417/133522/4524/79068	19
DOID:0060786	hypomyelinating leukodystrophy	4/932	28/7865	0.142857	1.20555	0.399474	0.42801	0.999353	0.980004	25885/9725/23250/54664	4
DOID:4254	osteosclerosis	4/932	28/7865	0.142857	1.20555	0.399474	0.42801	0.999353	0.980004	535/139285/6522/79705	4
DOID:2876	laryngeal squamous cell carcinoma	3/932	20/7865	0.15	1.26583	0.436401	0.428533	0.999353	0.980004	7498/2064/1956	3
DOID:676	juvenile rheumatoid arthritis	3/932	20/7865	0.15	1.26583	0.436401	0.428533	0.999353	0.980004	6556/3077/4261	3
DOID:986	alopecia areata	3/932	20/7865	0.15	1.26583	0.436401	0.428533	0.999353	0.980004	23030/51564/4855	3
DOID:1909	melanoma	10/932	77/7865	0.12987	1.09595	0.310214	0.429885	0.999353	0.980004	4157/7015/4255/2678/51750/7422/6648/22992/5909/23476	10
DOID:3068	glioblastoma	10/932	77/7865	0.12987	1.09595	0.310214	0.429885	0.999353	0.980004	3897/23326/5155/1021/8216/4255/3371/65009/5228/1508	10
DOID:3525	middle cerebral artery infarction	18/932	143/7865	0.125874	1.06223	0.27535	0.43009	0.999353	0.980004	5582/5595/4804/64127/9759/2752/1636/4968/7132/7422/718/146713/56963/4137/10014/29924/2048/1788	18
DOID:9973	substance dependence	17/932	135/7865	0.125926	1.06267	0.269276	0.433524	0.999353	0.980004	18/1139/2354/6199/5595/2555/9568/27161/217/4804/3763/2678/57554/26523/1137/6529/7422	17
DOID:201	connective tissue cancer	9/932	69/7865	0.130435	1.10072	0.308082	0.433528	0.999353	0.980004	55818/5155/1139/1277/4771/7132/4524/6598/7403	9
DOID:4607	biliary tract cancer	19/932	152/7865	0.125	1.05486	0.250378	0.438716	0.999353	0.980004	5727/50943/7015/4255/3371/4851/4585/2778/2735/58508/4584/1636/324/4968/7011/727897/10013/4524/94025	19
DOID:2468	psychotic disorder	25/932	202/7865	0.123762	1.04441	0.234442	0.440231	0.999353	0.980004	3897/9371/3782/85358/1139/50632/5595/4122/5609/4842/2778/2752/7804/1636/1956/6472/9783/6529/162514/4915/4855/5080/8911/4524/9901	25
DOID:4606	bile duct cancer	15/932	119/7865	0.12605	1.06372	0.256789	0.44086	0.999353	0.980004	50943/4255/3371/4851/4585/2778/58508/4584/324/4968/7011/727897/10013/4524/94025	15
DOID:2237	hepatitis	6/932	45/7865	0.133333	1.12518	0.308747	0.445824	0.999353	0.980004	1277/7015/540/4968/7018/6720	6
DOID:4138	bile duct disease	17/932	136/7865	0.125	1.05486	0.236589	0.446155	0.999353	0.980004	64241/5155/8482/1277/8788/8856/7498/2705/2678/4771/23120/1636/10840/1773/7422/8714/57194	17
DOID:898	autosomal dominant polycystic kidney disease	5/932	37/7865	0.135135	1.14038	0.313807	0.450533	0.999353	0.980004	23193/2318/9033/5310/6778	5
DOID:8778	Crohn's disease	9/932	70/7865	0.128571	1.08499	0.261877	0.451158	0.999353	0.980004	1139/6556/6584/3077/64127/7132/5228/7422/1293	9
DOID:10534	stomach cancer	30/932	245/7865	0.122449	1.03333	0.194302	0.453169	0.999353	0.980004	23030/283460/5727/23199/8216/7015/231/6786/80829/6817/2264/2735/58508/103/1636/324/2064/6714/51750/7011/1523/6648/4524/1293/57572/6778/4916/1788/7403/8085	30
DOID:0060091	cardiovascular organ benign neoplasm	4/932	29/7865	0.137931	1.16398	0.324345	0.455654	0.999353	0.980004	2034/2324/94/4855	4
DOID:12858	Huntington's disease	14/932	112/7865	0.125	1.05486	0.214368	0.458753	0.999353	0.980004	18/5152/28964/9611/3064/4804/26100/2752/55384/283131/1387/9001/55000/161176	14
DOID:9741	biliary tract disease	17/932	137/7865	0.124088	1.04716	0.20414	0.458775	0.999353	0.980004	64241/5155/8482/1277/8788/8856/7498/2705/2678/4771/23120/1636/10840/1773/7422/8714/57194	17
DOID:0060089	endocrine organ benign neoplasm	3/932	21/7865	0.142857	1.20555	0.3458	0.461231	0.999353	0.980004	3897/4149/6389	3
DOID:10575	calcium metabolism disease	3/932	21/7865	0.142857	1.20555	0.3458	0.461231	0.999353	0.980004	2767/2064/846	3
DOID:13533	osteopetrosis	3/932	21/7865	0.142857	1.20555	0.3458	0.461231	0.999353	0.980004	535/6522/79705	3
DOID:14018	alcoholic liver cirrhosis	3/932	21/7865	0.142857	1.20555	0.3458	0.461231	0.999353	0.980004	217/6648/4524	3
DOID:1729	retinal vascular occlusion	3/932	21/7865	0.142857	1.20555	0.3458	0.461231	0.999353	0.980004	3673/7422/4524	3
DOID:4948	gallbladder carcinoma	3/932	21/7865	0.142857	1.20555	0.3458	0.461231	0.999353	0.980004	5727/7015/1636	3
DOID:628	combined T cell and B cell immunodeficiency	3/932	21/7865	0.142857	1.20555	0.3458	0.461231	0.999353	0.980004	10235/3551/1794	3
DOID:8805	intermediate coronary syndrome	3/932	21/7865	0.142857	1.20555	0.3458	0.461231	0.999353	0.980004	3700/3673/1636	3
DOID:0050687	cell type cancer	56/932	464/7865	0.12069	1.01848	0.150454	0.462975	0.999353	0.980004	3897/23326/51176/3753/5155/10111/5727/2324/1021/4157/4162/8216/8788/1742/1641/7015/4255/3371/3996/65009/7482/4851/79633/4585/2264/2678/58508/4324/4763/10533/324/2064/1956/6900/6714/51750/4968/5228/7422/2260/1508/6480/284403/6648/10765/22992/5909/3993/23005/4524/55191/23476/208/4854/137196/8085	56
DOID:4079	heart valve disease	10/932	79/7865	0.126582	1.06821	0.223388	0.463186	0.999353	0.980004	51176/1277/4851/2316/1636/1956/54538/4772/4524/79068	10
DOID:576	proteinuria	21/932	171/7865	0.122807	1.03635	0.176191	0.46585	0.999353	0.980004	2013/57669/56997/4249/4842/6376/4627/26130/10677/1636/9722/23061/4868/7422/718/6648/3913/55806/6778/3911/51604	21
DOID:0050569	Seckel syndrome	2/932	13/7865	0.153846	1.29828	0.39462	0.466982	0.999353	0.980004	80254/80152	2
DOID:0110273	autosomal dominant limb-girdle muscular dystrophy	2/932	13/7865	0.153846	1.29828	0.39462	0.466982	0.999353	0.980004	4440/825	2
DOID:11949	Creutzfeldt-Jakob disease	2/932	13/7865	0.153846	1.29828	0.39462	0.466982	0.999353	0.980004	6804/4137	2
DOID:2729	dyskeratosis congenita	2/932	13/7865	0.153846	1.29828	0.39462	0.466982	0.999353	0.980004	7015/51750	2
DOID:3947	adrenal gland hyperfunction	2/932	13/7865	0.153846	1.29828	0.39462	0.466982	0.999353	0.980004	79798/2778	2
DOID:446	primary hyperaldosteronism	2/932	13/7865	0.153846	1.29828	0.39462	0.466982	0.999353	0.980004	79798/2778	2
DOID:0050866	oral squamous cell carcinoma	11/932	88/7865	0.125	1.05486	0.189724	0.473868	0.999353	0.980004	8312/84733/7015/196528/1500/2264/2064/1956/4524/57572/8085	11
DOID:0050777	Joubert syndrome	5/932	38/7865	0.131579	1.11037	0.250051	0.474624	0.999353	0.980004	27077/80184/56623/57545/95681	5
DOID:1588	thrombocytopenia	5/932	38/7865	0.131579	1.11037	0.250051	0.474624	0.999353	0.980004	5795/4627/3673/6714/4524	5
DOID:10273	heart conduction disease	15/932	122/7865	0.122951	1.03756	0.153302	0.481167	0.999353	0.980004	3753/6091/10021/783/51422/2946/2949/3785/55224/1636/6331/7273/7422/6720/6546	15
DOID:3907	lung squamous cell carcinoma	7/932	55/7865	0.127273	1.07403	0.202003	0.481558	0.999353	0.980004	5727/5795/7015/6817/2264/6714/8085	7
DOID:0060074	ductal carcinoma in situ	6/932	47/7865	0.12766	1.0773	0.194869	0.489289	0.999353	0.980004	7015/367/2064/6714/7422/4855	6
DOID:3454	brain infarction	30/932	249/7865	0.120482	1.01673	0.0983435	0.490999	0.999353	0.980004	8997/221692/5155/875/5582/5595/1641/217/4804/64127/4440/9759/10457/2752/1636/6529/4968/7132/7422/718/1508/146713/56963/4137/745/10014/4524/29924/2048/1788	30
DOID:0080005	bone remodeling disease	13/932	106/7865	0.122642	1.03495	0.132829	0.492255	0.999353	0.980004	1277/535/57592/139285/3667/4038/367/2137/1636/6522/6648/79705/4261	13
DOID:2560	morphine dependence	3/932	22/7865	0.136364	1.15075	0.259597	0.493091	0.999353	0.980004	2354/5595/27161	3
DOID:3213	demyelinating disease	17/932	140/7865	0.121429	1.02472	0.108186	0.496448	0.999353	0.980004	176/23095/1277/6556/774/5428/4327/4804/64127/2735/7132/1508/1464/4855/56963/4261/3831	17
DOID:1312	focal segmental glomerulosclerosis	5/932	39/7865	0.128205	1.0819	0.187988	0.498361	0.999353	0.980004	5076/1636/5909/64423/55806	5
DOID:3117	hepatobiliary benign neoplasm	5/932	39/7865	0.128205	1.0819	0.187988	0.498361	0.999353	0.980004	1277/4585/23318/4524/7249	5
DOID:62	aortic valve disease	5/932	39/7865	0.128205	1.0819	0.187988	0.498361	0.999353	0.980004	4851/1956/54538/4772/79068	5
DOID:1561	cognitive disorder	53/932	444/7865	0.119369	1.00734	0.0583681	0.500044	0.999353	0.980004	3897/51780/9371/18/51176/3782/85358/25825/1139/2354/50632/5428/4157/5595/4122/5609/9927/3667/4043/9611/4842/4804/23522/2563/2778/2752/7804/832/1636/1956/1137/9722/5414/6472/9783/6529/162514/4915/2260/4855/5080/5909/4137/58499/10014/8911/4524/408/9001/6326/2048/7249/9901	53
DOID:1934	dysostosis	7/932	56/7865	0.125	1.05486	0.151037	0.501316	0.999353	0.980004	9401/25885/1954/4038/2316/2260/5447	7
DOID:0050702	neonatal period electroclinical syndrome	2/932	14/7865	0.142857	1.20555	0.282218	0.507204	0.999353	0.980004	3785/2775	2
DOID:0050758	metabolic acidosis	2/932	14/7865	0.142857	1.20555	0.282218	0.507204	0.999353	0.980004	4627/10991	2
DOID:3095	germ cell and embryonal cancer	2/932	14/7865	0.142857	1.20555	0.282218	0.507204	0.999353	0.980004	7015/7482	2
DOID:321	tropical spastic paraparesis	2/932	14/7865	0.142857	1.20555	0.282218	0.507204	0.999353	0.980004	50943/718	2
DOID:3319	lymphangioleiomyomatosis	2/932	14/7865	0.142857	1.20555	0.282218	0.507204	0.999353	0.980004	7248/7249	2
DOID:3652	Leigh disease	2/932	14/7865	0.142857	1.20555	0.282218	0.507204	0.999353	0.980004	6389/6648	2
DOID:4677	keratitis	2/932	14/7865	0.142857	1.20555	0.282218	0.507204	0.999353	0.980004	4585/5080	2
DOID:571	median neuropathy	2/932	14/7865	0.142857	1.20555	0.282218	0.507204	0.999353	0.980004	2064/1956	2
DOID:572	mononeuritis of upper limb and mononeuritis multiplex	2/932	14/7865	0.142857	1.20555	0.282218	0.507204	0.999353	0.980004	2064/1956	2
DOID:8544	chronic fatigue syndrome	2/932	14/7865	0.142857	1.20555	0.282218	0.507204	0.999353	0.980004	6376/7422	2
DOID:4905	pancreatic carcinoma	15/932	124/7865	0.120968	1.02083	0.0857077	0.507785	0.999353	0.980004	3897/1021/5595/5602/4255/4585/4584/1636/6714/4087/5080/727897/7249/4916/1107	15
DOID:10591	pre-eclampsia	17/932	141/7865	0.120567	1.01745	0.0766525	0.508903	0.999353	0.980004	55503/56302/90/2034/6091/4012/118/1636/2064/5371/54538/4968/5228/7422/93/718/1387	17
DOID:5603	T-cell acute lymphoblastic leukemia	4/932	31/7865	0.129032	1.08888	0.181792	0.509462	0.999353	0.980004	3718/50943/4851/1788	4
DOID:12361	Graves' disease	6/932	48/7865	0.125	1.05486	0.139761	0.510611	0.999353	0.980004	8034/4968/721/7422/720/4524	6
DOID:6432	pulmonary hypertension	22/932	184/7865	0.119565	1.00899	0.0452501	0.516771	0.999353	0.980004	2034/5155/1277/488/5595/7015/3371/6376/1500/64344/9759/94/1956/1373/5228/440275/2260/846/6546/55512/3777/10014	22
DOID:2723	dermatitis	13/932	108/7865	0.12037	1.01579	0.0605645	0.52072	0.999353	0.980004	1294/977/84283/4804/6376/3551/6868/81704/5339/162514/7422/718/3675	13
DOID:9261	nasopharynx carcinoma	7/932	57/7865	0.122807	1.03635	0.100978	0.520825	0.999353	0.980004	55818/7015/2264/58508/6714/7422/727897	7
DOID:3121	gallbladder cancer	5/932	40/7865	0.125	1.05486	0.127519	0.521677	0.999353	0.980004	5727/7015/2735/1636/324	5
DOID:583	hemolytic anemia	5/932	40/7865	0.125	1.05486	0.127519	0.521677	0.999353	0.980004	146059/286/1727/9780/2821	5
DOID:10223	dermatomyositis	3/932	23/7865	0.130435	1.10072	0.177349	0.523985	0.999353	0.980004	6091/6376/57505	3
DOID:1432	blindness	3/932	23/7865	0.130435	1.10072	0.177349	0.523985	0.999353	0.980004	57709/375775/51168	3
DOID:3744	cervical squamous cell carcinoma	3/932	23/7865	0.130435	1.10072	0.177349	0.523985	0.999353	0.980004	6367/50943/103	3
DOID:8515	Cor pulmonale	3/932	23/7865	0.130435	1.10072	0.177349	0.523985	0.999353	0.980004	9927/6376/3777	3
DOID:3770	pulmonary fibrosis	14/932	117/7865	0.119658	1.00978	0.0390591	0.52763	0.999353	0.980004	6440/1277/6367/7015/9927/4851/1636/1956/8837/4915/4087/727897/27087/23476	14
DOID:3908	lung non-small cell carcinoma	40/932	338/7865	0.118343	0.998679	-0.00909866	0.529959	0.999353	0.980004	3897/51780/51614/2034/8312/7917/1139/5727/6091/5795/23705/6241/1021/5579/5609/7015/4851/6786/10320/6817/4585/9922/2264/58508/4771/4763/2064/1956/6714/6389/7132/771/7422/2260/1523/6597/22992/3482/7403/8085	40
DOID:10825	essential hypertension	4/932	32/7865	0.125	1.05486	0.113998	0.535449	0.999353	0.980004	221692/488/118/79068	4
DOID:3407	carotid artery disease	7/932	58/7865	0.12069	1.01848	0.051792	0.540045	0.999353	0.980004	3077/9927/7498/5228/6648/4524/3339	7
DOID:8618	oral cavity cancer	12/932	101/7865	0.118812	1.00263	0.00977015	0.542528	0.999353	0.980004	8312/84733/7015/196528/1500/2264/54856/2064/1956/4524/57572/8085	12
DOID:5082	liver cirrhosis	25/932	212/7865	0.117925	0.995146	-0.0262656	0.543098	0.999353	0.980004	22846/8312/5155/1277/10111/3077/50943/4142/9020/217/1605/3594/3172/3700/2264/2752/2678/103/1636/1773/1956/5228/7422/6648/4524	25
DOID:5409	lung small cell carcinoma	5/932	41/7865	0.121951	1.02913	0.0685555	0.544514	0.999353	0.980004	4149/4851/4524/7403/8085	5
DOID:0002116	pterygium	2/932	15/7865	0.133333	1.12518	0.177914	0.54539	0.999353	0.980004	4968/7422	2
DOID:0050852	limb ischemia	2/932	15/7865	0.133333	1.12518	0.177914	0.54539	0.999353	0.980004	7422/2260	2
DOID:10892	hypospadias	2/932	15/7865	0.133333	1.12518	0.177914	0.54539	0.999353	0.980004	367/10046	2
DOID:12134	factor VIII deficiency	2/932	15/7865	0.133333	1.12518	0.177914	0.54539	0.999353	0.980004	718/4524	2
DOID:1279	ocular motility disease	2/932	15/7865	0.133333	1.12518	0.177914	0.54539	0.999353	0.980004	6091/5080	2
DOID:13099	Moyamoya disease	2/932	15/7865	0.133333	1.12518	0.177914	0.54539	0.999353	0.980004	221692/57674	2
DOID:13543	hyperparathyroidism	2/932	15/7865	0.133333	1.12518	0.177914	0.54539	0.999353	0.980004	55503/846	2
DOID:175	vascular cancer	2/932	15/7865	0.133333	1.12518	0.177914	0.54539	0.999353	0.980004	4851/4855	2
DOID:176	cardiovascular cancer	2/932	15/7865	0.133333	1.12518	0.177914	0.54539	0.999353	0.980004	4851/4855	2
DOID:2741	bilirubin metabolic disorder	2/932	15/7865	0.133333	1.12518	0.177914	0.54539	0.999353	0.980004	8714/6648	2
DOID:9409	diabetes insipidus	2/932	15/7865	0.133333	1.12518	0.177914	0.54539	0.999353	0.980004	6786/9810	2
DOID:11162	respiratory failure	8/932	67/7865	0.119403	1.00762	0.0229737	0.547481	0.999353	0.980004	2034/6440/3340/7132/7422/718/6648/4638	8
DOID:2030	anxiety disorder	8/932	67/7865	0.119403	1.00762	0.0229737	0.547481	0.999353	0.980004	3897/51780/51176/9611/4915/58499/6326/7249	8
DOID:447	renal tubular transport disease	6/932	50/7865	0.12	1.01266	0.0329273	0.55219	0.999353	0.980004	26249/535/65268/3172/1508/23327	6
DOID:13025	retinopathy of prematurity	3/932	24/7865	0.125	1.05486	0.0986748	0.553814	0.999353	0.980004	4851/4842/7422	3
DOID:5154	borna disease	3/932	24/7865	0.125	1.05486	0.0986748	0.553814	0.999353	0.980004	6376/4915/4916	3
DOID:5844	myocardial infarction	41/932	350/7865	0.117143	0.98855	-0.0803425	0.557923	0.999353	0.980004	1462/221458/3816/2034/221692/1277/10111/3033/3077/9927/440823/3371/217/4043/1605/3700/3673/7804/10533/118/1636/1457/7273/7132/5228/7422/846/1859/718/1508/4087/6648/51085/4035/4524/8764/1293/3675/79068/4261/7403	41
DOID:417	autoimmune disease	39/932	333/7865	0.117117	0.988333	-0.0797635	0.558279	0.999353	0.980004	23030/6556/29933/8034/27032/6304/6367/51564/9711/50943/9020/22861/64127/6376/9219/2705/4650/10533/1636/79026/81704/1773/6625/4968/7132/5228/721/7422/718/720/1508/6648/4855/283463/4524/1788/4261/547/94025	39
DOID:1923	disorder of sexual development	7/932	59/7865	0.118644	1.00122	0.00344419	0.558943	0.999353	0.980004	84733/1646/367/2288/57647/90627/7026	7
DOID:0080524	thyroid gland adenocarcinoma	4/932	33/7865	0.121212	1.02289	0.0483095	0.560726	0.999353	0.980004	51176/5909/23476/8085	4
DOID:0080525	differentiated high-grade thyroid carcinoma	4/932	33/7865	0.121212	1.02289	0.0483095	0.560726	0.999353	0.980004	51176/5909/23476/8085	4
DOID:1591	renovascular hypertension	4/932	33/7865	0.121212	1.02289	0.0483095	0.560726	0.999353	0.980004	4842/55869/1636/1859	4
DOID:848	arthritis	27/932	231/7865	0.116883	0.986358	-0.077157	0.562082	0.999353	0.980004	176/2034/5155/7917/1139/1277/6556/6367/7535/3077/4689/6376/58508/538/9507/7132/5228/721/7422/2260/718/6648/4855/4772/4524/9612/4261	27
DOID:9538	multiple myeloma	11/932	94/7865	0.117021	0.987524	-0.044614	0.565913	0.999353	0.980004	6091/3077/7015/7498/1636/5371/7422/6648/4524/3482/79068	11
DOID:2152	ovary epithelial cancer	9/932	77/7865	0.116883	0.986358	-0.044104	0.570614	0.999353	0.980004	3897/23095/26085/389/55160/9472/4087/208/94025	9
DOID:5041	esophageal cancer	18/932	155/7865	0.116129	0.979994	-0.092227	0.574557	0.999353	0.980004	8312/1139/5727/7015/4255/6817/2264/58508/23136/1956/79813/771/200424/1508/6648/10765/7403/8085	18
DOID:9452	steatotic liver disease	23/932	198/7865	0.116162	0.980269	-0.103093	0.574718	0.999353	0.980004	79602/64241/1277/5580/3077/9927/3667/217/2678/1373/51548/51092/2260/8714/2194/1508/6720/6648/51085/23417/133522/4524/79068	23
DOID:2671	transitional cell carcinoma	10/932	86/7865	0.116279	0.981261	-0.0640637	0.575796	0.999353	0.980004	10111/7015/4324/324/2064/1956/4968/1508/4524/23476	10
DOID:0060224	atrial fibrillation	7/932	60/7865	0.116667	0.984531	-0.0440968	0.577488	0.999353	0.980004	3753/6091/1636/6331/7273/7422/6546	7
DOID:9562	primary ciliary dyskinesia	7/932	60/7865	0.116667	0.984531	-0.0440968	0.577488	0.999353	0.980004	2622/85452/55130/56171/79925/1770/5125	7
DOID:3526	cerebral infarction	24/932	207/7865	0.115942	0.978416	-0.115377	0.578883	0.999353	0.980004	8997/221692/875/5582/5595/4804/64127/9759/2752/1636/6529/4968/7132/7422/718/146713/56963/4137/745/10014/4524/29924/2048/1788	24
DOID:13580	cholestasis	14/932	121/7865	0.115702	0.976395	-0.0959369	0.580801	0.999353	0.980004	64241/5155/8482/1277/8788/8856/7498/2705/2678/23120/1636/10840/8714/57194	14
DOID:0050718	vitamin metabolic disorder	2/932	16/7865	0.125	1.05486	0.0805266	0.581456	0.999353	0.980004	875/55163	2
DOID:11716	prediabetes syndrome	2/932	16/7865	0.125	1.05486	0.0805266	0.581456	0.999353	0.980004	9927/6522	2
DOID:2999	granulosa cell tumor	2/932	16/7865	0.125	1.05486	0.0805266	0.581456	0.999353	0.980004	4255/7422	2
DOID:9446	cholangitis	2/932	16/7865	0.125	1.05486	0.0805266	0.581456	0.999353	0.980004	1773/7422	2
DOID:9669	senile cataract	2/932	16/7865	0.125	1.05486	0.0805266	0.581456	0.999353	0.980004	4968/79068	2
DOID:987	alopecia	2/932	16/7865	0.125	1.05486	0.0805266	0.581456	0.999353	0.980004	162514/55806	2
DOID:9993	hypoglycemia	2/932	16/7865	0.125	1.05486	0.0805266	0.581456	0.999353	0.980004	3172/208	2
DOID:192	sex cord-gonadal stromal tumor	3/932	25/7865	0.12	1.01266	0.0232459	0.582499	0.999353	0.980004	5155/4255/7422	3
DOID:6195	conjunctivitis	3/932	25/7865	0.12	1.01266	0.0232459	0.582499	0.999353	0.980004	3371/4585/718	3
DOID:0050570	congenital disorder of glycosylation type I	4/932	34/7865	0.117647	0.992805	-0.0154149	0.585236	0.999353	0.980004	5372/10195/56052/4351	4
DOID:0050855	renal fibrosis	4/932	34/7865	0.117647	0.992805	-0.0154149	0.585236	0.999353	0.980004	7498/6868/1636/6778	4
DOID:2526	prostate adenocarcinoma	4/932	34/7865	0.117647	0.992805	-0.0154149	0.585236	0.999353	0.980004	274/367/3551/208	4
DOID:2007	degeneration of macula and posterior pole	6/932	52/7865	0.115385	0.973712	-0.0697288	0.592081	0.999353	0.980004	24/5155/7422/718/6648/4524	6
DOID:2527	nephrosis	14/932	122/7865	0.114754	0.968392	-0.129002	0.593716	0.999353	0.980004	2013/56997/4842/6376/26130/10677/1636/9722/23061/4868/6648/3913/6778/3911	14
DOID:2559	opiate dependence	7/932	61/7865	0.114754	0.968392	-0.090861	0.595651	0.999353	0.980004	18/2354/5595/27161/217/3763/7422	7
DOID:4195	hyperglycemia	8/932	70/7865	0.114286	0.964439	-0.109568	0.599197	0.999353	0.980004	79602/2034/5727/5579/231/7018/5080/3339	8
DOID:6000	congestive heart failure	30/932	261/7865	0.114943	0.969982	-0.180823	0.601243	0.999353	0.980004	176/3753/5152/488/6584/7528/2869/5579/4142/9927/4842/4804/6376/6868/1636/2064/8837/1137/9722/6331/23467/5228/5333/1859/6546/6648/3777/11188/408/79068	30
DOID:9455	lipid storage disease	30/932	261/7865	0.114943	0.969982	-0.180823	0.601243	0.999353	0.980004	79602/64241/1277/1203/5580/3077/9927/3667/1200/217/4668/2678/1636/8722/1373/1185/51548/51092/2260/8714/2194/1508/6720/6648/51085/23417/133522/4524/23400/79068	30
DOID:3342	bone inflammation disease	28/932	244/7865	0.114754	0.968392	-0.183891	0.603379	0.999353	0.980004	176/2034/5155/7917/1139/1277/6556/6367/7535/3077/4689/6376/58508/538/9507/1636/7132/5228/721/7422/2260/718/6648/4855/4772/4524/9612/4261	28
DOID:12241	beta thalassemia	3/932	26/7865	0.115385	0.973712	-0.0492239	0.609984	0.999353	0.980004	1277/3077/7015	3
DOID:13207	proliferative diabetic retinopathy	3/932	26/7865	0.115385	0.973712	-0.0492239	0.609984	0.999353	0.980004	5155/7422/1293	3
DOID:1852	intrahepatic cholestasis	3/932	26/7865	0.115385	0.973712	-0.0492239	0.609984	0.999353	0.980004	8482/23120/57194	3
DOID:255	hemangioma	3/932	26/7865	0.115385	0.973712	-0.0492239	0.609984	0.999353	0.980004	2034/94/4855	3
DOID:397	restrictive cardiomyopathy	3/932	26/7865	0.115385	0.973712	-0.0492239	0.609984	0.999353	0.980004	5580/57644/1636	3
DOID:0060005	autoimmune disease of endocrine system	7/932	62/7865	0.112903	0.952772	-0.136877	0.613407	0.999353	0.980004	8034/2705/4968/721/7422/720/4524	7
DOID:5212	congenital disorder of glycosylation	7/932	62/7865	0.112903	0.952772	-0.136877	0.613407	0.999353	0.980004	2590/10159/5372/10195/56052/4351/29926	7
DOID:633	myositis	7/932	62/7865	0.112903	0.952772	-0.136877	0.613407	0.999353	0.980004	6091/6376/1605/57644/57505/7132/6648	7
DOID:10652	Alzheimer's disease	47/932	409/7865	0.114914	0.969745	-0.230399	0.615081	0.999353	0.980004	3897/18/1917/25825/5155/1139/5579/3077/1742/5602/9927/3667/217/4043/1454/4842/4804/3551/119391/2778/2752/7804/538/6868/1636/324/322/1759/1137/6625/4915/7132/5333/7422/2260/718/6546/6648/4855/84867/4035/4137/6653/7249/1778/3831/3749	47
DOID:11400	pyelonephritis	2/932	17/7865	0.117647	0.992805	-0.0108881	0.615369	0.999353	0.980004	1636/5228	2
DOID:2340	craniosynostosis	2/932	17/7865	0.117647	0.992805	-0.0108881	0.615369	0.999353	0.980004	2316/5447	2
DOID:2744	pyelitis	2/932	17/7865	0.117647	0.992805	-0.0108881	0.615369	0.999353	0.980004	1636/5228	2
DOID:8432	polycythemia	2/932	17/7865	0.117647	0.992805	-0.0108881	0.615369	0.999353	0.980004	2034/1636	2
DOID:9778	irritable bowel syndrome	2/932	17/7865	0.117647	0.992805	-0.0108881	0.615369	0.999353	0.980004	51085/2048	2
DOID:0080855	Parkinsonism	8/932	71/7865	0.112676	0.950855	-0.152509	0.615767	0.999353	0.980004	18/2674/4842/4804/6376/1956/6714/4137	8
DOID:680	tauopathy	48/932	418/7865	0.114833	0.969054	-0.238384	0.617933	0.999353	0.980004	3897/51466/18/1917/25825/5155/1139/5579/3077/1742/5602/9927/3667/217/4043/1454/4842/4804/3551/119391/2778/2752/7804/538/6868/1636/324/322/1759/1137/6625/4915/7132/5333/7422/2260/718/6546/6648/4855/84867/4035/4137/6653/7249/1778/3831/3749	48
DOID:480	movement disease	16/932	142/7865	0.112676	0.950855	-0.216669	0.625032	0.999353	0.980004	18/85300/10159/8398/2674/4842/4804/6376/1956/6714/9256/4968/4137/2775/1293/773	16
DOID:1247	blood coagulation disease	13/932	116/7865	0.112069	0.945732	-0.215883	0.628762	0.999353	0.980004	342618/5795/10235/2677/6786/8943/4627/3673/23218/6714/718/4524/2048	13
DOID:7693	abdominal aortic aneurysm	6/932	54/7865	0.111111	0.937649	-0.168561	0.630024	0.999353	0.980004	6272/4629/1636/6648/4524/79068	6
DOID:543	dystonia	5/932	45/7865	0.111111	0.937649	-0.153785	0.630164	0.999353	0.980004	85300/8398/9256/1293/773	5
DOID:1532	pleural disease	3/932	27/7865	0.111111	0.937649	-0.118985	0.63623	0.999353	0.980004	201163/8398/3371	3
DOID:2355	anemia	21/932	187/7865	0.112299	0.947677	-0.265495	0.638983	0.999353	0.980004	1277/3077/146059/286/7015/1785/22909/4600/3673/538/1636/324/1759/1727/7132/7018/6522/84464/4524/9780/2821	21
DOID:8947	diabetic retinopathy	17/932	152/7865	0.111842	0.943818	-0.256436	0.639094	0.999353	0.980004	5155/6091/3077/9927/231/4883/4842/114803/3673/2752/2678/1636/1956/5228/7422/4524/1293	17
DOID:0060340	ciliopathy	15/932	135/7865	0.111111	0.937649	-0.26791	0.645714	0.999353	0.980004	2622/55717/85452/27077/80184/55130/5871/165186/56171/79925/56623/57545/1770/5125/95681	15
DOID:0081332	progeroid syndrome	2/932	18/7865	0.111111	0.937649	-0.097095	0.647131	0.999353	0.980004	5428/51548	2
DOID:10603	glucose intolerance	2/932	18/7865	0.111111	0.937649	-0.097095	0.647131	0.999353	0.980004	79602/5080	2
DOID:11204	allergic conjunctivitis	2/932	18/7865	0.111111	0.937649	-0.097095	0.647131	0.999353	0.980004	3371/4585	2
DOID:13001	carotid stenosis	2/932	18/7865	0.111111	0.937649	-0.097095	0.647131	0.999353	0.980004	9927/4524	2
DOID:13608	biliary atresia	2/932	18/7865	0.111111	0.937649	-0.097095	0.647131	0.999353	0.980004	8788/2678	2
DOID:1993	rectum cancer	2/932	18/7865	0.111111	0.937649	-0.097095	0.647131	0.999353	0.980004	6778/7403	2
DOID:4961	bone marrow disease	2/932	18/7865	0.111111	0.937649	-0.097095	0.647131	0.999353	0.980004	2034/1636	2
DOID:0050861	colorectal adenocarcinoma	7/932	64/7865	0.109375	0.922998	-0.226769	0.647618	0.999353	0.980004	5595/79930/64127/771/11283/64220/6598	7
DOID:8577	ulcerative colitis	8/932	73/7865	0.109589	0.924805	-0.236645	0.647791	0.999353	0.980004	1139/1277/6556/389/7422/80781/1293/2048	8
DOID:2154	nephroblastoma	6/932	55/7865	0.109091	0.920601	-0.216641	0.648204	0.999353	0.980004	5076/7015/2064/7422/4524/3482	6
DOID:5199	ureteral obstruction	6/932	55/7865	0.109091	0.920601	-0.216641	0.648204	0.999353	0.980004	5155/1277/5595/1636/7132/112	6
DOID:1824	status epilepticus	13/932	118/7865	0.110169	0.929703	-0.282086	0.65382	0.999353	0.980004	176/18/5428/5579/6376/6714/4968/5228/6546/6648/3777/9885/3749	13
DOID:0081312	T-cell non-Hodgkin lymphoma	3/932	28/7865	0.107143	0.904162	-0.186257	0.661216	0.999353	0.980004	3718/2260/6648	3
DOID:10123	pigmentation disease	3/932	28/7865	0.107143	0.904162	-0.186257	0.661216	0.999353	0.980004	4157/8924/103	3
DOID:4928	intrahepatic cholangiocarcinoma	3/932	28/7865	0.107143	0.904162	-0.186257	0.661216	0.999353	0.980004	50943/58508/7011	3
DOID:9065	leishmaniasis	3/932	28/7865	0.107143	0.904162	-0.186257	0.661216	0.999353	0.980004	1277/6556/50943	3
DOID:9406	hypopituitarism	3/932	28/7865	0.107143	0.904162	-0.186257	0.661216	0.999353	0.980004	6091/55512/4524	3
DOID:120	female reproductive organ cancer	37/932	329/7865	0.112462	0.949049	-0.346138	0.661485	0.999353	0.980004	55818/3897/23095/55904/51176/1917/26085/5155/6367/875/6241/3077/50943/5595/4255/389/4851/10615/64127/367/6817/55160/103/324/2064/4968/7132/7329/9472/4087/6648/4855/4297/4524/9612/208/94025	37
DOID:8398	osteoarthritis	10/932	92/7865	0.108696	0.917265	-0.292655	0.66336	0.999353	0.980004	176/2034/7917/1277/6367/3077/538/2260/4772/9612	10
DOID:2115	B cell deficiency	5/932	47/7865	0.106383	0.897749	-0.257773	0.669109	0.999353	0.980004	6929/9138/10320/81704/975	5
DOID:0050524	maturity-onset diabetes of the young	2/932	19/7865	0.105263	0.888299	-0.178722	0.676775	0.999353	0.980004	6928/3172	2
DOID:12326	chronic pulmonary heart disease	2/932	19/7865	0.105263	0.888299	-0.178722	0.676775	0.999353	0.980004	9927/3777	2
DOID:14557	primary pulmonary hypertension	2/932	19/7865	0.105263	0.888299	-0.178722	0.676775	0.999353	0.980004	9927/3777	2
DOID:670	amphetamine abuse	2/932	19/7865	0.105263	0.888299	-0.178722	0.676775	0.999353	0.980004	2354/55869	2
DOID:809	cocaine abuse	2/932	19/7865	0.105263	0.888299	-0.178722	0.676775	0.999353	0.980004	2354/5595	2
DOID:9282	ocular hypertension	2/932	19/7865	0.105263	0.888299	-0.178722	0.676775	0.999353	0.980004	2735/718	2
DOID:784	chronic kidney disease	21/932	191/7865	0.109948	0.927831	-0.370192	0.677962	0.999353	0.980004	79602/3816/5076/22937/1277/4142/7015/3667/4842/4627/7498/1636/4868/7132/5228/8714/846/11346/51085/4524/1293	21
DOID:9974	drug dependence	8/932	75/7865	0.106667	0.900143	-0.318573	0.678228	0.999353	0.980004	18/2354/5595/27161/217/3763/57554/7422	8
DOID:3393	coronary artery disease	51/932	453/7865	0.112583	0.950068	-0.401354	0.678331	0.999353	0.980004	1462/8997/221458/3816/2034/221692/1277/10111/3033/875/3077/9927/440823/3371/3667/217/29995/4043/4804/64127/1605/3700/3673/7804/10533/118/1636/1457/1185/7273/4968/7132/5228/7422/846/1859/718/1508/6720/4087/6648/51085/4035/4524/4638/8764/1293/3675/79068/4261/7403	51
DOID:28	endocrine system disease	45/932	401/7865	0.112219	0.947002	-0.399405	0.678875	0.999353	0.980004	3897/10587/55503/55717/3816/9101/50940/5155/488/6091/84733/8985/50943/4131/7067/6905/26012/1641/53905/1646/9611/4842/4804/79798/64127/367/6376/7498/6928/2288/2778/4130/622/57647/90627/6389/7026/2260/846/1508/55512/6648/4524/4261/64072	45
DOID:3310	atopic dermatitis	7/932	66/7865	0.106061	0.895029	-0.313973	0.679982	0.999353	0.980004	84283/4804/6376/6868/81704/162514/718	7
DOID:3211	lysosomal storage disease	33/932	297/7865	0.111111	0.937649	-0.401606	0.68316	0.999353	0.980004	79602/64241/1277/1203/5580/138050/3077/9927/3667/23163/1200/217/4668/2678/4125/1636/8722/1373/1185/51548/51092/2260/8714/2194/1508/6720/6648/51085/23417/133522/4524/23400/79068	33
DOID:0081445	sickle cell disease	3/932	29/7865	0.103448	0.872984	-0.251235	0.684935	0.999353	0.980004	5228/718/4524	3
DOID:0090070	hypogonadotropic hypogonadism	3/932	29/7865	0.103448	0.872984	-0.251235	0.684935	0.999353	0.980004	55717/26012/2260	3
DOID:10923	sickle cell anemia	3/932	29/7865	0.103448	0.872984	-0.251235	0.684935	0.999353	0.980004	5228/718/4524	3
DOID:1935	Bardet-Biedl syndrome	3/932	29/7865	0.103448	0.872984	-0.251235	0.684935	0.999353	0.980004	582/80184/26160	3
DOID:7147	ankylosing spondylitis	3/932	29/7865	0.103448	0.872984	-0.251235	0.684935	0.999353	0.980004	1636/5228/4524	3
DOID:11394	adult respiratory distress syndrome	5/932	48/7865	0.104167	0.879046	-0.30817	0.687539	0.999353	0.980004	6440/7132/718/6648/4638	5
DOID:0060001	withdrawal disorder	4/932	39/7865	0.102564	0.865522	-0.308661	0.69499	0.999353	0.980004	2354/5595/27161/6529	4
DOID:9976	heroin dependence	4/932	39/7865	0.102564	0.865522	-0.308661	0.69499	0.999353	0.980004	18/2354/217/3763	4
DOID:11832	visual epilepsy	14/932	131/7865	0.10687	0.901861	-0.415284	0.70109	0.999353	0.980004	51780/18/5155/6792/53615/4131/1641/4804/2752/57465/10991/7132/2260/4204	14
DOID:2277	gonadal disease	10/932	95/7865	0.105263	0.888299	-0.401585	0.702991	0.999353	0.980004	55717/84733/26012/1646/367/2288/57647/90627/7026/2260	10
DOID:0050704	childhood electroclinical syndrome	2/932	20/7865	0.1	0.843884	-0.256292	0.704358	0.999353	0.980004	8527/773	2
DOID:12177	common variable immunodeficiency	2/932	20/7865	0.1	0.843884	-0.256292	0.704358	0.999353	0.980004	10320/975	2
DOID:2475	chronic conjunctivitis	2/932	20/7865	0.1	0.843884	-0.256292	0.704358	0.999353	0.980004	3371/4585	2
DOID:2870	endometrial adenocarcinoma	2/932	20/7865	0.1	0.843884	-0.256292	0.704358	0.999353	0.980004	6241/5595	2
DOID:3042	allergic contact dermatitis	8/932	77/7865	0.103896	0.876763	-0.398422	0.706993	0.999353	0.980004	84283/4804/6376/6868/81704/162514/7422/718	8
DOID:0081292	traumatic brain injury	3/932	30/7865	0.1	0.843884	-0.314092	0.707391	0.999353	0.980004	10846/4137/79068	3
DOID:12306	vitiligo	3/932	30/7865	0.1	0.843884	-0.314092	0.707391	0.999353	0.980004	22861/720/6648	3
DOID:2121	ectodermal dysplasia	3/932	30/7865	0.1	0.843884	-0.314092	0.707391	0.999353	0.980004	5818/54084/83999	3
DOID:9975	cocaine dependence	3/932	30/7865	0.1	0.843884	-0.314092	0.707391	0.999353	0.980004	2354/5595/57554	3
DOID:305	carcinoma	24/932	221/7865	0.108597	0.916435	-0.461985	0.708845	0.999353	0.980004	51176/10111/5727/2324/1742/7015/3996/4851/79633/4585/58508/4324/324/2064/1956/6714/4968/1508/5909/3993/4524/23476/4854/8085	24
DOID:0060036	intrinsic cardiomyopathy	40/932	362/7865	0.110497	0.932469	-0.482294	0.709623	0.999353	0.980004	7414/3753/57158/1917/11155/5152/2318/783/51422/5579/5580/3077/4142/8216/1837/23054/3385/6786/1605/57644/165904/3785/808/1636/57538/2064/1956/6331/6389/7168/7273/7026/5310/7329/1859/80781/84444/6648/4776/84033	40
DOID:0060309	syndromic X-linked intellectual disability	7/932	68/7865	0.102941	0.868704	-0.398667	0.710405	0.999353	0.980004	10159/51132/1454/10943/55869/10765/4204	7
DOID:5679	retinal disease	27/932	248/7865	0.108871	0.918745	-0.47671	0.712382	0.999353	0.980004	2670/80184/5155/94233/9187/6091/6295/3077/9927/231/4883/4851/4842/114803/3673/2752/2678/1636/1956/162514/5228/7070/7422/2260/5080/4524/1293	27
DOID:1875	impotence	4/932	40/7865	0.1	0.843884	-0.362914	0.714247	0.999353	0.980004	4162/4842/9759/5029	4
DOID:1876	sexual dysfunction	4/932	40/7865	0.1	0.843884	-0.362914	0.714247	0.999353	0.980004	4162/4842/9759/5029	4
DOID:0050440	familial partial lipodystrophy	1/932	10/7865	0.1	0.843884	-0.18111	0.716932	0.999353	0.980004	3991	1
DOID:0050591	tooth agenesis	1/932	10/7865	0.1	0.843884	-0.18111	0.716932	0.999353	0.980004	54084	1
DOID:0050632	oculocutaneous albinism	1/932	10/7865	0.1	0.843884	-0.18111	0.716932	0.999353	0.980004	4157	1
DOID:0050685	small cell carcinoma	1/932	10/7865	0.1	0.843884	-0.18111	0.716932	0.999353	0.980004	7015	1
DOID:0050730	coenzyme Q10 deficiency disease	1/932	10/7865	0.1	0.843884	-0.18111	0.716932	0.999353	0.980004	56997	1
DOID:0080299	partial lipodystrophy	1/932	10/7865	0.1	0.843884	-0.18111	0.716932	0.999353	0.980004	3991	1
DOID:0080685	aortic dissection	1/932	10/7865	0.1	0.843884	-0.18111	0.716932	0.999353	0.980004	221458	1
DOID:0080719	congenital myopathy 6	1/932	10/7865	0.1	0.843884	-0.18111	0.716932	0.999353	0.980004	57644	1
DOID:0080841	pemphigoid	1/932	10/7865	0.1	0.843884	-0.18111	0.716932	0.999353	0.980004	7422	1
DOID:0110454	dilated cardiomyopathy 1S	1/932	10/7865	0.1	0.843884	-0.18111	0.716932	0.999353	0.980004	57644	1
DOID:0111267	hyaline body myopathy	1/932	10/7865	0.1	0.843884	-0.18111	0.716932	0.999353	0.980004	57644	1
DOID:0111269	autosomal dominant hyaline body myopathy	1/932	10/7865	0.1	0.843884	-0.18111	0.716932	0.999353	0.980004	57644	1
DOID:0111602	distal arthrogryposis type 2B3	1/932	10/7865	0.1	0.843884	-0.18111	0.716932	0.999353	0.980004	57644	1
DOID:0111604	Freeman-Sheldon syndrome	1/932	10/7865	0.1	0.843884	-0.18111	0.716932	0.999353	0.980004	57644	1
DOID:0111605	distal arthrogryposis type 2A	1/932	10/7865	0.1	0.843884	-0.18111	0.716932	0.999353	0.980004	57644	1
DOID:0112234	microlissencephaly	1/932	10/7865	0.1	0.843884	-0.18111	0.716932	0.999353	0.980004	7277	1
DOID:1029	familial periodic paralysis	1/932	10/7865	0.1	0.843884	-0.18111	0.716932	0.999353	0.980004	779	1
DOID:11870	Pick's disease	1/932	10/7865	0.1	0.843884	-0.18111	0.716932	0.999353	0.980004	4137	1
DOID:1210	optic neuritis	1/932	10/7865	0.1	0.843884	-0.18111	0.716932	0.999353	0.980004	6648	1
DOID:2581	chondrodysplasia punctata	1/932	10/7865	0.1	0.843884	-0.18111	0.716932	0.999353	0.980004	10013	1
DOID:2696	Leydig cell tumor	1/932	10/7865	0.1	0.843884	-0.18111	0.716932	0.999353	0.980004	5155	1
DOID:2938	Epstein-Barr virus infectious disease	1/932	10/7865	0.1	0.843884	-0.18111	0.716932	0.999353	0.980004	50943	1
DOID:3669	intermittent claudication	1/932	10/7865	0.1	0.843884	-0.18111	0.716932	0.999353	0.980004	2034	1
DOID:3892	insulinoma	1/932	10/7865	0.1	0.843884	-0.18111	0.716932	0.999353	0.980004	1523	1
DOID:450	myotonic disease	1/932	10/7865	0.1	0.843884	-0.18111	0.716932	0.999353	0.980004	11155	1
DOID:653	purine-pyrimidine metabolic disorder	1/932	10/7865	0.1	0.843884	-0.18111	0.716932	0.999353	0.980004	7498	1
DOID:9098	sebaceous gland disease	1/932	10/7865	0.1	0.843884	-0.18111	0.716932	0.999353	0.980004	7132	1
DOID:865	vasculitis	9/932	87/7865	0.103448	0.872984	-0.436772	0.717713	0.999353	0.980004	6556/2674/64127/6376/3673/4240/1636/7132/7422	9
DOID:1459	hypothyroidism	13/932	124/7865	0.104839	0.884717	-0.474401	0.723176	0.999353	0.980004	3897/488/8985/50943/4131/7067/1641/53905/9611/4804/4130/6648/4524	13
DOID:2583	agammaglobulinemia	3/932	31/7865	0.0967742	0.816662	-0.374982	0.728597	0.999353	0.980004	6929/10320/975	3
DOID:4251	conjunctival disease	3/932	31/7865	0.0967742	0.816662	-0.374982	0.728597	0.999353	0.980004	3371/4585/718	3
DOID:820	myocarditis	3/932	31/7865	0.0967742	0.816662	-0.374982	0.728597	0.999353	0.980004	6376/1636/6778	3
DOID:0050646	distal arthrogryposis	2/932	21/7865	0.0952381	0.803699	-0.330242	0.72995	0.999353	0.980004	63895/57644	2
DOID:0050827	rheumatic heart disease	2/932	21/7865	0.0952381	0.803699	-0.330242	0.72995	0.999353	0.980004	51176/1277	2
DOID:0060611	abdominal obesity-metabolic syndrome	2/932	21/7865	0.0952381	0.803699	-0.330242	0.72995	0.999353	0.980004	488/79661	2
DOID:0070329	mitochondrial DNA depletion syndrome	2/932	21/7865	0.0952381	0.803699	-0.330242	0.72995	0.999353	0.980004	3980/5428	2
DOID:5200	urinary tract obstruction	6/932	60/7865	0.1	0.843884	-0.445046	0.730579	0.999353	0.980004	5155/1277/5595/1636/7132/112	6
DOID:2462	retinal vascular disease	17/932	161/7865	0.10559	0.891058	-0.512059	0.731351	0.999353	0.980004	5155/6091/3077/9927/231/4883/4842/114803/3673/2752/2678/1636/1956/5228/7422/4524/1293	17
DOID:2773	contact dermatitis	8/932	79/7865	0.101266	0.854566	-0.476311	0.734031	0.999353	0.980004	84283/4804/6376/6868/81704/162514/7422/718	8
DOID:0050851	glomerulosclerosis	5/932	51/7865	0.0980392	0.827337	-0.45354	0.738562	0.999353	0.980004	5076/1636/5909/64423/55806	5
DOID:2986	IgA glomerulonephritis	5/932	51/7865	0.0980392	0.827337	-0.45354	0.738562	0.999353	0.980004	200958/118/1636/7132/718	5
DOID:11054	urinary bladder cancer	19/932	180/7865	0.105556	0.890767	-0.543549	0.740187	0.999353	0.980004	23030/8312/6556/6241/7015/4255/6817/7498/2064/1956/7329/7422/1508/6648/10765/727897/4524/1293/7403	19
DOID:783	end stage renal disease	15/932	144/7865	0.104167	0.879046	-0.537074	0.74186	0.999353	0.980004	79602/3816/22937/1277/3667/4842/4627/1636/4868/7132/5228/8714/846/51085/4524	15
DOID:0060180	colitis	12/932	117/7865	0.102564	0.865522	-0.537301	0.745965	0.999353	0.980004	1139/1277/6556/389/64127/3551/4915/7422/80781/408/1293/2048	12
DOID:0080162	lupus nephritis	3/932	32/7865	0.09375	0.791141	-0.434043	0.748578	0.999353	0.980004	1277/7132/718	3
DOID:0080547	metabolic dysfunction-associated steatohepatitis	4/932	42/7865	0.0952381	0.803699	-0.467659	0.750046	0.999353	0.980004	79602/6720/6648/51085	4
DOID:0050709	early infantile epileptic encephalopathy	1/932	11/7865	0.0909091	0.767167	-0.283311	0.750518	0.999353	0.980004	2775	1
DOID:0050731	vitamin B12 deficiency	1/932	11/7865	0.0909091	0.767167	-0.283311	0.750518	0.999353	0.980004	875	1
DOID:0050830	peripheral artery disease	1/932	11/7865	0.0909091	0.767167	-0.283311	0.750518	0.999353	0.980004	4524	1
DOID:0060033	autoimmune disease of peripheral nervous system	1/932	11/7865	0.0909091	0.767167	-0.283311	0.750518	0.999353	0.980004	1508	1
DOID:0060774	congenital diarrhea	1/932	11/7865	0.0909091	0.767167	-0.283311	0.750518	0.999353	0.980004	7482	1
DOID:0111143	mitochondrial complex V (ATP synthase) deficiency	1/932	11/7865	0.0909091	0.767167	-0.283311	0.750518	0.999353	0.980004	91647	1
DOID:0112280	spondyloepiphyseal dysplasia	1/932	11/7865	0.0909091	0.767167	-0.283311	0.750518	0.999353	0.980004	176	1
DOID:11266	Hantavirus hemorrhagic fever with renal syndrome	1/932	11/7865	0.0909091	0.767167	-0.283311	0.750518	0.999353	0.980004	50943	1
DOID:11836	clubfoot	1/932	11/7865	0.0909091	0.767167	-0.283311	0.750518	0.999353	0.980004	2317	1
DOID:12700	hyperprolactinemia	1/932	11/7865	0.0909091	0.767167	-0.283311	0.750518	0.999353	0.980004	8714	1
DOID:1790	malignant mesothelioma	1/932	11/7865	0.0909091	0.767167	-0.283311	0.750518	0.999353	0.980004	4162	1
DOID:3262	phagocyte bactericidal dysfunction	1/932	11/7865	0.0909091	0.767167	-0.283311	0.750518	0.999353	0.980004	4689	1
DOID:3265	chronic granulomatous disease	1/932	11/7865	0.0909091	0.767167	-0.283311	0.750518	0.999353	0.980004	4689	1
DOID:3918	pancreatic cystadenoma	1/932	11/7865	0.0909091	0.767167	-0.283311	0.750518	0.999353	0.980004	1523	1
DOID:5395	functioning pituitary adenoma	1/932	11/7865	0.0909091	0.767167	-0.283311	0.750518	0.999353	0.980004	9101	1
DOID:9267	urea cycle disorder	1/932	11/7865	0.0909091	0.767167	-0.283311	0.750518	0.999353	0.980004	1373	1
DOID:9074	systemic lupus erythematosus	14/932	136/7865	0.102941	0.868704	-0.566275	0.752697	0.999353	0.980004	6556/9711/64127/9219/10533/1773/6625/7132/5228/721/718/720/6648/4261	14
DOID:0050127	sinusitis	2/932	22/7865	0.0909091	0.767167	-0.400943	0.753636	0.999353	0.980004	5155/727897	2
DOID:0050728	glycogen metabolism disorder	2/932	22/7865	0.0909091	0.767167	-0.400943	0.753636	0.999353	0.980004	51422/5213	2
DOID:0050745	diffuse large B-cell lymphoma	2/932	22/7865	0.0909091	0.767167	-0.400943	0.753636	0.999353	0.980004	933/4524	2
DOID:0081452	large B-cell lymphoma	2/932	22/7865	0.0909091	0.767167	-0.400943	0.753636	0.999353	0.980004	933/4524	2
DOID:1352	paranasal sinus disease	2/932	22/7865	0.0909091	0.767167	-0.400943	0.753636	0.999353	0.980004	5155/727897	2
DOID:2048	autoimmune hepatitis	2/932	22/7865	0.0909091	0.767167	-0.400943	0.753636	0.999353	0.980004	1773/7422	2
DOID:2747	glycogen storage disease	2/932	22/7865	0.0909091	0.767167	-0.400943	0.753636	0.999353	0.980004	51422/5213	2
DOID:1073	renal hypertension	5/932	52/7865	0.0961538	0.811427	-0.500197	0.754145	0.999353	0.980004	4842/55869/1636/1859/4524	5
DOID:11130	secondary hypertension	5/932	52/7865	0.0961538	0.811427	-0.500197	0.754145	0.999353	0.980004	4842/55869/1636/1859/4524	5
DOID:1596	depressive disorder	13/932	127/7865	0.102362	0.863818	-0.567251	0.754334	0.999353	0.980004	3897/18/2354/4157/9927/4842/4804/2563/9722/4915/10014/408/9001	13
DOID:10283	prostate cancer	35/932	325/7865	0.107692	0.908798	-0.615642	0.755807	0.999353	0.980004	55818/23030/55904/51176/26085/5081/3069/23705/5407/274/7015/6932/6929/367/6817/3551/2264/58508/4324/324/2064/1956/1870/6714/51750/4968/7422/2260/6597/10765/4297/208/6778/7403/8085	35
DOID:399	tuberculosis	10/932	100/7865	0.1	0.843884	-0.57603	0.762203	0.999353	0.980004	51816/1154/6556/6367/50943/3371/64127/3700/1956/718	10
DOID:8857	lupus erythematosus	14/932	137/7865	0.10219	0.862363	-0.59584	0.762271	0.999353	0.980004	6556/9711/64127/9219/10533/1773/6625/7132/5228/721/718/720/6648/4261	14
DOID:1891	optic nerve disease	4/932	43/7865	0.0930233	0.785008	-0.518282	0.766609	0.999353	0.980004	1636/6648/5080/4524	4
DOID:3717	gastric adenocarcinoma	4/932	43/7865	0.0930233	0.785008	-0.518282	0.766609	0.999353	0.980004	2735/51750/6778/8085	4
DOID:0060031	autoimmune disease of gastrointestinal tract	3/932	33/7865	0.0909091	0.767167	-0.491398	0.767363	0.999353	0.980004	4650/1773/7422	3
DOID:10241	thalassemia	3/932	33/7865	0.0909091	0.767167	-0.491398	0.767363	0.999353	0.980004	1277/3077/7015	3
DOID:620	blood protein disease	3/932	33/7865	0.0909091	0.767167	-0.491398	0.767363	0.999353	0.980004	5228/718/4524	3
DOID:1928	Williams-Beuren syndrome	2/932	23/7865	0.0869565	0.733812	-0.468714	0.775508	0.999353	0.980004	1742/6714	2
DOID:60001	pulmonary artery disease	2/932	23/7865	0.0869565	0.733812	-0.468714	0.775508	0.999353	0.980004	6376/79068	2
DOID:9477	pulmonary embolism	2/932	23/7865	0.0869565	0.733812	-0.468714	0.775508	0.999353	0.980004	6376/79068	2
DOID:2957	pulmonary tuberculosis	7/932	73/7865	0.0958904	0.809204	-0.600448	0.777712	0.999353	0.980004	51816/6556/50943/64127/3700/1956/718	7
DOID:0050425	restless legs syndrome	1/932	12/7865	0.0833333	0.703237	-0.377183	0.780123	0.999353	0.980004	7018	1
DOID:0060061	primary cutaneous T-cell non-Hodgkin lymphoma	1/932	12/7865	0.0833333	0.703237	-0.377183	0.780123	0.999353	0.980004	6648	1
DOID:0111599	distal arthrogryposis type 2B	1/932	12/7865	0.0833333	0.703237	-0.377183	0.780123	0.999353	0.980004	57644	1
DOID:10780	primary polycythemia	1/932	12/7865	0.0833333	0.703237	-0.377183	0.780123	0.999353	0.980004	2034	1
DOID:13317	hyperinsulinemic hypoglycemia	1/932	12/7865	0.0833333	0.703237	-0.377183	0.780123	0.999353	0.980004	3033	1
DOID:2106	myotonia congenita	1/932	12/7865	0.0833333	0.703237	-0.377183	0.780123	0.999353	0.980004	57644	1
DOID:2352	hemochromatosis	1/932	12/7865	0.0833333	0.703237	-0.377183	0.780123	0.999353	0.980004	3077	1
DOID:2907	Goldenhar syndrome	1/932	12/7865	0.0833333	0.703237	-0.377183	0.780123	0.999353	0.980004	6714	1
DOID:4752	multiple system atrophy	1/932	12/7865	0.0833333	0.703237	-0.377183	0.780123	0.999353	0.980004	55626	1
DOID:2394	ovarian cancer	20/932	194/7865	0.103093	0.869984	-0.672267	0.780637	0.999353	0.980004	3897/23095/51176/1917/26085/875/3077/389/64127/55160/324/2064/4968/7132/7329/9472/4087/6648/208/94025	20
DOID:2893	cervix carcinoma	4/932	44/7865	0.0909091	0.767167	-0.567817	0.782301	0.999353	0.980004	6367/50943/4255/103	4
DOID:0060122	integumentary system cancer	5/932	54/7865	0.0925926	0.781374	-0.591036	0.783207	0.999353	0.980004	5727/8643/10664/5371/4968	5
DOID:4159	skin cancer	5/932	54/7865	0.0925926	0.781374	-0.591036	0.783207	0.999353	0.980004	5727/8643/10664/5371/4968	5
DOID:8552	chronic myeloid leukemia	5/932	54/7865	0.0925926	0.781374	-0.591036	0.783207	0.999353	0.980004	7015/1636/7422/4524/1788	5
DOID:4362	cervical cancer	10/932	102/7865	0.0980392	0.827337	-0.643506	0.783433	0.999353	0.980004	55818/55904/6367/50943/4255/10615/103/4087/4297/4524	10
DOID:1681	heart septal defect	3/932	34/7865	0.0882353	0.744604	-0.54716	0.784988	0.999353	0.980004	78987/26160/4772	3
DOID:13241	Behcet's disease	6/932	64/7865	0.09375	0.791141	-0.615087	0.785944	0.999353	0.980004	6556/64127/3673/1636/7132/7422	6
DOID:3856	male reproductive organ cancer	35/932	330/7865	0.106061	0.895029	-0.714258	0.786433	0.999353	0.980004	55818/23030/55904/51176/26085/5081/3069/23705/5407/274/7015/6932/6929/367/6817/3551/2264/58508/4324/324/2064/1956/1870/6714/51750/4968/7422/2260/6597/10765/4297/208/6778/7403/8085	35
DOID:0060060	non-Hodgkin lymphoma	9/932	93/7865	0.0967742	0.816662	-0.652074	0.788156	0.999353	0.980004	3718/6091/933/7015/2260/6648/4297/4524/3482	9
DOID:74	hematopoietic system disease	37/932	349/7865	0.106017	0.894662	-0.738027	0.792903	0.999353	0.980004	2035/2034/1277/342618/5795/10235/3077/146059/286/7015/2677/1785/22909/6786/8943/4600/4627/3673/23218/538/1636/324/1759/1727/1441/6730/6714/7132/7018/5228/6522/718/84464/4524/9780/2048/2821	37
DOID:850	lung disease	39/932	367/7865	0.106267	0.896771	-0.742562	0.7937	0.999353	0.980004	7248/2034/6440/1139/1277/6367/5579/50943/4162/7015/9927/3371/1439/4851/4842/64127/6376/1605/3551/55869/3340/1636/1956/8837/6900/51750/4915/7132/4363/7422/718/4087/55512/6648/727897/4638/27087/23476/7249	39
DOID:0050860	colorectal adenoma	2/932	24/7865	0.0833333	0.703237	-0.533825	0.795662	0.999353	0.980004	5727/7132	2
DOID:0060039	autoimmune disease of skin and connective tissue	2/932	24/7865	0.0833333	0.703237	-0.533825	0.795662	0.999353	0.980004	27032/7422	2
DOID:2226	myeloproliferative neoplasm	2/932	24/7865	0.0833333	0.703237	-0.533825	0.795662	0.999353	0.980004	3077/1441	2
DOID:76	stomach disease	2/932	24/7865	0.0833333	0.703237	-0.533825	0.795662	0.999353	0.980004	4842/64127	2
DOID:883	parasitic helminthiasis infectious disease	2/932	24/7865	0.0833333	0.703237	-0.533825	0.795662	0.999353	0.980004	1508/6778	2
DOID:9255	frontotemporal dementia	2/932	24/7865	0.0833333	0.703237	-0.533825	0.795662	0.999353	0.980004	25825/4137	2
DOID:0080011	bone resorption disease	6/932	65/7865	0.0923077	0.77897	-0.656039	0.798341	0.999353	0.980004	1277/3667/367/1636/6648/4261	6
DOID:11476	osteoporosis	6/932	65/7865	0.0923077	0.77897	-0.656039	0.798341	0.999353	0.980004	1277/3667/367/1636/6648/4261	6
DOID:418	systemic scleroderma	9/932	94/7865	0.0957447	0.807974	-0.68668	0.798537	0.999353	0.980004	1277/6556/2324/6376/1636/5228/7422/718/4855	9
DOID:0050787	juvenile polyposis syndrome	1/932	13/7865	0.0769231	0.649142	-0.464176	0.806218	0.999353	0.980004	93	1
DOID:0060704	lymphoproliferative syndrome	1/932	13/7865	0.0769231	0.649142	-0.464176	0.806218	0.999353	0.980004	6556	1
DOID:0111596	distal arthrogryposis type 1	1/932	13/7865	0.0769231	0.649142	-0.464176	0.806218	0.999353	0.980004	57644	1
DOID:11294	arteriovenous malformation	1/932	13/7865	0.0769231	0.649142	-0.464176	0.806218	0.999353	0.980004	94	1
DOID:11396	pulmonary edema	1/932	13/7865	0.0769231	0.649142	-0.464176	0.806218	0.999353	0.980004	7422	1
DOID:182	calcinosis	1/932	13/7865	0.0769231	0.649142	-0.464176	0.806218	0.999353	0.980004	2064	1
DOID:1920	hyperuricemia	1/932	13/7865	0.0769231	0.649142	-0.464176	0.806218	0.999353	0.980004	7498	1
DOID:3390	palmoplantar keratosis	1/932	13/7865	0.0769231	0.649142	-0.464176	0.806218	0.999353	0.980004	162514	1
DOID:4449	macular retinal edema	1/932	13/7865	0.0769231	0.649142	-0.464176	0.806218	0.999353	0.980004	7422	1
DOID:6929	retinal edema	1/932	13/7865	0.0769231	0.649142	-0.464176	0.806218	0.999353	0.980004	7422	1
DOID:3459	breast carcinoma	17/932	170/7865	0.1	0.843884	-0.75446	0.807307	0.999353	0.980004	10111/23705/6241/274/1454/10664/367/540/2064/1956/4087/8844/4524/23135/3482/4916/8085	17
DOID:3312	bipolar disorder	5/932	56/7865	0.0892857	0.753468	-0.678795	0.809539	0.999353	0.980004	3897/5428/23522/4915/5909	5
DOID:9252	amino acid metabolic disorder	15/932	152/7865	0.0986842	0.83278	-0.763249	0.811687	0.999353	0.980004	18/6584/875/435/53905/1629/2678/4143/1373/4967/1859/6648/26227/4524/197322	15
DOID:11963	esophagitis	2/932	25/7865	0.08	0.675107	-0.596515	0.814198	0.999353	0.980004	440854/1956	2
DOID:3490	Noonan syndrome	2/932	25/7865	0.08	0.675107	-0.596515	0.814198	0.999353	0.980004	8216/23522	2
DOID:0050328	congenital hypothyroidism	3/932	36/7865	0.0833333	0.703237	-0.654301	0.816922	0.999353	0.980004	7067/53905/4804	3
DOID:767	muscular atrophy	3/932	36/7865	0.0833333	0.703237	-0.654301	0.816922	0.999353	0.980004	6442/1605/3551	3
DOID:8634	prostate carcinoma in situ	3/932	36/7865	0.0833333	0.703237	-0.654301	0.816922	0.999353	0.980004	51176/5609/4035	3
DOID:1575	rheumatic disease	9/932	96/7865	0.09375	0.791141	-0.754874	0.818157	0.999353	0.980004	1277/6556/2324/6376/1636/5228/7422/718/4855	9
DOID:419	scleroderma	9/932	96/7865	0.09375	0.791141	-0.754874	0.818157	0.999353	0.980004	1277/6556/2324/6376/1636/5228/7422/718/4855	9
DOID:37	skin disease	35/932	336/7865	0.104167	0.879046	-0.830789	0.819704	0.999353	0.980004	1161/2034/1294/63910/488/79092/9401/201163/977/4157/64682/7015/9927/84283/4804/6376/3551/8924/8425/538/30817/103/6868/81704/6452/51750/5339/162514/7132/771/7422/718/6648/4035/3675	35
DOID:12365	malaria	4/932	47/7865	0.0851064	0.718199	-0.710415	0.824374	0.999353	0.980004	1154/875/50943/286	4
DOID:161	keratosis	4/932	47/7865	0.0851064	0.718199	-0.710415	0.824374	0.999353	0.980004	63910/488/162514/7422	4
DOID:0050624	gastrointestinal system benign neoplasm	8/932	87/7865	0.091954	0.775985	-0.77032	0.82474	0.999353	0.980004	1277/5727/4585/23318/7132/1523/4524/7249	8
DOID:10952	nephritis	22/932	219/7865	0.100457	0.847737	-0.837852	0.826852	0.999353	0.980004	3683/5076/5155/1277/4043/22909/6376/200958/7498/118/1636/4868/7132/7018/7422/2260/718/5909/64423/4524/55806/3675	22
DOID:0050749	peripheral T-cell lymphoma	1/932	14/7865	0.0714286	0.602774	-0.545391	0.829219	0.999353	0.980004	6648	1
DOID:0060413	chromosome 22q11.2 deletion syndrome, distal	1/932	14/7865	0.0714286	0.602774	-0.545391	0.829219	0.999353	0.980004	10587	1
DOID:0080630	B-lymphoblastic leukemia/lymphoma	1/932	14/7865	0.0714286	0.602774	-0.545391	0.829219	0.999353	0.980004	10320	1
DOID:0080638	B-cell acute lymphoblastic leukemia	1/932	14/7865	0.0714286	0.602774	-0.545391	0.829219	0.999353	0.980004	10320	1
DOID:0111198	autosomal dominant distal hereditary motor neuronopathy	1/932	14/7865	0.0714286	0.602774	-0.545391	0.829219	0.999353	0.980004	11117	1
DOID:11123	Henoch-Schoenlein purpura	1/932	14/7865	0.0714286	0.602774	-0.545391	0.829219	0.999353	0.980004	1636	1
DOID:13832	patent ductus arteriosus	1/932	14/7865	0.0714286	0.602774	-0.545391	0.829219	0.999353	0.980004	4629	1
DOID:13976	peptic esophagitis	1/932	14/7865	0.0714286	0.602774	-0.545391	0.829219	0.999353	0.980004	1956	1
DOID:14323	Marfan syndrome	1/932	14/7865	0.0714286	0.602774	-0.545391	0.829219	0.999353	0.980004	93	1
DOID:14654	prostatitis	1/932	14/7865	0.0714286	0.602774	-0.545391	0.829219	0.999353	0.980004	1788	1
DOID:1474	aggressive periodontitis	1/932	14/7865	0.0714286	0.602774	-0.545391	0.829219	0.999353	0.980004	1277	1
DOID:3133	acute porphyria	1/932	14/7865	0.0714286	0.602774	-0.545391	0.829219	0.999353	0.980004	3077	1
DOID:0050338	primary bacterial infectious disease	12/932	126/7865	0.0952381	0.803699	-0.814393	0.829319	0.999353	0.980004	51816/1154/6556/6367/50943/3371/53905/64127/3700/2735/1956/718	12
DOID:0060903	thrombosis	2/932	26/7865	0.0769231	0.649142	-0.656988	0.831216	0.999353	0.980004	3673/4524	2
DOID:10871	age related macular degeneration	2/932	26/7865	0.0769231	0.649142	-0.656988	0.831216	0.999353	0.980004	24/718	2
DOID:1227	neutropenia	2/932	26/7865	0.0769231	0.649142	-0.656988	0.831216	0.999353	0.980004	1441/6730	2
DOID:12351	alcoholic hepatitis	2/932	26/7865	0.0769231	0.649142	-0.656988	0.831216	0.999353	0.980004	1277/6720	2
DOID:0050696	fetal alcohol spectrum disorder	3/932	37/7865	0.0810811	0.68423	-0.705854	0.83132	0.999353	0.980004	284111/9759/4204	3
DOID:0050742	nicotine dependence	3/932	37/7865	0.0810811	0.68423	-0.705854	0.83132	0.999353	0.980004	1139/9568/1137	3
DOID:1679	cystitis	3/932	37/7865	0.0810811	0.68423	-0.705854	0.83132	0.999353	0.980004	4804/6376/6648	3
DOID:1924	hypogonadism	3/932	37/7865	0.0810811	0.68423	-0.705854	0.83132	0.999353	0.980004	55717/26012/2260	3
DOID:2018	hyperinsulinism	3/932	37/7865	0.0810811	0.68423	-0.705854	0.83132	0.999353	0.980004	79602/5580/5792	3
DOID:8991	cervix uteri carcinoma in situ	4/932	48/7865	0.0833333	0.703237	-0.756101	0.836813	0.999353	0.980004	23705/7015/7422/10013	4
DOID:9108	uterus carcinoma in situ	4/932	48/7865	0.0833333	0.703237	-0.756101	0.836813	0.999353	0.980004	23705/7015/7422/10013	4
DOID:104	bacterial infectious disease	17/932	175/7865	0.0971429	0.819773	-0.883984	0.842228	0.999353	0.980004	51816/1154/6556/6367/50943/3371/53905/64127/3700/2735/1636/81704/1956/6601/6599/718/6597	17
DOID:11335	sarcoidosis	5/932	59/7865	0.0847458	0.715156	-0.805171	0.844183	0.999353	0.980004	6556/3371/64127/1636/718	5
DOID:4610	intestinal benign neoplasm	3/932	38/7865	0.0789474	0.666224	-0.756167	0.844734	0.999353	0.980004	5727/7132/4524	3
DOID:0050571	congenital disorder of glycosylation type II	2/932	27/7865	0.0740741	0.625099	-0.715426	0.846814	0.999353	0.980004	2590/10159	2
DOID:0060264	pontocerebellar hypoplasia	2/932	27/7865	0.0740741	0.625099	-0.715426	0.846814	0.999353	0.980004	271/55275	2
DOID:11132	prostatic hypertrophy	2/932	27/7865	0.0740741	0.625099	-0.715426	0.846814	0.999353	0.980004	5155/367	2
DOID:1205	allergic disease	2/932	27/7865	0.0740741	0.625099	-0.715426	0.846814	0.999353	0.980004	231/1636	2
DOID:1927	sphingolipidosis	2/932	27/7865	0.0740741	0.625099	-0.715426	0.846814	0.999353	0.980004	4668/1636	2
DOID:4535	hypotrichosis	2/932	27/7865	0.0740741	0.625099	-0.715426	0.846814	0.999353	0.980004	162514/55806	2
DOID:585	nephrolithiasis	2/932	27/7865	0.0740741	0.625099	-0.715426	0.846814	0.999353	0.980004	2324/846	2
DOID:2994	germ cell cancer	4/932	49/7865	0.0816327	0.688885	-0.800932	0.848507	0.999353	0.980004	3753/7015/7482/7422	4
DOID:0050144	Kartagener syndrome	1/932	15/7865	0.0666667	0.562589	-0.621683	0.849493	0.999353	0.980004	55130	1
DOID:0050650	familial atrial fibrillation	1/932	15/7865	0.0666667	0.562589	-0.621683	0.849493	0.999353	0.980004	6331	1
DOID:1040	chronic lymphocytic leukemia	1/932	15/7865	0.0666667	0.562589	-0.621683	0.849493	0.999353	0.980004	3718	1
DOID:10608	celiac disease	1/932	15/7865	0.0666667	0.562589	-0.621683	0.849493	0.999353	0.980004	4650	1
DOID:11726	Emery-Dreifuss muscular dystrophy	1/932	15/7865	0.0666667	0.562589	-0.621683	0.849493	0.999353	0.980004	84376	1
DOID:12558	chronic progressive external ophthalmoplegia	1/932	15/7865	0.0666667	0.562589	-0.621683	0.849493	0.999353	0.980004	5428	1
DOID:1969	cerebral palsy	1/932	15/7865	0.0666667	0.562589	-0.621683	0.849493	0.999353	0.980004	118	1
DOID:2223	platelet storage pool deficiency	1/932	15/7865	0.0666667	0.562589	-0.621683	0.849493	0.999353	0.980004	8943	1
DOID:8283	peritonitis	1/932	15/7865	0.0666667	0.562589	-0.621683	0.849493	0.999353	0.980004	7498	1
DOID:9146	visceral leishmaniasis	1/932	15/7865	0.0666667	0.562589	-0.621683	0.849493	0.999353	0.980004	6556	1
DOID:9809	hypersensitivity vasculitis	1/932	15/7865	0.0666667	0.562589	-0.621683	0.849493	0.999353	0.980004	1636	1
DOID:8719	in situ carcinoma	12/932	129/7865	0.0930233	0.785008	-0.902666	0.851967	0.999353	0.980004	51176/23705/5609/7015/367/2064/6714/7422/4855/4035/10013/3482	12
DOID:0060286	combined oxidative phosphorylation deficiency	5/932	60/7865	0.0833333	0.703237	-0.845996	0.854511	0.999353	0.980004	7407/5188/79587/57505/57176	5
DOID:50	thyroid gland disease	14/932	149/7865	0.0939597	0.792911	-0.93567	0.857652	0.999353	0.980004	3897/488/8985/50943/4131/7067/1641/53905/9611/4804/4130/622/6648/4524	14
DOID:11714	gestational diabetes	4/932	50/7865	0.08	0.675107	-0.844947	0.859484	0.999353	0.980004	55503/56302/2678/4968	4
DOID:214	teeth hard tissue disease	2/932	28/7865	0.0714286	0.602774	-0.771988	0.861091	0.999353	0.980004	10117/7132	2
DOID:4248	coronary stenosis	2/932	28/7865	0.0714286	0.602774	-0.771988	0.861091	0.999353	0.980004	221692/29995	2
DOID:4440	seminoma	2/932	28/7865	0.0714286	0.602774	-0.771988	0.861091	0.999353	0.980004	3753/7422	2
DOID:3146	lipid metabolism disorder	11/932	121/7865	0.0909091	0.767167	-0.946287	0.86376	0.999353	0.980004	64241/255738/23556/3172/4143/118/5080/5447/4524/9091/51604	11
DOID:0050625	biliary tract benign neoplasm	1/932	16/7865	0.0625	0.527428	-0.69373	0.867362	0.999353	0.980004	4585	1
DOID:10459	common cold	1/932	16/7865	0.0625	0.527428	-0.69373	0.867362	0.999353	0.980004	6376	1
DOID:11206	opioid abuse	1/932	16/7865	0.0625	0.527428	-0.69373	0.867362	0.999353	0.980004	2354	1
DOID:1701	steroid inherited metabolic disorder	1/932	16/7865	0.0625	0.527428	-0.69373	0.867362	0.999353	0.980004	5447	1
DOID:2055	post-traumatic stress disorder	1/932	16/7865	0.0625	0.527428	-0.69373	0.867362	0.999353	0.980004	4915	1
DOID:47	prostate disease	3/932	40/7865	0.075	0.632913	-0.853347	0.868804	0.999353	0.980004	5155/367/1788	3
DOID:3324	mood disorder	16/932	170/7865	0.0941176	0.794244	-0.994356	0.869427	0.999353	0.980004	3897/18/2354/5428/4157/9927/4842/4804/23522/2563/9722/4915/5909/10014/408/9001	16
DOID:1542	head and neck carcinoma	5/932	62/7865	0.0806452	0.680552	-0.925837	0.873458	0.999353	0.980004	3718/2354/2264/2064/4968	5
DOID:365	bladder disease	5/932	62/7865	0.0806452	0.680552	-0.925837	0.873458	0.999353	0.980004	1277/4804/6376/5998/6648	5
DOID:5520	head and neck squamous cell carcinoma	5/932	62/7865	0.0806452	0.680552	-0.925837	0.873458	0.999353	0.980004	3718/2354/2264/2064/4968	5
DOID:16	integumentary system disease	37/932	366/7865	0.101093	0.853107	-1.05514	0.873837	0.999353	0.980004	1161/2034/1294/63910/488/79092/9401/201163/977/4157/64682/7015/9927/84283/4804/6376/3551/8924/8425/538/30817/103/6868/81704/6452/51750/5339/162514/7132/5333/771/7422/718/6648/4035/55806/3675	37
DOID:1273	respiratory syncytial virus infectious disease	2/932	29/7865	0.0689655	0.581989	-0.826815	0.87414	0.999353	0.980004	6440/4804	2
DOID:12987	agranulocytosis	2/932	29/7865	0.0689655	0.581989	-0.826815	0.87414	0.999353	0.980004	1441/6730	2
DOID:3883	Lynch syndrome	2/932	29/7865	0.0689655	0.581989	-0.826815	0.87414	0.999353	0.980004	771/4087	2
DOID:9120	amyloidosis	2/932	29/7865	0.0689655	0.581989	-0.826815	0.87414	0.999353	0.980004	10457/7132	2
DOID:9835	refractive error	2/932	29/7865	0.0689655	0.581989	-0.826815	0.87414	0.999353	0.980004	4043/745	2
DOID:3083	chronic obstructive pulmonary disease	17/932	181/7865	0.0939227	0.792598	-1.03497	0.877592	0.999353	0.980004	6440/1139/1277/6367/4162/4842/64127/55869/1636/1956/51750/7132/4363/7422/718/55512/727897	17
DOID:2916	hypersensitivity reaction type IV disease	6/932	73/7865	0.0821918	0.693603	-0.964251	0.878373	0.999353	0.980004	6556/5580/3371/64127/1636/718	6
DOID:1091	tooth disease	4/932	52/7865	0.0769231	0.649142	-0.930666	0.879411	0.999353	0.980004	10117/1277/54084/7132	4
DOID:13406	pulmonary sarcoidosis	3/932	41/7865	0.0731707	0.617476	-0.900337	0.879558	0.999353	0.980004	3371/64127/718	3
DOID:9352	type 2 diabetes mellitus	46/932	450/7865	0.102222	0.862637	-1.10024	0.881565	0.999353	0.980004	79602/221458/2034/488/6199/435/3077/5595/1641/9927/3667/217/3991/4012/231/3636/4779/23054/4842/367/1605/10644/3551/6928/3172/3673/2678/8567/11132/9507/6868/1636/6714/7026/4968/7132/7422/1508/6720/6648/51085/133522/4524/208/3482/79068	46
DOID:2349	arteriosclerosis	14/932	153/7865	0.0915033	0.772182	-1.04333	0.881846	0.999353	0.980004	8997/2034/64241/3991/231/4804/58525/3673/118/846/718/4855/4524/8764	14
DOID:2921	glomerulonephritis	19/932	201/7865	0.0945274	0.797701	-1.0652	0.882671	0.999353	0.980004	5076/5155/1277/4043/6376/200958/118/1636/4868/7132/7018/7422/2260/718/5909/64423/4524/55806/3675	19
DOID:2320	obstructive lung disease	17/932	182/7865	0.0934066	0.788243	-1.05968	0.882829	0.999353	0.980004	6440/1139/1277/6367/4162/4842/64127/55869/1636/1956/51750/7132/4363/7422/718/55512/727897	17
DOID:10964	cholesteatoma of middle ear	1/932	17/7865	0.0588235	0.496402	-0.762075	0.883112	0.999353	0.980004	7422	1
DOID:13250	diarrhea	1/932	17/7865	0.0588235	0.496402	-0.762075	0.883112	0.999353	0.980004	7482	1
DOID:13413	hepatic encephalopathy	1/932	17/7865	0.0588235	0.496402	-0.762075	0.883112	0.999353	0.980004	4842	1
DOID:13810	familial hypercholesterolemia	1/932	17/7865	0.0588235	0.496402	-0.762075	0.883112	0.999353	0.980004	255738	1
DOID:635	acquired immunodeficiency syndrome	1/932	17/7865	0.0588235	0.496402	-0.762075	0.883112	0.999353	0.980004	7132	1
DOID:9182	pemphigus	1/932	17/7865	0.0588235	0.496402	-0.762075	0.883112	0.999353	0.980004	27032	1
DOID:3008	invasive ductal carcinoma	4/932	53/7865	0.0754717	0.636894	-0.972433	0.888423	0.999353	0.980004	10111/1454/367/4916	4
DOID:707	B-cell lymphoma	4/932	53/7865	0.0754717	0.636894	-0.972433	0.888423	0.999353	0.980004	6091/933/7015/4524	4
DOID:1749	squamous cell carcinoma	3/932	42/7865	0.0714286	0.602774	-0.946334	0.88952	0.999353	0.980004	5727/58508/4524	3
DOID:552	pneumonia	7/932	85/7865	0.0823529	0.694963	-1.03667	0.890927	0.999353	0.980004	6440/6367/3371/3551/1636/7132/718	7
DOID:0060058	lymphoma	9/932	106/7865	0.0849057	0.716505	-1.07737	0.895046	0.999353	0.980004	3718/6091/933/7015/2260/6648/4297/4524/3482	9
DOID:2825	nose disease	9/932	106/7865	0.0849057	0.716505	-1.07737	0.895046	0.999353	0.980004	5155/6367/4804/64127/6376/1636/7422/718/727897	9
DOID:363	uterine cancer	12/932	136/7865	0.0882353	0.744604	-1.10152	0.895693	0.999353	0.980004	3897/6241/5595/4851/367/6817/324/7132/4087/4855/9612/208	12
DOID:13636	Fanconi anemia	2/932	31/7865	0.0645161	0.544441	-0.931757	0.896909	0.999353	0.980004	22909/84464	2
DOID:421	hair disease	2/932	31/7865	0.0645161	0.544441	-0.931757	0.896909	0.999353	0.980004	162514/55806	2
DOID:10140	dry eye syndrome	1/932	18/7865	0.0555556	0.468825	-0.827164	0.896993	0.999353	0.980004	94025	1
DOID:11383	cryptorchidism	1/932	18/7865	0.0555556	0.468825	-0.827164	0.896993	0.999353	0.980004	367	1
DOID:11981	morbid obesity	1/932	18/7865	0.0555556	0.468825	-0.827164	0.896993	0.999353	0.980004	4915	1
DOID:12798	mucopolysaccharidosis	1/932	18/7865	0.0555556	0.468825	-0.827164	0.896993	0.999353	0.980004	138050	1
DOID:1557	hypersensitivity reaction type III disease	1/932	18/7865	0.0555556	0.468825	-0.827164	0.896993	0.999353	0.980004	1636	1
DOID:1657	ventricular septal defect	1/932	18/7865	0.0555556	0.468825	-0.827164	0.896993	0.999353	0.980004	4772	1
DOID:3191	nemaline myopathy	1/932	18/7865	0.0555556	0.468825	-0.827164	0.896993	0.999353	0.980004	4703	1
DOID:5113	nutritional deficiency disease	1/932	18/7865	0.0555556	0.468825	-0.827164	0.896993	0.999353	0.980004	2677	1
DOID:7188	autoimmune thyroiditis	1/932	18/7865	0.0555556	0.468825	-0.827164	0.896993	0.999353	0.980004	2705	1
DOID:811	lipodystrophy	1/932	18/7865	0.0555556	0.468825	-0.827164	0.896993	0.999353	0.980004	3991	1
DOID:9470	bacterial meningitis	1/932	18/7865	0.0555556	0.468825	-0.827164	0.896993	0.999353	0.980004	64127	1
DOID:0060071	pre-malignant neoplasm	14/932	156/7865	0.0897436	0.757332	-1.12239	0.897741	0.999353	0.980004	51176/23705/5609/7015/367/2735/1636/2064/6714/7422/4855/4035/10013/3482	14
DOID:10124	corneal disease	5/932	65/7865	0.0769231	0.649142	-1.04138	0.897932	0.999353	0.980004	4585/4968/7422/718/5080	5
DOID:0080199	colorectal carcinoma	10/932	117/7865	0.0854701	0.721268	-1.11366	0.900522	0.999353	0.980004	5595/79930/64127/4763/6714/6599/771/11283/64220/6598	10
DOID:12894	Sjogren's syndrome	4/932	55/7865	0.0727273	0.613734	-1.05393	0.904693	0.999353	0.980004	6304/9020/283463/94025	4
DOID:289	endometriosis	4/932	55/7865	0.0727273	0.613734	-1.05393	0.904693	0.999353	0.980004	50943/367/7422/1788	4
DOID:4074	pancreatic adenocarcinoma	4/932	55/7865	0.0727273	0.613734	-1.05393	0.904693	0.999353	0.980004	1021/5602/6714/4087	4
DOID:2256	osteochondrodysplasia	11/932	128/7865	0.0859375	0.725213	-1.14917	0.905812	0.999353	0.980004	176/755/1277/5034/2316/2317/2260/55512/79705/3339/23187	11
DOID:11713	diabetic angiopathy	2/932	32/7865	0.0625	0.527428	-0.982083	0.906798	0.999353	0.980004	7422/6648	2
DOID:4481	allergic rhinitis	2/932	32/7865	0.0625	0.527428	-0.982083	0.906798	0.999353	0.980004	64127/1636	2
DOID:5517	stomach carcinoma	6/932	77/7865	0.0779221	0.657572	-1.10706	0.907162	0.999353	0.980004	2735/58508/2064/51750/6778/8085	6
DOID:0060108	brain glioma	1/932	19/7865	0.0526316	0.44415	-0.889364	0.909227	0.999353	0.980004	7422	1
DOID:0081120	Graves ophthalmopathy	1/932	19/7865	0.0526316	0.44415	-0.889364	0.909227	0.999353	0.980004	547	1
DOID:13268	porphyria	1/932	19/7865	0.0526316	0.44415	-0.889364	0.909227	0.999353	0.980004	3077	1
DOID:1400	lacrimal apparatus disease	1/932	19/7865	0.0526316	0.44415	-0.889364	0.909227	0.999353	0.980004	94025	1
DOID:1825	childhood absence epilepsy	1/932	19/7865	0.0526316	0.44415	-0.889364	0.909227	0.999353	0.980004	773	1
DOID:5327	retinal detachment	1/932	19/7865	0.0526316	0.44415	-0.889364	0.909227	0.999353	0.980004	2260	1
DOID:11650	bronchopulmonary dysplasia	2/932	33/7865	0.0606061	0.511445	-1.03111	0.915794	0.999353	0.980004	2034/1605	2
DOID:874	bacterial pneumonia	2/932	33/7865	0.0606061	0.511445	-1.03111	0.915794	0.999353	0.980004	6440/1636	2
DOID:974	upper respiratory tract disease	10/932	120/7865	0.0833333	0.703237	-1.20104	0.916122	0.999353	0.980004	5155/6367/5727/4804/64127/6376/1636/7422/718/727897	10
DOID:11934	head and neck cancer	5/932	68/7865	0.0735294	0.620503	-1.15231	0.918194	0.999353	0.980004	3718/2354/2264/2064/4968	5
DOID:26	pancreas disease	8/932	100/7865	0.08	0.675107	-1.19878	0.918741	0.999353	0.980004	3816/5155/4842/64127/6376/7498/6928/1508	8
DOID:0050592	asphyxiating thoracic dystrophy	1/932	20/7865	0.05	0.421942	-0.948984	0.92001	0.999353	0.980004	26160	1
DOID:0050706	variable age at onset electroclinical syndrome	1/932	20/7865	0.05	0.421942	-0.948984	0.92001	0.999353	0.980004	18	1
DOID:0060030	autoimmune disease of eyes, ear, nose and throat	1/932	20/7865	0.05	0.421942	-0.948984	0.92001	0.999353	0.980004	547	1
DOID:0090131	complex cortical dysplasia with other brain malformations	1/932	20/7865	0.05	0.421942	-0.948984	0.92001	0.999353	0.980004	10297	1
DOID:10247	pleurisy	1/932	20/7865	0.05	0.421942	-0.948984	0.92001	0.999353	0.980004	8398	1
DOID:11830	myopia	1/932	20/7865	0.05	0.421942	-0.948984	0.92001	0.999353	0.980004	4043	1
DOID:13564	aspergillosis	1/932	20/7865	0.05	0.421942	-0.948984	0.92001	0.999353	0.980004	7132	1
DOID:13619	extrahepatic cholestasis	1/932	20/7865	0.05	0.421942	-0.948984	0.92001	0.999353	0.980004	2705	1
DOID:2187	amelogenesis imperfecta	1/932	20/7865	0.05	0.421942	-0.948984	0.92001	0.999353	0.980004	10117	1
DOID:4029	gastritis	1/932	20/7865	0.05	0.421942	-0.948984	0.92001	0.999353	0.980004	64127	1
DOID:9360	intrinsic asthma	1/932	20/7865	0.05	0.421942	-0.948984	0.92001	0.999353	0.980004	3111	1
DOID:1380	endometrial cancer	11/932	131/7865	0.0839695	0.708605	-1.23306	0.920199	0.999353	0.980004	6241/5595/4851/367/6817/324/7132/4087/4855/9612/208	11
DOID:0050161	lower respiratory tract disease	48/932	482/7865	0.0995851	0.840383	-1.32604	0.921649	0.999353	0.980004	7248/8518/2034/6440/5155/1139/1277/6367/201163/8398/5579/50943/3111/4162/7015/9927/3371/1439/4851/4842/64127/6376/1605/3551/55869/119391/3340/1636/1956/8837/6900/51750/4915/7132/5228/4363/7422/718/4087/55512/6648/727897/4524/4638/27087/23476/6778/7249	48
DOID:1936	atherosclerosis	6/932	80/7865	0.075	0.632913	-1.20991	0.924704	0.999353	0.980004	8997/4804/58525/118/846/4524	6
DOID:2348	arteriosclerotic cardiovascular disease	6/932	80/7865	0.075	0.632913	-1.20991	0.924704	0.999353	0.980004	8997/4804/58525/118/846/4524	6
DOID:0050743	mature T-cell and NK-cell lymphoma	1/932	21/7865	0.047619	0.40185	-1.00628	0.929513	0.999353	0.980004	6648	1
DOID:1712	aortic valve stenosis	1/932	21/7865	0.047619	0.40185	-1.00628	0.929513	0.999353	0.980004	4772	1
DOID:693	dental enamel hypoplasia	1/932	21/7865	0.047619	0.40185	-1.00628	0.929513	0.999353	0.980004	10117	1
DOID:869	cholesteatoma	1/932	21/7865	0.047619	0.40185	-1.00628	0.929513	0.999353	0.980004	7422	1
DOID:8466	retinal degeneration	25/932	271/7865	0.0922509	0.778491	-1.36054	0.93135	0.999353	0.980004	9094/24/9371/57724/80184/5155/94233/57709/1258/83394/6295/138050/23020/26160/9759/57670/23370/57545/64170/55624/7422/718/6648/64218/4524	25
DOID:0060159	organic acidemia	2/932	35/7865	0.0571429	0.482219	-1.12556	0.931392	0.999353	0.980004	1629/197322	2
DOID:0080998	acute necrotizing pancreatitis	2/932	35/7865	0.0571429	0.482219	-1.12556	0.931392	0.999353	0.980004	4842/1508	2
DOID:1100	ovarian disease	11/932	134/7865	0.0820896	0.692741	-1.31525	0.932681	0.999353	0.980004	197135/5428/55339/9611/4804/367/147872/11132/57602/7422/208	11
DOID:1398	parasitic infectious disease	8/932	103/7865	0.0776699	0.655444	-1.29051	0.932904	0.999353	0.980004	1277/1154/6556/875/50943/286/1508/6778	8
DOID:3480	uveal disease	5/932	71/7865	0.0704225	0.594285	-1.25904	0.934822	0.999353	0.980004	6376/1636/7132/718/5080	5
DOID:4483	rhinitis	7/932	93/7865	0.0752688	0.635182	-1.29754	0.935607	0.999353	0.980004	6367/4804/64127/6376/1636/7422/718	7
DOID:4989	pancreatitis	7/932	93/7865	0.0752688	0.635182	-1.29754	0.935607	0.999353	0.980004	3816/5155/4842/64127/6376/7498/1508	7
DOID:2871	endometrial carcinoma	4/932	60/7865	0.0666667	0.562589	-1.24695	0.936524	0.999353	0.980004	6241/5595/324/9612	4
DOID:9799	eye degenerative disease	25/932	273/7865	0.0915751	0.772788	-1.40089	0.93686	0.999353	0.980004	9094/24/9371/57724/80184/5155/94233/57709/1258/83394/6295/138050/23020/26160/9759/57670/23370/57545/64170/55624/7422/718/6648/64218/4524	25
DOID:83	cataract	8/932	104/7865	0.0769231	0.649142	-1.32056	0.937122	0.999353	0.980004	26173/231/7498/79443/4968/5080/4524/79068	8
DOID:0050431	arrhythmogenic right ventricular cardiomyopathy	1/932	22/7865	0.0454545	0.383584	-1.06148	0.937888	0.999353	0.980004	6331	1
DOID:13375	temporal arteritis	1/932	22/7865	0.0454545	0.383584	-1.06148	0.937888	0.999353	0.980004	4240	1
DOID:1407	anterior uveitis	1/932	22/7865	0.0454545	0.383584	-1.06148	0.937888	0.999353	0.980004	718	1
DOID:8725	vascular dementia	2/932	36/7865	0.0555556	0.468825	-1.17113	0.938125	0.999353	0.980004	2260/4137	2
DOID:0080600	COVID-19	6/932	83/7865	0.0722892	0.610037	-1.30944	0.939267	0.999353	0.980004	2670/5155/622/1636/7422/718	6
DOID:5656	cranial nerve disease	5/932	72/7865	0.0694444	0.586031	-1.29375	0.939652	0.999353	0.980004	6091/1636/6648/5080/4524	5
DOID:2163	nasal cavity disease	7/932	94/7865	0.0744681	0.628424	-1.32875	0.939869	0.999353	0.980004	6367/4804/64127/6376/1636/7422/718	7
DOID:2913	acute pancreatitis	3/932	49/7865	0.0612245	0.516664	-1.2443	0.940863	0.999353	0.980004	4842/6376/1508	3
DOID:3007	breast ductal carcinoma	4/932	61/7865	0.0655738	0.553367	-1.28389	0.941595	0.999353	0.980004	10111/1454/367/4916	4
DOID:10808	gastric ulcer	2/932	37/7865	0.0540541	0.456154	-1.21568	0.944229	0.999353	0.980004	5595/80781	2
DOID:4914	esophagus adenocarcinoma	2/932	37/7865	0.0540541	0.456154	-1.21568	0.944229	0.999353	0.980004	1508/6648	2
DOID:7998	hyperthyroidism	2/932	37/7865	0.0540541	0.456154	-1.21568	0.944229	0.999353	0.980004	622/4524	2
DOID:110	lens disease	8/932	106/7865	0.0754717	0.636894	-1.37992	0.944865	0.999353	0.980004	26173/231/7498/79443/4968/5080/4524/79068	8
DOID:3021	acute kidney failure	8/932	106/7865	0.0754717	0.636894	-1.37992	0.944865	0.999353	0.980004	2034/4842/367/7498/1636/1956/7132/10014	8
DOID:0080377	peroxisomal biogenesis disorder	1/932	23/7865	0.0434783	0.366906	-1.11478	0.945269	0.999353	0.980004	389	1
DOID:2566	corneal dystrophy	1/932	23/7865	0.0434783	0.366906	-1.11478	0.945269	0.999353	0.980004	718	1
DOID:525	central nervous system vasculitis	1/932	23/7865	0.0434783	0.366906	-1.11478	0.945269	0.999353	0.980004	4240	1
DOID:0080006	bone development disease	20/932	228/7865	0.0877193	0.740249	-1.45926	0.94588	0.999353	0.980004	176/755/1277/5034/9401/25885/1954/4038/7476/26160/2316/2317/4054/285590/2260/55512/79705/5447/3339/23187	20
DOID:750	peptic ulcer disease	3/932	50/7865	0.06	0.50633	-1.28388	0.946057	0.999353	0.980004	5595/7422/80781	3
DOID:1682	congenital heart disease	14/932	169/7865	0.0828402	0.699076	-1.4499	0.947713	0.999353	0.980004	4851/78987/26160/58508/4629/9810/57602/7422/4297/4772/4524/1788/3339/8085	14
DOID:341	peripheral vascular disease	5/932	74/7865	0.0675676	0.570192	-1.36196	0.948357	0.999353	0.980004	3077/3673/7422/6648/4524	5
DOID:9744	type 1 diabetes mellitus	15/932	180/7865	0.0833333	0.703237	-1.4767	0.950192	0.999353	0.980004	6556/5798/7528/7916/50943/217/1636/81704/1956/7018/718/6648/4855/4524/3482	15
DOID:0080809	chronic asthma	1/932	24/7865	0.0416667	0.351618	-1.16633	0.951773	0.999353	0.980004	3111	1
DOID:10159	osteonecrosis	1/932	24/7865	0.0416667	0.351618	-1.16633	0.951773	0.999353	0.980004	4524	1
DOID:8924	autoimmune thrombocytopenic purpura	1/932	24/7865	0.0416667	0.351618	-1.16633	0.951773	0.999353	0.980004	1788	1
DOID:8925	primary thrombocytopenia	1/932	24/7865	0.0416667	0.351618	-1.16633	0.951773	0.999353	0.980004	1788	1
DOID:0060056	hypersensitivity reaction disease	6/932	87/7865	0.0689655	0.581989	-1.43742	0.954765	0.999353	0.980004	6556/5580/3371/64127/1636/718	6
DOID:10286	prostate carcinoma	5/932	76/7865	0.0657895	0.555187	-1.42861	0.955909	0.999353	0.980004	274/367/3551/208/6778	5
DOID:0060050	autoimmune disease of blood	1/932	25/7865	0.04	0.337554	-1.21628	0.957506	0.999353	0.980004	1788	1
DOID:13378	Kawasaki disease	1/932	25/7865	0.04	0.337554	-1.21628	0.957506	0.999353	0.980004	7422	1
DOID:1602	lymphadenitis	1/932	25/7865	0.04	0.337554	-1.21628	0.957506	0.999353	0.980004	7422	1
DOID:3753	Hermansky-Pudlak syndrome	1/932	25/7865	0.04	0.337554	-1.21628	0.957506	0.999353	0.980004	8943	1
DOID:9942	lymph node disease	1/932	25/7865	0.04	0.337554	-1.21628	0.957506	0.999353	0.980004	7422	1
DOID:1485	cystic fibrosis	6/932	88/7865	0.0681818	0.575376	-1.46862	0.958034	0.999353	0.980004	6440/3077/4842/94160/1441/727897	6
DOID:2789	parasitic protozoa infectious disease	6/932	88/7865	0.0681818	0.575376	-1.46862	0.958034	0.999353	0.980004	1277/1154/6556/875/50943/286	6
DOID:1168	familial hyperlipidemia	4/932	65/7865	0.0615385	0.519313	-1.42673	0.95839	0.999353	0.980004	64241/255738/3172/118	4
DOID:13141	uveitis	4/932	65/7865	0.0615385	0.519313	-1.42673	0.95839	0.999353	0.980004	6376/1636/7132/718	4
DOID:6050	esophageal disease	3/932	53/7865	0.0566038	0.47767	-1.39885	0.959204	0.999353	0.980004	440854/4842/1956	3
DOID:0080008	ischemic bone disease	1/932	26/7865	0.0384615	0.324571	-1.26475	0.962557	0.999353	0.980004	4524	1
DOID:11168	anogenital venereal wart	1/932	26/7865	0.0384615	0.324571	-1.26475	0.962557	0.999353	0.980004	50943	1
DOID:12336	male infertility	13/932	165/7865	0.0787879	0.664878	-1.59503	0.963181	0.999353	0.980004	51477/8632/196385/8509/79925/147872/80726/3340/5792/5802/255101/4524/144132	13
DOID:0111910	spermatogenic failure	7/932	101/7865	0.0693069	0.58487	-1.53947	0.96332	0.999353	0.980004	8632/196385/79925/147872/80726/255101/144132	7
DOID:615	leukopenia	2/932	41/7865	0.0487805	0.411651	-1.38478	0.963371	0.999353	0.980004	1441/6730	2
DOID:9500	leukocyte disease	3/932	55/7865	0.0545455	0.4603	-1.47257	0.966228	0.999353	0.980004	1636/1441/6730	3
DOID:6419	tetralogy of Fallot	1/932	27/7865	0.037037	0.31255	-1.31187	0.967009	0.999353	0.980004	4524	1
DOID:8923	skin melanoma	1/932	27/7865	0.037037	0.31255	-1.31187	0.967009	0.999353	0.980004	10664	1
DOID:9471	meningitis	1/932	27/7865	0.037037	0.31255	-1.31187	0.967009	0.999353	0.980004	64127	1
DOID:0050848	obstructive sleep apnea	2/932	42/7865	0.047619	0.40185	-1.42501	0.967063	0.999353	0.980004	1636/7132	2
DOID:9408	acute myocardial infarction	2/932	42/7865	0.047619	0.40185	-1.42501	0.967063	0.999353	0.980004	221458/718	2
DOID:1074	kidney failure	25/932	289/7865	0.0865052	0.730004	-1.71457	0.968969	0.999353	0.980004	79602/3816/2034/5076/22937/1277/4142/7015/3667/4842/367/4627/7498/1636/1956/4868/7132/5228/8714/846/11346/51085/10014/4524/1293	25
DOID:4448	macular degeneration	6/932	92/7865	0.0652174	0.550359	-1.5905	0.969074	0.999353	0.980004	24/5155/7422/718/6648/4524	6
DOID:2043	hepatitis B	3/932	56/7865	0.0535714	0.452081	-1.50863	0.969297	0.999353	0.980004	50943/81704/4524	3
DOID:0050865	tongue squamous cell carcinoma	2/932	43/7865	0.0465116	0.392504	-1.46449	0.970396	0.999353	0.980004	3718/2354	2
DOID:3762	cytochrome-c oxidase deficiency disease	2/932	43/7865	0.0465116	0.392504	-1.46449	0.970396	0.999353	0.980004	6389/6648	2
DOID:12030	panuveitis	1/932	28/7865	0.0357143	0.301387	-1.35772	0.970932	0.999353	0.980004	718	1
DOID:720	normocytic anemia	8/932	116/7865	0.0689655	0.581989	-1.66289	0.972256	0.999353	0.980004	146059/286/7015/22909/1727/84464/9780/2821	8
DOID:9675	pulmonary emphysema	2/932	44/7865	0.0454545	0.383584	-1.50327	0.973403	0.999353	0.980004	6440/55512	2
DOID:14791	Leber congenital amaurosis	1/932	29/7865	0.0344828	0.290995	-1.4024	0.974389	0.999353	0.980004	80184	1
DOID:3347	osteosarcoma	1/932	29/7865	0.0344828	0.290995	-1.4024	0.974389	0.999353	0.980004	4524	1
DOID:1697	ichthyosis	1/932	30/7865	0.0333333	0.281295	-1.44598	0.977435	0.999353	0.980004	4035	1
DOID:2452	thrombophilia	1/932	30/7865	0.0333333	0.281295	-1.44598	0.977435	0.999353	0.980004	4524	1
DOID:229	female reproductive system disease	17/932	216/7865	0.0787037	0.664168	-1.83491	0.978779	0.999353	0.980004	2013/197135/5155/5428/50943/55339/4012/9611/4804/367/147872/3673/11132/57602/7422/208/1788	17
DOID:403	mouth disease	9/932	132/7865	0.0681818	0.575376	-1.80379	0.980362	0.999353	0.980004	10117/1277/3077/54084/7132/7422/2260/4524/4261	9
DOID:4780	anti-basement membrane glomerulonephritis	2/932	47/7865	0.0425532	0.3591	-1.6157	0.980756	0.999353	0.980004	6367/6376	2
DOID:9808	Goodpasture syndrome	2/932	47/7865	0.0425532	0.3591	-1.6157	0.980756	0.999353	0.980004	6367/6376	2
DOID:906	peroxisomal disease	1/932	32/7865	0.03125	0.263714	-1.53012	0.982484	0.999353	0.980004	389	1
DOID:5426	primary ovarian insufficiency	4/932	75/7865	0.0533333	0.450072	-1.75443	0.982827	0.999353	0.980004	5428/55339/147872/57602	4
DOID:48	male reproductive system disease	20/932	251/7865	0.0796813	0.672418	-1.93384	0.983138	0.999353	0.980004	5155/4162/51477/8632/196385/8509/79925/4842/367/9759/147872/80726/3340/5792/5802/255101/5029/4524/144132/1788	20
DOID:2841	asthma	22/932	273/7865	0.0805861	0.680053	-1.97265	0.984515	0.999353	0.980004	8518/6440/5155/6367/50943/3111/3371/1439/4842/64127/6376/119391/1636/1956/5228/7422/718/6648/727897/4524/4638/6778	22
DOID:0050339	commensal bacterial infectious disease	2/932	49/7865	0.0408163	0.344442	-1.68766	0.984518	0.999353	0.980004	50943/1636	2
DOID:0050847	sleep apnea	2/932	49/7865	0.0408163	0.344442	-1.68766	0.984518	0.999353	0.980004	1636/7132	2
DOID:438	autoimmune disease of the nervous system	1/932	33/7865	0.030303	0.255722	-1.57081	0.984568	0.999353	0.980004	1508	1
DOID:8893	psoriasis	5/932	89/7865	0.0561798	0.474092	-1.82934	0.984995	0.999353	0.980004	2034/79092/7132/7422/6648	5
DOID:3498	pancreatic ductal adenocarcinoma	1/932	34/7865	0.0294118	0.248201	-1.61065	0.986405	0.999353	0.980004	4087	1
DOID:0080599	Coronavirus infectious disease	9/932	138/7865	0.0652174	0.550359	-1.95375	0.987213	0.999353	0.980004	2670/5155/4585/622/1636/290/1956/7422/718	9
DOID:3388	periodontal disease	3/932	65/7865	0.0461538	0.389485	-1.81207	0.987243	0.999353	0.980004	1277/7422/4261	3
DOID:1176	bronchial disease	22/932	277/7865	0.0794224	0.670233	-2.04858	0.987487	0.999353	0.980004	8518/6440/5155/6367/50943/3111/3371/1439/4842/64127/6376/119391/1636/1956/5228/7422/718/6648/727897/4524/4638/6778	22
DOID:2473	opportunistic mycosis	4/932	79/7865	0.0506329	0.427283	-1.87571	0.988102	0.999353	0.980004	2526/10690/7132/718	4
DOID:0080639	bone sarcoma	1/932	36/7865	0.0277778	0.234412	-1.68796	0.989448	0.999353	0.980004	4524	1
DOID:184	bone cancer	1/932	36/7865	0.0277778	0.234412	-1.68796	0.989448	0.999353	0.980004	4524	1
DOID:1508	candidiasis	2/932	53/7865	0.0377358	0.318447	-1.82526	0.990019	0.999353	0.980004	2526/10690	2
DOID:824	periodontitis	2/932	54/7865	0.037037	0.31255	-1.85846	0.991063	0.999353	0.980004	1277/4261	2
DOID:0112065	nuclear type mitochondrial complex I deficiency	1/932	38/7865	0.0263158	0.222075	-1.76239	0.991811	0.999353	0.980004	126328	1
DOID:1883	hepatitis C	2/932	55/7865	0.0363636	0.306867	-1.89122	0.992	0.999353	0.980004	50943/7015	2
DOID:526	human immunodeficiency virus infectious disease	4/932	84/7865	0.047619	0.40185	-2.0207	0.992548	0.999353	0.980004	55904/7132/718/2048	4
DOID:0050136	systemic mycosis	4/932	87/7865	0.045977	0.387993	-2.10451	0.994396	0.999353	0.980004	2526/10690/7132/718	4
DOID:535	sleep disorder	3/932	75/7865	0.04	0.337554	-2.1134	0.995367	0.999353	0.980004	4763/1636/7132	3
DOID:0060536	mitochondrial complex I deficiency	1/932	43/7865	0.0232558	0.196252	-1.9376	0.995657	0.999353	0.980004	126328	1
DOID:14115	toxic shock syndrome	1/932	43/7865	0.0232558	0.196252	-1.9376	0.995657	0.999353	0.980004	1636	1
DOID:1342	congenital hypoplastic anemia	2/932	61/7865	0.0327869	0.276683	-2.07924	0.995907	0.999353	0.980004	22909/84464	2
DOID:1564	fungal infectious disease	4/932	91/7865	0.043956	0.370938	-2.2129	0.996187	0.999353	0.980004	2526/10690/7132/718	4
DOID:12449	aplastic anemia	3/932	77/7865	0.038961	0.328786	-2.17001	0.996231	0.999353	0.980004	7015/22909/84464	3
DOID:934	viral infectious disease	24/932	336/7865	0.0714286	0.602774	-2.7284	0.998601	0.999353	0.980004	55904/2670/6440/5155/50943/7015/4804/6376/4585/622/103/1636/290/81704/1956/79813/4915/7132/7422/718/6648/4524/2048/4916	24
DOID:15	reproductive system disease	33/932	433/7865	0.0762125	0.643145	-2.80061	0.998781	0.999353	0.980004	2013/197135/5155/5428/50943/4162/55339/51477/8632/196385/4012/8509/79925/9611/4842/4804/367/9759/147872/80726/3673/3340/11132/5792/5802/57602/7422/255101/5029/4524/208/144132/1788	33
DOID:700	mitochondrial metabolism disease	13/932	219/7865	0.0593607	0.500936	-2.74619	0.999025	0.999353	0.980004	7407/5188/3980/91647/56997/79587/5428/57505/6389/57176/6648/200205/126328	13
DOID:2945	severe acute respiratory syndrome	1/932	58/7865	0.0172414	0.145497	-2.39472	0.999353	0.999353	0.980004	290	1

## Sheet: GO_MF
ID	Description	GeneRatio	BgRatio	RichFactor	FoldEnrichment	zScore	pvalue	p.adjust	qvalue	geneID	Count
GO:0030695	GTPase regulator activity	95/1700	488/18522	0.194672	2.12101	7.97795	1.05191e-12	5.78026e-10	4.97167e-10	ITSN1/KIAA1755/LAMTOR4/KALRN/RHOF/SH3BP1/SH2D3C/SGSM2/SBF1/RALGDS/HERC1/RIN1/RIC8A/RGS8/RGL3/RASA4B/RASGRF2/RASGRP2/FLCN/PLEKHG4/ALS2CL/TBC1D16/DENND2D/DENND2B/AGAP3/IQGAP3/AGFG2/GIT1/LLGL1/ARHGEF9/FARP2/ARHGEF1/ARHGEF2/ARHGEF4/ARHGEF40/SPATA13/SMCR8/ARHGAP9/ARHGAP27/ARHGAP33/ARFGAP2/ARFGEF3/ARHGAP1/HERC2/IQSEC1/GAPVD1/FGD2/NF1/MYO9B/MADD/ARHGEF18/ARHGEF16/ARHGEF12/ARHGEF10L/ARHGAP35/ARHGAP24/DOC…	95
GO:0060589	nucleoside-triphosphatase regulator activity	95/1700	488/18522	0.194672	2.12101	7.97795	1.05191e-12	5.78026e-10	4.97167e-10	ITSN1/KIAA1755/LAMTOR4/KALRN/RHOF/SH3BP1/SH2D3C/SGSM2/SBF1/RALGDS/HERC1/RIN1/RIC8A/RGS8/RGL3/RASA4B/RASGRF2/RASGRP2/FLCN/PLEKHG4/ALS2CL/TBC1D16/DENND2D/DENND2B/AGAP3/IQGAP3/AGFG2/GIT1/LLGL1/ARHGEF9/FARP2/ARHGEF1/ARHGEF2/ARHGEF4/ARHGEF40/SPATA13/SMCR8/ARHGAP9/ARHGAP27/ARHGAP33/ARFGAP2/ARFGEF3/ARHGAP1/HERC2/IQSEC1/GAPVD1/FGD2/NF1/MYO9B/MADD/ARHGEF18/ARHGEF16/ARHGEF12/ARHGEF10L/ARHGAP35/ARHGAP24/DOC…	95
GO:0005085	guanyl-nucleotide exchange factor activity	55/1700	226/18522	0.243363	2.65151	7.941	1.12654e-11	4.12691e-09	3.5496e-09	ITSN1/KIAA1755/LAMTOR4/KALRN/RHOF/SH2D3C/SBF1/RALGDS/HERC1/RIN1/RIC8A/RGL3/RASGRF2/RASGRP2/PLEKHG4/ALS2CL/DENND2D/DENND2B/ARHGEF9/FARP2/ARHGEF1/ARHGEF2/ARHGEF4/ARHGEF40/SPATA13/SMCR8/ARFGEF3/HERC2/IQSEC1/GAPVD1/FGD2/MADD/ARHGEF18/ARHGEF16/ARHGEF12/ARHGEF10L/DOCK8/DOCK2/DENND3/EEF1D/PLEKHG4B/RALGPS1/SBF2/RCC1/TRIO/FARP1/CYTH2/PSD/RGP1/MCF2L/DOCK6/IQSEC2/PSD4/PLEKHG2/OBSCN	55
GO:0003779	actin binding	84/1700	434/18522	0.193548	2.10877	7.43032	3.01787e-11	8.2916e-09	7.1317e-09	GAS7/VCL/VASH1/KLHL17/EVL/KLHL3/EPB41L1/LDB3/EPB41/SHANK3/PARVB/PHACTR1/PDLIM1/CORO1B/P4HB/CLMN/FLNC/CACNB2/RCSD1/CEACAM1/PLEKHH2/BIN1/MAEA/MAP1B/MICALL2/AIF1L/IQGAP3/LMOD1/INPPL1/TMEM201/TAGLN/NEB/SPTBN5/SPTBN4/SPTBN2/NOD2/MPRIP/DAG1/MRTFA/MYO1D/MYH7B/MYH9/WDR1/XIRP1/FMNL3/FLNA/FLNB/MICAL1/MIB2/NF2/MYO9B/MYO19/MYO18B/MYH11/MAP1A/LSP1/AVIL/CAPZB/ADD1/ABL2/DNASE1/EPB41L3/EGFR/SSH1/PLEC/PARVA/TPM1/…	84
GO:0004674	protein serine/threonine kinase activity	78/1700	427/18522	0.18267	1.99024	6.58102	2.51416e-09	5.52613e-07	4.75309e-07	AATK/TTBK1/ACVR1/VRK3/KALRN/CLK2/CAMKK1/CCNK/PNCK/CDKL5/CDK6/CDK16/GRK5/RPS6KB2/PRKAG2/PRKCB/PRKCD/PRKCG/MAST1/MAST2/MAST3/MAPK3/MAP3K13/MAP3K14/MAP4K2/MAPK10/MAP2K7/MINK1/DYRK4/CSNK1E/WNK2/STK24/STK10/DAPK2/SRPK3/MAST4/IKBKB/MOK/MARK2/MAPK12/MAP3K11/LTBP4/BRSK2/ACVRL1/ALPK3/EGFR/DYRK3/CDK18/CDK15/CDKL1/CSNK2A1/PRKDC/TAOK2/SBK1/RPS6KA1/TRIO/TTN/ULK4/EIF2AK4/ACVR2B/DYRK1A/TNK2/SMG1/LRRK1/KSR1/MAP3…	78
GO:0004713	protein tyrosine kinase activity	35/1700	138/18522	0.253623	2.7633	6.60942	1.97992e-08	3.45061e-06	2.96791e-06	JAK3/TYK2/AATK/TYRO3/TTBK1/PEAK1/CLK2/ZAP70/FLT4/PKDCC/PRKCD/MATK/MAP2K7/DYRK4/LTK/FGFR4/ABL2/ERBB2/EPHA8/EPHA1/EGFR/DYRK3/SRC/TTN/NTRK2/PKM/TIE1/FGFR1/DYRK1A/TNK2/HIPK2/IGF2R/EPHB2/NTRK3/CLK3	35
GO:0106310	protein serine kinase activity	67/1700	363/18522	0.184573	2.01098	6.18396	2.19784e-08	3.45061e-06	2.96791e-06	AATK/TTBK1/KALRN/CLK2/CAMKK1/PNCK/CDKL5/CDK6/CDK16/RPS6KB2/PRKCB/PRKCD/PRKCG/MAST1/MAST2/MAST3/MAPK3/MAP3K13/MAP3K14/MAP4K2/MAPK10/MAP2K7/MINK1/DYRK4/CSNK1E/WNK2/STK24/STK10/DAPK2/SRPK3/MAST4/IKBKB/MOK/MARK2/MAPK12/MAP3K11/BRSK2/ALPK3/DYRK3/CDK18/CDK15/CDKL1/CSNK2A1/PRKDC/TAOK2/SBK1/RPS6KA1/TRIO/TTN/ULK4/EIF2AK4/DYRK1A/TNK2/SMG1/LRRK1/KSR1/MAP3K9/HIPK2/MAPK13/AKT2/RPS6KL1/GAK/STK25/CIITA/SPEG/CLK…	67
GO:0051015	actin filament binding	45/1700	208/18522	0.216346	2.35715	6.25731	4.03867e-08	5.54813e-06	4.77201e-06	GAS7/KLHL17/CORO1B/CLMN/FLNC/CACNB2/RCSD1/BIN1/MICALL2/AIF1L/IQGAP3/TMEM201/NEB/SPTBN5/SPTBN4/SPTBN2/MPRIP/MYO1D/MYH7B/MYH9/WDR1/XIRP1/FMNL3/FLNA/FLNB/MICAL1/MYO9B/MYO19/MYO18B/MYH11/AVIL/CAPZB/ADD1/ABL2/EGFR/PLEC/TPM1/TTN/SPTBN1/DBNL/HIP1/MYO15A/MACF1/MYO18A/SYNE3	45
GO:0035091	phosphatidylinositol binding	54/1700	276/18522	0.195652	2.13169	6.02165	7.02033e-08	8.5726e-06	7.3734e-06	JPH2/EPB41/FRMPD4/BCAS3/PIK3C2B/NUMA1/OSBPL5/C2CD2L/RCSD1/PLA2G4E/RUBCNL/RUBCN/PLEKHN1/GSDMD/MAPKAP1/AMER1/TECPR1/GGA3/DNM2/NCF4/SNX17/ARHGAP9/ARAP3/SYT7/WIPI2/ARHGAP33/ZCCHC2/FUNDC2/FGD2/EXOC7/AVIL/ATG2B/ANKFY1/DNM1/SYT5/SBF2/SH3PXD2B/TPCN1/TOM1L2/PLCD1/THY1/ATG2A/ZFYVE26/PITPNM2/MAPT/OSBPL2/HIP1/HGS/HS1BP3/NISCH/ATP13A2/MCF2L/TOM1/OBSCN	54
GO:0140993	histone modifying activity	43/1700	207/18522	0.207729	2.26327	5.81028	2.67995e-07	2.94526e-05	2.53326e-05	KDM3A/KDM4B/KDM3B/USP49/USP22/JADE1/PHF10/HDAC7/PRKCB/PRDM2/ASH1L/NSD1/NAA60/MTA2/MSL3/MYSM1/TAF10/HDAC8/HDAC4/KAT6B/HDAC10/KMT2C/EHMT1/PRKDC/PRMT7/SRCAP/SIRT6/USP36/DYRK1A/BRPF1/DOT1L/SMYD5/KDM5B/KDM2A/JADE2/KMT2A/HDAC5/HDAC6/HR/KDM6B/CREBBP/KDM6A/KMT2D	43
GO:0005178	integrin binding	35/1700	157/18522	0.22293	2.42889	5.71571	5.96356e-07	5.95814e-05	5.12467e-05	ITGAL/EMP2/EMILIN1/GFAP/SEMA7A/COL5A1/ITGA11/P4HB/CD151/TNC/GFRA1/ICAM3/CX3CL1/MYH9/ITGAE/ITGAD/ITGA2/GPNMB/MFGE8/NF2/LTBP4/ADAM17/CCN5/EGFR/CD81/COL16A1/SRC/THY1/ADAM15/CASR/LAMB2/NISCH/ITGA3/LAMA5/TNXB	35
GO:0005543	phospholipid binding	78/1700	487/18522	0.160164	1.74504	5.29666	7.73898e-07	7.08762e-05	6.09615e-05	JPH2/EPB41/FRMPD4/BCAS3/PIK3C2B/NUMA1/OSBPL5/C2CD2L/RASA4B/RCSD1/GRK5/PLA2G4E/RUBCNL/RUBCN/PLEKHN1/BIN1/GSDMD/MAPKAP1/AMER1/MAP1B/TECPR1/GGA3/TPP1/DNM2/SPTBN4/SPTBN2/NCF4/SNX17/ARHGAP9/ARAP3/SYT12/SYT17/SYT7/WIPI2/ARHGAP33/ZCCHC2/FUNDC2/FGD2/MFGE8/NF1/EXOC7/BAIAP3/AVIL/ATG2B/ARHGAP35/ANKFY1/DNM1/DYSF/CPS1/CPNE6/SYT5/RASA4/SBF2/SH3PXD2B/TPCN1/TOM1L2/PLCD1/UNC13B/THY1/ATG2A/SPTBN1/SMPD3/ZFYVE26/PIT…	78
GO:1901981	phosphatidylinositol phosphate binding	37/1700	178/18522	0.207865	2.26475	5.38997	1.75541e-06	0.000148399	0.00012764	JPH2/FRMPD4/OSBPL5/RCSD1/PLA2G4E/RUBCNL/RUBCN/PLEKHN1/GSDMD/MAPKAP1/AMER1/TECPR1/DNM2/NCF4/ARHGAP9/ARAP3/SYT7/WIPI2/FUNDC2/FGD2/EXOC7/AVIL/ATG2B/ANKFY1/DNM1/SYT5/SH3PXD2B/TPCN1/PLCD1/ATG2A/ZFYVE26/MAPT/OSBPL2/HIP1/ATP13A2/TOM1/OBSCN	37
GO:0005201	extracellular matrix structural constituent	35/1700	166/18522	0.210843	2.2972	5.33691	2.35318e-06	0.000184724	0.000158884	ACAN/VCAN/EMILIN1/ENAM/LAMC1/LAMB1/COL5A1/COL1A1/COL22A1/COL5A3/COL7A1/THBS2/TNC/NID1/CRELD1/MUC4/SRPX2/MFGE8/MXRA5/MUC3A/LTBP4/COL27A1/COL16A1/COL13A1/COL18A1/AGRN/PXDN/LAMB2/MUC17/COL6A3/HSPG2/LAMA5/LAMA1/TNXB/HMCN2	35
GO:0005096	GTPase activator activity	47/1700	271/18522	0.173432	1.88959	4.68974	1.51294e-05	0.00110848	0.000953417	SH3BP1/SGSM2/RIN1/RGS8/RASA4B/FLCN/ALS2CL/TBC1D16/AGAP3/IQGAP3/AGFG2/GIT1/LLGL1/ARHGEF1/SMCR8/ARHGAP9/ARHGAP27/ARHGAP33/ARFGAP2/ARHGAP1/GAPVD1/NF1/MYO9B/ARHGEF12/ARHGEF10L/ARHGAP35/ARHGAP24/DOCK2/DEPDC5/SRGAP2/STARD13/TBCD/TBC1D9B/TBC1D24/TBC1D14/PLXNB1/RASA4/RAP1GAP2/RGS3/THY1/RAP1GAP/LLGL2/GNB5/TBC1D2B/ARRB1/TSC2/SRGAP3	47
GO:0046873	metal ion transmembrane transporter activity	67/1700	437/18522	0.153318	1.67045	4.50882	1.99022e-05	0.00136703	0.0011758	KCNB1/TRPV6/TRPV5/TRPM2/KCNE1/KCNN3/TTYH1/CHRNA7/SLC5A9/SLC9B2/SLC13A5/SLC11A1/SLC20A2/SLC30A6/SLC30A3/ATP13A1/ATP2A2/SLC24A3/SLC24A1/ATP2C1/HCN4/CACNA1B/CACNA1S/CACNB2/CACNG5/PKD1L1/PKD2L1/ASIC3/ASIC4/KCNQ2/KCNJ6/GRIN2C/NALF2/LRRC55/ATP7B/ATP2A3/ATP7A/CACNB1/SLC1A6/SCN11A/SCN5A/SLC38A3/SLC6A1/TRPV3/TSPOAP1/TPCN1/TMC2/PKD1/SLC5A10/SLC39A13/SLC12A5/SLC12A9/SLC17A7/SLC8A1/KCNK3/KCNK12/PKD1L2/NALCN/…	67
GO:0005516	calmodulin binding	38/1700	205/18522	0.185366	2.01962	4.66664	2.13128e-05	0.00137781	0.00118507	TRPV6/TRPV5/ADCY1/KCNN3/EPB41/CFAP221/CAMKK1/RASGRF2/CACNA1S/PNCK/PLA2G6/CEACAM1/IQGAP3/NOS1/NGFR/STRN4/DAPK2/SYT7/MYO1D/MYH9/KCNQ2/MYO9B/MYH11/ADD1/ACE/EGFR/SCN5A/TTN/USP6/UBR4/UNC13B/SPTBN1/SLC8A1/MYO15A/MYLK/UNC13A/SCN2A/OBSCN	38
GO:0005261	monoatomic cation channel activity	53/1700	330/18522	0.160606	1.74985	4.36927	4.07818e-05	0.00248995	0.00214164	KCNB1/TRPV6/TRPV5/TRPM2/KCNE1/KCNN3/PIEZO2/CHRNA2/CHRNA7/OTOP2/CHRNB1/CNGB1/SLC24A3/SLC24A1/ZACN/HCN4/CACNA1B/CACNA1S/CACNB2/CACNG5/PKD1L1/PKD2L1/TMEM63A/ASIC3/ASIC4/KCNQ2/KCNJ6/GRIN2C/NALF2/LRRC55/CACNB1/CHRNA4/SCN11A/SCN5A/TRPV3/TSPOAP1/TPCN1/UNC80/TMC2/PKD1/KCNK3/KCNK12/PKD1L2/NALCN/NOX5/CACNA1I/PIEZO1/KCNAB2/KCNA2/GRIK3/SCN2A/KCNC4/CACNA1A	53
GO:0005216	monoatomic ion channel activity	66/1700	441/18522	0.14966	1.63059	4.26061	4.90666e-05	0.00282192	0.00242717	KCNB1/TRPV6/TRPV5/TRPM2/KCNE1/KCNN3/TTYH1/PIEZO2/CHRNA2/CHRNA7/OTOP2/CHRNB1/CNGB1/SLC24A3/SLC24A1/ZACN/HCN4/CACNA1B/CACNA1S/CACNB2/CACNG5/PKD1L1/PKD2L1/GABRA2/ANO7/GABRQ/TMC4/TMEM63A/ASIC3/ASIC4/FXYD3/KCNQ2/KCNJ6/GABRD/GRIN2C/NALF2/LRRC55/CACNB1/ANO8/CHRNA4/CLIC5/CLCN6/SLC1A4/SCN11A/SCN5A/TRPV3/TSPOAP1/TPCN1/UNC80/TMC2/TMC6/PKD1/SLC17A7/KCNK3/KCNK12/PKD1L2/NALCN/NOX5/CACNA1I/PIEZO1/KCNAB2/KCNA2/G…	66
GO:0043394	proteoglycan binding	12/1700	36/18522	0.333333	3.63176	5.02452	5.30578e-05	0.00282192	0.00242717	ADA2/COL5A1/COL5A3/TNC/NID1/ITGA2/GPNMB/PTPRF/PTPRS/CTSB/AGRN/LRP1	12
GO:0008569	minus-end-directed microtubule motor activity	8/1700	17/18522	0.470588	5.1272	5.41194	5.64567e-05	0.00282192	0.00242717	DNAH7/DNAH17/DNAH10/DNAH14/DNAH9/DNHD1/DNAH3/DYNC1H1	8
GO:0015085	calcium ion transmembrane transporter activity	27/1700	132/18522	0.204545	2.22858	4.50317	5.64898e-05	0.00282192	0.00242717	TRPV6/TRPV5/TRPM2/CHRNA7/ATP2A2/SLC24A3/SLC24A1/ATP2C1/CACNA1B/CACNA1S/CACNB2/CACNG5/PKD1L1/PKD2L1/GRIN2C/NALF2/ATP2A3/CACNB1/TRPV3/TSPOAP1/TPCN1/TMC2/PKD1/SLC8A1/PKD1L2/CACNA1I/CACNA1A	27
GO:0003774	cytoskeletal motor activity	24/1700	112/18522	0.214286	2.33471	4.50387	6.61676e-05	0.00316166	0.00271938	KIF3B/KIF1B/KIF21B/KIF6/DNAH7/DNAH17/DNAH10/MYO1D/MYH7B/MYH9/MYO9B/MYO19/MYO18B/MYH11/DNAH14/DNAH9/MYO15A/KIF13B/DNHD1/DNAH3/STARD9/DYNC1H1/KLC1/KIF1A	24
GO:0045505	dynein intermediate chain binding	12/1700	37/18522	0.324324	3.53361	4.90398	7.20069e-05	0.00329731	0.00283606	HOOK3/DYNLL2/DNAH7/DNAH17/DNAH10/SPTBN5/HTT/DNAH14/DNAH9/DNHD1/DNAH3/DYNC1H1	12
GO:0019838	growth factor binding	27/1700	135/18522	0.2	2.17906	4.37084	8.47072e-05	0.00372373	0.00320282	ACVR1/PDGFB/COL5A1/COL1A1/RHBDF1/FLT4/LRRC32/NGFR/SORT1/SRPX2/FGFR4/LTBP4/LTBP3/ACVRL1/ERBB2/EPHA8/EGFR/SCN5A/PCSK6/NTRK2/FGFR1/ACVR2B/PXDN/RHBDF2/IGF2R/HAP1/NTRK3	27
GO:0043121	neurotrophin binding	6/1700	10/18522	0.6	6.53718	5.56775	8.9913e-05	0.00380055	0.0032689	NGFR/SORT1/PCSK6/NTRK2/HAP1/NTRK3	6
GO:0030215	semaphorin receptor binding	9/1700	23/18522	0.391304	4.26338	4.97823	0.000112315	0.00457164	0.00393213	SH3BP1/SEMA7A/SEMA6D/SEMA6C/PLXNB1/SEMA3B/SEMA5B/SEMA4A/SEMA4D	9
GO:0030506	ankyrin binding	8/1700	19/18522	0.421053	4.58749	4.97353	0.000148449	0.00582664	0.00501156	FLNC/SPTBN4/KCNQ2/SCN5A/PLEC/SPTBN1/SLC8A1/OBSCN	8
GO:0031267	small GTPase binding	45/1700	281/18522	0.160142	1.7448	3.99931	0.000160862	0.00609613	0.00524335	GAS8/KIF3B/SGSM2/RIN1/CDKL5/MAPKAP1/LZTR1/ALS2CL/MICALL2/IPO9/TNPO2/GGA3/IQGAP3/GIT1/ARHGEF2/NGFR/ARHGAP1/FMNL3/GAPVD1/FLNA/FGD2/MICAL1/MYO9B/MAP3K11/ATP7A/ARHGEF16/ABI2/ANKFY1/DOCK2/DEPDC5/EHD1/CDC42EP4/SRGAP2/RCC1/RIMS3/UNC13D/UNC13B/FARP1/CYFIP2/RAP1GAP/INF2/RGP1/SORL1/TSC2/PLEKHG2	45
GO:0019199	transmembrane receptor protein kinase activity	18/1700	79/18522	0.227848	2.48247	4.19761	0.000233355	0.00826803	0.00711144	TYRO3/ACVR1/FLT4/LTK/FGFR4/LTBP4/ACVRL1/ERBB2/EPHA8/EPHA1/EGFR/NTRK2/TIE1/FGFR1/ACVR2B/IGF2R/EPHB2/NTRK3	18
GO:0001221	transcription coregulator binding	23/1700	114/18522	0.201754	2.19817	4.07931	0.000240743	0.00826803	0.00711144	LEF1/EPAS1/SMARCD3/FLYWCH1/TERT/CTBP1/CTCF/AR/WIZ/ZBTB7A/EHMT1/PER1/UBE2I/SREBF1/SMARCA4/PAX6/ZBTB16/NFATC1/HDAC5/HDAC6/CREBBP/STAT6/LCOR	23
GO:0005262	calcium channel activity	23/1700	114/18522	0.201754	2.19817	4.07931	0.000240743	0.00826803	0.00711144	TRPV6/TRPV5/TRPM2/CHRNA7/SLC24A3/SLC24A1/CACNA1B/CACNA1S/CACNB2/CACNG5/PKD1L1/PKD2L1/GRIN2C/NALF2/CACNB1/TRPV3/TSPOAP1/TPCN1/TMC2/PKD1/PKD1L2/CACNA1I/CACNA1A	23
GO:0051020	GTPase binding	48/1700	313/18522	0.153355	1.67084	3.80512	0.000282582	0.00941085	0.00809438	GAS8/KIF3B/SGSM2/RIN1/CDKL5/BIN1/MAPKAP1/LZTR1/ALS2CL/AMBRA1/MICALL2/IPO9/TNPO2/GGA3/IQGAP3/GIT1/ARHGEF2/NGFR/ARHGAP1/FMNL3/GAPVD1/FLNA/FGD2/MICAL1/MYO9B/MAP3K11/ATP7A/ARHGEF16/ABI2/ANKFY1/DOCK2/DEPDC5/EHD1/CDC42EP4/SRGAP2/RCC1/RIMS3/UNC13D/UNC13B/FARP1/CYFIP2/SPTBN1/RAP1GAP/INF2/RGP1/SORL1/TSC2/PLEKHG2	48
GO:0032794	GTPase activating protein binding	6/1700	12/18522	0.5	5.44765	4.89932	0.00033646	0.0106182	0.00913283	FMNL3/GAPVD1/NKIRAS2/ARHGAP35/PLXNB1/PLCD1	6
GO:0004407	histone deacetylase activity	8/1700	21/18522	0.380952	4.15059	4.59221	0.000338159	0.0106182	0.00913283	HDAC7/MTA2/HDAC8/HDAC4/HDAC10/SIRT6/HDAC5/HDAC6	8
GO:0004712	protein serine/threonine/tyrosine kinase activity	12/1700	43/18522	0.27907	3.04055	4.25853	0.000354947	0.0108357	0.00931995	CLK2/PRKCG/MAPK10/MAP2K7/DYRK4/DYRK3/RPS6KA1/ACVR2B/DYRK1A/TNK2/MAP3K9/CLK3	12
GO:0030276	clathrin binding	14/1700	56/18522	0.25	2.72382	4.10694	0.000412503	0.0122525	0.0105385	CEMIP/CALY/BIN1/SYT12/SYT17/SYT7/CLTCL1/SYT5/TOM1L2/LRP1/HIP1/GAK/EPN1/TOM1	14
GO:0008381	mechanosensitive monoatomic ion channel activity	7/1700	17/18522	0.411765	4.4863	4.57154	0.000460805	0.013327	0.0114627	PIEZO2/TMC4/TMEM63A/NALF2/TMC2/TMC6/PIEZO1	7
GO:0033558	protein lysine deacetylase activity	8/1700	22/18522	0.363636	3.96193	4.41893	0.000488873	0.0137762	0.0118491	HDAC7/MTA2/HDAC8/HDAC4/HDAC10/SIRT6/HDAC5/HDAC6	8
GO:0016887	ATP hydrolysis activity	59/1700	417/18522	0.141487	1.54154	3.55564	0.000538386	0.0147922	0.0127229	ABCA4/KIF3B/KIF1B/KIF21B/KIF6/ABCG8/ATP8B4/ATP8B2/ATAD3B/ATP13A1/ATP2A2/ATP2C1/RAD50/CARNS1/RECQL4/DDX54/DNAH7/DNAH10/SNRNP200/NLRP1/MOV10/IGHMBP2/HELZ2/MDN1/MYO9B/MYO19/ATP8B3/ATP7B/ATP2A3/ATP11A/ATP10B/ATF7IP/ATP7A/ABCC12/ABCB9/DHX37/DDX27/DDX25/CHTF18/SRCAP/RAD54L2/RTEL1/AFG1L/ABCC1/ABCC10/ABCC3/DNAH9/RAD51D/NTPCR/ATP13A2/RNF213/KIF13B/DNAH3/DYNC1H1/CHD3/KIF1A/CHD5/ATP10A/SPG7	59
GO:0032266	phosphatidylinositol-3-phosphate binding	12/1700	45/18522	0.266667	2.90541	4.06815	0.000560159	0.015015	0.0129146	JPH2/PLA2G4E/RUBCNL/TECPR1/NCF4/WIPI2/ATG2B/SH3PXD2B/ATG2A/ZFYVE26/HIP1/OBSCN	12
GO:0034595	phosphatidylinositol phosphate 5-phosphatase activity	6/1700	13/18522	0.461538	5.0286	4.61904	0.000576382	0.015082	0.0129722	INPPL1/INPP5J/INPP5E/FIG4/SYNJ2/INPP5K	6
GO:0051959	dynein light intermediate chain binding	9/1700	28/18522	0.321429	3.50206	4.21191	0.00062243	0.0159082	0.0136828	HOOK3/DNAH7/DNAH17/DNAH10/DNAH14/DNAH9/DNHD1/DNAH3/DYNC1H1	9
GO:1902936	phosphatidylinositol bisphosphate binding	21/1700	107/18522	0.196262	2.13833	3.75398	0.000646804	0.0161554	0.0138955	JPH2/FRMPD4/PLA2G4E/GSDMD/MAPKAP1/AMER1/DNM2/SYT7/WIPI2/EXOC7/AVIL/DNM1/SYT5/SH3PXD2B/TPCN1/PLCD1/MAPT/OSBPL2/HIP1/ATP13A2/OBSCN	21
GO:0004714	transmembrane receptor protein tyrosine kinase activity	14/1700	60/18522	0.233333	2.54224	3.80369	0.000870595	0.0207996	0.01789	TYRO3/FLT4/LTK/FGFR4/ERBB2/EPHA8/EPHA1/EGFR/NTRK2/TIE1/FGFR1/IGF2R/EPHB2/NTRK3	14
GO:0016706	2-oxoglutarate-dependent dioxygenase activity	14/1700	60/18522	0.233333	2.54224	3.80369	0.000870595	0.0207996	0.01789	KDM3A/KDM4B/KDM3B/P4HB/PLOD3/TET1/HIF1AN/TET3/KDM5B/KDM2A/HR/KDM6B/FTO/KDM6A	14
GO:0008331	high voltage-gated calcium channel activity	6/1700	14/18522	0.428571	4.66941	4.36615	0.000930573	0.0217596	0.0187157	CACNA1B/CACNA1S/CACNB2/CACNB1/CACNA1I/CACNA1A	6
GO:0003713	transcription coactivator activity	41/1700	271/18522	0.151292	1.64837	3.41806	0.000992012	0.0227129	0.0195357	USP22/KMT2E/JADE1/PDLIM1/SMARCD3/PRKCB/WWC1/LMO3/CTBP1/NCOA6/NCOA7/NOTCH1/MTA3/MTA2/MRTFA/MYSM1/TADA2B/ZMIZ1/HELZ2/KAT6B/KMT2C/MED12L/LDB1/BCL9L/APBB1/SRCAP/PPRC1/RBPMS/SMARCC2/SMARCC1/DYRK1A/SMARCA4/MMS19/PPARGC1B/HIPK2/ARRB1/BRD4/CREBBP/CIITA/SMARCB1/KMT2D	41
GO:0003777	microtubule motor activity	15/1700	68/18522	0.220588	2.40337	3.68553	0.00107655	0.0236383	0.0203316	KIF3B/KIF1B/KIF21B/KIF6/DNAH7/DNAH17/DNAH10/DNAH14/DNAH9/KIF13B/DNHD1/DNAH3/STARD9/DYNC1H1/KIF1A	15
GO:0004439	phosphatidylinositol-4,5-bisphosphate 5-phosphatase activity	5/1700	10/18522	0.5	5.44765	4.4722	0.00110008	0.0236383	0.0203316	INPP5J/INPP5E/FIG4/SYNJ2/INPP5K	5
GO:0034594	phosphatidylinositol trisphosphate phosphatase activity	5/1700	10/18522	0.5	5.44765	4.4722	0.00110008	0.0236383	0.0203316	INPPL1/INPP5J/INPP5E/FIG4/INPP5K	5
GO:0042805	actinin binding	10/1700	36/18522	0.277778	3.02647	3.8689	0.00113255	0.0236383	0.0203316	LDB3/PDLIM1/PKD2L1/MICALL2/CSRP1/DAG1/MAGI1/TTN/PDLIM2/PDLIM7	10
GO:0045296	cadherin binding	48/1700	333/18522	0.144144	1.57049	3.33953	0.00113997	0.0236383	0.0203316	EPS15L1/VCL/ACVR1/USP8/ATXN2L/PDLIM1/CORO1B/NUMB/HDLBP/PTPRJ/PPME1/NEO1/SPTBN2/ARVCF/STK24/MPRIP/CTNND1/ARHGAP1/MYH9/GAPVD1/FLNA/FLNB/MARK2/ARHGEF16/CAPZB/ADD1/AHNAK/EHD4/EHD1/EGFR/EEF1D/CDH8/SRC/PLEC/PARVA/TRIM29/VAPB/UBAP2/PKM/FASN/SPTBN1/TNKS1BP1/DBNL/GCN1/MACF1/NOTCH3/SEPTIN9/CDH23	48
GO:0022836	gated channel activity	44/1700	301/18522	0.146179	1.59267	3.29554	0.00135058	0.0264369	0.0227387	KCNB1/TRPM2/KCNE1/KCNN3/PIEZO2/CHRNA2/CHRNA7/CHRNB1/CNGB1/ZACN/HCN4/CACNA1B/CACNA1S/CACNB2/CACNG5/PKD2L1/GABRA2/GABRQ/TMC4/TMEM63A/ASIC3/ASIC4/KCNQ2/KCNJ6/GABRD/GRIN2C/NALF2/LRRC55/CACNB1/CHRNA4/CLCN6/TSPOAP1/TPCN1/TMC2/TMC6/KCNK3/KCNK12/CACNA1I/PIEZO1/KCNAB2/KCNA2/GRIK3/KCNC4/CACNA1A	44
GO:0004402	histone acetyltransferase activity	11/1700	43/18522	0.255814	2.78717	3.72974	0.00137016	0.0264369	0.0227387	USP22/JADE1/PHF10/NAA60/MSL3/TAF10/KAT6B/SRCAP/BRPF1/JADE2/CREBBP	11
GO:0005272	sodium channel activity	11/1700	43/18522	0.255814	2.78717	3.72974	0.00137016	0.0264369	0.0227387	TRPM2/HCN4/PKD2L1/ASIC3/ASIC4/SCN11A/SCN5A/TPCN1/NALCN/GRIK3/SCN2A	11
GO:1901681	sulfur compound binding	40/1700	267/18522	0.149813	1.63225	3.30806	0.00137116	0.0264369	0.0227387	LGR6/ADA2/PC/COL5A1/COL5A3/CHST12/PTCH1/CBS/RTN4RL1/GSTM2/THBS2/TKTL1/LRTM2/LRPAP1/MOCS1/DBT/SULT1A1/ITGA2/FGFR4/GPNMB/NELL2/ADGRE2/ACBD4/CCN5/COL13A1/PTPRF/PTPRS/RCC1/SLIT3/PCSK6/OGDH/TKT/PGF/ADGRG1/VEGFA/FGFR1/AGRN/LRP1/TMEM184A/TNXB	40
GO:0019213	deacetylase activity	10/1700	37/18522	0.27027	2.94467	3.76405	0.00142602	0.0266574	0.0229284	HDAC7/NDST2/MTA2/HDAC8/HDAC4/HDAC10/NDST1/SIRT6/HDAC5/HDAC6	10
GO:0051371	muscle alpha-actinin binding	6/1700	15/18522	0.4	4.35812	4.1361	0.00143111	0.0266574	0.0229284	LDB3/PDLIM1/PKD2L1/TTN/PDLIM2/PDLIM7	6
GO:0002162	dystroglycan binding	5/1700	11/18522	0.454545	4.95241	4.16832	0.00186481	0.0327705	0.0281863	VCL/CLASP2/DAG1/PLEC/AGRN	5
GO:0008046	axon guidance receptor activity	5/1700	11/18522	0.454545	4.95241	4.16832	0.00186481	0.0327705	0.0281863	L1CAM/PTK7/ROBO1/EPHB2/HMCN2	5
GO:1990459	transferrin receptor binding	5/1700	11/18522	0.454545	4.95241	4.16832	0.00186481	0.0327705	0.0281863	HFE/IKBKB/CD81/TF/RGMA	5
GO:0008013	beta-catenin binding	17/1700	86/18522	0.197674	2.15372	3.40906	0.00187857	0.0327705	0.0281863	VCL/LEF1/AXIN1/NUMB/PXN/PTPRJ/AMER1/TCF7/AR/CTNND1/MED12L/BCL9L/APC2/APC/HDAC6/KDM6B/DLG5	17
GO:0043621	protein self-association	15/1700	72/18522	0.208333	2.26985	3.43194	0.00197982	0.0339973	0.0292415	ERGIC3/ELP1/AXIN1/PCSK9/SHANK3/DNM2/SPTBN5/NLRP1/LDB1/CARD9/DNM1/RNF112/PLEC/TTN/DYRK1A	15
GO:0004715	non-membrane spanning protein tyrosine kinase activity	11/1700	45/18522	0.244444	2.66329	3.55122	0.00203918	0.0344778	0.0296547	JAK3/TYK2/PEAK1/ZAP70/PKDCC/PRKCD/MATK/ABL2/SRC/DYRK1A/TNK2	11
GO:0034212	peptide N-acetyltransferase activity	12/1700	52/18522	0.230769	2.5143	3.47614	0.00220374	0.0360043	0.0309677	USP22/JADE1/PHF10/NAA60/MSL3/NAA10/TAF10/KAT6B/SRCAP/BRPF1/JADE2/CREBBP	12
GO:0044325	transmembrane transporter binding	23/1700	133/18522	0.172932	1.88415	3.25304	0.00220939	0.0360043	0.0309677	KCNB1/KCNE1/ATP2A2/PACS2/PKD2L1/ANK1/HTT/NOS1/FLNA/LRRC55/ATP2A3/CALM3/SRC/SCN5A/RIMS3/PKD1/CASR/TCAF2/SLC8A1/AKAP6/KCNAB2/HAP1/NEDD4L	23
GO:0080025	phosphatidylinositol-3,5-bisphosphate binding	8/1700	27/18522	0.296296	3.22824	3.68327	0.00224069	0.0360043	0.0309677	JPH2/PLA2G4E/MAPKAP1/WIPI2/SH3PXD2B/TPCN1/HIP1/ATP13A2	8
GO:0003714	transcription corepressor activity	31/1700	198/18522	0.156566	1.70583	3.17424	0.00226051	0.0360043	0.0309677	RLIM/HDAC7/FLYWCH1/FOXP3/DDX54/LMCD1/CTBP1/NCOR1/NSD1/ZFPM1/MTA3/MTA2/WTIP/HIF1AN/ATF7IP/CBFA2T3/DPF2/CRYM/TCF25/SIRT6/SFMBT2/SMARCA4/KDM5B/MIDEAS/YEATS2/HIPK2/NCOR2/CREBBP/DNMT3A/LCOR/MECP2	31
GO:0045499	chemorepellent activity	8/1700	28/18522	0.285714	3.11294	3.55688	0.00288799	0.0433225	0.0372622	SEMA7A/SEMA6D/SEMA6C/FLRT2/SEMA3B/SEMA5B/SEMA4A/SEMA4D	8
GO:0051393	alpha-actinin binding	8/1700	28/18522	0.285714	3.11294	3.55688	0.00288799	0.0433225	0.0372622	LDB3/PDLIM1/PKD2L1/DAG1/MAGI1/TTN/PDLIM2/PDLIM7	8
GO:0141052	histone H3 demethylase activity	8/1700	28/18522	0.285714	3.11294	3.55688	0.00288799	0.0433225	0.0372622	KDM3A/KDM4B/KDM3B/KDM5B/KDM2A/HR/KDM6B/KDM6A	8
GO:0061733	peptide-lysine-N-acetyltransferase activity	11/1700	47/18522	0.234043	2.54996	3.38217	0.00295185	0.0433225	0.0372622	USP22/JADE1/PHF10/NAA60/MSL3/TAF10/KAT6B/SRCAP/BRPF1/JADE2/CREBBP	11
GO:0017154	semaphorin receptor activity	5/1700	12/18522	0.416667	4.53971	3.89917	0.0029565	0.0433225	0.0372622	PLXNC1/PLXNB2/PLXNA3/PLXNB1/PLXNA1	5
GO:0106019	phosphatidylinositol-4,5-bisphosphate phosphatase activity	5/1700	12/18522	0.416667	4.53971	3.89917	0.0029565	0.0433225	0.0372622	INPP5J/INPP5E/FIG4/SYNJ2/INPP5K	5
GO:0034185	apolipoprotein binding	6/1700	17/18522	0.352941	3.8454	3.73113	0.00301449	0.0435911	0.0374932	LILRB4/PCSK9/LRP4/LRP8/LRP1/MAPT	6
GO:0017124	SH3 domain binding	21/1700	122/18522	0.172131	1.87542	3.08393	0.00355155	0.0504455	0.0433888	ADAM19/EVL/USP8/SHANK3/SHANK2/SH3BP1/QKI/AFAP1L1/DNM2/INPPL1/SOCS7/ARHGAP27/ARHGAP1/INPP5J/MICAL1/ADAM17/ABI2/SH3BP2/ADAM15/SYNJ2/MAPT	21
GO:0004693	cyclin-dependent protein serine/threonine kinase activity	8/1700	29/18522	0.275862	3.0056	3.43603	0.0036721	0.0504455	0.0433888	CCNK/CDKL5/CDK6/CDK16/MOK/CDK18/CDK15/CDKL1	8
GO:0043236	laminin binding	8/1700	29/18522	0.275862	3.0056	3.43603	0.0036721	0.0504455	0.0433888	NID1/DAG1/ITGA2/SSC5D/BCAM/AGRN/PXDN/ITGA3	8
GO:0097472	cyclin-dependent protein kinase activity	8/1700	29/18522	0.275862	3.0056	3.43603	0.0036721	0.0504455	0.0433888	CCNK/CDKL5/CDK6/CDK16/MOK/CDK18/CDK15/CDKL1	8
GO:0046915	transition metal ion transmembrane transporter activity	10/1700	42/18522	0.238095	2.59412	3.28785	0.00395033	0.0535976	0.0461	TRPM2/TTYH1/SLC11A1/SLC30A6/SLC30A3/ATP13A1/ATP2C1/ATP7B/ATP7A/SLC39A13	10
GO:0001540	amyloid-beta binding	16/1700	85/18522	0.188235	2.05088	3.08699	0.00420122	0.0563066	0.04843	LILRB2/CHRNA7/CLSTN2/CACNA1B/LRPAP1/NGFR/APBA1/ITGA2/LRP8/APBB1/CLSTN3/LRP1/SORL1/EPHB2/HSPG2/CACNA1A	16
GO:0046030	inositol trisphosphate phosphatase activity	5/1700	13/18522	0.384615	4.1905	3.65811	0.00444407	0.0577854	0.0497019	INPPL1/INPP5J/INPP5E/INPP5K/INPP4A	5
GO:0140333	glycerophospholipid flippase activity	5/1700	13/18522	0.384615	4.1905	3.65811	0.00444407	0.0577854	0.0497019	ABCA4/ATP8B2/ATP11A/ATP10B/ATP10A	5
GO:0032452	histone demethylase activity	8/1700	30/18522	0.266667	2.90541	3.32029	0.00461113	0.0577854	0.0497019	KDM3A/KDM4B/KDM3B/KDM5B/KDM2A/HR/KDM6B/KDM6A	8
GO:0140457	protein demethylase activity	8/1700	30/18522	0.266667	2.90541	3.32029	0.00461113	0.0577854	0.0497019	KDM3A/KDM4B/KDM3B/KDM5B/KDM2A/HR/KDM6B/KDM6A	8
GO:0015662	P-type ion transporter activity	7/1700	24/18522	0.291667	3.17779	3.39373	0.00462778	0.0577854	0.0497019	ATP13A1/ATP2A2/ATP2C1/ATP7B/ATP2A3/ATP7A/ATP13A2	7
GO:0140358	P-type transmembrane transporter activity	7/1700	24/18522	0.291667	3.17779	3.39373	0.00462778	0.0577854	0.0497019	ATP13A1/ATP2A2/ATP2C1/ATP7B/ATP2A3/ATP7A/ATP13A2	7
GO:0008017	microtubule binding	39/1700	277/18522	0.140794	1.53399	2.84657	0.00472597	0.0577854	0.0497019	GAS8/KIF3B/ENKD1/KIF1B/KIF21B/KIF6/HOOK3/CEP57L1/NUMA1/CLASP2/CCSER2/MAST1/MAST2/MAP1B/DCX/TOGARAM2/DNM2/ARHGEF2/SPAG5/STIM1/MX2/JAKMIP3/GLI1/MAP1A/APC2/APC/CCDC187/DNM1/EML6/VAPB/TUBGCP4/OGG1/MAPT/HDAC6/MACF1/KIF13B/STARD9/EML1/KIF1A	39
GO:0048156	tau protein binding	10/1700	43/18522	0.232558	2.53379	3.20095	0.00473219	0.0577854	0.0497019	TTBK1/BIN1/FKBP4/MARK2/MAP1A/BRSK2/TAOK2/DYRK1A/SMAD2/HDAC6	10
GO:0005548	phospholipid transporter activity	13/1700	64/18522	0.203125	2.21311	3.0904	0.00483459	0.0583869	0.0502193	ABCA4/VMP1/ATP8B2/ATG9B/OSBPL5/PITPNM3/C2CD2L/ATP8B3/ATP11A/ATP10B/PITPNM2/OSBPL2/ATP10A	13
GO:0042393	histone binding	36/1700	252/18522	0.142857	1.55647	2.82742	0.00511526	0.0611051	0.0525572	USP49/KMT2E/LEF1/BCAS3/CBX2/PRKCB/BRD9/MLLT6/IPO9/SPIN2A/MSL3/MYSM1/HDAC4/KMT2C/NCAPD3/L3MBTL1/APBB1/DPF2/PRMT7/SRCAP/SPIN3/SFMBT2/RCC1/SMARCC2/SMARCC1/SMARCA4/SUPT6H/ZZEF1/KDM5B/KMT2A/YEATS2/BRD4/HINFP/CHD3/CHD5/KMT2D	36
GO:0140297	DNA-binding transcription factor binding	61/1700	478/18522	0.127615	1.3904	2.74903	0.00522286	0.0617196	0.0530858	KDM3A/LEF1/USF2/EPAS1/BBS1/BCAS3/SMARCD3/ATOH8/YY1/HDAC7/PRKCB/PRDM5/FOXP3/MAX/MAPK3/DDX54/TCF3/LMO3/CTBP1/NCOA6/NCOA7/NCOR1/NR1I2/NSD1/CRTC3/ARNT2/ZFPM1/AR/MTA2/TAF10/ZNF516/ZBTB7A/HIF1AN/HDAC8/HNF4A/HDAC4/FLNA/FKBP4/MEF2D/LDB1/ADD1/PRKDC/SRC/SP3/PER1/SMAD2/SMARCA4/MLXIPL/MMS19/PPARGC1B/NFATC1/NFIA/HIPK2/HDAC5/NCOR2/CREBBP/DNMT3A/CIITA/LCOR/SMARCB1/TACC2	61
GO:0010314	phosphatidylinositol-5-phosphate binding	6/1700	19/18522	0.315789	3.44062	3.38356	0.00563351	0.0658641	0.0566505	JPH2/PLA2G4E/RUBCNL/SH3PXD2B/TOM1/OBSCN	6
GO:0061629	RNA polymerase II-specific DNA-binding transcription factor binding	46/1700	343/18522	0.134111	1.46118	2.74061	0.00582117	0.0673417	0.0579214	KDM3A/LEF1/EPAS1/BBS1/BCAS3/SMARCD3/PRKCB/FOXP3/DDX54/TCF3/CTBP1/NCOA6/NCOA7/NCOR1/NR1I2/NSD1/ARNT2/ZFPM1/AR/MTA2/TAF10/ZBTB7A/HIF1AN/HNF4A/HDAC4/FKBP4/MEF2D/LDB1/ADD1/PRKDC/SRC/SP3/SMAD2/SMARCA4/MLXIPL/MMS19/PPARGC1B/NFATC1/HIPK2/HDAC5/NCOR2/CREBBP/DNMT3A/LCOR/SMARCB1/TACC2	46
GO:0016407	acetyltransferase activity	17/1700	96/18522	0.177083	1.92938	2.90221	0.00614645	0.0703641	0.060521	USP22/JADE1/PHF10/HGSNAT/CRAT/NAA60/DBT/MSL3/NAA10/TAF10/KAT6B/MOGAT2/SRCAP/FASN/BRPF1/JADE2/CREBBP	17
GO:0030020	extracellular matrix structural constituent conferring tensile strength	10/1700	45/18522	0.222222	2.42118	3.03429	0.00665671	0.0751609	0.0646468	COL5A1/COL1A1/COL22A1/COL5A3/COL7A1/COL27A1/COL16A1/COL13A1/COL18A1/COL6A3	10
GO:0005080	protein kinase C binding	11/1700	52/18522	0.211538	2.30477	2.99517	0.00670225	0.0751609	0.0646468	ADCY4/LDB3/HDAC7/GRK5/PRKCB/IRS1/FLNA/NELL2/SRC/HDAC5/ADCY6	11
GO:0005539	glycosaminoglycan binding	34/1700	239/18522	0.142259	1.54996	2.72034	0.00679838	0.0754689	0.0649117	ACAN/VCAN/LGR6/ADA2/ITIH1/CEMIP/COL5A1/COL5A3/PTCH1/RTN4RL1/THBS2/LRTM2/LRPAP1/NOD2/FGFR4/GPNMB/NELL2/LTBP4/ADGRE2/CCN5/COL13A1/PTPRF/PTPRS/SLIT3/PCSK6/PGF/ADGRG1/VEGFA/FGFR1/STAB2/AGRN/TMEM184A/STAB1/TNXB	34
GO:0030507	spectrin binding	7/1700	26/18522	0.269231	2.93335	3.136	0.00747876	0.0821916	0.070694	EPB41/PTPRN/ANK1/SPTBN5/SPTBN4/ADD1/USH1G	7
GO:0030331	nuclear estrogen receptor binding	9/1700	39/18522	0.230769	2.5143	3.00937	0.00761339	0.0828427	0.071254	LEF1/DDX54/NCOA6/NSD1/TAF10/SRC/MMS19/PPARGC1B/LCOR	9
GO:0019902	phosphatase binding	28/1700	189/18522	0.148148	1.61412	2.69764	0.00772943	0.0832809	0.0716309	JAK3/LILRB2/LILRB4/VRK3/FCRL3/PXN/FLT4/CEACAM1/CD22/PPME1/MAST2/ANK1/MAPK3/DLG4/AMBRA1/MAP2K7/SPTBN4/STRN4/LILRB1/ANKLE2/EGFR/SH3RF2/SBF2/SMAD2/MAPT/STAT6/TSC2/SFI1	28
GO:0005546	phosphatidylinositol-4,5-bisphosphate binding	15/1700	83/18522	0.180723	1.96903	2.81271	0.00804487	0.085838	0.0738303	JPH2/FRMPD4/PLA2G4E/GSDMD/MAPKAP1/AMER1/DNM2/SYT7/EXOC7/AVIL/DNM1/SYT5/PLCD1/OSBPL2/OBSCN	15
GO:0005319	lipid transporter activity	26/1700	173/18522	0.150289	1.63744	2.67779	0.00833806	0.0865205	0.0744174	ABCA4/VMP1/ABCG8/ATP8B4/ATP8B2/ATG9B/OSBPL5/PITPNM3/C2CD2L/CEACAM1/MFSD2B/STARD3/ATP8B3/ATP11A/ATP10B/ATG2B/SLC27A5/ABCC1/ABCC3/SLC22A8/ATG2A/SLCO2B1/PITPNM2/OSBPL2/STRA6/ATP10A	26
GO:0004029	aldehyde dehydrogenase (NAD+) activity	5/1700	15/18522	0.333333	3.63176	3.24147	0.00887846	0.0865205	0.0744174	ALDH1A3/ALDH2/ALDH3B1/ALDH7A1/ALDH1L1	5
GO:0005041	low-density lipoprotein particle receptor activity	5/1700	15/18522	0.333333	3.63176	3.24147	0.00887846	0.0865205	0.0744174	LRP8/STAB2/LRP1/STAB1/SORL1	5
GO:0032393	MHC class I receptor activity	5/1700	15/18522	0.333333	3.63176	3.24147	0.00887846	0.0865205	0.0744174	LILRA1/LILRB2/LILRB4/LILRB1/MR1	5
GO:0015081	sodium ion transmembrane transporter activity	24/1700	157/18522	0.152866	1.66552	2.66217	0.00892894	0.0865205	0.0744174	TRPM2/SLC5A9/SLC9B2/SLC13A5/SLC20A2/SLC24A3/SLC24A1/HCN4/PKD2L1/ASIC3/ASIC4/SLC1A6/SCN11A/SCN5A/SLC38A3/SLC6A1/TPCN1/SLC5A10/SLC17A7/SLC8A1/NALCN/GRIK3/SCN2A/SLC38A7	24
GO:0032451	demethylase activity	9/1700	40/18522	0.225	2.45144	2.92128	0.00904179	0.0865205	0.0744174	KDM3A/KDM4B/KDM3B/KDM5B/KDM2A/HR/KDM6B/FTO/KDM6A	9
GO:0035198	miRNA binding	9/1700	40/18522	0.225	2.45144	2.92128	0.00904179	0.0865205	0.0744174	TRIM71/AGO2/SPOUT1/ZC3H10/XIST/AGO1/TUT4/AGO3/NEAT1	9
GO:0001222	transcription corepressor binding	10/1700	47/18522	0.212766	2.31815	2.87633	0.00913831	0.0865205	0.0744174	LEF1/CTBP1/WIZ/ZBTB7A/EHMT1/PER1/ZBTB16/HDAC5/HDAC6/LCOR	10
GO:0008080	N-acetyltransferase activity	13/1700	69/18522	0.188406	2.05274	2.78502	0.00927517	0.0865205	0.0744174	USP22/JADE1/PHF10/HGSNAT/NAA60/MSL3/NAA10/TAF10/KAT6B/SRCAP/BRPF1/JADE2/CREBBP	13
GO:0016874	ligase activity	25/1700	166/18522	0.150602	1.64086	2.6366	0.00930827	0.0865205	0.0744174	VARS1/KARS1/GATB/LIG3/UBA7/PC/PFAS/SLC27A3/QARS1/CARS2/CARS1/CARNS1/GLUL/ATG7/AARS2/ACSL6/CPS1/RIMKLA/SLC27A5/VARS2/TTL/YARS1/TTLL3/NADSYN1/ACSF3	25
GO:0140326	ATPase-coupled intramembrane lipid transporter activity	7/1700	27/18522	0.259259	2.82471	3.01624	0.00931208	0.0865205	0.0744174	ABCA4/ATP8B4/ATP8B2/ATP8B3/ATP11A/ATP10B/ATP10A	7
GO:0008526	phosphatidylinositol transfer activity	4/1700	10/18522	0.4	4.35812	3.37666	0.00944719	0.0865205	0.0744174	PITPNM3/C2CD2L/PITPNM2/OSBPL2	4
GO:0016653	oxidoreductase activity, acting on NAD(P)H, heme protein as acceptor	4/1700	10/18522	0.4	4.35812	3.37666	0.00944719	0.0865205	0.0744174	CYB5RL/CYB5R3/POR/CYB5R2	4
GO:0016884	carbon-nitrogen ligase activity, with glutamine as amido-N-donor	4/1700	10/18522	0.4	4.35812	3.37666	0.00944719	0.0865205	0.0744174	GATB/PFAS/CPS1/NADSYN1	4
GO:0032396	inhibitory MHC class I receptor activity	4/1700	10/18522	0.4	4.35812	3.37666	0.00944719	0.0865205	0.0744174	LILRA1/LILRB2/LILRB4/LILRB1	4
GO:0034511	U3 snoRNA binding	4/1700	10/18522	0.4	4.35812	3.37666	0.00944719	0.0865205	0.0744174	TBL3/ISG20/DHX37/PRKDC	4
GO:0045322	unmethylated CpG binding	4/1700	10/18522	0.4	4.35812	3.37666	0.00944719	0.0865205	0.0744174	KDM2A/KMT2A/DNMT3A/MECP2	4
GO:0008373	sialyltransferase activity	6/1700	21/18522	0.285714	3.11294	3.07976	0.00961125	0.0865801	0.0744686	ST3GAL4/ST6GALNAC1/ST3GAL2/ST8SIA5/ST6GAL1/ST3GAL3	6
GO:0009975	cyclase activity	6/1700	21/18522	0.285714	3.11294	3.07976	0.00961125	0.0865801	0.0744686	ADCY4/ADCY7/ADCY1/DGLUCY/TKFC/ADCY6	6
GO:0015631	tubulin binding	49/1700	383/18522	0.127937	1.39391	2.47636	0.0108967	0.0973613	0.0837416	GAS8/KIF3B/ENKD1/KIF1B/KIF21B/KIF6/HOOK3/BCAS3/CEP57L1/NUMA1/CLASP2/CCSER2/MAST1/MAST2/MAP1B/TBCE/DCX/TOGARAM2/DNM2/GIT1/ARHGEF2/HTT/SPAG5/NLRP5/STIM1/DAG1/MX2/JAKMIP3/GLI1/MAP1A/APC2/APC/CCDC187/DNM1/EML6/TBCD/VAPB/TUBGCP4/OGG1/RAD51D/MAPT/HDAC6/NISCH/MACF1/KIF13B/STARD9/EFHC1/EML1/KIF1A	49
GO:0004707	MAP kinase activity	5/1700	16/18522	0.3125	3.40478	3.05912	0.0119536	0.104824	0.0901602	MAPK3/MAPK10/MAP2K7/MAPK12/MAPK13	5
GO:0140327	flippase activity	5/1700	16/18522	0.3125	3.40478	3.05912	0.0119536	0.104824	0.0901602	ABCA4/ATP8B2/ATP11A/ATP10B/ATP10A	5
GO:0005248	voltage-gated sodium channel activity	6/1700	22/18522	0.272727	2.97144	2.94122	0.0122092	0.104824	0.0901602	HCN4/SCN11A/SCN5A/TPCN1/NALCN/SCN2A	6
GO:0010485	histone H4 acetyltransferase activity	6/1700	22/18522	0.272727	2.97144	2.94122	0.0122092	0.104824	0.0901602	USP22/JADE1/NAA60/MSL3/BRPF1/JADE2	6
GO:0016922	nuclear receptor binding	21/1700	136/18522	0.154412	1.68236	2.53897	0.012392	0.104824	0.0901602	KDM3A/LEF1/BCAS3/SMARCD3/PRKCB/DDX54/NCOA6/NCOA7/NCOR1/NR1I2/NSD1/TAF10/ZBTB7A/FKBP4/SRC/SMARCA4/MMS19/PPARGC1B/NCOR2/LCOR/TACC2	21
GO:0005245	voltage-gated calcium channel activity	9/1700	42/18522	0.214286	2.33471	2.75282	0.0124949	0.104824	0.0901602	CACNA1B/CACNA1S/CACNB2/CACNG5/CACNB1/TSPOAP1/TMC2/CACNA1I/CACNA1A	9
GO:0008307	structural constituent of muscle	9/1700	42/18522	0.214286	2.33471	2.75282	0.0124949	0.104824	0.0901602	CSRP1/NEB/DAG1/MYH11/CAPN3/PLEC/TPM1/TTN/OBSCN	9
GO:0140303	intramembrane lipid transporter activity	9/1700	42/18522	0.214286	2.33471	2.75282	0.0124949	0.104824	0.0901602	ABCA4/VMP1/ATP8B4/ATP8B2/ATG9B/ATP8B3/ATP11A/ATP10B/ATP10A	9
GO:0016811	hydrolase activity, acting on carbon-nitrogen (but not peptide) bonds, in linear amides	13/1700	72/18522	0.180556	1.96721	2.614	0.0131775	0.109713	0.0943653	KLK3/HDAC7/NDST2/MTA2/HDAC8/HDAC4/HDAC10/NDST1/ASPG/SIRT6/HDAC5/HDAC6/NADSYN1	13
GO:0004143	ATP-dependent diacylglycerol kinase activity	4/1700	11/18522	0.363636	3.96193	3.12373	0.01378	0.113859	0.0979312	DGKZ/DGKH/DGKD/DGKI	4
GO:0070325	lipoprotein particle receptor binding	7/1700	29/18522	0.241379	2.6299	2.79238	0.0139293	0.113859	0.0979312	PCSK9/LRPAP1/SNX17/APBB1/LRP1/HSPG2/AP2A1	7
GO:0031490	chromatin DNA binding	22/1700	146/18522	0.150685	1.64176	2.47479	0.0139863	0.113859	0.0979312	KDM3A/KDM3B/MBD3/THRA/CTCF/NOTCH1/MTA2/MACROH2A1/SIRT6/RCC1/SMARCC2/SMARCC1/PER1/SMARCA4/PAX6/HR/KDM6B/CREBBP/GATAD2B/MECP2/SMARCB1/KDM6A	22
GO:0016849	phosphorus-oxygen lyase activity	6/1700	23/18522	0.26087	2.84225	2.81032	0.0152634	0.122441	0.105313	ADCY4/ADCY7/ADCY1/MOCS1/TKFC/ADCY6	6
GO:0070300	phosphatidic acid binding	6/1700	23/18522	0.26087	2.84225	2.81032	0.0152634	0.122441	0.105313	JPH2/PLEKHN1/GSDMD/MAPKAP1/SMPD3/ATP13A2	6
GO:0016747	acyltransferase activity, transferring groups other than amino-acyl groups	31/1700	226/18522	0.137168	1.49449	2.37766	0.0154546	0.123077	0.10586	USP22/JADE1/PHF10/GPAT4/CLN5/PLA2G4E/HGSNAT/PORCN/AGPAT4/ZDHHC16/CRAT/ZDHHC3/NAA60/DBT/MSL3/NAA10/TAF10/ZDHHC8/KAT6B/GLUL/MOGAT2/ASPG/SRCAP/SIRT6/FASN/AGPAT3/CPT1B/BRPF1/JADE2/ZDHHC11/CREBBP	31
GO:0004030	aldehyde dehydrogenase [NAD(P)+] activity	5/1700	17/18522	0.294118	3.2045	2.89073	0.0156782	0.123959	0.106619	ALDH1A3/ALDH2/ALDH3B1/ALDH7A1/ALDH1L1	5
GO:0052866	phosphatidylinositol phosphate phosphatase activity	7/1700	30/18522	0.233333	2.54224	2.68743	0.0167653	0.131608	0.113197	INPPL1/INPP5J/INPP5E/FIG4/SYNJ2/INPP5K/INPP4A	7
GO:0042910	xenobiotic transmembrane transporter activity	8/1700	37/18522	0.216216	2.35574	2.62413	0.017142	0.13361	0.11492	SLC47A2/SLC36A1/SLC29A4/SLC22A5/ABCC1/ABCC10/ABCC3/SLC22A8	8
GO:0005540	hyaluronic acid binding	6/1700	24/18522	0.25	2.72382	2.6863	0.0188086	0.143481	0.12341	ACAN/VCAN/ITIH1/CEMIP/STAB2/STAB1	6
GO:0008093	cytoskeletal anchor activity	6/1700	24/18522	0.25	2.72382	2.6863	0.0188086	0.143481	0.12341	ANK1/SPTBN4/MAP1A/ABI2/EPB41L3/OBSL1	6
GO:0050750	low-density lipoprotein particle receptor binding	6/1700	24/18522	0.25	2.72382	2.6863	0.0188086	0.143481	0.12341	PCSK9/LRPAP1/SNX17/APBB1/HSPG2/AP2A1	6
GO:0034452	dynactin binding	4/1700	12/18522	0.333333	3.63176	2.89903	0.0191917	0.143481	0.12341	HOOK3/SPTBN5/HTT/MAPT	4
GO:0045295	gamma-catenin binding	4/1700	12/18522	0.333333	3.63176	2.89903	0.0191917	0.143481	0.12341	LEF1/PTPRJ/APC2/APC	4
GO:0097493	structural molecule activity conferring elasticity	4/1700	12/18522	0.333333	3.63176	2.89903	0.0191917	0.143481	0.12341	EMILIN1/LAMC1/AHNAK/TTN	4
GO:0019903	protein phosphatase binding	21/1700	142/18522	0.147887	1.61128	2.32448	0.0195226	0.144968	0.124689	JAK3/LILRB2/LILRB4/VRK3/FCRL3/PXN/FLT4/CEACAM1/CD22/PPME1/ANK1/DLG4/AMBRA1/MAP2K7/STRN4/LILRB1/ANKLE2/EGFR/SH3RF2/MAPT/STAT6	21
GO:0005518	collagen binding	12/1700	68/18522	0.176471	1.9227	2.42319	0.0199688	0.146311	0.125843	PDGFB/COL5A3/ITGA11/C1QTNF1/NID1/ITGA2/MRC2/ADGRG1/CTSB/ITGA3/HSPG2/TNXB	12
GO:0030228	lipoprotein particle receptor activity	5/1700	18/18522	0.277778	3.02647	2.7344	0.0201027	0.146311	0.125843	LRP8/STAB2/LRP1/STAB1/SORL1	5
GO:0052745	inositol phosphate phosphatase activity	5/1700	18/18522	0.277778	3.02647	2.7344	0.0201027	0.146311	0.125843	INPPL1/INPP5J/INPP5E/INPP5K/INPP4A	5
GO:0061980	regulatory RNA binding	10/1700	53/18522	0.188679	2.05572	2.4467	0.0208728	0.150635	0.129563	TRIM71/AGO2/SPOUT1/ZC3H10/XIST/AGO1/TUT4/AGO3/NEAT1/MECP2	10
GO:0022843	voltage-gated monoatomic cation channel activity	21/1700	143/18522	0.146853	1.60001	2.28972	0.020971	0.150635	0.129563	KCNB1/KCNE1/KCNN3/HCN4/CACNA1B/CACNA1S/CACNB2/CACNG5/KCNQ2/KCNJ6/LRRC55/CACNB1/TSPOAP1/TMC2/KCNK3/KCNK12/CACNA1I/KCNAB2/KCNA2/KCNC4/CACNA1A	21
GO:0140030	modification-dependent protein binding	26/1700	187/18522	0.139037	1.51485	2.24948	0.0213819	0.151937	0.130683	KMT2E/BAG6/OTUD7A/CBX2/BRD9/AGAP3/ZFAND2B/FAN1/SPIN2A/MSL3/NCAPD3/L3MBTL1/MACROH2A1/FAAP20/DPF2/SPIN3/PML/PLCG2/SMARCA4/ZZEF1/KMT2A/YEATS2/HDAC6/BRD4/CHD5/TOM1	26
GO:0072341	modified amino acid binding	16/1700	101/18522	0.158416	1.72599	2.32569	0.0214288	0.151937	0.130683	JPH2/OSBPL5/CBS/PLEKHN1/GSDMD/GSTM2/SYT12/SYT17/SYT7/MFGE8/CPS1/CPNE6/SYT5/FASN/SMPD3/MTHFR	16
GO:0051213	dioxygenase activity	15/1700	93/18522	0.16129	1.75731	2.32745	0.0218848	0.153194	0.131764	KDM3A/KDM4B/KDM3B/OGFOD3/P4HB/PLOD3/TET1/HIF1AN/TET3/KDM5B/KDM2A/HR/KDM6B/FTO/KDM6A	15
GO:0051219	phosphoprotein binding	15/1700	93/18522	0.16129	1.75731	2.32745	0.0218848	0.153194	0.131764	EPB41/SH2D3C/BBS1/ZAP70/SAG/MAPK3/IRS1/FKBP4/ABL2/SRC/SH3BP2/PLCG2/PTPN3/PTPN5/IGF2R	15
GO:0008139	nuclear localization sequence binding	6/1700	25/18522	0.24	2.61487	2.56847	0.0228766	0.157503	0.13547	TNPO2/NPAP1/KPNA6/POM121/POM121C/NUP214	6
GO:0070577	lysine-acetylated histone binding	6/1700	25/18522	0.24	2.61487	2.56847	0.0228766	0.157503	0.13547	BRD9/DPF2/SMARCA4/ZZEF1/KMT2A/BRD4	6
GO:0015103	inorganic anion transmembrane transporter activity	22/1700	153/18522	0.143791	1.56664	2.23733	0.0230072	0.157503	0.13547	TTYH1/ZACN/GABRA2/ANO7/GABRQ/FXYD3/GABRD/ANO8/CLIC5/CLCN6/SLC1A4/SLC6A1/SLC4A2/SLC37A2/ABCC1/ABCC10/ABCC3/SLC22A8/SLC12A5/SLC12A9/SLC17A7/SLC12A4	22
GO:0016620	oxidoreductase activity, acting on the aldehyde or oxo group of donors, NAD or NADP as acceptor	8/1700	39/18522	0.205128	2.23493	2.45418	0.023217	0.157503	0.13547	ALDH1A3/ALDH2/ALDH3B1/ALDH7A1/AKR1B1/ALDH1L1/ALDH16A1/OGDH	8
GO:0043495	protein-membrane adaptor activity	8/1700	39/18522	0.205128	2.23493	2.45418	0.023217	0.157503	0.13547	PDCD6/SPTBN4/MYH9/ATG2B/EPB41L3/ATG2A/AKAP6/SYNE3	8
GO:0031420	alkali metal ion binding	5/1700	19/18522	0.263158	2.86718	2.58857	0.0252703	0.169528	0.145813	PDXK/HDAC4/CAPN3/CPS1/PKM	5
GO:0001784	phosphotyrosine residue binding	9/1700	47/18522	0.191489	2.08633	2.37049	0.0252981	0.169528	0.145813	SH2D3C/ZAP70/MAPK3/IRS1/ABL2/SH3BP2/PLCG2/PTPN3/PTPN5	9
GO:0019992	diacylglycerol binding	4/1700	13/18522	0.307692	3.3524	2.69717	0.0257462	0.170452	0.146608	RASGRP2/DGKD/UNC13B/UNC13A	4
GO:0030955	potassium ion binding	4/1700	13/18522	0.307692	3.3524	2.69717	0.0257462	0.170452	0.146608	PDXK/HDAC4/CPS1/PKM	4
GO:0005547	phosphatidylinositol-3,4,5-trisphosphate binding	8/1700	40/18522	0.2	2.17906	2.37306	0.0267608	0.175687	0.15111	JPH2/PLA2G4E/MAPKAP1/ARHGAP9/ARAP3/FUNDC2/DNM1/OBSCN	8
GO:0022832	voltage-gated channel activity	24/1700	173/18522	0.138728	1.51149	2.14866	0.0268672	0.175687	0.15111	KCNB1/KCNE1/KCNN3/HCN4/CACNA1B/CACNA1S/CACNB2/CACNG5/KCNQ2/KCNJ6/GRIN2C/LRRC55/CACNB1/CLCN6/TSPOAP1/TPCN1/TMC2/KCNK3/KCNK12/CACNA1I/KCNAB2/KCNA2/KCNC4/CACNA1A	24
GO:0004709	MAP kinase kinase kinase activity	6/1700	26/18522	0.230769	2.5143	2.45628	0.027496	0.175687	0.15111	MAP3K13/MAP3K14/MAP3K11/EGFR/TAOK2/MAP3K9	6
GO:0005112	Notch binding	6/1700	26/18522	0.230769	2.5143	2.45628	0.027496	0.175687	0.15111	SNED1/NOTCH1/HIF1AN/ADAM17/NOTCH4/NCOR2	6
GO:0034593	phosphatidylinositol bisphosphate phosphatase activity	6/1700	26/18522	0.230769	2.5143	2.45628	0.027496	0.175687	0.15111	INPP5J/INPP5E/FIG4/SYNJ2/INPP5K/INPP4A	6
GO:0140033	acetylation-dependent protein binding	6/1700	26/18522	0.230769	2.5143	2.45628	0.027496	0.175687	0.15111	BRD9/DPF2/SMARCA4/ZZEF1/KMT2A/BRD4	6
GO:0008201	heparin binding	24/1700	174/18522	0.137931	1.5028	2.11833	0.0285518	0.180148	0.154948	LGR6/ADA2/COL5A1/COL5A3/PTCH1/RTN4RL1/THBS2/LRTM2/LRPAP1/FGFR4/GPNMB/NELL2/CCN5/COL13A1/PTPRF/PTPRS/SLIT3/PCSK6/PGF/ADGRG1/VEGFA/FGFR1/TMEM184A/TNXB	24
GO:0016879	ligase activity, forming carbon-nitrogen bonds	9/1700	48/18522	0.1875	2.04287	2.29978	0.028686	0.180148	0.154948	GATB/PFAS/CARNS1/GLUL/CPS1/RIMKLA/TTL/TTLL3/NADSYN1	9
GO:0140359	ABC-type transporter activity	9/1700	48/18522	0.1875	2.04287	2.29978	0.028686	0.180148	0.154948	ABCA4/ABCG8/ATP13A1/ABCC12/ABCB9/ABCC1/ABCC10/ABCC3/ATP13A2	9
GO:0050840	extracellular matrix binding	11/1700	64/18522	0.171875	1.87263	2.22303	0.0301399	0.187729	0.161468	NID1/DAG1/ITGA2/ADGRG1/SSC5D/VEGFA/BCAM/AGRN/PXDN/ITGA3/TNXB	11
GO:0004812	aminoacyl-tRNA ligase activity	8/1700	41/18522	0.195122	2.12591	2.2943	0.030663	0.187729	0.161468	VARS1/KARS1/QARS1/CARS2/CARS1/AARS2/VARS2/YARS1	8
GO:0016875	ligase activity, forming carbon-oxygen bonds	8/1700	41/18522	0.195122	2.12591	2.2943	0.030663	0.187729	0.161468	VARS1/KARS1/QARS1/CARS2/CARS1/AARS2/VARS2/YARS1	8
GO:0042626	ATPase-coupled transmembrane transporter activity	15/1700	97/18522	0.154639	1.68484	2.14975	0.0308106	0.187729	0.161468	ABCA4/ABCG8/ATP6V0A1/ATP13A1/ATP2A2/ATP2C1/ATP7B/ATP2A3/ATP7A/ABCC12/ABCB9/ABCC1/ABCC10/ABCC3/ATP13A2	15
GO:0015291	secondary active transmembrane transporter activity	36/1700	285/18522	0.126316	1.37625	2.03487	0.030844	0.187729	0.161468	SLC5A9/SLC47A2/SLC36A1/SLC35E3/SLC35B1/SLC9B2/SLC7A6/SLC13A5/SLC11A1/SLC17A9/SLC20A2/SLC30A3/SLC25A16/SLC24A3/SLC24A1/SLC22A5/MFSD2B/CLCN6/SLC1A6/SLC1A4/SLC38A3/SLC6A1/SLC44A2/SLC5A10/SLC4A2/SLC37A2/SLC22A8/SLC12A5/SLC12A9/SLC15A3/SLC17A7/SLC8A1/SLCO2B1/SLC16A3/SLC12A4/SLC38A7	36
GO:0140097	catalytic activity, acting on DNA	32/1700	248/18522	0.129032	1.40584	2.04544	0.0309181	0.187729	0.161468	LIG3/ENDOV/NTHL1/RAD50/RECQL4/POLG/POLL/POLM/MAU2/TERT/MGMT/ISG20/FAN1/IGHMBP2/DNASE1/CHTF18/SRCAP/RAD54L2/RTEL1/TDP1/OGG1/TEP1/EP400/SMARCA4/RAD51D/NEIL1/MYO18A/PGBD5/FTO/DNMT3A/CHD3/CHD5	32
GO:0005044	scavenger receptor activity	6/1700	27/18522	0.222222	2.42118	2.3492	0.0326914	0.197406	0.169791	LGALS3BP/SCARA3/SSC5D/STAB2/LRP1/STAB1	6
GO:0032454	histone H3K9 demethylase activity	4/1700	14/18522	0.285714	3.11294	2.51414	0.0334863	0.201101	0.172969	KDM3A/KDM4B/KDM3B/HR	4
GO:0140938	histone H3 methyltransferase activity	8/1700	42/18522	0.190476	2.07529	2.21778	0.0349379	0.208678	0.179486	PRDM2/ASH1L/NSD1/KMT2C/EHMT1/DOT1L/KMT2A/KMT2D	8
GO:0019200	carbohydrate kinase activity	5/1700	21/18522	0.238095	2.59412	2.32354	0.0379679	0.22555	0.193998	PFKFB3/POMK/NAGK/PFKM/PFKFB4	5
GO:0070273	phosphatidylinositol-4-phosphate binding	6/1700	28/18522	0.214286	2.33471	2.24681	0.0384835	0.227384	0.195576	JPH2/OSBPL5/PLA2G4E/RUBCNL/GSDMD/OBSCN	6
GO:0002039	p53 binding	11/1700	67/18522	0.164179	1.78878	2.05615	0.0405875	0.238333	0.204993	AXIN1/RFFL/HTT/EHMT1/TRIM29/TEP1/SMARCA4/BRD4/CREBBP/NTRK3/SMARCB1	11
GO:0022804	active transmembrane transporter activity	53/1700	454/18522	0.11674	1.27192	1.86478	0.0407703	0.238333	0.204993	ABCA4/ABCG8/SLC5A9/SLC47A2/SLC36A1/SLC35E3/SLC35B1/SLC9B2/SLC7A6/SLC13A5/SLC11A1/ATP6V0A1/SLC17A9/SLC20A2/SLC30A3/SLC29A4/ATP13A1/SLC25A16/ATP2A2/SLC24A3/SLC24A1/SLC22A5/ATP2C1/MFSD2B/ATP7B/ATP2A3/ATP7A/ABCC12/ABCB9/CYB561A3/CLCN6/SLC1A6/SLC1A4/SLC38A3/SLC6A1/SLC44A2/SLC5A10/SLC4A2/SLC37A2/ABCC1/ABCC10/ABCC3/SLC22A8/SLC12A5/SLC12A9/SLC15A3/SLC17A7/SLC8A1/SLCO2B1/ATP13A2/SLC16A3/SLC12A4/SLC38A7	53
GO:0004559	alpha-mannosidase activity	4/1700	15/18522	0.266667	2.90541	2.34684	0.0424346	0.244166	0.21001	MAN1C1/MAN2A2/MAN2B1/MAN2C1	4
GO:0010484	histone H3 acetyltransferase activity	4/1700	15/18522	0.266667	2.90541	2.34684	0.0424346	0.244166	0.21001	JADE1/KAT6B/JADE2/CREBBP	4
GO:0031005	filamin binding	4/1700	15/18522	0.266667	2.90541	2.34684	0.0424346	0.244166	0.21001	HSPB7/CEACAM1/MICALL2/PDLIM2	4
GO:0005244	voltage-gated monoatomic ion channel activity	23/1700	172/18522	0.133721	1.45693	1.91387	0.0428492	0.244237	0.210071	KCNB1/KCNE1/KCNN3/HCN4/CACNA1B/CACNA1S/CACNB2/CACNG5/KCNQ2/KCNJ6/GRIN2C/LRRC55/CACNB1/CLCN6/TSPOAP1/TMC2/KCNK3/KCNK12/CACNA1I/KCNAB2/KCNA2/KCNC4/CACNA1A	23
GO:0000287	magnesium ion binding	29/1700	227/18522	0.127753	1.39191	1.88865	0.0428914	0.244237	0.210071	ENDOV/PDCD6/ATP8B4/XYLT2/PDXK/ATP8B2/MAST1/MAST2/MAST3/THTPA/MAP2K7/ADPRHL1/FAN1/MAST4/FOXK2/MARK2/MAPK12/EXTL3/ATP8B3/ATP11A/ATP10B/BRSK2/ABL2/DYRK3/SEPTIN4/RPS6KA1/TKT/PKM/ATP10A	29
GO:0019894	kinesin binding	8/1700	44/18522	0.181818	1.98096	2.07095	0.0446546	0.251669	0.216463	KIF1B/ATCAY/CLSTN2/SPTBN5/LRP8/CLSTN3/KCNA2/KLC1	8
GO:0035254	glutamate receptor binding	8/1700	44/18522	0.181818	1.98096	2.07095	0.0446546	0.251669	0.216463	SHANK3/SHANK2/DLG4/GNAS/NECAB2/SHISA6/GRIP2/HIP1	8
GO:0050321	tau-protein kinase activity	5/1700	22/18522	0.227273	2.4762	2.20237	0.0455439	0.255371	0.219648	TTBK1/MARK2/BRSK2/TAOK2/DYRK1A	5
GO:0015108	chloride transmembrane transporter activity	17/1700	120/18522	0.141667	1.5435	1.89878	0.0472342	0.263504	0.226643	TTYH1/ZACN/GABRA2/ANO7/GABRQ/FXYD3/GABRD/ANO8/CLIC5/CLCN6/SLC1A4/SLC6A1/SLC4A2/SLC12A5/SLC12A9/SLC17A7/SLC12A4	17
GO:0015293	symporter activity	20/1700	147/18522	0.136054	1.48235	1.8665	0.0482186	0.266641	0.229341	SLC5A9/SLC36A1/SLC13A5/SLC20A2/SLC24A3/SLC24A1/SLC22A5/MFSD2B/SLC1A6/SLC1A4/SLC38A3/SLC6A1/SLC5A10/SLC12A5/SLC12A9/SLC15A3/SLC17A7/SLC16A3/SLC12A4/SLC38A7	20
GO:0000146	microfilament motor activity	7/1700	37/18522	0.189189	2.06127	2.05417	0.0485242	0.266641	0.229341	MYO1D/MYH7B/MYH9/MYO9B/MYO19/MYH11/MYO15A	7
GO:0023023	MHC protein complex binding	7/1700	37/18522	0.189189	2.06127	2.05417	0.0485242	0.266641	0.229341	LILRB2/KLRD1/HLA-DOA/TAPBP/LILRB1/CD81/PKM	7
GO:0001786	phosphatidylserine binding	11/1700	69/18522	0.15942	1.73693	1.94956	0.0488046	0.266847	0.229518	JPH2/OSBPL5/PLEKHN1/GSDMD/SYT12/SYT17/SYT7/MFGE8/CPNE6/SYT5/SMPD3	11

## Sheet: GO_BP
ID	Description	GeneRatio	BgRatio	RichFactor	FoldEnrichment	zScore	pvalue	p.adjust	qvalue	geneID	Count
GO:0051056	regulation of small GTPase mediated signal transduction	66/1685	304/18888	0.217105	2.43364	7.88655	7.2078e-12	3.67796e-08	3.21214e-08	ITSN1/KALRN/RHOF/SH3BP1/ROBO1/RASA4B/RASGRF2/FLCN/CDON/PLEKHG4/MAPKAP1/LZTR1/MFN2/GIT1/LRP4/ARHGEF9/ARHGEF1/ARHGEF2/ARHGEF4/ARHGEF40/SPATA13/NOTCH1/ARHGAP9/ARHGAP27/ARFGEF3/ARHGAP1/IQSEC1/FGD2/NF1/MYO9B/MADD/ARHGEF18/ARHGEF12/ARHGEF10L/ARHGAP35/ABL2/ARHGAP24/DOCK8/DOCK2/DENND3/ERBB2/SRGAP2/SRC/STARD13/PLEKHG4B/PLXNB1/RALGPS1/RASA4/RAP1GAP2/RIPOR2/TRIO/ADGRG1/CYTH2/RAP1GAP/PSD/HEG1/ARRB1/MCF2L/ITG…	66
GO:0022604	regulation of cell morphogenesis	57/1685	246/18888	0.231707	2.59732	7.89211	1.27974e-11	3.67796e-08	3.21214e-08	FAM171A1/PALM/PALM3/PARVB/CFAP410/CORO1B/PLXNC1/CDKL5/PLXNB2/BRWD3/DLG4/MAP3K13/LST1/ARPIN/SYT17/DAG1/MOV10/CUL7/MYH9/WTIP/WDR1/FMNL3/FGD2/MARK2/NF2/LRP8/BCL9L/ARHGEF18/CAPZB/ARHGAP35/EPB41L3/CDC42EP4/CPNE6/PRKDC/SRC/TBC1D24/PLXNA3/TAOK2/PLXNB1/RREB1/PARVA/TPM1/VEGFA/CUX1/SEMA4A/HDAC6/OBSL1/MACF1/UNC13A/SEMA4D/EPHB2/NEDD4L/PLXNA1/ZMYM3/MECP2/SYNE3/ATP10A	57
GO:0007264	small GTPase-mediated signal transduction	90/1685	500/18888	0.18	2.01771	7.21807	7.50923e-11	1.26474e-07	1.10456e-07	ITSN1/KALRN/USP8/RHOF/SH3BP1/SH2D3C/RND1/RALGDS/ROBO1/RHOBTB2/RGL3/RASA4B/RASGRF2/RASGRP2/FLCN/CDON/PLEKHG4/MAPKAP1/LZTR1/MFN2/DOK3/IQGAP3/GIT1/LRP4/ARHGEF9/FARP2/ARHGEF1/RHOC/ARHGEF2/ARHGEF4/ARHGEF40/SPATA13/NOTCH1/NGFR/ARHGAP9/ARHGAP27/ARHGAP33/ARFGEF3/ARHGAP1/IQSEC1/FGD2/NKIRAS2/NF1/MYO9B/MADD/ARHGEF18/ARHGEF12/ARHGEF10L/ARHGAP35/ABL2/ABI2/ARHGAP24/DOCK8/DOCK2/DENND3/ERBB2/CELSR1/CDC42EP4/SRGA…	90
GO:0007409	axonogenesis	84/1685	455/18888	0.184615	2.06945	7.22679	8.80124e-11	1.26474e-07	1.10456e-07	VCL/L1CAM/KIAA1755/LGI1/LGR6/LHX1/ADCY1/TRIM46/KALRN/PAX2/SEMA7A/SEMA6D/SEMA6C/NUMB/PTCH1/PTK7/ROBO1/PLXNC1/CDKL5/PLXNB2/PLEKHG4/MAP1B/MAP3K13/TBCE/MEGF8/DNM2/LRTM2/LLGL1/LRP4/NECTIN1/WNT7A/NEO1/SPTBN4/ARHGEF40/NOTCH1/NGFR/DAG1/FLRT2/MARK2/NELL2/MAP1A/BRSK2/ARHGAP35/ADAM17/APBB1/ERBB2/EPHA8/CNTN2/PTPRS/PLEKHG4B/PLXNA3/TAOK2/PLXNB1/SCN11A/SEMA3B/SEMA5B/SLIT3/ROBO4/TRIO/NTRK2/NUMBL/ADARB1/THY1/VEGF…	84
GO:0010975	regulation of neuron projection development	83/1685	460/18888	0.180435	2.02258	6.94893	3.67505e-10	4.22483e-07	3.68975e-07	L1CAM/TRIM46/GFAP/SHANK3/SEMA7A/SEMA6D/SEMA6C/RAB17/PTK7/ROBO1/PLXNC1/CDKL5/PLXNB2/RTN4RL1/AMIGO3/MAP1B/MAP3K13/NSMF/MEGF8/LTK/LRIG2/LRP4/WNT7A/NEO1/NDRG4/GORASP1/STK24/CX3CL1/ARHGAP33/FUT9/CUL7/INPP5J/FLNA/FKBP4/MARK2/LRRC7/LRP8/AVIL/BRSK2/ARHGAP35/ABL2/ABI2/APBB1/EHD1/CFLAR/PTPRF/PTPRS/TBC1D24/PLXNA3/PLXNB1/SEMA3B/SEMA5B/NTRK2/ULK4/TMEM106B/THY1/VEGFA/FGFR1/CUX1/SRCIN1/PAX6/METRN/RGMA/MAPT/KREM…	83
GO:0051962	positive regulation of nervous system development	60/1685	294/18888	0.204082	2.28765	6.9641	8.63778e-10	8.275e-07	7.22695e-07	ACAN/VCAN/L1CAM/TTBK1/GFAP/SHANK3/SEMA7A/SMARCD3/NUMB/CLSTN2/QKI/ROBO1/PLXNC1/CDON/CDKL5/PLXNB2/BIN1/AMIGO3/THBS2/MAP1B/MAP3K13/MEGF8/LRTM2/WNT7A/NOTCH1/CX3CL1/DAG1/SRPX2/CUL7/FLRT2/LRP8/ACE/EGFR/CLSTN3/TBC1D24/PLXNA3/PLXNB1/RNF112/NTRK2/NUMBL/VEGFA/CUX1/WDR62/AGRN/PAX6/ZNF335/METRN/MAPT/SEMA4A/MYRF/HDAC6/OBSL1/MACF1/DLG5/HAP1/SEMA4D/EPHB2/PLXNA1/STK25/MECP2	60
GO:0050808	synapse organization	84/1685	493/18888	0.170385	1.90993	6.40712	4.93594e-09	4.05311e-06	3.53977e-06	L1CAM/TSC1/LILRB2/ADGRF1/FRMPD4/PALM/SHANK3/SHANK2/CHRNA7/CHRNB1/CLSTN2/RAB17/PTK7/CACNA1S/CACNB2/PLXNC1/CDKL5/PLXNB2/AMIGO3/THBS2/MDGA1/GABRA2/DLG4/MAP1B/TNC/LRTM2/TMEM108/LRP4/ARHGEF9/NECTIN1/WNT7A/SPTBN4/SPTBN2/SORT1/IGSF21/CX3CL1/DAG1/ARHGAP33/SRPX2/FLRT2/FLNA/NF1/LARGE1/LRP8/CACNB1/ABI2/ERBB2/CDH8/CPNE6/CNTN2/CLSTN3/NOS1AP/SSH1/SRGAP2/PTPRF/PTPRS/PLXNB1/PPFIBP2/SHISA6/SLC6A1/NTRK2/UNC13B/EIF…	84
GO:0051960	regulation of nervous system development	80/1685	468/18888	0.17094	1.91615	6.28095	9.89338e-09	7.01382e-06	6.1255e-06	ACAN/VCAN/L1CAM/TRIM11/LEF1/TTBK1/TRIM46/GFAP/HOOK3/SHANK3/SEMA7A/SEMA6D/SEMA6C/SMARCD3/NUMB/CLSTN2/QKI/ROBO1/PLXNC1/CDON/CDKL5/PLXNB2/BIN1/AMIGO3/THBS2/MAP1B/MAP3K13/MEGF8/LRTM2/LRP4/WNT7A/GORASP1/NOTCH1/CX3CL1/DAG1/SRPX2/CUL7/HOXB3/FLRT2/FIG4/NF2/NF1/LRP8/ACE/EGFR/CLSTN3/PTPRS/TBC1D24/PLXNA3/PLXNB1/SEMA3B/SEMA5B/RNF112/NTRK2/NUMBL/THY1/VEGFA/CUX1/WDR62/AGRN/PAX6/ZNF335/METRN/RGMA/MAPT/NFATC4/SE…	80
GO:0031589	cell-substrate adhesion	66/1685	359/18888	0.183844	2.0608	6.35087	1.0982e-08	7.01382e-06	6.1255e-06	VWA2/VCL/ITGAL/L1CAM/EMP2/EMILIN1/TSC1/TYRO3/EPB41L5/LAMC1/TTYH1/LAMB1/PARVB/PDGFB/PEAK1/COL1A1/COL5A3/ITGA11/P4HB/CLASP2/PIP5K1A/PXN/PTPRJ/CDK6/PPM1F/MINK1/MICALL2/NEXMIF/SNED1/NOTCH1/NID1/SORBS3/CX3CL1/DAG1/MUC4/ITGAE/ITGAD/ITGA2/FLNA/NF2/NF1/LDB1/ACVRL1/EPHA1/COL16A1/COL13A1/SRGAP2/SRC/TBCD/TAOK2/STRC/RREB1/PARVA/UNC13D/PKD1/THY1/ADAM15/VEGFA/BCAM/ST6GAL1/SRCIN1/MACF1/ITGA3/LAMA5/LIMS2/TNXB	66
GO:0050767	regulation of neurogenesis	70/1685	393/18888	0.178117	1.9966	6.24842	1.52607e-08	8.77185e-06	7.66087e-06	ACAN/VCAN/L1CAM/TRIM11/LEF1/TTBK1/TRIM46/GFAP/HOOK3/SHANK3/SEMA7A/SEMA6D/SEMA6C/SMARCD3/NUMB/QKI/ROBO1/PLXNC1/CDON/CDKL5/PLXNB2/BIN1/MAP1B/MAP3K13/MEGF8/LRP4/WNT7A/GORASP1/NOTCH1/CX3CL1/DAG1/CUL7/HOXB3/NF2/NF1/LRP8/ACE/EGFR/PTPRS/TBC1D24/PLXNA3/PLXNB1/SEMA3B/SEMA5B/RNF112/NTRK2/NUMBL/THY1/VEGFA/CUX1/WDR62/PAX6/ZNF335/METRN/RGMA/MAPT/NFATC4/SEMA4A/MYRF/HES2/HDAC6/OBSL1/MACF1/SORL1/HAP1/SEMA4D/EPHB…	70
GO:0001764	neuron migration	41/1685	183/18888	0.224044	2.51142	6.42999	2.62061e-08	1.36939e-05	1.19595e-05	TYRO3/LHX1/TRIM46/KIAA0319L/BBS1/PHACTR1/CDKL5/PLXNB2/MDGA1/MAP1B/NSMF/DCX/LRIG2/NEO1/NEXMIF/ARHGEF2/CX3CL1/ZMIZ1/IGSF10/FLRT2/FLNA/MARK2/LARGE1/ABI2/CELSR1/SRGAP2/TBC1D24/PLXNA3/SATB2/SEPTIN4/NR2F2/NTRK2/ULK4/ADGRG1/VEGFA/FGFR1/WDR62/CELSR2/PAX6/ITGA3/PLXNA1	41
GO:0071711	basement membrane organization	16/1685	38/18888	0.421053	4.71979	7.18346	4.98616e-08	2.38837e-05	2.08588e-05	LAMC1/LAMB1/CLASP2/RIC8A/PLOD3/POMT2/NID1/DAG1/FLRT2/MMP11/LARGE1/POMGNT1/PXDN/LAMB2/PHLDB1/LAMA1	16
GO:0050769	positive regulation of neurogenesis	49/1685	246/18888	0.199187	2.23279	6.09099	6.65655e-08	2.77639e-05	2.42476e-05	ACAN/VCAN/L1CAM/TTBK1/GFAP/SHANK3/SEMA7A/SMARCD3/NUMB/QKI/ROBO1/PLXNC1/CDON/CDKL5/PLXNB2/BIN1/MAP1B/MAP3K13/MEGF8/NOTCH1/CX3CL1/DAG1/CUL7/LRP8/ACE/EGFR/TBC1D24/PLXNA3/PLXNB1/RNF112/NTRK2/NUMBL/VEGFA/CUX1/WDR62/PAX6/ZNF335/METRN/MAPT/MYRF/HDAC6/OBSL1/MACF1/HAP1/SEMA4D/EPHB2/PLXNA1/STK25/MECP2	49
GO:0031346	positive regulation of cell projection organization	64/1685	360/18888	0.177778	1.9928	5.9522	6.76227e-08	2.77639e-05	2.42476e-05	L1CAM/PALM/SEMA7A/CORO1B/PTK7/ROBO1/PLXNC1/CDKL5/PLXNB2/DLG4/MAP1B/MAP3K13/DEF8/MEGF8/LTK/NDRG4/HTT/STK24/CX3CL1/FUT9/CUL7/ITGA2/FLNA/MARK2/LRRC7/LRP8/AVIL/ATP7A/ARHGAP35/ABL2/ABI2/APC/APBB1/EHD1/CFLAR/CDC42EP4/SRC/TBC1D24/PLXNA3/PLXNB1/RIPOR2/RREB1/NTRK2/TMEM106B/VEGFA/FGFR1/CUX1/AGRN/METRN/RGMA/MAPT/ROBO3/HDAC6/OBSL1/MACF1/ITGA3/HAP1/SEMA4D/EPHB2/SEPTIN9/NTRK3/AP2A1/PLXNA1/STK25	64
GO:0050770	regulation of axonogenesis	36/1685	156/18888	0.230769	2.58681	6.22836	8.26436e-08	3.1669e-05	2.7658e-05	L1CAM/TRIM46/SEMA7A/SEMA6D/SEMA6C/ROBO1/PLXNC1/CDKL5/PLXNB2/MAP1B/MAP3K13/MEGF8/LRP4/WNT7A/MARK2/BRSK2/ARHGAP35/PTPRS/PLXNA3/PLXNB1/SEMA3B/SEMA5B/NTRK2/THY1/VEGFA/METRN/RGMA/MAPT/SEMA4A/HDAC6/MACF1/KIF13B/SEMA4D/EPHB2/PLXNA1/STK25	36
GO:0007411	axon guidance	47/1685	234/18888	0.200855	2.25148	6.02872	9.43596e-08	3.19047e-05	2.78638e-05	L1CAM/KIAA1755/LGI1/LGR6/LHX1/KALRN/SEMA7A/SEMA6D/SEMA6C/PTCH1/PTK7/ROBO1/PLEKHG4/MEGF8/LRTM2/NECTIN1/NEO1/ARHGEF40/NOTCH1/NGFR/DAG1/FLRT2/NELL2/ARHGAP35/ADAM17/ERBB2/EPHA8/CNTN2/PLEKHG4B/PLXNA3/SEMA3B/SEMA5B/SLIT3/ROBO4/TRIO/VEGFA/CYFIP2/PAX6/LAMB2/SEMA4A/ROBO3/HDAC6/NOTCH3/SEMA4D/CELSR3/EPHB2/HMCN2	47
GO:0097485	neuron projection guidance	47/1685	234/18888	0.200855	2.25148	6.02872	9.43596e-08	3.19047e-05	2.78638e-05	L1CAM/KIAA1755/LGI1/LGR6/LHX1/KALRN/SEMA7A/SEMA6D/SEMA6C/PTCH1/PTK7/ROBO1/PLEKHG4/MEGF8/LRTM2/NECTIN1/NEO1/ARHGEF40/NOTCH1/NGFR/DAG1/FLRT2/NELL2/ARHGAP35/ADAM17/ERBB2/EPHA8/CNTN2/PLEKHG4B/PLXNA3/SEMA3B/SEMA5B/SLIT3/ROBO4/TRIO/VEGFA/CYFIP2/PAX6/LAMB2/SEMA4A/ROBO3/HDAC6/NOTCH3/SEMA4D/CELSR3/EPHB2/HMCN2	47
GO:0010720	positive regulation of cell development	75/1685	454/18888	0.165198	1.85179	5.74949	1.21382e-07	3.87613e-05	3.38521e-05	ACAN/VCAN/L1CAM/LGALS9/LILRB2/LILRB4/LEF1/TTBK1/GFAP/SHANK3/PHF10/SEMA7A/SMARCD3/NUMB/SLC9B2/QKI/ZAP70/ROBO1/PLXNC1/CDON/CDKL5/PLXNB2/BIN1/FOXP3/HLX/MAP1B/MAP3K13/AMBRA1/MEGF8/ARID2/NOTCH1/CX3CL1/AP3D1/DAG1/CUL7/IL12RB1/ZMIZ1/ZBTB46/KLHL25/LRP8/VSIR/ADD1/ACE/EGFR/PRKDC/TBC1D24/PLXNA3/PLXNB1/SMARCC2/SMARCC1/RNF112/NTRK2/NUMBL/VEGFA/CUX1/SMARCA4/WDR62/PAX6/ZNF335/METRN/ZBTB16/PPARGC1B/MAPT/MYRF/HDA…	75
GO:0030900	forebrain development	69/1685	408/18888	0.169118	1.89572	5.72443	1.56008e-07	4.71965e-05	4.1219e-05	TSC1/TYRO3/LHX1/LEF1/LAMB1/HOOK3/SHANK3/BBS1/PHACTR1/SEMA7A/NUMB/HERC1/ROBO1/CDON/CDK6/RTN4RL1/POMT2/MAS1/MDGA1/TRAPPC9/ALDH1A3/TMEM108/WNT7A/WNT2B/ZDHHC16/NOTCH1/FAT4/IGF2BP1/ZMIZ1/FLNA/GLI1/NF2/NF1/NDST1/LARGE1/LRP8/ATP7A/ARHGAP35/CCDC85C/EGFR/SRGAP2/SRC/PTPRS/PLXNA3/POMGNT1/SCN5A/NR2F2/NTRK2/NUMBL/OGDH/ADGRG1/FGFR1/AKNA/WDR62/PAX6/ZNF335/NOTCH3/KDM6B/KCNA2/HAP1/EFHC1/SCN2A/EPHB2/PLXNA1/MECP2/C…	69
GO:0021537	telencephalon development	51/1685	275/18888	0.185455	2.07885	5.64026	3.79784e-07	0.000105025	9.17233e-05	TSC1/LHX1/LEF1/LAMB1/SHANK3/BBS1/PHACTR1/SEMA7A/NUMB/HERC1/ROBO1/CDON/CDK6/RTN4RL1/POMT2/MAS1/MDGA1/TRAPPC9/ALDH1A3/TMEM108/ZDHHC16/FAT4/IGF2BP1/ZMIZ1/FLNA/NF2/NF1/LARGE1/LRP8/CCDC85C/EGFR/SRGAP2/PTPRS/PLXNA3/POMGNT1/SCN5A/NTRK2/NUMBL/OGDH/ADGRG1/WDR62/PAX6/KDM6B/KCNA2/EFHC1/SCN2A/EPHB2/MECP2/PAX5/SZT2/TACC2	51
GO:0007015	actin filament organization	75/1685	467/18888	0.1606	1.80024	5.48026	3.83703e-07	0.000105025	9.17233e-05	FAM171A1/GAS7/EMP2/EVL/TSC1/RHOF/SHANK3/FCHSD1/SH3D21/SH3BP1/PHACTR1/PDLIM1/CORO1B/CLASP2/PXN/RND1/RNH1/RHOBTB2/PLEKHH2/BIN1/PRKCD/PPM1F/MICALL2/AIF1L/IQGAP3/DNM2/LMOD1/INPPL1/NEB/RHOC/SPTBN5/SPTBN4/SPTBN2/ARHGEF2/ARPIN/SORBS3/NLRP5/CX3CL1/MYO1D/WDR1/XIRP1/KASH5/FLNA/MICAL1/NF2/MYO19/AVIL/ARHGEF18/CAPZB/ARHGEF10L/ARHGAP35/ADD1/ABI2/EPHA1/CDC42EP4/SSH1/SRC/PLEC/TPM1/TTN/NPHS1/TF/CYFIP2/SPTBN1/CORO…	75
GO:0110011	regulation of basement membrane organization	8/1685	11/18888	0.727273	8.15236	7.42606	5.0953e-07	0.000127842	0.00011165	LAMC1/LAMB1/CLASP2/NID1/DAG1/LAMB2/PHLDB1/LAMA1	8
GO:1990778	protein localization to cell periphery	61/1685	356/18888	0.171348	1.92073	5.48876	5.11545e-07	0.000127842	0.00011165	KCNB1/EMP2/TSPAN33/LGI1/EHD3/EPB41/PALM/BBS1/SEC16A/NUMA1/NUMB/CLASP2/ATP2C1/PACS2/PIP5K1A/RAB3B/RAB40C/PTCH1/CACNB2/PKDCC/PPIL2/ANK1/DLG4/GGA3/SPTBN4/GORASP1/ZDHHC3/AR/DAG1/ARFRP1/ZDHHC8/IKBKB/FLNA/GRIN2C/LARGE1/LRRC7/ARHGEF16/ERBB2/EPB41L3/EHD4/EHD1/EGFR/CD81/SIRT6/TSPAN14/TNFRSF1A/EIF4G1/SPTBN1/TTC7B/LRP1/INPP5K/GRIP2/RHBDF2/MACF1/AKT2/ITGA3/IQSEC2/SORL1/GAK/EPHB2/LAMA5	61
GO:0021543	pallium development	39/1685	191/18888	0.204188	2.28885	5.60289	7.36488e-07	0.000176389	0.000154049	TSC1/LEF1/LAMB1/BBS1/PHACTR1/ROBO1/CDON/CDK6/POMT2/MAS1/MDGA1/TRAPPC9/TMEM108/FAT4/IGF2BP1/ZMIZ1/FLNA/NF2/NF1/LARGE1/LRP8/CCDC85C/EGFR/SRGAP2/PTPRS/PLXNA3/POMGNT1/NTRK2/OGDH/ADGRG1/WDR62/PAX6/KDM6B/KCNA2/EFHC1/SCN2A/MECP2/PAX5/TACC2	39
GO:0072659	protein localization to plasma membrane	52/1685	293/18888	0.177474	1.9894	5.34178	1.18637e-06	0.000272771	0.000238224	KCNB1/EMP2/TSPAN33/EHD3/PALM/BBS1/SEC16A/NUMB/CLASP2/ATP2C1/PACS2/PIP5K1A/RAB3B/RAB40C/PTCH1/CACNB2/PKDCC/PPIL2/ANK1/GGA3/SPTBN4/GORASP1/ZDHHC3/AR/ARFRP1/ZDHHC8/IKBKB/FLNA/LARGE1/LRRC7/ARHGEF16/EPB41L3/EHD4/EHD1/EGFR/CD81/SIRT6/TSPAN14/TNFRSF1A/SPTBN1/TTC7B/LRP1/INPP5K/GRIP2/RHBDF2/MACF1/AKT2/ITGA3/SORL1/GAK/EPHB2/LAMA5	52
GO:2001046	positive regulation of integrin-mediated signaling pathway	8/1685	12/18888	0.666667	7.473	7.01973	1.40828e-06	0.000311337	0.000271906	EMP2/LAMC1/LAMB1/NID1/FLNA/LAMB2/LAMA1/LIMS2	8
GO:0008360	regulation of cell shape	31/1685	140/18888	0.221429	2.4821	5.50864	1.6541e-06	0.000340559	0.000297427	FAM171A1/PALM/PALM3/PARVB/CFAP410/PLXNC1/PLXNB2/BRWD3/LST1/DAG1/MYH9/WDR1/FMNL3/FGD2/MARK2/NF2/ARHGEF18/ARHGAP35/EPB41L3/CDC42EP4/PLXNA3/TAOK2/PLXNB1/PARVA/TPM1/VEGFA/SEMA4A/SEMA4D/PLXNA1/SYNE3/ATP10A	31
GO:0030323	respiratory tube development	39/1685	197/18888	0.19797	2.21914	5.38331	1.65895e-06	0.000340559	0.000297427	EPAS1/BAG6/PTK7/FLT4/PKDCC/PLOD3/MAPK3/THRA/TNC/WNT2B/NOTCH1/DAG1/GLI1/NKIRAS2/LTBP3/ATP7A/ADAMTS2/ACE/ESRP2/EGFR/CELSR1/SP3/PKD1/EIF4G1/VEGFA/FGFR1/ACVR2B/SREBF1/SMAD2/SMPD3/PCSK5/HIPK2/HEG1/DLG5/ITGA3/STRA6/LAMA5/LAMA1/MECP2	39
GO:2001222	regulation of neuron migration	16/1685	48/18888	0.333333	3.7365	5.94093	2.13566e-06	0.000423303	0.00036969	PHACTR1/PLXNB2/NSMF/LRIG2/NEXMIF/ARHGEF2/CX3CL1/IGSF10/FLRT2/FLNA/SRGAP2/TBC1D24/ULK4/ADGRG1/WDR62/PAX6	16
GO:0031032	actomyosin structure organization	41/1685	215/18888	0.190698	2.13762	5.25038	2.47229e-06	0.000473691	0.000413697	FAM171A1/EVL/TSC1/EPB41L5/EPB41L1/LDB3/EPB41/PHACTR1/PDLIM1/CLASP2/PXN/FLNC/PPM1F/ADPRHL1/IQGAP3/DNM2/LMOD1/CSRP1/NEB/RHOC/SORBS3/MYH9/WDR1/NF2/MYO18B/MYH11/ARHGEF18/CAPN3/ARHGEF10L/EPHA1/EPB41L3/CFLAR/SRC/PLEC/TPM1/TTN/INPP5K/OBSL1/MYO18A/ARRB1/OBSCN	41
GO:0030324	lung development	38/1685	193/18888	0.196891	2.20705	5.27498	2.57465e-06	0.00047739	0.000416927	EPAS1/BAG6/PTK7/FLT4/PKDCC/PLOD3/MAPK3/THRA/TNC/WNT2B/NOTCH1/DAG1/GLI1/NKIRAS2/LTBP3/ATP7A/ADAMTS2/ACE/ESRP2/EGFR/CELSR1/SP3/PKD1/EIF4G1/VEGFA/FGFR1/ACVR2B/SREBF1/SMAD2/SMPD3/HIPK2/HEG1/DLG5/ITGA3/STRA6/LAMA5/LAMA1/MECP2	38
GO:0050804	modulation of chemical synaptic transmission	75/1685	493/18888	0.15213	1.7053	4.96622	3.12961e-06	0.000562156	0.000490958	KCNB1/LGI1/LILRB2/ADCY1/USP8/GFAP/SHANK3/SHANK2/PDE9A/CHRNA7/CLSTN2/ATP2A2/SLC24A1/RASGRF2/CACNA1B/CACNG5/CDKL5/GRM4/PRKCB/PRKCG/DGKZ/MAPK3/DLG4/MAP1B/NSMF/TMEM108/GIT1/WNT7A/NGDN/NGFR/ZDHHC3/CX3CL1/SYT12/APBA1/DAG1/SYT7/MPP2/GRIN2C/NF1/MAP1A/LARGE1/LRP8/BAIAP3/BEGAIN/ACE/DNM1/DGKI/EGFR/DYSF/CLSTN3/SSH1/PTPRS/TBC1D24/SYNGR1/STX1A/SHISA6/SORCS2/RIMS3/SLC6A1/TRIO/NTRK2/EIF2AK4/KMT2A/MAPT/NALCN/NFAT…	75
GO:0099177	regulation of trans-synaptic signaling	75/1685	494/18888	0.151822	1.70185	4.94706	3.37553e-06	0.000587955	0.000513489	KCNB1/LGI1/LILRB2/ADCY1/USP8/GFAP/SHANK3/SHANK2/PDE9A/CHRNA7/CLSTN2/ATP2A2/SLC24A1/RASGRF2/CACNA1B/CACNG5/CDKL5/GRM4/PRKCB/PRKCG/DGKZ/MAPK3/DLG4/MAP1B/NSMF/TMEM108/GIT1/WNT7A/NGDN/NGFR/ZDHHC3/CX3CL1/SYT12/APBA1/DAG1/SYT7/MPP2/GRIN2C/NF1/MAP1A/LARGE1/LRP8/BAIAP3/BEGAIN/ACE/DNM1/DGKI/EGFR/DYSF/CLSTN3/SSH1/PTPRS/TBC1D24/SYNGR1/STX1A/SHISA6/SORCS2/RIMS3/SLC6A1/TRIO/NTRK2/EIF2AK4/KMT2A/MAPT/NALCN/NFAT…	75
GO:0007160	cell-matrix adhesion	44/1685	241/18888	0.182573	2.04655	5.11731	3.59128e-06	0.000607138	0.000530242	VWA2/VCL/ITGAL/L1CAM/EMP2/EMILIN1/TSC1/EPB41L5/PEAK1/COL5A3/ITGA11/CLASP2/PIP5K1A/PTPRJ/CDK6/PPM1F/MINK1/NEXMIF/SNED1/NID1/CX3CL1/DAG1/MUC4/ITGAE/ITGAD/ITGA2/NF2/NF1/LDB1/ACVRL1/EPHA1/COL16A1/COL13A1/SRC/TAOK2/STRC/PKD1/THY1/ADAM15/VEGFA/BCAM/MACF1/ITGA3/TNXB	44
GO:0032535	regulation of cellular component size	60/1685	370/18888	0.162162	1.81776	4.97172	4.01479e-06	0.000659344	0.000575836	L1CAM/EVL/TSC1/LAMTOR4/TRIM46/SHANK3/FCHSD1/SH3BP1/SEMA7A/SEMA6D/SEMA6C/RAB3B/CDKL5/CDHR2/PLEKHH2/BIN1/PRKCD/MAP1B/MAP3K13/MEGF8/IQGAP3/DNM2/LMOD1/NEB/WNT7A/SPTBN5/SPTBN4/SPTBN2/WDR1/AVIL/ATP7A/CAPZB/ARHGAP35/ADD1/DNM1/CDC42EP4/CLCN6/SSH1/PTPRS/PLXNA3/SEMA3B/SEMA5B/RAP1GAP2/NPHS1/VEGFA/SLC12A5/SLC12A9/CYFIP2/SPTBN1/DNAJC16/TTL/RGMA/MAPT/SEMA4A/HDAC6/MACF1/ATP13A2/SEMA4D/SLC12A4/PLEKHG2	60
GO:0060560	developmental growth involved in morphogenesis	44/1685	243/18888	0.18107	2.0297	5.05607	4.48978e-06	0.000699404	0.000610822	VCL/L1CAM/LHX1/EPB41L5/TRIM46/SEMA7A/SEMA6D/SEMA6C/PTK7/FLRT1/CDKL5/MAP1B/MAP3K13/MEGF8/TNC/ADPRHL1/DNM2/TMEM108/NOTCH1/SYT17/HNF1B/CPNE6/PTPRS/PLXNA3/SEMA3B/SEMA5B/SLIT3/EIF2AK4/VEGFA/CYFIP2/TTL/KDM5B/RGMA/MAPT/LAMB2/SEMA4A/HDAC6/MACF1/NKD1/UNC13A/SEMA4D/NEDD4L/PLXNA1/MECP2	44
GO:0060541	respiratory system development	41/1685	220/18888	0.186364	2.08904	5.08495	4.50208e-06	0.000699404	0.000610822	LEF1/EPAS1/BAG6/PTK7/FLT4/PKDCC/PLOD3/MAPK3/THRA/TNC/ALDH1A3/SPEF2/WNT2B/NOTCH1/DAG1/GLI1/NKIRAS2/LTBP3/ATP7A/ADAMTS2/ACE/ESRP2/EGFR/CELSR1/SP3/PKD1/EIF4G1/VEGFA/FGFR1/ACVR2B/SREBF1/SMAD2/SMPD3/HIPK2/HEG1/DLG5/ITGA3/STRA6/LAMA5/LAMA1/MECP2	41
GO:1902903	regulation of supramolecular fiber organization	62/1685	392/18888	0.158163	1.77293	4.83976	6.36379e-06	0.000962607	0.00084069	EMILIN1/EVL/TSC1/USP8/SHANK3/FCHSD1/SH3BP1/ATXN7/CHRNA7/CORO1B/NUMA1/CLASP2/PXN/RNH1/PLEKHH2/BIN1/PRKCD/PPM1F/MAP1B/TOGARAM2/GIT1/LMOD1/RHOC/SPTBN5/SPTBN4/SPTBN2/ARHGEF2/ARPIN/SORBS3/CX3CL1/WDR1/FLNA/FKBP4/HAUS5/NF2/MAP1A/AVIL/ARHGEF18/CAPZB/ARHGEF10L/ARHGAP35/ADD1/ABI2/APC2/APC/EPHA1/CDC42EP4/SSH1/TBCD/TPM1/NPHS1/DYRK1A/CYFIP2/SPTBN1/SYNPO/MAPT/INPP5K/HDAC6/PDE4DIP/MECP2/TNXB/PLEKHG2	62
GO:0007405	neuroblast proliferation	21/1685	82/18888	0.256098	2.87072	5.3131	7.16439e-06	0.00105592	0.000922185	ACAN/VCAN/LEF1/SMARCD3/NUMB/CDON/PLXNB2/ARHGEF2/NOTCH1/CX3CL1/DAGLA/NF1/ACSL6/NUMBL/VEGFA/FGFR1/AKNA/WDR62/PAX6/ZNF335/EML1	21
GO:0061351	neural precursor cell proliferation	33/1685	167/18888	0.197605	2.21505	4.93591	1.05911e-05	0.00152195	0.00132919	ACAN/VCAN/LHX1/LEF1/TRIM71/HOOK3/BBS1/PDE9A/SMARCD3/NUMB/CDON/PLXNB2/WNT7A/ARHGEF2/NOTCH1/CX3CL1/DAGLA/IGF2BP1/FLNA/NF2/NF1/ACSL6/NUMBL/ADGRG1/VEGFA/FGFR1/AKNA/WDR62/PAX6/ZNF335/NFIA/EML1/LIMS2	33
GO:0045785	positive regulation of cell adhesion	72/1685	485/18888	0.148454	1.66409	4.63696	1.16302e-05	0.00163049	0.00142399	ADAM19/LGALS9/EMP2/TYK2/EMILIN1/TSC1/LILRB2/LILRB4/LEF1/EPB41L5/LAMC1/LAMB1/PHF10/PDGFB/SMARCD3/P4HB/ZAP70/PTPRJ/FLCN/CDK6/FOXP3/HLX/PPM1F/HLA-DOA/CD6/AMBRA1/MFSD2B/ARID2/FUT4/NID1/NOD2/CX3CL1/AP3D1/DAG1/IL12RB1/ST3GAL4/ZMIZ1/ITGA2/FLNA/KLHL25/LILRB1/LDB1/MAGI1/VSIR/ABL2/DOCK8/ERBB2/EPHA1/CD81/CD5/COL16A1/SRC/SMARCC2/SMARCC1/RREB1/TPM1/UNC13D/THY1/ADGRG1/VEGFA/CHRD/SMARCA4/ZBTB16/LAMB2/BRD4/PIEZO…	72
GO:0090504	epiboly	14/1685	43/18888	0.325581	3.6496	5.44373	1.25476e-05	0.00171723	0.00149974	COL5A1/CLASP2/CEACAM1/CD151/MEGF8/WNT7A/RHOC/MRTFA/FLNA/ARHGAP35/ADAM17/ACVRL1/ARHGAP24/RREB1	14
GO:0034329	cell junction assembly	68/1685	453/18888	0.15011	1.68266	4.6027	1.39824e-05	0.00180259	0.00157429	VCL/TSC1/EPB41L5/LAMC1/VMP1/ADGRF1/SHANK3/SHANK2/SH3BP1/PEAK1/CLASP2/CLSTN2/PIP5K1A/RAB17/PTPRJ/HDAC7/FLCN/PLXNB2/PPM1F/AMIGO3/THBS2/MDGA1/GABRA2/MAP1B/MICALL2/LRTM2/LRP4/ARHGEF9/NECTIN1/WNT7A/RHOC/SPTBN2/SRPX2/WDR1/IKBKB/ITGA2/FLRT2/GJB1/LDB1/LARGE1/ACVRL1/ACE/APC/EPB41L3/CDH8/COL16A1/CLSTN3/SRGAP2/SRC/PTPRS/TBCD/TAOK2/PLXNB1/PLEC/NPHS1/NTRK2/THY1/EIF4G1/VEGFA/FARP1/DBNL/AGRN/SEMA4A/MACF1/DLG5/S…	68
GO:0048813	dendrite morphogenesis	29/1685	140/18888	0.207143	2.32197	4.91345	1.39962e-05	0.00180259	0.00157429	SHANK3/PHACTR1/CHRNA7/CDKL5/DLG4/MINK1/NSMF/LRP4/WNT7A/GORASP1/ARHGAP33/CUL7/IGF2BP1/LRP8/ABI2/TBC1D24/TAOK2/TMEM106B/FARP1/CUX1/SRCIN1/CELSR2/NFATC4/HDAC6/OBSL1/SEMA4D/EPHB2/NEDD4L/KIF1A	29
GO:0046777	protein autophosphorylation	36/1685	192/18888	0.1875	2.10178	4.80232	1.46286e-05	0.00180259	0.00157429	AATK/TYRO3/PDGFB/PEAK1/CLK2/RAD50/FLT4/CDKL5/GRK5/MAPK3/MAP3K13/MINK1/LTK/WNK2/STK24/STK10/DAPK2/FGFR4/GPNMB/MARK2/MAP3K11/CALM3/EPHA1/EGFR/SRC/TAOK2/NTRK2/EIF2AK4/VEGFA/FGFR1/DYRK1A/TNKS1BP1/SMG1/MAP3K9/ATP13A2/STK25	36
GO:0050806	positive regulation of synaptic transmission	34/1685	177/18888	0.19209	2.15324	4.82432	1.47394e-05	0.00180259	0.00157429	LGI1/LILRB2/ADCY1/GFAP/SHANK3/SHANK2/PDE9A/CHRNA7/CLSTN2/SLC24A1/RASGRF2/CACNG5/PRKCG/DLG4/ZDHHC3/SYT12/MPP2/GRIN2C/NF1/LARGE1/BAIAP3/EGFR/CLSTN3/STX1A/RIMS3/NTRK2/EIF2AK4/NALCN/NFATC4/HDAC6/IQSEC2/HAP1/EPHB2/MECP2	34
GO:1990138	neuron projection extension	34/1685	177/18888	0.19209	2.15324	4.82432	1.47394e-05	0.00180259	0.00157429	VCL/L1CAM/TRIM46/SEMA7A/SEMA6D/SEMA6C/FLRT1/CDKL5/MAP1B/MAP3K13/MEGF8/DNM2/TMEM108/SYT17/CPNE6/PTPRS/PLXNA3/SEMA3B/SEMA5B/SLIT3/EIF2AK4/VEGFA/CYFIP2/TTL/MAPT/LAMB2/SEMA4A/HDAC6/MACF1/UNC13A/SEMA4D/NEDD4L/PLXNA1/MECP2	34
GO:0071526	semaphorin-plexin signaling pathway	14/1685	44/18888	0.318182	3.56666	5.33442	1.69008e-05	0.00202387	0.00176754	SH3BP1/SEMA7A/SEMA6D/SEMA6C/PLXNB2/FARP2/FLNA/ERBB2/PLXNA3/PLXNB1/SEMA3B/SEMA5B/SEMA4A/SEMA4D	14
GO:0016358	dendrite development	41/1685	235/18888	0.174468	1.9557	4.61381	2.34154e-05	0.00274677	0.00239889	SHANK3/BBS1/PHACTR1/CHRNA7/RAB17/FLRT1/CDKL5/DLG4/MAP1B/MINK1/NSMF/LST1/LRP4/WNT7A/GORASP1/ARHGAP33/CUL7/IGF2BP1/IQSEC1/MAP1A/LRP8/ABI2/SRGAP2/PTPRS/TBC1D24/TAOK2/TMEM106B/SLC12A5/FARP1/CUX1/SRCIN1/CELSR2/NFATC4/HDAC6/OBSL1/DLG5/SEMA4D/EPHB2/NEDD4L/MECP2/KIF1A	41
GO:0045446	endothelial cell differentiation	26/1685	123/18888	0.211382	2.36949	4.76887	2.64111e-05	0.00303623	0.00265168	VCL/ACVR1/ATOH8/CEACAM1/PLOD3/FOXP3/NOTCH1/XDH/IKBKB/ADD1/ACVRL1/COL27A1/CCM2/PTPRS/ROBO4/NR2F2/TNFRSF1A/TIE1/VEGFA/FASN/ACVR2B/COL18A1/NOTCH4/SCUBE1/HEG1/KDM6B	26
GO:2000628	regulation of miRNA metabolic process	21/1685	90/18888	0.233333	2.61555	4.808	3.31739e-05	0.0037389	0.00326535	ZSWIM8/LILRB4/PDGFB/ATOH8/YY1/ZNF512B/TERT/NCOR1/NGFR/AR/MRTFA/XIST/EGFR/VEGFA/SREBF1/SMARCA4/PAX6/NFATC4/NCOR2/NEAT1/NOTCH3	21
GO:0002011	morphogenesis of an epithelial sheet	17/1685	65/18888	0.261538	2.93171	4.88241	3.90372e-05	0.00431511	0.00376859	COL5A1/CLASP2/CEACAM1/CD151/MEGF8/WNT7A/RHOC/NOTCH1/DAG1/MRTFA/FLNA/ARHGAP35/ADAM17/ACVRL1/ARHGAP24/RREB1/LAMA1	17
GO:0031345	negative regulation of cell projection organization	36/1685	201/18888	0.179104	2.00767	4.49496	4.07159e-05	0.00438358	0.00382839	EVL/TRIM46/GFAP/SEMA7A/SEMA6D/SEMA6C/RTN4RL1/PRKCD/AMIGO3/TCHP/LRIG2/LRP4/NEO1/GORASP1/ARPIN/INPP5J/FLNA/FKBP4/CAPZB/ARHGAP24/PTPRS/PLXNA3/SEMA3B/SEMA5B/THY1/RAP1GAP/RGMA/KREMEN1/NFATC4/SEMA4A/HDAC6/ITGA3/GAK/SEMA4D/EPHB2/ADCY6	36
GO:0050772	positive regulation of axonogenesis	19/1685	78/18888	0.24359	2.73052	4.79301	4.11819e-05	0.00438358	0.00382839	L1CAM/SEMA7A/ROBO1/PLXNC1/CDKL5/PLXNB2/MAP1B/MAP3K13/MEGF8/PLXNA3/PLXNB1/NTRK2/VEGFA/METRN/MAPT/MACF1/SEMA4D/PLXNA1/STK25	19
GO:0016049	cell growth	71/1685	496/18888	0.143145	1.60459	4.27035	4.49276e-05	0.00444241	0.00387977	KLHL22/VCL/L1CAM/LGI1/EPB41L5/TRIM46/JADE1/SEMA7A/SEMA6D/SEMA6C/OGFR/CISH/YY1/PTPRJ/PTCH2/RASGRP2/FLRT1/CDKL5/CDHR2/CEACAM1/MAPKAP1/MAP1B/MAP3K13/MEGF8/TCHP/TNC/DNM2/TMEM108/ARIH2/SYT17/HNF4A/LTBP4/EXTL3/ADAM17/ACVRL1/ERBB2/EGFR/CSNK2A1/CPNE6/CLSTN3/PTPRS/PRDM11/PLXNA3/TAOK2/PML/SEMA3B/SEMA5B/SLIT3/RPS6KA1/EIF4G1/EIF2AK4/ADAM15/VEGFA/CYFIP2/AKAP6/SMARCA4/TTL/JADE2/MEG3/RGMA/MAPT/LAMB2/SEMA4A/HDAC…	71
GO:1903053	regulation of extracellular matrix organization	18/1685	72/18888	0.25	2.80237	4.79542	4.49762e-05	0.00444241	0.00387977	EMILIN1/LAMC1/LAMB1/CLASP2/PRDM5/NOTCH1/NID1/DAG1/ZNF469/FGFR4/CFLAR/TNFRSF1A/TIE1/LRP1/LAMB2/PHLDB1/LAMA1/TNXB	18
GO:0030198	extracellular matrix organization	52/1685	332/18888	0.156627	1.7557	4.34768	4.50283e-05	0.00444241	0.00387977	EMILIN1/LAMC1/LAMB1/GFAP/PAPLN/COL5A1/COL1A1/COL22A1/COL5A3/COL7A1/CLASP2/RIC8A/PLOD3/POMT2/PRDM5/POMT1/MMP19/NOTCH1/NID1/DAG1/ZNF469/FLRT2/FGFR4/GFOD2/MMP15/MMP11/NF1/MYH11/LARGE1/ATP7A/ADAMTS7/ADAMTS4/ADAMTS2/ADAMTS17/CFLAR/COL27A1/COL16A1/COL13A1/POMGNT1/SH3PXD2B/NPHS1/TNFRSF1A/TIE1/ADAM15/COL18A1/SMPD3/PXDN/LRP1/LAMB2/PHLDB1/LAMA1/TNXB	52
GO:0044319	wound healing, spreading of cells	13/1685	42/18888	0.309524	3.46961	5.01444	4.67789e-05	0.00444241	0.00387977	COL5A1/CLASP2/CEACAM1/CD151/WNT7A/RHOC/MRTFA/FLNA/ARHGAP35/ADAM17/ACVRL1/ARHGAP24/RREB1	13
GO:0090505	epiboly involved in wound healing	13/1685	42/18888	0.309524	3.46961	5.01444	4.67789e-05	0.00444241	0.00387977	COL5A1/CLASP2/CEACAM1/CD151/WNT7A/RHOC/MRTFA/FLNA/ARHGAP35/ADAM17/ACVRL1/ARHGAP24/RREB1	13
GO:0030516	regulation of axon extension	21/1685	92/18888	0.228261	2.55869	4.69029	4.69902e-05	0.00444241	0.00387977	L1CAM/TRIM46/SEMA7A/SEMA6D/SEMA6C/CDKL5/MAP1B/MAP3K13/MEGF8/DNM2/PTPRS/PLXNA3/SEMA3B/SEMA5B/VEGFA/TTL/MAPT/SEMA4A/HDAC6/MACF1/SEMA4D	21
GO:0021987	cerebral cortex development	26/1685	127/18888	0.204724	2.29486	4.58221	4.71446e-05	0.00444241	0.00387977	TSC1/LAMB1/BBS1/PHACTR1/ROBO1/CDON/MDGA1/TRAPPC9/FAT4/ZMIZ1/FLNA/NF1/LRP8/CCDC85C/EGFR/SRGAP2/PTPRS/NTRK2/ADGRG1/WDR62/PAX6/KCNA2/EFHC1/MECP2/PAX5/TACC2	26
GO:0043062	extracellular structure organization	52/1685	333/18888	0.156156	1.75043	4.32397	4.88353e-05	0.0045099	0.00393871	EMILIN1/LAMC1/LAMB1/GFAP/PAPLN/COL5A1/COL1A1/COL22A1/COL5A3/COL7A1/CLASP2/RIC8A/PLOD3/POMT2/PRDM5/POMT1/MMP19/NOTCH1/NID1/DAG1/ZNF469/FLRT2/FGFR4/GFOD2/MMP15/MMP11/NF1/MYH11/LARGE1/ATP7A/ADAMTS7/ADAMTS4/ADAMTS2/ADAMTS17/CFLAR/COL27A1/COL16A1/COL13A1/POMGNT1/SH3PXD2B/NPHS1/TNFRSF1A/TIE1/ADAM15/COL18A1/SMPD3/PXDN/LRP1/LAMB2/PHLDB1/LAMA1/TNXB	52
GO:0006305	DNA alkylation	14/1685	48/18888	0.291667	3.26944	4.92694	5.04627e-05	0.0045099	0.00393871	GATAD2A/KMT2E/MBD3/MGMT/CTCF/MTA2/HEMK1/ATF7IP/EHMT1/SPOCD1/PAX6/KMT2A/DNMT3A/MECP2	14
GO:0006306	DNA methylation	14/1685	48/18888	0.291667	3.26944	4.92694	5.04627e-05	0.0045099	0.00393871	GATAD2A/KMT2E/MBD3/MGMT/CTCF/MTA2/HEMK1/ATF7IP/EHMT1/SPOCD1/PAX6/KMT2A/DNMT3A/MECP2	14
GO:0006898	receptor-mediated endocytosis	43/1685	259/18888	0.166023	1.86104	4.36672	5.09992e-05	0.0045099	0.00393871	UNC119/ITSN1/LILRB4/PCSK9/NUMB/SLC9B2/CALY/CACNG5/SAG/CEACAM1/HFE/DLG4/DGKD/DNM2/TMEM108/LRPAP1/SNX17/ARHGAP27/NECAB2/LILRB1/ATXN2/AP2A2/DNM1/CD81/CLTCL1/PLCG2/USH1G/TF/VEGFA/C3/STAB2/TNK2/LRP1/PDLIM7/HIP1/HGS/ARRB1/STAB1/IGF2R/SORL1/GAK/HSPG2/AP2A1	43
GO:0045229	external encapsulating structure organization	52/1685	334/18888	0.155689	1.74519	4.30033	5.29352e-05	0.00461018	0.00402629	EMILIN1/LAMC1/LAMB1/GFAP/PAPLN/COL5A1/COL1A1/COL22A1/COL5A3/COL7A1/CLASP2/RIC8A/PLOD3/POMT2/PRDM5/POMT1/MMP19/NOTCH1/NID1/DAG1/ZNF469/FLRT2/FGFR4/GFOD2/MMP15/MMP11/NF1/MYH11/LARGE1/ATP7A/ADAMTS7/ADAMTS4/ADAMTS2/ADAMTS17/CFLAR/COL27A1/COL16A1/COL13A1/POMGNT1/SH3PXD2B/NPHS1/TNFRSF1A/TIE1/ADAM15/COL18A1/SMPD3/PXDN/LRP1/LAMB2/PHLDB1/LAMA1/TNXB	52
GO:0018209	peptidyl-serine modification	47/1685	294/18888	0.159864	1.79199	4.2834	6.16287e-05	0.00528719	0.00461755	TTBK1/VRK3/GALNT2/AXIN1/SH2D3C/PNCK/RPS6KB2/PRKCB/PRKCD/PRKCG/PPM1F/MAST1/MAST2/MAST3/MAPKAP1/MAP3K13/MGAT5B/DYRK4/CSNK1E/SPTBN4/NSD1/NOS1/SRPK3/MAST4/INPP5J/IKBKB/MARK2/MAPK12/EGFR/DYRK3/CSNK2A1/PRKDC/RPS6KA1/NTRK2/PKD1/EIF4G1/VEGFA/DYRK1A/TNKS1BP1/SMG1/MLXIPL/INPP5K/HIPK2/HDAC6/MAPK13/AKT2/NTRK3	47
GO:0010586	miRNA metabolic process	23/1685	108/18888	0.212963	2.38721	4.52465	6.67816e-05	0.00564501	0.00493005	ZSWIM8/LILRB4/PDGFB/ATOH8/YY1/ZNF512B/TERT/AGO2/NCOR1/NGFR/AR/MRTFA/XIST/EGFR/TUT4/VEGFA/SREBF1/SMARCA4/PAX6/NFATC4/NCOR2/NEAT1/NOTCH3	23
GO:0048846	axon extension involved in axon guidance	12/1685	38/18888	0.315789	3.53984	4.90481	7.32655e-05	0.00601614	0.00525418	SEMA7A/SEMA6D/SEMA6C/MEGF8/PLXNA3/SEMA3B/SEMA5B/SLIT3/VEGFA/SEMA4A/HDAC6/SEMA4D	12
GO:1902284	neuron projection extension involved in neuron projection guidance	12/1685	38/18888	0.315789	3.53984	4.90481	7.32655e-05	0.00601614	0.00525418	SEMA7A/SEMA6D/SEMA6C/MEGF8/PLXNA3/SEMA3B/SEMA5B/SLIT3/VEGFA/SEMA4A/HDAC6/SEMA4D	12
GO:1902893	regulation of miRNA transcription	18/1685	75/18888	0.24	2.69028	4.59028	8.01857e-05	0.00649165	0.00566947	LILRB4/PDGFB/ATOH8/YY1/ZNF512B/TERT/NCOR1/NGFR/AR/MRTFA/EGFR/VEGFA/SREBF1/SMARCA4/PAX6/NFATC4/NCOR2/NOTCH3	18
GO:0043244	regulation of protein-containing complex disassembly	25/1685	124/18888	0.201613	2.25998	4.40545	8.49855e-05	0.00671631	0.00586567	SH3BP1/ATXN7/CLASP2/RUBCN/PLEKHH2/MAP1B/TECPR1/TMEM39A/LMOD1/SPTBN5/SPTBN4/SPTBN2/ARHGEF2/SMCR8/WDR1/FYCO1/MAP1A/AVIL/CAPZB/ADD1/APC2/APC/SPTBN1/HDAC6/TOM1	25
GO:0048167	regulation of synaptic plasticity	37/1685	216/18888	0.171296	1.92015	4.25664	8.52976e-05	0.00671631	0.00586567	KCNB1/LILRB2/ADCY1/GFAP/SHANK3/SHANK2/PDE9A/CHRNA7/SLC24A1/RASGRF2/PRKCG/DLG4/MAP1B/NSMF/CX3CL1/SYT12/DAG1/SYT7/MPP2/GRIN2C/NF1/MAP1A/LARGE1/ACE/SSH1/SYNGR1/SHISA6/SORCS2/RIMS3/NTRK2/EIF2AK4/KMT2A/MAPT/NFATC4/IQSEC2/EPHB2/MECP2	37
GO:0001558	regulation of cell growth	61/1685	418/18888	0.145933	1.63584	4.11414	8.70511e-05	0.00676175	0.00590536	KLHL22/L1CAM/LGI1/TRIM46/JADE1/SEMA7A/SEMA6D/SEMA6C/OGFR/CISH/YY1/PTPRJ/PTCH2/RASGRP2/CDKL5/CDHR2/CEACAM1/MAPKAP1/MAP1B/MAP3K13/MEGF8/TCHP/TNC/DNM2/SYT17/HNF4A/LTBP4/EXTL3/ADAM17/ACVRL1/ERBB2/EGFR/CSNK2A1/CPNE6/CLSTN3/PTPRS/PRDM11/PLXNA3/TAOK2/PML/SEMA3B/SEMA5B/SLIT3/RPS6KA1/EIF4G1/ADAM15/VEGFA/AKAP6/SMARCA4/TTL/JADE2/MEG3/RGMA/MAPT/SEMA4A/HDAC6/MACF1/UNC13A/SEMA4D/NEDD4L/MECP2	61
GO:0018105	peptidyl-serine phosphorylation	45/1685	282/18888	0.159574	1.78875	4.17654	9.13477e-05	0.00700089	0.0061142	TTBK1/VRK3/AXIN1/SH2D3C/PNCK/RPS6KB2/PRKCB/PRKCD/PRKCG/PPM1F/MAST1/MAST2/MAST3/MAPKAP1/MAP3K13/DYRK4/CSNK1E/SPTBN4/NSD1/NOS1/SRPK3/MAST4/INPP5J/IKBKB/MARK2/MAPK12/EGFR/DYRK3/CSNK2A1/PRKDC/RPS6KA1/NTRK2/PKD1/EIF4G1/VEGFA/DYRK1A/TNKS1BP1/SMG1/MLXIPL/INPP5K/HIPK2/HDAC6/MAPK13/AKT2/NTRK3	45
GO:0006816	calcium ion transport	62/1685	428/18888	0.14486	1.62381	4.0854	9.4761e-05	0.00703015	0.00613977	LILRB2/TRPV6/TRPV5/TRPM2/JPH2/VMP1/EPB41/CEMIP/FCRL3/PDGFB/CHRNA7/ATP2A2/SLC24A3/SLC24A1/ATP2C1/CACNA1B/CACNA1S/CACNB2/CACNG5/PKD1L1/PKD2L1/BIN1/PRKCB/GSTM2/CD84/HTT/NOS1/STIM1/CX3CL1/FLNA/GRIN2C/NALF2/LILRB1/ATP2A3/CAPN3/CACNB1/CALM3/ACE/AHNAK/CHRNA4/NOS1AP/PML/PLCG2/TRPV3/TPCN1/TMC2/PKD1/PLCD1/THY1/CASR/SLC8A1/AKAP6/PLCH2/PKD1L2/INPP5K/NALCN/GNB5/CACNA1I/MYLK/HAP1/CDH23/CACNA1A	62
GO:0042692	muscle cell differentiation	62/1685	428/18888	0.14486	1.62381	4.0854	9.4761e-05	0.00703015	0.00613977	TSC1/ACVR1/LAMC1/LAMB1/LDB3/PDGFB/SMARCD3/CHRNB1/ATP2A2/QKI/YY1/FLNC/CACNA1S/CDON/BIN1/ADPRHL1/LMOD1/CSRP1/NEB/NEO1/NOTCH1/NOS1/NID1/SORT1/MRTFA/MYH9/WDR1/HDAC4/MAPK12/MYO18B/MYH11/LARGE1/ATP11A/CAPN3/ALPK3/DOCK2/EHD1/CFLAR/CD81/SIRT6/RIPOR2/PLEC/TPM1/TTN/NPHS1/VEGFA/SLC8A1/AKAP6/SUPT6H/SOD2/NOTCH4/LAMB2/NFATC1/NFATC4/HDAC5/OBSL1/PIEZO1/KDM6B/LAMA1/MECP2/SPEG/OBSCN	62
GO:0061614	miRNA transcription	18/1685	76/18888	0.236842	2.65488	4.52413	9.64168e-05	0.00703015	0.00613977	LILRB4/PDGFB/ATOH8/YY1/ZNF512B/TERT/NCOR1/NGFR/AR/MRTFA/EGFR/VEGFA/SREBF1/SMARCA4/PAX6/NFATC4/NCOR2/NOTCH3	18
GO:0030100	regulation of endocytosis	46/1685	291/18888	0.158076	1.77195	4.15329	9.66218e-05	0.00703015	0.00613977	UNC119/PCSK9/NUMB/SLC11A1/RAB17/PTPRJ/CALY/RUBCN/BIN1/CD22/PRKCG/CD151/HFE/DLG4/DGKD/LRPAP1/SNX17/NOD2/SYT7/ITGA2/NECAB2/LILRB1/LRSAM1/ATXN2/ABL2/ANKFY1/DOCK2/EHD4/DYSF/SRC/PLCG2/USH1G/TF/C4B/VEGFA/SLC17A7/C3/C4A/TNK2/LRP1/HIP1/MYO18A/ARRB1/TSC2/NEDD4L/AP2A1	46
GO:0051058	negative regulation of small GTPase mediated signal transduction	15/1685	57/18888	0.263158	2.94987	4.61408	0.000101741	0.0073101	0.00638426	SH3BP1/RASA4B/FLCN/MAPKAP1/LZTR1/MFN2/NF1/ARHGAP35/ABL2/ARHGAP24/RASA4/RIPOR2/HEG1/ITGA3/EPHB2	15
GO:0007229	integrin-mediated signaling pathway	23/1685	111/18888	0.207207	2.32269	4.37407	0.000104033	0.00738249	0.00644748	ITGAL/EMP2/LAMC1/LAMB1/SEMA7A/ITGA11/CEACAM1/NID1/MYH9/ITGAE/ITGAD/ITGA2/FLNA/COL16A1/CCM2/SRC/THY1/ADAM15/LAMB2/ITGA3/LAMA5/LAMA1/LIMS2	23
GO:0048841	regulation of axon extension involved in axon guidance	11/1685	34/18888	0.323529	3.6266	4.79746	0.000114106	0.00794564	0.0069393	SEMA7A/SEMA6D/SEMA6C/MEGF8/PLXNA3/SEMA3B/SEMA5B/VEGFA/SEMA4A/HDAC6/SEMA4D	11
GO:0032956	regulation of actin cytoskeleton organization	52/1685	344/18888	0.151163	1.69446	4.06821	0.000115108	0.00794564	0.0069393	EVL/TSC1/TRPM2/RHOF/SHANK3/FCHSD1/SH3BP1/BCAS3/CORO1B/CLASP2/PXN/RND1/RNH1/PLEKHH2/BIN1/PRKCD/PPM1F/LMOD1/NEB/RHOC/SPTBN5/SPTBN4/SPTBN2/ARPIN/SORBS3/CX3CL1/WDR1/FLNA/NF2/AVIL/ARHGEF18/CAPZB/CAPN10/ARHGEF10L/ARHGAP35/ADD1/ABL2/ABI2/EPHA1/CELSR1/CDC42EP4/SSH1/TAOK2/TPM1/NPHS1/SLC4A2/CYFIP2/SPTBN1/SYNPO/LRP1/INPP5K/PLEKHG2	52
GO:0048675	axon extension	24/1685	119/18888	0.201681	2.26074	4.31775	0.000116116	0.00794564	0.0069393	VCL/L1CAM/TRIM46/SEMA7A/SEMA6D/SEMA6C/CDKL5/MAP1B/MAP3K13/MEGF8/DNM2/PTPRS/PLXNA3/SEMA3B/SEMA5B/SLIT3/VEGFA/TTL/MAPT/LAMB2/SEMA4A/HDAC6/MACF1/SEMA4D	24
GO:0048732	gland development	64/1685	449/18888	0.142539	1.59779	4.0122	0.000118473	0.00801159	0.0069969	LEF1/USF2/PCSK9/GPAT4/PTCH1/ROBO1/CADM1/CEACAM1/HLX/MAPK3/THRA/TNC/IQGAP3/ALDH1A3/CTC1/ASH1L/NOTCH1/ARMC5/AR/DAG1/TAF10/XDH/HOXB3/HNF1B/ITGA2/FKBP4/GLI1/NF1/ATP7B/ATP7A/ARHGAP35/ESRP2/EGFR/CFLAR/CPS1/SRC/SP3/PML/SMARCC1/RPS6KA1/RREB1/TFCP2L1/PKD1/VEGFA/FGFR1/FASN/SMAD2/SOD2/NOTCH4/KDM5B/PTPN3/PAX6/RAP1GAP/HIPK2/NCOR2/AKT2/IGF2R/STAT6/STRA6/PLXNA1/LAMA5/LAMA1/LIMS2/SMARCB1	64
GO:0018108	peptidyl-tyrosine phosphorylation	43/1685	269/18888	0.159851	1.79185	4.09375	0.000124364	0.00824605	0.00720166	UNC119/JAK3/AATK/LILRB4/TTBK1/ACVR1/PDGFB/CLK2/ZAP70/PTPRJ/FLT4/PKDCC/PRKCD/MAPK3/DLG4/GFRA1/LTK/LRP4/ARHGEF2/NOD2/FGFR4/NF2/LRP8/ADAM17/ABL2/ABI2/ERBB2/EPHA1/EHD4/EGFR/SRC/PLCG2/TNFRSF1A/VEGFA/FGFR1/DYRK1A/CSPG4/SRCIN1/TNK2/LRRK1/TNFRSF14/SEMA4D/EPHB2	43
GO:0008361	regulation of cell size	33/1685	188/18888	0.175532	1.96762	4.17296	0.00012481	0.00824605	0.00720166	L1CAM/TSC1/LAMTOR4/TRIM46/SHANK3/SEMA7A/SEMA6D/SEMA6C/CDKL5/MAP1B/MAP3K13/MEGF8/IQGAP3/DNM2/ATP7A/ARHGAP35/CLCN6/PTPRS/PLXNA3/SEMA3B/SEMA5B/RAP1GAP2/VEGFA/SLC12A5/SLC12A9/TTL/RGMA/MAPT/SEMA4A/HDAC6/MACF1/SEMA4D/SLC12A4	33
GO:0045332	phospholipid translocation	14/1685	52/18888	0.269231	3.01794	4.56032	0.000131806	0.00860934	0.00751894	ABCA4/VMP1/ATP8B4/ATP8B2/SLC66A2/ATG9B/XKR7/PRKCD/ANO7/ATP8B3/ATP11A/ATP10B/ABCC1/ATP10A	14
GO:0010810	regulation of cell-substrate adhesion	37/1685	221/18888	0.167421	1.8767	4.1029	0.000138592	0.00895088	0.00781723	VCL/EMP2/EMILIN1/TSC1/EPB41L5/PDGFB/PEAK1/COL1A1/P4HB/CLASP2/PTPRJ/CDK6/PPM1F/MINK1/NEXMIF/NOTCH1/NID1/CX3CL1/DAG1/FLNA/NF2/NF1/LDB1/ACVRL1/EPHA1/COL16A1/SRC/TBCD/RREB1/UNC13D/THY1/ADAM15/VEGFA/ST6GAL1/MACF1/ITGA3/LIMS2	37
GO:0003158	endothelium development	27/1685	143/18888	0.188811	2.11648	4.19426	0.000145268	0.00925556	0.00808331	VCL/ACVR1/ATOH8/CEACAM1/PLOD3/FOXP3/NOTCH1/XDH/IKBKB/ADD1/ACVRL1/COL27A1/CCM2/PTPRS/STARD13/ROBO4/NR2F2/TNFRSF1A/TIE1/VEGFA/FASN/ACVR2B/COL18A1/NOTCH4/SCUBE1/HEG1/KDM6B	27
GO:0018212	peptidyl-tyrosine modification	43/1685	271/18888	0.158672	1.77863	4.04054	0.000147372	0.00925556	0.00808331	UNC119/JAK3/AATK/LILRB4/TTBK1/ACVR1/PDGFB/CLK2/ZAP70/PTPRJ/FLT4/PKDCC/PRKCD/MAPK3/DLG4/GFRA1/LTK/LRP4/ARHGEF2/NOD2/FGFR4/NF2/LRP8/ADAM17/ABL2/ABI2/ERBB2/EPHA1/EHD4/EGFR/SRC/PLCG2/TNFRSF1A/VEGFA/FGFR1/DYRK1A/CSPG4/SRCIN1/TNK2/LRRK1/TNFRSF14/SEMA4D/EPHB2	43
GO:0048588	developmental cell growth	39/1685	238/18888	0.163866	1.83685	4.06608	0.00014814	0.00925556	0.00808331	VCL/L1CAM/TRIM46/SEMA7A/SEMA6D/SEMA6C/YY1/FLRT1/CDKL5/MAP1B/MAP3K13/MEGF8/DNM2/TMEM108/ARIH2/SYT17/CPNE6/PTPRS/PLXNA3/SEMA3B/SEMA5B/SLIT3/EIF2AK4/VEGFA/CYFIP2/AKAP6/TTL/RGMA/MAPT/LAMB2/SEMA4A/HDAC6/MACF1/UNC13A/SEMA4D/NEDD4L/PLXNA1/MECP2/KMT2D	39
GO:0001701	in utero embryonic development	58/1685	401/18888	0.144638	1.62132	3.93583	0.000163632	0.0100631	0.00878861	VASH1/LEF1/ACVR1/EPB41L5/EPAS1/AXIN1/B9D1/PDGFB/SEC24C/RNASEH2B/PTCH1/PTPN18/RIC8A/FLCN/RRP7A/RRM2/PLOD3/RPL7L1/MBD3/TET1/MFN2/INTS1/SMG9/NOTCH1/ARMC5/NLE1/ARNT2/AR/APBA1/TAF10/MYH9/ZMIZ1/HNF1B/MDFI/MYO18B/ETNK2/ATP11A/ATP7A/ACVRL1/EGFR/CCM2/SP3/NR2F2/PKD1/TIE1/VEGFA/FGFR1/CMIP/SMAD2/SUPT6H/ZNF335/INPP5K/HM13/HEG1/HINFP/EPN1/GPI/SMARCB1	58
GO:0050982	detection of mechanical stimulus	14/1685	53/18888	0.264151	2.961	4.47416	0.000164568	0.0100631	0.00878861	PIEZO2/PKD1L1/PKD2L1/ASIC3/ITGA2/ADGRV1/STRC/SCN11A/TTN/TMC2/PDZD7/PKD1/PKD1L2/PIEZO1	14
GO:1901888	regulation of cell junction assembly	36/1685	215/18888	0.167442	1.87694	4.04726	0.000168987	0.0101059	0.00882594	VCL/TSC1/EPB41L5/PEAK1/CLASP2/CLSTN2/RAB17/PTPRJ/PPM1F/AMIGO3/THBS2/MDGA1/LRTM2/NECTIN1/WNT7A/SRPX2/IKBKB/FLRT2/LDB1/ACVRL1/ACE/COL16A1/CLSTN3/SRC/PTPRS/NTRK2/THY1/EIF4G1/VEGFA/FARP1/AGRN/SEMA4A/MACF1/DLG5/SEMA4D/EPHB2	36
GO:0050919	negative chemotaxis	13/1685	47/18888	0.276596	3.1005	4.51231	0.000169044	0.0101059	0.00882594	LGR6/SEMA7A/SEMA6D/SEMA6C/ROBO1/LRTM2/FLRT2/PLXNA3/SEMA3B/SEMA5B/SLIT3/SEMA4A/SEMA4D	13
GO:0043087	regulation of GTPase activity	46/1685	298/18888	0.154362	1.73032	3.97708	0.000170541	0.0101059	0.00882594	TSC1/SH3BP1/SGSM2/PIP5K1A/RALGDS/CCL22/RGS8/RGL3/RASGRF2/RASGRP2/PLXNC1/CDKL5/PLXNB2/ALS2CL/TBC1D16/AGAP3/SMCR8/ARHGAP9/CX3CL1/ARHGAP27/FGD2/NF1/ARHGEF16/ARHGAP24/APC2/DOCK8/EPHA1/SRGAP2/TBC1D9B/TBC1D14/PLXNA3/PLXNB1/RALGPS1/RASA4/RIPOR2/NTRK2/THY1/AGRN/RAP1GAP/GNB5/RGP1/TBC1D2B/DOCK6/SEMA4D/NTRK3/PLXNA1	46
GO:0032970	regulation of actin filament-based process	56/1685	385/18888	0.145455	1.63047	3.9116	0.00018151	0.0106461	0.00929776	EVL/TSC1/TRPM2/RHOF/SHANK3/FCHSD1/SH3BP1/BCAS3/CORO1B/CLASP2/ATP2A2/PXN/RND1/RNH1/HCN4/PLEKHH2/BIN1/PRKCD/PPM1F/LMOD1/NEB/RHOC/SPTBN5/SPTBN4/SPTBN2/ARPIN/SORBS3/CX3CL1/MYH9/WDR1/FLNA/NF2/AVIL/ARHGEF18/CAPZB/CAPN10/ARHGEF10L/ARHGAP35/ADD1/ABL2/ABI2/EPHA1/CELSR1/CDC42EP4/SSH1/TAOK2/SCN5A/TPM1/NPHS1/SLC4A2/CYFIP2/SPTBN1/SYNPO/LRP1/INPP5K/PLEKHG2	56
GO:0002064	epithelial cell development	36/1685	216/18888	0.166667	1.86825	4.01657	0.000185725	0.0107392	0.00937905	VCL/KCNE1/EPB41L5/EPAS1/PDGFB/GPAT4/CDK6/PLOD3/FOXP3/TMEM79/AKR1B1/WNT7A/NOTCH1/AR/IKBKB/FLNA/FLNB/GDF11/ADD1/ABI2/COL27A1/CCM2/SRC/PTPRS/SIDT2/ROBO4/PLEC/NPHS1/TNFRSF1A/TFCP2L1/VEGFA/FASN/COL18A1/PAX6/LAMB2/HEG1	36
GO:0043393	regulation of protein binding	25/1685	130/18888	0.192308	2.15567	4.13802	0.000186834	0.0107392	0.00937905	GAS8/TTBK1/EPB41/PCSK9/PDGFB/ATP2A2/PRKCD/HFE/TERT/LRPAP1/CSNK1E/ZFPM1/SYMPK/XIRP1/HDAC4/GNL3L/MARK2/ATP2A3/ADD1/PRMT7/PTPRF/ADAM15/LRP1/HIPK2/HDAC5	25
GO:1901890	positive regulation of cell junction assembly	22/1685	108/18888	0.203704	2.28342	4.18611	0.00018896	0.0107539	0.00939185	TSC1/EPB41L5/CLSTN2/PTPRJ/PPM1F/AMIGO3/THBS2/LRTM2/WNT7A/SRPX2/FLRT2/ACVRL1/COL16A1/CLSTN3/NTRK2/THY1/VEGFA/AGRN/SEMA4A/DLG5/SEMA4D/EPHB2	22
GO:0042659	regulation of cell fate specification	9/1685	25/18888	0.36	4.03542	4.75294	0.000190941	0.0107601	0.0093973	GATAD2A/MBD3/AR/MTA3/MTA2/FGFR1/PAX6/GATAD2B/CHD3	9
GO:0009791	post-embryonic development	19/1685	87/18888	0.218391	2.44805	4.23674	0.000197401	0.0109102	0.00952841	LHX1/ASL/TBCE/AGO2/INPPL1/ASH1L/LARGE1/ETNK2/VEGFA/ACVR2B/SMAD2/SOD2/KDM5B/KMT2A/SCUBE1/HEG1/IGF2R/MECP2/SZT2	19
GO:1901879	regulation of protein depolymerization	19/1685	87/18888	0.218391	2.44805	4.23674	0.000197401	0.0109102	0.00952841	SH3BP1/ATXN7/CLASP2/PLEKHH2/MAP1B/LMOD1/SPTBN5/SPTBN4/SPTBN2/ARHGEF2/WDR1/MAP1A/AVIL/CAPZB/ADD1/APC2/APC/SPTBN1/HDAC6	19
GO:0061387	regulation of extent of cell growth	22/1685	109/18888	0.201835	2.26247	4.13691	0.000217119	0.0118857	0.0103804	L1CAM/TRIM46/SEMA7A/SEMA6D/SEMA6C/CDKL5/MAP1B/MAP3K13/MEGF8/DNM2/PTPRS/PLXNA3/SEMA3B/SEMA5B/VEGFA/TTL/RGMA/MAPT/SEMA4A/HDAC6/MACF1/SEMA4D	22
GO:0007162	negative regulation of cell adhesion	47/1685	310/18888	0.151613	1.6995	3.88643	0.00022344	0.0121164	0.0105818	JAK3/LGALS9/LILRB2/LILRB4/EPB41L5/ZC3H8/COL1A1/CLASP2/RND1/C1QTNF1/PLXNC1/PLXNB2/CEACAM1/PRKCD/HFE/FOXP3/HLX/PPM1F/TNC/LRRC32/NEXMIF/NOTCH1/CX3CL1/GPNMB/NF2/NF1/LILRB1/LGALS9C/VSIR/ACVRL1/ERBB2/SRC/TBCD/PLXNA3/PLXNB1/RIPOR2/SLC4A2/ADAM15/VEGFA/AKNA/NOTCH4/TNFRSF14/DLG5/SEMA4D/EPHB2/HSPG2/PLXNA1	47
GO:0043242	negative regulation of protein-containing complex disassembly	18/1685	81/18888	0.222222	2.491	4.20862	0.000228798	0.0122909	0.0107342	ATXN7/CLASP2/RUBCN/PLEKHH2/MAP1B/TMEM39A/LMOD1/SPTBN5/SPTBN4/SPTBN2/ARHGEF2/AVIL/CAPZB/ADD1/APC2/APC/SPTBN1/HDAC6	18
GO:0031102	neuron projection regeneration	15/1685	61/18888	0.245902	2.75643	4.30017	0.000231528	0.0123224	0.0107618	GFAP/RTN4RL1/MAP1B/TNC/LRIG2/NEO1/STK24/DAG1/FLNA/PTPRF/PTPRS/THY1/RGMA/LAMB2/KREMEN1	15
GO:0022407	regulation of cell-cell adhesion	68/1685	496/18888	0.137097	1.53679	3.79146	0.000236265	0.0124592	0.0108812	ADAM19/JAK3/LGALS9/TYK2/EMILIN1/LILRB2/LILRB4/LEF1/EPB41L5/ZC3H8/PHF10/SMARCD3/ZAP70/C1QTNF1/CEACAM1/PRKCD/HFE/FOXP3/HLX/PPM1F/HLA-DOA/CD6/MDGA1/AMBRA1/MINK1/MFSD2B/LRRC32/ARID2/NEXMIF/FUT4/NOTCH1/NOD2/CX3CL1/AP3D1/FUT9/IL12RB1/ST3GAL4/ZMIZ1/GPNMB/KLHL25/NF2/LILRB1/LGALS9C/MAGI1/VSIR/ABL2/DOCK8/ERBB2/CD81/CD5/SRC/SMARCC2/SMARCC1/RIPOR2/SLC4A2/THY1/VEGFA/SMARCA4/AKNA/CELSR2/NOTCH4/ZBTB16/BRD4/PIEZ…	68
GO:0001945	lymph vessel development	10/1685	31/18888	0.322581	3.61597	4.56201	0.000239554	0.0125178	0.0109324	VASH1/FLT4/ACVRL1/PTPN14/NR2F2/PKD1/TIE1/VEGFA/ACVR2B/HEG1	10
GO:0032984	protein-containing complex disassembly	40/1685	252/18888	0.15873	1.77929	3.89762	0.0002446	0.0126483	0.0110463	EPG5/VMP1/SH3BP1/ATXN7/SMARCD3/CLASP2/ATP2A2/RUBCNL/RUBCN/PLEKHH2/MAP1B/TECPR1/TMEM39A/LMOD1/ARID2/SPTBN5/SPTBN4/SPTBN2/ARHGEF2/SMCR8/WDR1/FYCO1/MICAL1/MAP1A/AVIL/CAPZB/ADD1/APC2/APC/DYRK3/SMARCC2/SMARCC1/SPTBN1/SMARCA4/MICAL2/HDAC6/GAK/KLC1/TOM1/SMARCB1	40
GO:0070571	negative regulation of neuron projection regeneration	7/1685	16/18888	0.4375	4.90415	4.88942	0.000246452	0.0126483	0.0110463	RTN4RL1/LRIG2/NEO1/PTPRS/THY1/RGMA/KREMEN1	7
GO:0001952	regulation of cell-matrix adhesion	24/1685	125/18888	0.192	2.15222	4.04501	0.000255245	0.0129836	0.0113392	VCL/EMP2/TSC1/EPB41L5/PEAK1/CLASP2/PTPRJ/CDK6/PPM1F/MINK1/NEXMIF/CX3CL1/DAG1/NF2/NF1/LDB1/ACVRL1/EPHA1/COL16A1/SRC/THY1/ADAM15/VEGFA/MACF1	24
GO:0042551	neuron maturation	13/1685	49/18888	0.265306	2.97395	4.32996	0.000266602	0.0134423	0.0117398	KCNB1/CLN5/RND1/MAP3K13/FARP2/SPTBN4/CX3CL1/SRRM4/EPHA8/CNTN2/C3/AGRN/MECP2	13
GO:2001044	regulation of integrin-mediated signaling pathway	8/1685	21/18888	0.380952	4.27028	4.6927	0.000278009	0.0138956	0.0121357	EMP2/LAMC1/LAMB1/NID1/FLNA/LAMB2/LAMA1/LIMS2	8
GO:1900121	negative regulation of receptor binding	6/1685	12/18888	0.5	5.60475	4.99368	0.000287717	0.0142569	0.0124512	PCSK9/ATP2A2/HFE/ATP2A3/PTPRF/ADAM15	6
GO:0140747	regulation of ncRNA transcription	20/1685	97/18888	0.206186	2.31124	4.05202	0.000307096	0.0148898	0.0130039	LILRB4/PDGFB/ATOH8/YY1/ZNF512B/TERT/NCOR1/NGFR/AR/MRTFA/MACROH2A1/EGFR/VEGFA/SREBF1/SMARCA4/PAX6/NFATC4/NCOR2/NOTCH3/SMARCB1	20
GO:0007528	neuromuscular junction development	14/1685	56/18888	0.25	2.80237	4.22737	0.000308261	0.0148898	0.0130039	CACNA1S/CACNB2/TNC/LRP4/SPTBN4/LARGE1/CACNB1/ERBB2/PPFIBP2/UNC13B/FARP1/AGRN/LAMB2/UNC13A	14
GO:0034204	lipid translocation	14/1685	56/18888	0.25	2.80237	4.22737	0.000308261	0.0148898	0.0130039	ABCA4/VMP1/ATP8B4/ATP8B2/SLC66A2/ATG9B/XKR7/PRKCD/ANO7/ATP8B3/ATP11A/ATP10B/ABCC1/ATP10A	14
GO:0021700	developmental maturation	50/1685	341/18888	0.146628	1.64362	3.75362	0.00032397	0.0155182	0.0135527	KCNB1/KCNE1/EPAS1/PALM/PAX2/GPAT4/SLFN14/ATP6AP2/ATP6V0A1/CNGB1/CLN5/RND1/PTPRN/MAEA/DLG4/MAP1B/MAP3K13/TMEM79/AKR1B1/FARP2/SPTBN4/IGSF21/CX3CL1/AP3D1/DAG1/SRRM4/ZBTB7A/GDF11/NF1/BAIAP3/ADAMTS7/ACVRL1/EPHA8/CNTN2/PLXNB1/REC8/TUT4/TFCP2L1/UNC13B/VEGFA/FGFR1/C3/AGRN/ZBTB16/NFATC4/NFIA/HDAC6/UNC13A/SEMA4D/MECP2	50
GO:0070588	calcium ion transmembrane transport	49/1685	334/18888	0.146707	1.64451	3.7193	0.000365115	0.0173445	0.0151477	TRPV6/TRPV5/TRPM2/JPH2/VMP1/CEMIP/CHRNA7/ATP2A2/SLC24A3/SLC24A1/ATP2C1/CACNA1B/CACNA1S/CACNB2/CACNG5/PKD1L1/PKD2L1/BIN1/GSTM2/HTT/NOS1/STIM1/CX3CL1/FLNA/GRIN2C/NALF2/ATP2A3/CAPN3/CACNB1/CALM3/AHNAK/NOS1AP/PML/PLCG2/TRPV3/TPCN1/TMC2/PKD1/PLCD1/THY1/SLC8A1/AKAP6/PLCH2/PKD1L2/NALCN/GNB5/CACNA1I/HAP1/CACNA1A	49
GO:0046339	diacylglycerol metabolic process	9/1685	27/18888	0.333333	3.7365	4.45322	0.000371823	0.0175184	0.0152996	GPAT4/DGKZ/DGKH/DGKD/LIPE/DAGLA/MOGAT2/AVIL/DGKI	9
GO:0001659	temperature homeostasis	31/1685	183/18888	0.169399	1.89888	3.82407	0.000376568	0.0175977	0.0153689	KDM3A/ADIPOR2/ABAT/TRPM2/EPAS1/QKI/HADH/FLCN/THRA/MFN2/LNPEP/NPR3/NOTCH1/NOD2/IGF2BP2/ZNF516/GNAS/ADAM17/APC/EHMT1/SIRT6/SLC25A44/VEGFA/ACVR2B/SMARCA4/SFXN5/PPARGC1B/KDM6B/FTO/STAT6/DYNC1H1	31
GO:0007041	lysosomal transport	25/1685	136/18888	0.183824	2.06057	3.88476	0.000385028	0.0178479	0.0155874	EHD3/EPG5/PCSK9/HOOK3/SLC17A9/SLC30A3/CACNG5/BIN1/HGSNAT/GGA3/SPTBN5/SORT1/AP3D1/VPS53/ANKFY1/DENND3/TMEM106B/TGFBRAP1/MGRN1/LRP1/HGS/ATP13A2/IGF2R/SORL1/GAK	25
GO:1905037	autophagosome organization	23/1685	121/18888	0.190083	2.13073	3.90511	0.000395056	0.0181201	0.0158252	VMP1/PIK3C2B/ATG16L2/ATG9B/ATP2A2/PACS2/RAB43/AMBRA1/MFN2/TMEM39A/SMCR8/WIPI2/LRSAM1/ATG7/ATG2B/TBC1D14/TP53INP2/ATG2A/DNAJC16/ZFYVE26/ATP13A2/EPHB2/TOM1	23
GO:0007416	synapse assembly	34/1685	208/18888	0.163462	1.83232	3.77758	0.000399642	0.0181201	0.0158252	ADGRF1/SHANK3/SHANK2/CLSTN2/RAB17/PLXNB2/AMIGO3/THBS2/MDGA1/GABRA2/MAP1B/LRTM2/LRP4/ARHGEF9/NECTIN1/WNT7A/SPTBN2/SRPX2/FLRT2/LARGE1/CLSTN3/SRGAP2/PTPRS/PLXNB1/NTRK2/EIF4G1/FARP1/DBNL/AGRN/SEMA4A/DLG5/SEMA4D/EPHB2/MECP2	34
GO:0007369	gastrulation	33/1685	200/18888	0.165	1.84957	3.78016	0.00040627	0.0181201	0.0158252	LHX1/LEF1/ACVR1/EPB41L5/LAMB1/AXIN1/PAX2/COL5A1/COL7A1/ATOH8/CLASP2/RIC8A/MEGF8/ARMC5/DAG1/ARFRP1/TAF10/MYH9/HNF1B/HNF4A/ITGA2/MMP15/NF2/LDB1/MACROH2A1/DUSP4/FGFR1/ACVR2B/SMAD2/KDM6B/ITGA3/GPI/PHLDB1	33
GO:0071248	cellular response to metal ion	33/1685	200/18888	0.165	1.84957	3.78016	0.00040627	0.0181201	0.0158252	KCNB1/ADCY7/TRPM2/ADCY1/SLFN14/SLC13A5/SLC11A1/FOSB/RASA4B/RASGRP2/HFE/MAPK3/DLG4/SYT12/SYT17/SYT7/ATP7A/CAPN3/ADD1/ADGRV1/EGFR/CPNE6/SYT5/RASA4/SCN5A/PLCG2/OGG1/TF/SMPD3/KCNK3/NFATC4/ATP13A2/MECP2	33
GO:0106106	cold-induced thermogenesis	27/1685	152/18888	0.177632	1.99116	3.83978	0.000406662	0.0181201	0.0158252	KDM3A/ADIPOR2/EPAS1/QKI/HADH/FLCN/THRA/MFN2/LNPEP/NPR3/NOTCH1/IGF2BP2/ZNF516/GNAS/ADAM17/APC/EHMT1/SIRT6/SLC25A44/VEGFA/ACVR2B/SMARCA4/SFXN5/PPARGC1B/KDM6B/STAT6/DYNC1H1	27
GO:1901880	negative regulation of protein depolymerization	16/1685	71/18888	0.225352	2.52608	4.03192	0.000423601	0.0187297	0.0163575	ATXN7/CLASP2/PLEKHH2/MAP1B/LMOD1/SPTBN5/SPTBN4/SPTBN2/ARHGEF2/AVIL/CAPZB/ADD1/APC2/APC/SPTBN1/HDAC6	16
GO:0007163	establishment or maintenance of cell polarity	36/1685	226/18888	0.159292	1.78558	3.71832	0.000454989	0.0199639	0.0174354	ENKD1/PARVB/SH3BP1/PDLIM1/NUMA1/CLASP2/PTK7/RHOBTB2/WWC1/ANK1/DLG4/MAP1B/LLGL1/WNT7A/HTT/SPAG5/MYH9/WDR1/KIAA1614/MARK2/LRRC7/BRSK2/ARHGAP35/ABL2/DOCK8/DOCK2/RIPOR2/PARVA/PKD1/CORO7/PAX6/LLGL2/MYO18A/DLG5/STK25/LAMA1	36
GO:0000041	transition metal ion transport	20/1685	100/18888	0.2	2.2419	3.89695	0.000466879	0.0201776	0.0176221	TRPM2/TTYH1/SLC48A1/SLC11A1/SLC30A6/SLC30A3/ATP13A1/ATP2C1/FLVCR2/HFE/DNM2/NECTIN1/ASIC3/AP3D1/ARHGAP1/FKBP4/ATP7B/ATP7A/TF/SLC39A13	20
GO:0006304	DNA modification	20/1685	100/18888	0.2	2.2419	3.89695	0.000466879	0.0201776	0.0176221	GATAD2A/KMT2E/NTHL1/MBD3/TET1/MGMT/CTCF/MTA2/HEMK1/ATF7IP/EHMT1/SPOCD1/OGG1/TET3/PAX6/KMT2A/NEIL1/FTO/DNMT3A/MECP2	20
GO:0098930	axonal transport	15/1685	65/18888	0.230769	2.58681	4.01066	0.000484708	0.0207918	0.0181584	KIF3B/KIF1B/TRIM46/CALY/TMEM108/AP3B2/AP3D1/MAP1A/MAPT/HDAC6/HAP1/DYNC1H1/MECP2/KIF1A/SPG7	15
GO:0071679	commissural neuron axon guidance	6/1685	13/18888	0.461538	5.17361	4.71107	0.000494032	0.0209352	0.0182837	PTCH1/DAG1/NELL2/ADAM17/VEGFA/EPHB2	6
GO:0010977	negative regulation of neuron projection development	26/1685	146/18888	0.178082	1.99621	3.78181	0.000495335	0.0209352	0.0182837	TRIM46/GFAP/SEMA7A/SEMA6D/SEMA6C/RTN4RL1/AMIGO3/LRIG2/LRP4/NEO1/INPP5J/FLNA/FKBP4/PTPRS/PLXNA3/SEMA3B/SEMA5B/THY1/RGMA/KREMEN1/SEMA4A/HDAC6/GAK/SEMA4D/EPHB2/ADCY6	26
GO:0048843	negative regulation of axon extension involved in axon guidance	9/1685	28/18888	0.321429	3.60305	4.3139	0.000504906	0.0210304	0.0183669	SEMA7A/SEMA6D/SEMA6C/PLXNA3/SEMA3B/SEMA5B/SEMA4A/HDAC6/SEMA4D	9
GO:2000819	regulation of nucleotide-excision repair	9/1685	28/18888	0.321429	3.60305	4.3139	0.000504906	0.0210304	0.0183669	ERCC8/PHF10/SMARCD3/ARID2/DPF2/SMARCC2/SMARCC1/SMARCA4/SMARCB1	9
GO:0001704	formation of primary germ layer	24/1685	131/18888	0.183206	2.05365	3.78729	0.000524695	0.0216974	0.0189494	LHX1/LEF1/ACVR1/EPB41L5/LAMB1/AXIN1/PAX2/COL5A1/COL7A1/ATOH8/ARMC5/TAF10/MYH9/HNF1B/ITGA2/MMP15/NF2/MACROH2A1/DUSP4/FGFR1/SMAD2/KDM6B/ITGA3/GPI	24
GO:0070570	regulation of neuron projection regeneration	10/1685	34/18888	0.294118	3.29691	4.19528	0.000552826	0.0226975	0.0198228	RTN4RL1/LRIG2/NEO1/STK24/FLNA/PTPRF/PTPRS/THY1/RGMA/KREMEN1	10
GO:0036303	lymph vessel morphogenesis	8/1685	23/18888	0.347826	3.89895	4.35368	0.000569743	0.023163	0.0202294	VASH1/FLT4/ACVRL1/PTPN14/PKD1/TIE1/VEGFA/ACVR2B	8
GO:0017156	calcium-ion regulated exocytosis	15/1685	66/18888	0.227273	2.54761	3.94167	0.000576294	0.023163	0.0202294	KCNB1/TRPV6/ATP2A2/NOTCH1/NLRP5/SYT12/SYT17/SYT7/MYH9/BAIAP3/SYT5/STX1A/RIMS3/UNC13B/UNC13A	15
GO:0050771	negative regulation of axonogenesis	15/1685	66/18888	0.227273	2.54761	3.94167	0.000576294	0.023163	0.0202294	TRIM46/SEMA7A/SEMA6D/SEMA6C/LRP4/PTPRS/PLXNA3/SEMA3B/SEMA5B/THY1/RGMA/SEMA4A/HDAC6/SEMA4D/EPHB2	15
GO:0042060	wound healing	59/1685	430/18888	0.137209	1.53805	3.53217	0.000580285	0.023163	0.0202294	VCL/ADIPOR2/EPPK1/EMILIN1/TYRO3/PDGFB/COL5A1/CORO1B/SLC11A1/CLASP2/C1QTNF1/PTK7/CEACAM1/PRKCD/CD151/MCAM/DGKZ/DGKH/DGKD/MFSD2B/DUOX1/GGCX/CSRP1/WNT7A/RHOC/CX3CL1/DAG1/SYT7/MRTFA/ST3GAL4/MYH9/HNF4A/ITGA2/FUNDC2/FLNA/GNAS/NF1/C6orf89/ARHGAP35/ADAM17/ACVRL1/ARHGAP24/AHNAK/DGKI/ERBB2/CFLAR/SRC/RREB1/PLEC/PLCG2/TPM1/VEGFA/NOTCH4/SCUBE1/NFATC1/MACF1/PABPC4/MYLK/EPHB2	59
GO:0006892	post-Golgi vesicle-mediated transport	20/1685	102/18888	0.196078	2.19794	3.79662	0.000609751	0.0240247	0.0209819	EHD3/BBS1/SEC16A/OSBPL5/ATP2C1/PKDCC/GGA3/DNM2/LLGL1/SORT1/AP3D1/AP1G2/ARFRP1/ANKFY1/SPTBN1/CORO7/MACF1/SORL1/GAK/AP2A1	20
GO:0051261	protein depolymerization	22/1685	117/18888	0.188034	2.10777	3.76164	0.000610231	0.0240247	0.0209819	SH3BP1/ATXN7/CLASP2/PLEKHH2/MAP1B/LMOD1/SPTBN5/SPTBN4/SPTBN2/ARHGEF2/WDR1/MICAL1/MAP1A/AVIL/CAPZB/ADD1/APC2/APC/SPTBN1/MICAL2/HDAC6/GAK	22
GO:0043547	positive regulation of GTPase activity	36/1685	230/18888	0.156522	1.75453	3.60319	0.000636025	0.0248699	0.02172	TSC1/SH3BP1/SGSM2/PIP5K1A/RALGDS/CCL22/RGS8/RGL3/RASGRF2/RASGRP2/CDKL5/TBC1D16/AGAP3/SMCR8/CX3CL1/ARHGAP27/NF1/ARHGEF16/ARHGAP24/APC2/DOCK8/EPHA1/SRGAP2/TBC1D9B/TBC1D14/PLXNB1/RALGPS1/THY1/AGRN/RAP1GAP/GNB5/RGP1/TBC1D2B/DOCK6/SEMA4D/NTRK3	36
GO:0010038	response to metal ion	51/1685	360/18888	0.141667	1.58801	3.52535	0.000641999	0.0249338	0.0217759	KCNB1/ADCY7/ABAT/TRPV6/TRPM2/ADCY1/PDCD6/SLFN14/SLC13A5/SLC11A1/SLC30A3/FOSB/ZACN/RASA4B/RASGRP2/HFE/MAPK3/DLG4/TERT/STIM1/SYT12/SYT17/SYT7/ATP7B/ATP7A/CAPN3/CALM3/ADD1/ADGRV1/EGFR/CPS1/CPNE6/SYT5/RASA4/SCN5A/SLC6A1/PLCG2/TTN/OGG1/TF/CASR/SMPD3/SOD2/KCNK3/KMT2A/MAPT/NFATC4/ATP13A2/GPI/DNMT3A/MECP2	51
GO:0110053	regulation of actin filament organization	41/1685	273/18888	0.150183	1.68348	3.56003	0.000660972	0.0254984	0.022269	EVL/TSC1/SHANK3/FCHSD1/SH3BP1/CORO1B/CLASP2/PXN/RNH1/PLEKHH2/BIN1/PRKCD/PPM1F/LMOD1/RHOC/SPTBN5/SPTBN4/SPTBN2/ARPIN/SORBS3/CX3CL1/WDR1/FLNA/NF2/AVIL/ARHGEF18/CAPZB/ARHGEF10L/ARHGAP35/ADD1/ABI2/EPHA1/CDC42EP4/SSH1/TPM1/NPHS1/CYFIP2/SPTBN1/SYNPO/INPP5K/PLEKHG2	41
GO:0050768	negative regulation of neurogenesis	26/1685	149/18888	0.174497	1.95602	3.66662	0.000681514	0.0260839	0.0227803	TRIM11/TRIM46/HOOK3/SEMA7A/SEMA6D/SEMA6C/LRP4/WNT7A/GORASP1/NOTCH1/NF2/NF1/PTPRS/PLXNA3/SEMA3B/SEMA5B/THY1/PAX6/RGMA/NFATC4/SEMA4A/HDAC6/SORL1/SEMA4D/EPHB2/MECP2	26
GO:0051494	negative regulation of cytoskeleton organization	28/1685	165/18888	0.169697	1.90222	3.64288	0.000685225	0.0260839	0.0227803	SHANK3/ATXN7/CORO1B/CLASP2/CCNF/PLEKHH2/PRKCD/MAP1B/TOGARAM2/LMOD1/SPTBN5/SPTBN4/SPTBN2/ARHGEF2/ARPIN/FKBP4/AVIL/ARHGEF18/CAPZB/ADD1/APC2/APC/SSH1/TBCD/DYRK1A/SPTBN1/INPP5K/HDAC6	28
GO:0015914	phospholipid transport	20/1685	103/18888	0.194175	2.1766	3.74733	0.000694378	0.0260868	0.0227829	ABCA4/VMP1/ABCG8/ATP8B4/ATP8B2/SLC66A2/ATG9B/OSBPL5/XKR7/PITPNM3/C2CD2L/PRKCD/ANO7/ATP8B3/ATP11A/ATP10B/ABCC1/PITPNM2/OSBPL2/ATP10A	20
GO:0150115	cell-substrate junction organization	20/1685	103/18888	0.194175	2.1766	3.74733	0.000694378	0.0260868	0.0227829	VCL/TSC1/EPB41L5/LAMC1/PEAK1/CLASP2/PIP5K1A/PTPRJ/PPM1F/IQSEC1/ITGA2/LDB1/ACVRL1/COL16A1/SRC/TAOK2/PLEC/THY1/VEGFA/MACF1	20
GO:0007044	cell-substrate junction assembly	19/1685	96/18888	0.197917	2.21855	3.74602	0.000732619	0.0273448	0.0238815	VCL/TSC1/EPB41L5/LAMC1/PEAK1/CLASP2/PIP5K1A/PTPRJ/PPM1F/ITGA2/LDB1/ACVRL1/COL16A1/SRC/TAOK2/PLEC/THY1/VEGFA/MACF1	19
GO:0031103	axon regeneration	13/1685	54/18888	0.240741	2.69858	3.91193	0.000738936	0.0274026	0.023932	RTN4RL1/MAP1B/TNC/LRIG2/NEO1/STK24/DAG1/FLNA/PTPRF/PTPRS/RGMA/LAMB2/KREMEN1	13
GO:0050803	regulation of synapse structure or activity	38/1685	249/18888	0.15261	1.71069	3.53302	0.000750598	0.0276566	0.0241539	LILRB2/FRMPD4/SHANK3/SHANK2/CLSTN2/RAB17/PLXNC1/CDKL5/AMIGO3/THBS2/MDGA1/LRTM2/LRP4/NECTIN1/WNT7A/DAG1/ARHGAP33/SRPX2/FLRT2/NF1/LRP8/ABI2/CDH8/CLSTN3/PTPRS/NTRK2/EIF4G1/SLC17A7/FARP1/SRCIN1/AGRN/NFATC4/SEMA4A/DLG5/SEMA4D/EPHB2/MECP2/KIF1A	38
GO:0045582	positive regulation of T cell differentiation	22/1685	119/18888	0.184874	2.07234	3.67254	0.000774391	0.0283359	0.0247471	LGALS9/LILRB2/LILRB4/LEF1/PHF10/SMARCD3/ZAP70/FOXP3/HLX/AMBRA1/ARID2/AP3D1/IL12RB1/ZMIZ1/KLHL25/VSIR/SMARCC2/SMARCC1/SMARCA4/ZBTB16/BRD4/SMARCB1	22
GO:0070085	glycosylation	37/1685	241/18888	0.153527	1.72096	3.52529	0.000780829	0.0283359	0.0247471	GALNT9/ENTPD5/GALNT2/B4GALNT1/B4GALT2/B4GALT3/B3GNT8/CLN5/PMM1/PLOD3/POMK/POMT2/POMT1/ALG3/MAN1C1/MAN2A2/TET1/MGAT5/MGAT5B/ALG1/FUT4/GORASP1/FUT9/ST3GAL4/ST6GALNAC1/GMPPB/LARGE1/EXTL3/B3GALT5/ST3GAL2/POMGNT1/RXYLT1/TET3/ST8SIA5/ST6GAL1/ST3GAL3/B3GAT1	37
GO:0097035	regulation of membrane lipid distribution	14/1685	61/18888	0.229508	2.57267	3.85027	0.000783822	0.0283359	0.0247471	ABCA4/VMP1/ATP8B4/ATP8B2/SLC66A2/ATG9B/XKR7/PRKCD/ANO7/ATP8B3/ATP11A/ATP10B/ABCC1/ATP10A	14
GO:0031623	receptor internalization	23/1685	127/18888	0.181102	2.03007	3.64517	0.00080117	0.0285362	0.024922	LILRB4/PCSK9/NUMB/CALY/CACNG5/SAG/CEACAM1/DLG4/DNM2/LRPAP1/NECAB2/LILRB1/ATXN2/AP2A2/DNM1/CD81/PLCG2/VEGFA/LRP1/HIP1/HGS/ARRB1/AP2A1	23
GO:0046847	filopodium assembly	15/1685	68/18888	0.220588	2.47268	3.80744	0.000804255	0.0285362	0.024922	TRPM2/TTYH1/PALM/SH3BP1/RAB17/PRKCD/ARHGEF4/SPATA13/FMNL3/FGD2/CAPZB/SRGAP2/RIPOR2/AGRN/EPHB2	15
GO:0150116	regulation of cell-substrate junction organization	15/1685	68/18888	0.220588	2.47268	3.80744	0.000804255	0.0285362	0.024922	VCL/TSC1/EPB41L5/PEAK1/CLASP2/PTPRJ/PPM1F/IQSEC1/LDB1/ACVRL1/COL16A1/SRC/THY1/VEGFA/MACF1	15
GO:0007565	female pregnancy	30/1685	183/18888	0.163934	1.83762	3.56348	0.000810534	0.0285825	0.0249624	LGALS9/ADCY7/EMP2/VMP1/PSG4/PSG9/FOSB/CBS/AGO2/INTS1/LNPEP/ASH1L/AR/ITGA2/FKBP4/KPNA6/ATP7A/ACE/COL16A1/CLIC5/PSG6/SP3/SLC38A3/NR2F2/VEGFA/CTSB/PCSK5/ITGA3/EPN1/HSPG2	30
GO:0120161	regulation of cold-induced thermogenesis	26/1685	151/18888	0.172185	1.93011	3.59131	0.000837216	0.0291069	0.0254205	KDM3A/ADIPOR2/EPAS1/QKI/HADH/FLCN/THRA/MFN2/LNPEP/NPR3/NOTCH1/ZNF516/GNAS/ADAM17/APC/EHMT1/SIRT6/SLC25A44/VEGFA/ACVR2B/SMARCA4/SFXN5/PPARGC1B/KDM6B/STAT6/DYNC1H1	26
GO:0006486	protein glycosylation	35/1685	225/18888	0.155556	1.7437	3.51218	0.000840597	0.0291069	0.0254205	GALNT9/ENTPD5/GALNT2/B4GALT2/B4GALT3/B3GNT8/PMM1/PLOD3/POMK/POMT2/POMT1/ALG3/MAN1C1/MAN2A2/TET1/MGAT5/MGAT5B/ALG1/FUT4/GORASP1/FUT9/ST3GAL4/ST6GALNAC1/GMPPB/LARGE1/EXTL3/B3GALT5/ST3GAL2/POMGNT1/RXYLT1/TET3/ST8SIA5/ST6GAL1/ST3GAL3/B3GAT1	35
GO:0043413	macromolecule glycosylation	35/1685	225/18888	0.155556	1.7437	3.51218	0.000840597	0.0291069	0.0254205	GALNT9/ENTPD5/GALNT2/B4GALT2/B4GALT3/B3GNT8/PMM1/PLOD3/POMK/POMT2/POMT1/ALG3/MAN1C1/MAN2A2/TET1/MGAT5/MGAT5B/ALG1/FUT4/GORASP1/FUT9/ST3GAL4/ST6GALNAC1/GMPPB/LARGE1/EXTL3/B3GALT5/ST3GAL2/POMGNT1/RXYLT1/TET3/ST8SIA5/ST6GAL1/ST3GAL3/B3GAT1	35
GO:0031099	regeneration	32/1685	200/18888	0.16	1.79352	3.53078	0.00084786	0.0291826	0.0254866	EPPK1/LGR6/GFAP/SGCA/PTCH1/RTN4RL1/MAP1B/TNC/LRIG2/WNT7A/NEO1/NOTCH1/STK24/DAG1/FLNA/GLI1/LARGE1/CAPN3/ACE/EGFR/CFLAR/CD81/PTPRF/PTPRS/THY1/ADAM15/PTPN3/RGMA/LAMB2/KREMEN1/IGF2R/HSPG2	32
GO:0098703	calcium ion import across plasma membrane	11/1685	42/18888	0.261905	2.93582	3.93061	0.000877434	0.0298431	0.0260634	TRPV6/TRPV5/TRPM2/SLC24A1/CACNA1B/CACNA1S/NALF2/TRPV3/SLC8A1/CACNA1I/CACNA1A	11
GO:1902656	calcium ion import into cytosol	11/1685	42/18888	0.261905	2.93582	3.93061	0.000877434	0.0298431	0.0260634	TRPV6/TRPV5/TRPM2/SLC24A1/CACNA1B/CACNA1S/NALF2/TRPV3/SLC8A1/CACNA1I/CACNA1A	11
GO:1901021	positive regulation of calcium ion transmembrane transporter activity	9/1685	30/18888	0.3	3.36285	4.05348	0.00088826	0.0300336	0.0262298	JPH2/VMP1/CACNB2/GSTM2/HTT/STIM1/CALM3/AKAP6/HAP1	9
GO:0050807	regulation of synapse organization	37/1685	243/18888	0.152263	1.7068	3.47052	0.000912423	0.0306702	0.0267858	LILRB2/FRMPD4/SHANK3/SHANK2/CLSTN2/RAB17/PLXNC1/CDKL5/AMIGO3/THBS2/MDGA1/LRTM2/LRP4/NECTIN1/WNT7A/DAG1/ARHGAP33/SRPX2/FLRT2/NF1/LRP8/ABI2/CDH8/CLSTN3/PTPRS/NTRK2/EIF4G1/FARP1/SRCIN1/AGRN/NFATC4/SEMA4A/DLG5/SEMA4D/EPHB2/MECP2/KIF1A	37
GO:0008088	axo-dendritic transport	16/1685	76/18888	0.210526	2.35989	3.71769	0.000936791	0.0313063	0.0273412	KIF3B/KIF1B/TRIM46/CALY/TMEM108/AP3B2/AP3D1/APBA1/MAP1A/MAPT/HDAC6/HAP1/DYNC1H1/MECP2/KIF1A/SPG7	16
GO:0072205	metanephric collecting duct development	5/1685	10/18888	0.5	5.60475	4.55835	0.000965246	0.0318864	0.0278479	PAX2/PTCH1/AKR1B1/PKD1/DLG5	5
GO:2000048	negative regulation of cell-cell adhesion mediated by cadherin	5/1685	10/18888	0.5	5.60475	4.55835	0.000965246	0.0318864	0.0278479	PPM1F/NEXMIF/NOTCH1/VEGFA/NOTCH4	5
GO:1902904	negative regulation of supramolecular fiber organization	28/1685	169/18888	0.16568	1.85719	3.50317	0.00100582	0.0328493	0.0286889	EMILIN1/SHANK3/ATXN7/CORO1B/CLASP2/PLEKHH2/PRKCD/MAP1B/TOGARAM2/LMOD1/SPTBN5/SPTBN4/SPTBN2/ARHGEF2/ARPIN/FKBP4/AVIL/ARHGEF18/CAPZB/ADD1/APC2/APC/SSH1/TBCD/DYRK1A/SPTBN1/INPP5K/HDAC6	28
GO:1990845	adaptive thermogenesis	28/1685	169/18888	0.16568	1.85719	3.50317	0.00100582	0.0328493	0.0286889	KDM3A/ADIPOR2/EPAS1/QKI/HADH/FLCN/THRA/MFN2/LNPEP/NPR3/NOTCH1/IGF2BP2/ZNF516/GNAS/ADAM17/APC/EHMT1/SIRT6/SLC25A44/VEGFA/ACVR2B/SMARCA4/SFXN5/PPARGC1B/KDM6B/SORL1/STAT6/DYNC1H1	28
GO:0007266	Rho protein signal transduction	25/1685	145/18888	0.172414	1.93267	3.52836	0.0010228	0.0330638	0.0288762	ROBO1/RHOBTB2/FLCN/ARHGEF1/ARHGEF2/NGFR/ARHGAP1/MYO9B/ARHGEF18/ARHGEF12/ARHGAP35/ABL2/ERBB2/CELSR1/CDC42EP4/STARD13/PLXNB1/RIPOR1/RIPOR2/ADGRG1/HEG1/ARRB1/MCF2L/ITGA3/SEMA4D	25
GO:0050679	positive regulation of epithelial cell proliferation	34/1685	219/18888	0.155251	1.74029	3.44859	0.0010239	0.0330638	0.0288762	EMC10/LAMC1/LAMB1/PDCD6/PAX2/PDGFB/PTPRN/FLT4/HLX/ZNF580/IQGAP3/WNT7A/NOTCH1/NOD2/AR/MTA3/NF1/ATP7A/ADAM17/ACVRL1/ESRP2/ERBB2/EGFR/CFLAR/SCN5A/SIRT6/RREB1/PGF/VEGFA/FGFR1/KDM5B/HDAC6/NEAT1/HSPG2	34
GO:0071695	anatomical structure maturation	40/1685	271/18888	0.147601	1.65454	3.3966	0.00107307	0.034458	0.0300938	KCNB1/KCNE1/EPAS1/PAX2/GPAT4/SLFN14/ATP6AP2/CNGB1/CLN5/RND1/PTPRN/MAEA/MAP3K13/TMEM79/AKR1B1/FARP2/SPTBN4/CX3CL1/DAG1/SRRM4/ZBTB7A/GDF11/NF1/BAIAP3/ADAMTS7/ACVRL1/EPHA8/CNTN2/PLXNB1/REC8/TUT4/TFCP2L1/VEGFA/FGFR1/C3/AGRN/ZBTB16/HDAC6/SEMA4D/MECP2	40
GO:0010453	regulation of cell fate commitment	11/1685	43/18888	0.255814	2.86755	3.83695	0.00108527	0.0345463	0.0301709	GATAD2A/MBD3/AR/MTA3/MTA2/IL12RB1/FGFR1/PAX6/BRD4/GATAD2B/CHD3	11
GO:0051893	regulation of focal adhesion assembly	14/1685	63/18888	0.222222	2.491	3.70988	0.00109986	0.0345463	0.0301709	VCL/TSC1/EPB41L5/PEAK1/CLASP2/PTPRJ/PPM1F/LDB1/ACVRL1/COL16A1/SRC/THY1/VEGFA/MACF1	14
GO:0051965	positive regulation of synapse assembly	14/1685	63/18888	0.222222	2.491	3.70988	0.00109986	0.0345463	0.0301709	CLSTN2/AMIGO3/THBS2/LRTM2/WNT7A/SRPX2/FLRT2/CLSTN3/NTRK2/AGRN/SEMA4A/DLG5/SEMA4D/EPHB2	14
GO:0090109	regulation of cell-substrate junction assembly	14/1685	63/18888	0.222222	2.491	3.70988	0.00109986	0.0345463	0.0301709	VCL/TSC1/EPB41L5/PEAK1/CLASP2/PTPRJ/PPM1F/LDB1/ACVRL1/COL16A1/SRC/THY1/VEGFA/MACF1	14
GO:0015748	organophosphate ester transport	26/1685	154/18888	0.168831	1.89251	3.48048	0.00112857	0.0349758	0.030546	ABCA4/EPG5/VMP1/ABCG8/ATP8B4/ATP8B2/SLC66A2/ATG9B/SLC35B1/OSBPL5/XKR7/SLC17A9/SLC25A16/PITPNM3/C2CD2L/PRKCD/ANO7/GJB1/ATP8B3/ATP11A/ATP10B/SLC37A2/ABCC1/PITPNM2/OSBPL2/ATP10A	26
GO:0051592	response to calcium ion	25/1685	146/18888	0.171233	1.91943	3.49035	0.00113178	0.0349758	0.030546	KCNB1/TRPV6/TRPM2/ADCY1/PDCD6/FOSB/RASA4B/RASGRP2/STIM1/SYT12/SYT17/SYT7/CAPN3/CALM3/ADD1/ADGRV1/EGFR/CPNE6/SYT5/RASA4/SCN5A/SLC6A1/PLCG2/TTN/CASR	25
GO:0098781	ncRNA transcription	25/1685	146/18888	0.171233	1.91943	3.49035	0.00113178	0.0349758	0.030546	LILRB4/ZC3H8/CELF3/PDGFB/ATOH8/YY1/POLR3E/GTF3C2/ZNF512B/TERT/NCOR1/NGFR/AR/MRTFA/MACROH2A1/BRF1/EGFR/VEGFA/SREBF1/SMARCA4/PAX6/NFATC4/NCOR2/NOTCH3/SMARCB1	25
GO:0002052	positive regulation of neuroblast proliferation	10/1685	37/18888	0.27027	3.02959	3.86743	0.00114711	0.0352599	0.0307941	ACAN/VCAN/SMARCD3/CDON/NOTCH1/CX3CL1/VEGFA/WDR62/PAX6/ZNF335	10
GO:0099003	vesicle-mediated transport in synapse	34/1685	221/18888	0.153846	1.72454	3.39078	0.00120165	0.0363253	0.0317246	ITSN1/NUMB/ATP6AP2/ATP6V0A1/ATP2A2/RAB3B/CALY/BIN1/PRKCB/PRKCG/DNM2/GIT1/WNT7A/CTBP1/AP3B2/AP3D1/SYT12/SYT7/BRSK2/AP2A2/DNM1/TBC1D24/SYT5/STX1A/SNAP47/RIMS3/UNC13B/SLC17A7/SYNJ2/GRIP2/HIP1/UNC13A/GAK/AP2A1	34
GO:0048041	focal adhesion assembly	17/1685	85/18888	0.2	2.2419	3.59138	0.00120742	0.0363253	0.0317246	VCL/TSC1/EPB41L5/PEAK1/CLASP2/PIP5K1A/PTPRJ/PPM1F/ITGA2/LDB1/ACVRL1/COL16A1/SRC/TAOK2/THY1/VEGFA/MACF1	17
GO:0007034	vacuolar transport	28/1685	171/18888	0.163743	1.83547	3.43472	0.0012102	0.0363253	0.0317246	EHD3/EPG5/PCSK9/HOOK3/SLC17A9/SLC30A3/CACNG5/BIN1/HGSNAT/GGA3/SPTBN5/SORT1/AP3D1/AP1G2/VPS53/MON1B/ANKFY1/DENND3/VPS13D/TMEM106B/TGFBRAP1/MGRN1/LRP1/HGS/ATP13A2/IGF2R/SORL1/GAK	28
GO:0006493	protein O-linked glycosylation	19/1685	100/18888	0.19	2.1298	3.54521	0.00122597	0.0363253	0.0317246	GALNT9/GALNT2/B3GNT8/PLOD3/POMK/POMT2/POMT1/TET1/MGAT5B/FUT9/ST3GAL4/LARGE1/B3GALT5/ST3GAL2/POMGNT1/RXYLT1/TET3/ST6GAL1/ST3GAL3	19
GO:0051017	actin filament bundle assembly	27/1685	163/18888	0.165644	1.85679	3.43823	0.00122961	0.0363253	0.0317246	FAM171A1/EVL/TSC1/SHANK3/PHACTR1/PDLIM1/CORO1B/CLASP2/PXN/PPM1F/AIF1L/DNM2/RHOC/SORBS3/CX3CL1/FLNA/MICAL1/NF2/ARHGEF18/ARHGEF10L/ADD1/EPHA1/SRC/TPM1/SYNPO/INPP5K/ARRB1	27
GO:0048681	negative regulation of axon regeneration	6/1685	15/18888	0.4	4.4838	4.22433	0.00123233	0.0363253	0.0317246	RTN4RL1/LRIG2/NEO1/PTPRS/RGMA/KREMEN1	6
GO:0055057	neuroblast division	6/1685	15/18888	0.4	4.4838	4.22433	0.00123233	0.0363253	0.0317246	LEF1/NUMB/ARHGEF2/NUMBL/FGFR1/AKNA	6
GO:0072044	collecting duct development	6/1685	15/18888	0.4	4.4838	4.22433	0.00123233	0.0363253	0.0317246	PAX2/PTCH1/AKR1B1/NOTCH1/PKD1/DLG5	6
GO:0051961	negative regulation of nervous system development	26/1685	155/18888	0.167742	1.8803	3.44408	0.00124346	0.0364663	0.0318477	TRIM11/TRIM46/HOOK3/SEMA7A/SEMA6D/SEMA6C/LRP4/WNT7A/GORASP1/NOTCH1/NF2/NF1/PTPRS/PLXNA3/SEMA3B/SEMA5B/THY1/PAX6/RGMA/NFATC4/SEMA4A/HDAC6/SORL1/SEMA4D/EPHB2/MECP2	26
GO:0060291	long-term synaptic potentiation	20/1685	108/18888	0.185185	2.07583	3.50904	0.00128641	0.037354	0.032623	LILRB2/ADCY1/GFAP/SHANK3/SHANK2/PDE9A/CHRNA7/SLC24A1/RASGRF2/PRKCG/SYT12/MPP2/GRIN2C/NF1/LARGE1/NTRK2/EIF2AK4/NFATC4/EPHB2/MECP2	20
GO:0032091	negative regulation of protein binding	15/1685	71/18888	0.211268	2.3682	3.6148	0.00128672	0.037354	0.032623	TTBK1/PCSK9/PDGFB/ATP2A2/PRKCD/HFE/LRPAP1/CSNK1E/ZFPM1/SYMPK/XIRP1/GNL3L/ATP2A3/PTPRF/ADAM15	15
GO:0001885	endothelial cell development	14/1685	64/18888	0.21875	2.45208	3.64169	0.00129418	0.0373816	0.0326471	VCL/PLOD3/FOXP3/IKBKB/ADD1/COL27A1/CCM2/PTPRS/ROBO4/TNFRSF1A/VEGFA/FASN/COL18A1/HEG1	14
GO:0034446	substrate adhesion-dependent cell spreading	19/1685	101/18888	0.188119	2.10872	3.49649	0.00138626	0.0398412	0.0347952	TYRO3/LAMC1/LAMB1/PARVB/PEAK1/P4HB/PXN/MICALL2/FLNA/EPHA1/SRGAP2/SRC/RREB1/PARVA/UNC13D/ST6GAL1/SRCIN1/LAMA5/LIMS2	19
GO:0046631	alpha-beta T cell activation	29/1685	181/18888	0.160221	1.796	3.36766	0.00141495	0.0403522	0.0352414	JAK3/LGALS9/TYK2/LILRB4/LEF1/ELF4/ZAP70/HFE/FOXP3/HLX/ARMC5/ZFPM1/AP3D1/IL12RB1/WDFY4/KLHL25/LILRB1/LGALS9C/VSIR/ATP7A/DOCK2/CD81/SLC4A2/ZBTB16/KMT2A/SEMA4A/BRD4/TNFRSF14/STAT6	29
GO:0042391	regulation of membrane potential	59/1685	446/18888	0.132287	1.48287	3.22978	0.00142195	0.0403522	0.0352414	KCNB1/ABAT/EHD3/KCNE1/SHANK3/PIEZO2/CHRNA2/CHRNA7/CHRNB1/CNGB1/ATP2A2/ZACN/HCN4/CACNB2/BIN1/GABRA2/DLG4/GABRQ/INSYN2B/TMEM108/WNT7A/MPP2/WDR1/INSYN1/GABRD/FLNA/GRIN2C/GNA11/CALM3/CHRNA4/NOS1AP/SSH1/SRC/TBC1D24/STX1A/SLC1A6/SCN11A/SCN5A/RIMS3/PANK2/NTRK2/UNC13B/SLC8A1/AKAP6/SOD2/KCNK3/KCNK12/PTPN3/KMT2A/MAPT/NALCN/CACNA1I/PIEZO1/KCNAB2/KCNA2/GRIK3/SCN2A/NEDD4L/MECP2	59
GO:0035330	regulation of hippo signaling	8/1685	26/18888	0.307692	3.44908	3.91088	0.0014251	0.0403522	0.0352414	SHANK2/WWC1/WTIP/FRMD1/NF2/SRC/CORO7/DLG5	8
GO:0055002	striated muscle cell development	16/1685	79/18888	0.202532	2.27028	3.54086	0.00144639	0.0407541	0.0355925	LDB3/FLNC/ADPRHL1/LMOD1/CSRP1/NEB/WDR1/MYH11/LARGE1/CAPN3/CFLAR/PLEC/TPM1/TTN/OBSL1/OBSCN	16
GO:0048679	regulation of axon regeneration	9/1685	32/18888	0.28125	3.15267	3.81423	0.00147954	0.0414847	0.0362306	RTN4RL1/LRIG2/NEO1/STK24/FLNA/PTPRF/PTPRS/RGMA/KREMEN1	9
GO:0048754	branching morphogenesis of an epithelial tube	26/1685	157/18888	0.165605	1.85635	3.37209	0.00150382	0.0417855	0.0364932	LHX1/LEF1/ACVR1/PAX2/PTCH1/TNC/WNT2B/NOTCH1/AR/DAG1/HNF1B/ESRP2/CELSR1/SRC/PML/SIRT6/PKD1/TIE1/VEGFA/CASR/NOTCH4/KDM5B/NFATC4/DLG5/LAMA5/LAMA1	26
GO:0030042	actin filament depolymerization	13/1685	58/18888	0.224138	2.51247	3.6104	0.0015048	0.0417855	0.0364932	SH3BP1/PLEKHH2/LMOD1/SPTBN5/SPTBN4/SPTBN2/WDR1/MICAL1/AVIL/CAPZB/ADD1/SPTBN1/MICAL2	13
GO:0021761	limbic system development	22/1685	125/18888	0.176	1.97287	3.41538	0.00151518	0.0418715	0.0365683	TSC1/LEF1/BBS1/CDK6/POMT2/MAS1/ALDH1A3/TMEM108/NF2/NF1/LARGE1/LRP8/PTPRS/PLXNA3/POMGNT1/OGDH/FGFR1/KDM6B/HAP1/SCN2A/PLXNA1/MECP2	22
GO:0045621	positive regulation of lymphocyte differentiation	23/1685	133/18888	0.172932	1.93848	3.39918	0.00152832	0.0420324	0.0367089	LGALS9/LILRB2/LILRB4/LEF1/PHF10/SMARCD3/ZAP70/FOXP3/HLX/AMBRA1/ARID2/AP3D1/IL12RB1/ZMIZ1/KLHL25/VSIR/PRKDC/SMARCC2/SMARCC1/SMARCA4/ZBTB16/BRD4/SMARCB1	23
GO:0071277	cellular response to calcium ion	17/1685	87/18888	0.195402	2.19036	3.48279	0.00157786	0.043111	0.0376509	KCNB1/TRPM2/ADCY1/FOSB/RASA4B/RASGRP2/SYT12/SYT17/SYT7/CAPN3/ADD1/ADGRV1/CPNE6/SYT5/RASA4/SCN5A/PLCG2	17
GO:0009612	response to mechanical stimulus	33/1685	216/18888	0.152778	1.71256	3.29635	0.00158254	0.043111	0.0376509	SHANK3/PIEZO2/COL1A1/FOSB/PTCH1/PKD1L1/PKD2L1/MAPK3/MAP1B/MAP3K14/TNC/HTT/ASIC3/DAG1/ITGA2/LARGE1/ADGRV1/EGFR/CLCN6/SRC/STRC/SCN11A/PLEC/TTN/TNFRSF1A/TMC2/PDZD7/PKD1/SLC8A1/PKD1L2/PIEZO1/STRA6/GPI	33
GO:0045580	regulation of T cell differentiation	29/1685	183/18888	0.15847	1.77637	3.30289	0.00168093	0.0449686	0.0392732	JAK3/LGALS9/LILRB2/LILRB4/LEF1/ZC3H8/PHF10/SMARCD3/PSG9/ZAP70/FOXP3/HLX/HLA-DOA/AMBRA1/TCF7/ARID2/AP3D1/IL12RB1/ZMIZ1/KLHL25/VSIR/ERBB2/SMARCC2/SMARCC1/SLC4A2/SMARCA4/ZBTB16/BRD4/SMARCB1	29
GO:0032011	ARF protein signal transduction	7/1685	21/18888	0.333333	3.7365	3.92675	0.00168202	0.0449686	0.0392732	GIT1/ARFGEF3/IQSEC1/CYTH2/PSD/IQSEC2/PSD4	7
GO:0032012	regulation of ARF protein signal transduction	7/1685	21/18888	0.333333	3.7365	3.92675	0.00168202	0.0449686	0.0392732	GIT1/ARFGEF3/IQSEC1/CYTH2/PSD/IQSEC2/PSD4	7
GO:0032495	response to muramyl dipeptide	7/1685	21/18888	0.333333	3.7365	3.92675	0.00168202	0.0449686	0.0392732	NAGK/ARHGEF2/NOTCH1/NLRP1/NOD2/CARD9/TRIM41	7
GO:0007611	learning or memory	40/1685	278/18888	0.143885	1.61288	3.22182	0.00174469	0.0464147	0.0405361	TSC1/LILRB2/ADCY1/TTBK1/ADGRF1/B4GALT2/SHANK3/SHANK2/CHRNA7/CLSTN2/RIC8A/POMK/PRKCG/DLG4/THRA/GIT1/NDRG4/HTT/NF1/MAP1A/MAN2B1/LARGE1/EGFR/CIC/SRC/SLC6A1/NTRK2/EIF2AK4/SLC12A5/PAX6/KMT2A/MAPT/NFATC4/B3GAT1/ITGA3/SCN2A/EPHB2/STRA6/GPI/MECP2	40
GO:0030199	collagen fibril organization	14/1685	66/18888	0.212121	2.37777	3.5091	0.00176949	0.0464147	0.0405361	EMILIN1/COL5A1/COL1A1/COL5A3/PLOD3/MMP11/NF1/ATP7A/ADAMTS7/ADAMTS2/COL27A1/COL18A1/PXDN/TNXB	14
GO:0061572	actin filament bundle organization	27/1685	167/18888	0.161677	1.81231	3.29987	0.00177224	0.0464147	0.0405361	FAM171A1/EVL/TSC1/SHANK3/PHACTR1/PDLIM1/CORO1B/CLASP2/PXN/PPM1F/AIF1L/DNM2/RHOC/SORBS3/CX3CL1/FLNA/MICAL1/NF2/ARHGEF18/ARHGEF10L/ADD1/EPHA1/SRC/TPM1/SYNPO/INPP5K/ARRB1	27
GO:0017158	regulation of calcium ion-dependent exocytosis	10/1685	39/18888	0.25641	2.87423	3.66683	0.00177648	0.0464147	0.0405361	KCNB1/TRPV6/ATP2A2/NOTCH1/SYT12/SYT17/SYT7/BAIAP3/SYT5/STX1A	10
GO:0031111	negative regulation of microtubule polymerization or depolymerization	10/1685	39/18888	0.25641	2.87423	3.66683	0.00177648	0.0464147	0.0405361	ATXN7/CLASP2/MAP1B/ARHGEF2/FKBP4/APC2/APC/TBCD/DYRK1A/HDAC6	10
GO:0099072	regulation of postsynaptic membrane neurotransmitter receptor levels	17/1685	88/18888	0.193182	2.16547	3.4296	0.00179635	0.0467214	0.040804	LGI1/NUMB/CALY/CACNG5/PORCN/DLG4/CPT1C/DAG1/CTNND1/LRRC7/AP2A2/ERBB2/SHISA6/GRIP2/HIP1/IQSEC2/AP2A1	17
GO:0046642	negative regulation of alpha-beta T cell proliferation	6/1685	16/18888	0.375	4.20356	4.01202	0.00182386	0.0470113	0.0410572	LGALS9/FOXP3/LGALS9C/VSIR/SLC4A2/TNFRSF14	6
GO:0060841	venous blood vessel development	6/1685	16/18888	0.375	4.20356	4.01202	0.00182386	0.0470113	0.0410572	NOTCH1/ACVRL1/CCM2/VEGFA/ACVR2B/HEG1	6
GO:0098876	vesicle-mediated transport to the plasma membrane	25/1685	151/18888	0.165563	1.85588	3.30468	0.00184003	0.0472166	0.0412364	EHD3/EPG5/BBS1/SEC16A/OSBPL5/ATP2C1/RAB17/PKDCC/PLA2G4E/MICALL2/GGA3/LLGL1/NDRG4/SNX17/ARFRP1/ARHGAP1/VPS53/LRRC7/EHD4/EHD1/SPTBN1/GRIP2/HGS/MACF1/SORL1	25
GO:0021846	cell proliferation in forebrain	8/1685	27/18888	0.296296	3.32133	3.7776	0.00186859	0.0474891	0.0414745	HOOK3/NUMB/WNT7A/IGF2BP1/NUMBL/FGFR1/AKNA/PAX6	8
GO:1902894	negative regulation of miRNA transcription	8/1685	27/18888	0.296296	3.32133	3.7776	0.00186859	0.0474891	0.0414745	LILRB4/PDGFB/YY1/ZNF512B/NCOR1/VEGFA/NFATC4/NCOR2	8
GO:0021591	ventricular system development	9/1685	33/18888	0.272727	3.05714	3.70157	0.00187544	0.0474891	0.0414745	BBS1/SEMA6D/ODAD2/NUMB/CDK6/NUMBL/CELSR2/MECP2/PAX5	9
GO:0001667	ameboidal-type cell migration	64/1685	498/18888	0.128514	1.44058	3.11836	0.0018908	0.0476681	0.0416308	VASH1/EPPK1/EMP2/EMC10/EVL/ACVR1/EPB41L5/PDCD6/SH3BP1/BCAS3/PDGFB/SEMA7A/SEMA6D/SEMA6C/PDLIM1/CORO1B/ATOH8/CLASP2/PIP5K1A/PXN/ROBO1/RFFL/RIC8A/HDAC7/FLT4/CEACAM1/PPM1F/MEGF8/AGO2/ZNF580/TMEM201/WNT7A/NOTCH1/MTA2/SRPX2/MYH9/IQSEC1/ITGA2/GLUL/NF1/ADAM17/ACVRL1/SRGAP2/SRC/STARD13/PML/SEMA3B/SEMA5B/RREB1/PLEC/PLCG2/NR2F2/VEGFA/FGFR1/PAX6/SEMA4A/HDAC5/HDAC6/MACF1/ITGA3/SEMA4D/GPI/LAMA5/MECP2	64
GO:0045936	negative regulation of phosphate metabolic process	51/1685	378/18888	0.134921	1.51239	3.14938	0.00190092	0.0477139	0.0416708	LILRB4/PDGFB/QARS1/PTPRJ/CACTIN/CADM1/FLCN/CEACAM1/PRKAG2/PRKCD/PPM1F/MAS1/MGAT5/GIT1/NCOR1/SMCR8/MYCNOS/XDH/INPP5J/IKBKB/HDAC4/MIDN/MICAL1/NF2/NF1/MACROH2A1/CBFA2T3/CALM3/ADAR/APC/ANKLE2/DNAJC10/EPHA1/PRKDC/SIRT6/NR2F2/ADARB1/THY1/EIF4G1/SRCIN1/SLC8A1/MLXIPL/PAX6/LRRK1/MAPT/INPP5K/HEG1/SEMA4D/EPHB2/TSC2/NTRK3	51
GO:0009101	glycoprotein biosynthetic process	45/1685	324/18888	0.138889	1.55687	3.16427	0.00192939	0.0482179	0.042111	JAK3/GALNT9/ENTPD5/GALNT2/B4GALT2/B4GALT3/B3GNT8/BACE2/XYLT2/CHST12/PMM1/PLOD3/POMK/POMT2/POMT1/ALG3/MAN1C1/MAN2A2/TET1/MGAT5/MGAT5B/AGO2/DSE/ALG1/NDST2/FUT4/GORASP1/FUT9/ST3GAL4/ST6GALNAC1/GMPPB/NECAB2/NDST1/LARGE1/EXTL3/B3GALT5/ATP7A/ST3GAL2/POMGNT1/RXYLT1/TET3/ST8SIA5/ST6GAL1/ST3GAL3/B3GAT1	45
GO:0030517	negative regulation of axon extension	11/1685	46/18888	0.23913	2.68053	3.57142	0.00196387	0.0484478	0.0423117	TRIM46/SEMA7A/SEMA6D/SEMA6C/PTPRS/PLXNA3/SEMA3B/SEMA5B/SEMA4A/HDAC6/SEMA4D	11
GO:0045601	regulation of endothelial cell differentiation	11/1685	46/18888	0.23913	2.68053	3.57142	0.00196387	0.0484478	0.0423117	VCL/ATOH8/CEACAM1/NOTCH1/XDH/IKBKB/ADD1/ACVRL1/TNFRSF1A/VEGFA/NOTCH4	11
GO:0046633	alpha-beta T cell proliferation	11/1685	46/18888	0.23913	2.68053	3.57142	0.00196387	0.0484478	0.0423117	LGALS9/TYK2/ELF4/ZAP70/FOXP3/LGALS9C/VSIR/DOCK2/CD81/SLC4A2/TNFRSF14	11
GO:0010563	negative regulation of phosphorus metabolic process	51/1685	379/18888	0.134565	1.5084	3.12906	0.00201113	0.0492509	0.0430131	LILRB4/PDGFB/QARS1/PTPRJ/CACTIN/CADM1/FLCN/CEACAM1/PRKAG2/PRKCD/PPM1F/MAS1/MGAT5/GIT1/NCOR1/SMCR8/MYCNOS/XDH/INPP5J/IKBKB/HDAC4/MIDN/MICAL1/NF2/NF1/MACROH2A1/CBFA2T3/CALM3/ADAR/APC/ANKLE2/DNAJC10/EPHA1/PRKDC/SIRT6/NR2F2/ADARB1/THY1/EIF4G1/SRCIN1/SLC8A1/MLXIPL/PAX6/LRRK1/MAPT/INPP5K/HEG1/SEMA4D/EPHB2/TSC2/NTRK3	51
GO:0016197	endosomal transport	41/1685	289/18888	0.141869	1.59027	3.16474	0.00201356	0.0492509	0.0430131	EPS15L1/ITSN1/EMP2/EHD3/EPG5/HOOK3/SGSM2/SLC66A2/CLN5/RAB17/CALY/RCSD1/PLA2G4E/MAPK3/ALS2CL/MICALL2/GGA3/NDRG4/SORT1/SNX17/AP3D1/MYO1D/ARFRP1/ARHGAP1/VPS53/FLNA/NF2/LRRC7/BAIAP3/AP5S1/ANKFY1/EHD4/EHD1/CLTCL1/SRC/TBC1D14/GRIP2/RGP1/HGS/SORL1/TOM1	41
GO:0035023	regulation of Rho protein signal transduction	17/1685	89/18888	0.191011	2.14114	3.37711	0.0020397	0.0496716	0.0433806	ROBO1/FLCN/ARHGEF2/MYO9B/ARHGEF18/ARHGAP35/ABL2/ERBB2/STARD13/PLXNB1/RIPOR2/ADGRG1/HEG1/ARRB1/MCF2L/ITGA3/SEMA4D	17
GO:0016236	macroautophagy	47/1685	343/18888	0.137026	1.536	3.13526	0.00204858	0.0496716	0.0433806	TSC1/EPG5/KLHL3/VMP1/PIK3C2B/ATG16L2/ATG9B/ATP6V0A1/ATP2A2/PACS2/RAB43/RUBCNL/RUBCN/MAPK3/AMBRA1/TECPR1/MFN2/TMEM39A/HTT/SMCR8/NOD2/WIPI2/HDAC10/FYCO1/LRSAM1/EXOC7/ATG7/ATG2B/CSNK2A1/SRC/SPATA33/TBC1D14/SUPT5H/TP53INP2/VPS13D/USP36/ATG2A/SREBF1/DNAJC16/ZFYVE26/HGS/HDAC6/ATP13A2/RNF213/EPHB2/TSC2/TOM1	47
GO:2000630	positive regulation of miRNA metabolic process	14/1685	67/18888	0.208955	2.34228	3.4446	0.00205669	0.0496716	0.0433806	ZSWIM8/PDGFB/ATOH8/TERT/NGFR/AR/MRTFA/XIST/EGFR/SREBF1/SMARCA4/PAX6/NEAT1/NOTCH3	14
GO:0051656	establishment of organelle localization	61/1685	472/18888	0.129237	1.44868	3.08954	0.00208861	0.0502315	0.0438696	KIF3B/LGALS9/ESPL1/ENKD1/TSC1/WDR11/TRIM46/PDCD6/HOOK3/SEC16A/NUMA1/CLASP2/CLMN/RAB17/CDR2L/CD84/INCENP/MAP1B/MAP4K2/TRAPPC9/DNM2/LLGL1/TMEM201/HTT/SPAG5/NLRP5/AP3B2/STARD3/AP3D1/ARFGAP2/MYH9/KASH5/FYCO1/MDN1/MYO19/EXOC7/BAIAP3/ADGRE2/APC/DNM1/CDCA5/SCN11A/RIPOR1/UNC13D/PKD1/UNC13B/TTL/SMPD3/PAX6/LLGL2/MAPT/HGS/HDAC6/ATP13A2/UNC13A/HAP1/DYNC1H1/STK25/MECP2/KIF1A/SYNE3	61
GO:0010976	positive regulation of neuron projection development	26/1685	161/18888	0.161491	1.81023	3.23122	0.0021676	0.0517863	0.0452274	PTK7/PLXNB2/LTK/NDRG4/STK24/CX3CL1/FUT9/FLNA/MARK2/LRRC7/LRP8/AVIL/ARHGAP35/ABL2/APBB1/EHD1/CFLAR/NTRK2/TMEM106B/FGFR1/RGMA/ROBO3/ITGA3/EPHB2/NTRK3/AP2A1	26
GO:0036465	synaptic vesicle recycling	16/1685	82/18888	0.195122	2.18722	3.37185	0.00217128	0.0517863	0.0452274	ITSN1/BIN1/DNM2/GIT1/WNT7A/CTBP1/AP3B2/AP3D1/SYT7/DNM1/TBC1D24/SYT5/STX1A/SLC17A7/SYNJ2/GAK	16
GO:0071241	cellular response to inorganic substance	34/1685	229/18888	0.148472	1.66429	3.16528	0.00220914	0.0524716	0.0458259	KCNB1/ADCY7/TRPM2/ADCY1/SLFN14/SLC13A5/SLC11A1/FOSB/RASA4B/RASGRP2/HFE/MAPK3/DLG4/SYT12/SYT17/SYT7/ATP7A/CAPN3/ADD1/ADGRV1/EGFR/CFLAR/CPNE6/SYT5/RASA4/SCN5A/PLCG2/OGG1/TF/SMPD3/KCNK3/NFATC4/ATP13A2/MECP2	34
GO:0051098	regulation of binding	35/1685	238/18888	0.147059	1.64846	3.15071	0.00226176	0.0533926	0.0466303	GAS8/LEF1/TTBK1/EPB41/PCSK9/PDGFB/CLN5/ATP2A2/PRKCD/HFE/TERT/LRPAP1/CSNK1E/NSD1/ZFPM1/SYMPK/XIRP1/ZBTB7A/HDAC4/GNL3L/MDFI/MARK2/ATP2A3/ADD1/PRMT7/PTPRF/RIPOR2/EIF4G1/ADAM15/DOT1L/SMAD2/PAX6/LRP1/HIPK2/HDAC5	35
GO:1903829	positive regulation of protein localization	62/1685	483/18888	0.128364	1.4389	3.05809	0.00226649	0.0533926	0.0466303	KCNB1/GAS8/TYK2/ABAT/ERGIC3/EPB41/CEP290/CEMIP/NUMA1/ATP2C1/C2CD2L/PLA2G6/PRKCB/PRKCD/MAVS/TERT/MICALL2/LRIG2/LRP4/WNT7A/ARIH2/NGFR/ZDHHC8/FLNA/GNL3L/GNA11/NF2/NECAB2/MAP1A/BAIAP3/ARHGEF16/CAPN10/APC/APBB1/ERBB2/EGFR/CD81/CLSTN3/SSH1/SRC/SIRT6/RIPOR1/TTN/USP36/TMEM132A/PFKM/UNC13B/EIF4G1/CASR/TCAF2/FARP1/SPTBN1/LRP1/MAPT/GLIS2/MYO18A/ATP13A2/AKT2/CREBBP/ITGA3/SORL1/EPHB2	62
GO:0008090	retrograde axonal transport	7/1685	22/18888	0.318182	3.56666	3.7698	0.00227895	0.053467	0.0466953	CALY/TMEM108/MAP1A/HAP1/DYNC1H1/MECP2/KIF1A	7
GO:0070528	protein kinase C signaling	9/1685	34/18888	0.264706	2.96722	3.5931	0.00235158	0.0549467	0.0479875	PDGFB/FLT4/MAS1/MC1R/DGKD/ADGRV1/ULK4/ADGRG1/VEGFA	9
GO:2000629	negative regulation of miRNA metabolic process	8/1685	28/18888	0.285714	3.20271	3.65044	0.00241406	0.0559648	0.0488767	LILRB4/PDGFB/YY1/ZNF512B/NCOR1/VEGFA/NFATC4/NCOR2	8
GO:0043410	positive regulation of MAPK cascade	61/1685	475/18888	0.128421	1.43954	3.03639	0.00242175	0.0559648	0.0488767	LGALS9/AXIN1/PIK3R5/FCRL3/PDGFB/SEMA7A/CHRNA7/CCL22/C1QTNF1/ROBO1/PTPRJ/FLT4/CDON/GRM4/WWC1/MAPK3/MAP3K13/MAP4K2/MAP2K7/MINK1/DENND2B/DOK3/IQGAP3/WNT7A/NDRG4/NOTCH1/SORBS3/NOD2/AR/CX3CL1/XDH/FGFR4/HCRTR1/GPNMB/NECAB2/NDST1/MAP3K11/MADD/CARD9/ERBB2/EPHA8/EGFR/CFLAR/CD81/SRC/TAOK2/SH3RF2/PLCG2/TRAF7/NTRK2/VEGFA/FGFR1/CASR/CSPG4/KSR1/MAPKBP1/HIPK2/NKD1/ARRB1/NTRK3/STK25	61
GO:0099173	postsynapse organization	30/1685	196/18888	0.153061	1.71574	3.15235	0.00244375	0.0559648	0.0488767	LILRB2/SHANK3/SHANK2/CHRNA7/CHRNB1/CDKL5/DLG4/TMEM108/LRP4/ARHGEF9/WNT7A/SPTBN2/ARHGAP33/NF1/LRP8/ABI2/CPNE6/NOS1AP/SSH1/PTPRS/SHISA6/FARP1/SRCIN1/DBNL/HDAC6/DLG5/ITGA3/EPHB2/LAMA5/KIF1A	30
GO:0001822	kidney development	44/1685	319/18888	0.137931	1.54614	3.07881	0.00245889	0.0559648	0.0488767	UPK3A/TSC1/LHX1/KLHL3/PCSK9/PAX2/CEP290/PDGFB/BAG6/PTCH1/PTK7/FLCN/AMER1/TNS2/GFRA1/AKR1B1/LRP4/WNT2B/NOTCH1/NID1/NLE1/SNX17/HNF1B/FREM2/GDF11/NF1/CC2D2A/ACE/CFLAR/NPHS1/PKD1/VEGFA/FGFR1/ACVR2B/SMAD2/PCSK5/ZBTB16/LAMB2/GLIS2/NOTCH3/DLG5/ITGA3/STRA6/LAMA5	44
GO:0001570	vasculogenesis	16/1685	83/18888	0.192771	2.16087	3.31714	0.00247166	0.0559648	0.0488767	EMP2/QKI/HDAC7/CEACAM1/WNT7A/NOTCH1/CUL7/ZMIZ1/XDH/HIF1AN/MYO18B/CCM2/NTRK2/TIE1/VEGFA/HEG1	16
GO:0006289	nucleotide-excision repair	16/1685	83/18888	0.192771	2.16087	3.31714	0.00247166	0.0559648	0.0488767	ERCC8/PHF10/SMARCD3/NTHL1/POLL/DDB2/FAN1/ARID2/DPF2/SMARCC2/SMARCC1/OGG1/SLX4/SMARCA4/DDB1/SMARCB1	16
GO:0070509	calcium ion import	16/1685	83/18888	0.192771	2.16087	3.31714	0.00247166	0.0559648	0.0488767	TRPV6/TRPV5/TRPM2/FCRL3/PDGFB/SLC24A1/CACNA1B/CACNA1S/CACNB2/NALF2/ACE/TRPV3/CASR/SLC8A1/CACNA1I/CACNA1A	16
GO:0007224	smoothened signaling pathway	24/1685	146/18888	0.164384	1.84266	3.19888	0.00247305	0.0559648	0.0488767	GAS8/WDR11/B9D1/CFAP410/PTCH1/PTCH2/CDON/PKD2L1/MEGF8/TEDC1/IFT172/GLI1/NDST1/CC2D2A/DISP2/PAX6/MGRN1/GLIS2/SCUBE1/HIPK2/CREBBP/DLG5/GPR161/HSPG2	24
GO:0017157	regulation of exocytosis	29/1685	188/18888	0.154255	1.72912	3.14441	0.00254133	0.0572104	0.0499645	KCNB1/LGALS9/TRPV6/CLASP2/ATP2A2/RAB3B/CEACAM1/PRKCB/PRKCG/CD84/GIT1/WNT7A/SMCR8/NOTCH1/SYT12/SYT17/SYT7/MICAL1/BAIAP3/ADGRE2/SYT5/STX1A/SEPTIN4/RIMS3/UNC13D/SMPD3/HGS/ATP13A2/HAP1	29
GO:0030307	positive regulation of cell growth	26/1685	163/18888	0.159509	1.78802	3.16226	0.00258413	0.0572104	0.0499645	KLHL22/L1CAM/LGI1/SEMA7A/CDKL5/MAPKAP1/MAP1B/MAP3K13/MEGF8/SYT17/EXTL3/ADAM17/ERBB2/EGFR/CSNK2A1/CPNE6/RPS6KA1/EIF4G1/VEGFA/AKAP6/MAPT/MACF1/UNC13A/SEMA4D/NEDD4L/MECP2	26
GO:0072001	renal system development	45/1685	329/18888	0.136778	1.53321	3.05352	0.00260641	0.0572104	0.0499645	UPK3A/TSC1/LHX1/KLHL3/PCSK9/PAX2/CEP290/PDGFB/BAG6/PTCH1/PTK7/FLCN/AMER1/TNS2/GFRA1/AKR1B1/LRP4/WNT2B/NOTCH1/NID1/NLE1/SNX17/HNF1B/FREM2/GDF11/NF1/CC2D2A/ACE/CFLAR/NPHS1/PKD1/VEGFA/FGFR1/ACVR2B/SMAD2/PCSK5/ZBTB16/LAMB2/GLIS2/NFIA/NOTCH3/DLG5/ITGA3/STRA6/LAMA5	45
GO:0038083	peptidyl-tyrosine autophosphorylation	6/1685	17/18888	0.352941	3.95629	3.8164	0.00260771	0.0572104	0.0499645	AATK/MAPK3/LTK/EGFR/VEGFA/DYRK1A	6
GO:0060080	inhibitory postsynaptic potential	6/1685	17/18888	0.352941	3.95629	3.8164	0.00260771	0.0572104	0.0499645	ABAT/CHRNA2/INSYN2B/INSYN1/CHRNA4/UNC13B	6
GO:1900120	regulation of receptor binding	6/1685	17/18888	0.352941	3.95629	3.8164	0.00260771	0.0572104	0.0499645	PCSK9/ATP2A2/HFE/ATP2A3/PTPRF/ADAM15	6
GO:1901096	regulation of autophagosome maturation	6/1685	17/18888	0.352941	3.95629	3.8164	0.00260771	0.0572104	0.0499645	RUBCN/TECPR1/TMEM39A/SMCR8/FYCO1/TOM1	6
GO:1903729	regulation of plasma membrane organization	6/1685	17/18888	0.352941	3.95629	3.8164	0.00260771	0.0572104	0.0499645	PRKCD/DNM2/MYH9/AHNAK/NOX5/ATP10A	6
GO:0051281	positive regulation of release of sequestered calcium ion into cytosol	10/1685	41/18888	0.243902	2.73402	3.4786	0.00265911	0.0581162	0.0507556	JPH2/CEMIP/GSTM2/HTT/CX3CL1/CAPN3/CALM3/THY1/AKAP6/HAP1	10
GO:0001763	morphogenesis of a branching structure	31/1685	206/18888	0.150485	1.68687	3.10222	0.00273324	0.0595101	0.051973	LHX1/LEF1/ACVR1/PAX2/PTCH1/MAP3K13/TNC/WNT2B/NOTCH1/AR/DAG1/HNF1B/ESRP2/CELSR1/COL13A1/SRC/PML/SIRT6/PKD1/TIE1/VEGFA/FGFR1/CASR/NOTCH4/KDM5B/NFATC4/DLG5/PLXNA1/LAMA5/LAMA1/MECP2	31
GO:0051963	regulation of synapse assembly	20/1685	115/18888	0.173913	1.94948	3.19629	0.0028015	0.0607662	0.05307	CLSTN2/RAB17/AMIGO3/THBS2/MDGA1/LRTM2/NECTIN1/WNT7A/SRPX2/FLRT2/CLSTN3/PTPRS/NTRK2/EIF4G1/FARP1/AGRN/SEMA4A/DLG5/SEMA4D/EPHB2	20
GO:0007520	myoblast fusion	11/1685	48/18888	0.229167	2.56884	3.40596	0.00282006	0.0609387	0.0532206	CACNA1S/CDON/NEO1/NOS1/MYH9/DOCK2/EHD1/CFLAR/CD81/RIPOR2/NPHS1	11
GO:0051653	spindle localization	13/1685	62/18888	0.209677	2.35038	3.33312	0.00283626	0.0610592	0.0533258	ESPL1/ENKD1/NUMA1/CLASP2/LLGL1/HTT/SPAG5/NLRP5/MYH9/KASH5/PAX6/LLGL2/DYNC1H1	13
GO:0085029	extracellular matrix assembly	12/1685	55/18888	0.218182	2.44571	3.36033	0.00286884	0.0615302	0.0537373	EMILIN1/CLASP2/PLOD3/NOTCH1/DAG1/MYH11/ATP7A/TIE1/SMPD3/PXDN/PHLDB1/TNXB	12
GO:0050890	cognition	44/1685	322/18888	0.136646	1.53173	3.0119	0.00294037	0.0628249	0.054868	TSC1/LILRB2/ADCY1/TTBK1/ADGRF1/B4GALT2/SHANK3/SHANK2/CHRNA7/CLSTN2/RIC8A/POMK/PRKCG/DLG4/THRA/GIT1/NDRG4/HTT/ST3GAL4/NF1/MAP1A/MAN2B1/LARGE1/LINS1/EGFR/CHRNA4/CIC/SRC/SLC1A4/SLC6A1/NTRK2/EIF2AK4/SLC12A5/PAX6/KMT2A/MAPT/NFATC4/B3GAT1/ITGA3/SCN2A/EPHB2/STRA6/GPI/MECP2	44
GO:0009100	glycoprotein metabolic process	51/1685	386/18888	0.132124	1.48105	2.98849	0.00295107	0.0628249	0.054868	JAK3/GALNT9/ENTPD5/GANAB/GALNT2/B4GALT2/B4GALT3/B3GNT8/BACE2/XYLT2/CHST12/PMM1/PLOD3/POMK/POMT2/HGSNAT/PORCN/POMT1/ALG3/MAN1C1/MAN2A2/TET1/MGAT5/MGAT5B/AGO2/DSE/ALG1/NDST2/FUT4/GORASP1/FUT9/ST3GAL4/ST6GALNAC1/GMPPB/NECAB2/NDST1/MAN2B1/LARGE1/EXTL3/B3GALT5/ATP7A/ADAMTS7/ST3GAL2/POMGNT1/RXYLT1/PCSK6/TET3/ST8SIA5/ST6GAL1/ST3GAL3/B3GAT1	51
GO:0030239	myofibril assembly	15/1685	77/18888	0.194805	2.18367	3.25723	0.00299215	0.0634645	0.0554266	LDB3/FLNC/ADPRHL1/LMOD1/CSRP1/NEB/WDR1/MYH11/CAPN3/CFLAR/PLEC/TPM1/TTN/OBSL1/OBSCN	15
GO:0021542	dentate gyrus development	7/1685	23/18888	0.304348	3.41159	3.62174	0.00302673	0.0634951	0.0554532	LEF1/CDK6/POMT2/TMEM108/LARGE1/POMGNT1/SCN2A	7
GO:0045591	positive regulation of regulatory T cell differentiation	7/1685	23/18888	0.304348	3.41159	3.62174	0.00302673	0.0634951	0.0554532	LGALS9/LILRB2/LILRB4/FOXP3/AMBRA1/KLHL25/VSIR	7
GO:0046835	carbohydrate phosphorylation	7/1685	23/18888	0.304348	3.41159	3.62174	0.00302673	0.0634951	0.0554532	PFKFB3/FCSK/POMK/NAGK/PFKM/TKFC/PFKFB4	7
GO:1902414	protein localization to cell junction	19/1685	108/18888	0.175926	1.97204	3.1705	0.00308627	0.0645086	0.0563384	VCL/LGI1/DLG4/NECTIN1/WNT7A/DAG1/FLNA/GRIN2C/MAP1A/LRRC7/ARHGEF18/ERBB2/CLSTN3/NPHS1/MAPT/GRIP2/HEG1/DLG5/IQSEC2	19
GO:0010811	positive regulation of cell-substrate adhesion	21/1685	124/18888	0.169355	1.89838	3.14115	0.00310265	0.064616	0.0564322	EMP2/EMILIN1/TSC1/EPB41L5/PDGFB/P4HB/PTPRJ/CDK6/PPM1F/NID1/CX3CL1/DAG1/FLNA/EPHA1/COL16A1/RREB1/UNC13D/THY1/VEGFA/ITGA3/LIMS2	21
GO:0007033	vacuole organization	34/1685	234/18888	0.145299	1.62873	3.02876	0.00315473	0.0654634	0.0571723	VMP1/B4GALNT1/HOOK3/PIK3C2B/ATG16L2/ATG9B/ATP6AP2/ATP6V0A1/CLN5/ATP2A2/PACS2/RAB43/FLCN/AMBRA1/MFN2/TPP1/TMEM39A/SMCR8/SYT7/WIPI2/FIG4/LRSAM1/ATP10B/ATG7/ATG2B/TBC1D14/TP53INP2/TMEM106B/ATG2A/DNAJC16/ZFYVE26/ATP13A2/EPHB2/TOM1	34
GO:0010721	negative regulation of cell development	40/1685	288/18888	0.138889	1.55687	2.98041	0.0033247	0.0687424	0.060036	JAK3/LILRB4/TRIM11/TRIM46/HOOK3/ZC3H8/SEMA7A/SEMA6D/SEMA6C/GPR137/CDK6/CEACAM1/FOXP3/HLX/LRP4/WNT7A/GORASP1/NOTCH1/ZFPM1/ZBTB46/NF2/NF1/LILRB1/ERBB2/PTPRS/PLXNA3/SEMA3B/SEMA5B/SLC4A2/THY1/VEGFA/PAX6/RGMA/NFATC4/SEMA4A/HDAC6/SORL1/SEMA4D/EPHB2/MECP2	40
GO:0001954	positive regulation of cell-matrix adhesion	12/1685	56/18888	0.214286	2.40203	3.28839	0.00336064	0.0690479	0.0603028	EMP2/TSC1/EPB41L5/PTPRJ/CDK6/PPM1F/CX3CL1/DAG1/EPHA1/COL16A1/THY1/VEGFA	12
GO:0050678	regulation of epithelial cell proliferation	53/1685	407/18888	0.130221	1.45971	2.93427	0.0033635	0.0690479	0.0603028	VASH1/EPPK1/EMC10/LAMC1/LAMB1/PDCD6/PAX2/PDGFB/ATOH8/PTPRN/PTCH1/ROBO1/FLT4/FLCN/CDK6/CEACAM1/HLX/ZNF580/IQGAP3/WNT7A/NOTCH1/NGFR/NOD2/AR/MTA3/XDH/IFT172/GLI1/NF1/ATP7A/ADAM17/ACVRL1/ESRP2/ERBB2/EGFR/CFLAR/PRKDC/SCN5A/SIRT6/RREB1/NR2F2/PGF/TIE1/VEGFA/FGFR1/KDM5B/PAX6/RAP1GAP/HDAC6/NEAT1/HSPG2/LAMA5/LIMS2	53
GO:0048593	camera-type eye morphogenesis	22/1685	133/18888	0.165414	1.8542	3.09391	0.00338173	0.0690892	0.0603389	LHX1/PAX2/YY1/CDON/MFN2/ALDH1A3/NECTIN1/WNT2B/NOTCH1/IFT172/GDF11/NF1/LARGE1/ABI2/SP3/NTRK2/THY1/VEGFA/PAX6/HIPK2/EPHB2/STRA6	22
GO:0120162	positive regulation of cold-induced thermogenesis	18/1685	101/18888	0.178218	1.99773	3.14648	0.00338956	0.0690892	0.0603389	KDM3A/ADIPOR2/EPAS1/HADH/THRA/MFN2/ZNF516/GNAS/APC/EHMT1/SIRT6/VEGFA/SMARCA4/SFXN5/PPARGC1B/KDM6B/STAT6/DYNC1H1	18
GO:0022612	gland morphogenesis	21/1685	125/18888	0.168	1.8832	3.10056	0.00342319	0.0692835	0.0605085	PTCH1/CEACAM1/TNC/NOTCH1/AR/DAG1/GLI1/ESRP2/EGFR/CFLAR/SRC/PML/RPS6KA1/FGFR1/KDM5B/PAX6/STAT6/PLXNA1/LAMA5/LAMA1/LIMS2	21
GO:1903305	regulation of regulated secretory pathway	21/1685	125/18888	0.168	1.8832	3.10056	0.00342319	0.0692835	0.0605085	KCNB1/LGALS9/TRPV6/ATP2A2/CEACAM1/PRKCB/PRKCG/CD84/GIT1/WNT7A/NOTCH1/SYT12/SYT17/SYT7/MICAL1/BAIAP3/ADGRE2/SYT5/STX1A/RIMS3/UNC13D	21
GO:1902905	positive regulation of supramolecular fiber organization	27/1685	175/18888	0.154286	1.72947	3.03411	0.00349172	0.0704225	0.0615033	EVL/USP8/FCHSD1/NUMA1/PXN/BIN1/PPM1F/MAP1B/GIT1/LMOD1/RHOC/SORBS3/CX3CL1/WDR1/FLNA/NF2/ARHGEF10L/ABI2/EPHA1/CDC42EP4/TPM1/NPHS1/SYNPO/MAPT/PDE4DIP/MECP2/TNXB	27
GO:0048678	response to axon injury	16/1685	86/18888	0.186047	2.08549	3.15756	0.00358648	0.070982	0.061992	KCNB1/RTN4RL1/MAP1B/TNC/LRIG2/NEO1/STK24/DAG1/FLNA/PTPRF/PTPRS/PLCG2/SOD2/RGMA/LAMB2/KREMEN1	16
GO:0010770	positive regulation of cell morphogenesis	9/1685	36/18888	0.25	2.80237	3.38764	0.00358889	0.070982	0.061992	CDKL5/CUL7/LRP8/PRKDC/TBC1D24/CUX1/HDAC6/OBSL1/EPHB2	9
GO:0048488	synaptic vesicle endocytosis	14/1685	71/18888	0.197183	2.21032	3.19768	0.0036175	0.070982	0.061992	ITSN1/BIN1/DNM2/CTBP1/AP3B2/AP3D1/SYT7/DNM1/TBC1D24/SYT5/STX1A/SLC17A7/SYNJ2/GAK	14
GO:0001946	lymphangiogenesis	6/1685	18/18888	0.333333	3.7365	3.63517	0.00361937	0.070982	0.061992	VASH1/FLT4/ACVRL1/PTPN14/TIE1/ACVR2B	6
GO:0030812	negative regulation of nucleotide catabolic process	6/1685	18/18888	0.333333	3.7365	3.63517	0.00361937	0.070982	0.061992	FLCN/GIT1/NCOR1/HDAC4/CBFA2T3/SIRT6	6
GO:0033122	negative regulation of purine nucleotide catabolic process	6/1685	18/18888	0.333333	3.7365	3.63517	0.00361937	0.070982	0.061992	FLCN/GIT1/NCOR1/HDAC4/CBFA2T3/SIRT6	6
GO:0045820	negative regulation of glycolytic process	6/1685	18/18888	0.333333	3.7365	3.63517	0.00361937	0.070982	0.061992	FLCN/GIT1/NCOR1/HDAC4/CBFA2T3/SIRT6	6
GO:0090036	regulation of protein kinase C signaling	6/1685	18/18888	0.333333	3.7365	3.63517	0.00361937	0.070982	0.061992	FLT4/MC1R/DGKD/ADGRV1/ULK4/VEGFA	6
GO:0051495	positive regulation of cytoskeleton organization	28/1685	184/18888	0.152174	1.70579	3.01091	0.0036306	0.070982	0.061992	EVL/FCHSD1/NUMA1/PXN/BIN1/PPM1F/MAP1B/GIT1/LMOD1/RHOC/SPAG5/SORBS3/CX3CL1/WDR1/FLNA/NF2/ARHGEF10L/ABI2/EPHA1/CDC42EP4/PLXNA3/TPM1/NPHS1/SYNPO/MAPT/PDE4DIP/DYNC1H1/MECP2	28
GO:0046474	glycerophospholipid biosynthetic process	31/1685	210/18888	0.147619	1.65474	2.986	0.00367566	0.0714141	0.0623693	ACP6/PIGN/PIK3C2B/PIGG/PDGFB/GPAT4/CISH/PIP5K1A/PITPNM3/PLA2G6/DGKZ/DGKH/DGKD/AGPAT4/INPPL1/SOCS7/INPP5J/INPP5E/FIG4/ETNK2/SLC44A2/PLCG2/AGPAT3/SYNJ2/TTC7B/SMG1/PITPNM2/INPP5K/PIGQ/INPP4A/PIGT	31
GO:0060562	epithelial tube morphogenesis	45/1685	335/18888	0.134328	1.50575	2.92303	0.00368224	0.0714141	0.0623693	TSC1/LHX1/LEF1/ACVR1/KLHL3/TRIM71/PAX2/CEP290/PTCH1/PTK7/PLXNB2/MEGF8/TNC/LUZP1/NDRG4/WNT2B/NOTCH1/AR/DAG1/IFT172/HNF1B/CC2D2A/ARHGAP35/ACVRL1/ESRP2/CELSR1/CCM2/SRC/STARD13/PML/SIRT6/PKD1/TIE1/VEGFA/CASR/NOTCH4/KDM5B/MICAL2/RGMA/NFATC4/MTHFR/DLG5/TSC2/LAMA5/LAMA1	45
GO:0045017	glycerolipid biosynthetic process	36/1685	254/18888	0.141732	1.58875	2.95646	0.00370064	0.0714141	0.0623693	ACP6/PIGN/PIK3C2B/PIGG/PDGFB/GPAT4/CISH/PIP5K1A/PITPNM3/PLA2G6/DGKZ/DGKH/DGKD/AGPAT4/INPPL1/SOCS7/DAGLA/INPP5J/INPP5E/FIG4/MOGAT2/ETNK2/AVIL/SLC44A2/PLCG2/AGPAT3/C3/SREBF1/SYNJ2/TTC7B/SMG1/PITPNM2/INPP5K/PIGQ/INPP4A/PIGT	36
GO:0021766	hippocampus development	17/1685	94/18888	0.180851	2.02725	3.12471	0.00370871	0.0714141	0.0623693	TSC1/LEF1/BBS1/CDK6/POMT2/MAS1/TMEM108/NF2/LARGE1/LRP8/PTPRS/PLXNA3/POMGNT1/OGDH/KDM6B/SCN2A/MECP2	17
GO:1903131	mononuclear cell differentiation	61/1685	484/18888	0.126033	1.41277	2.87906	0.00371483	0.0714141	0.0623693	JAK3/LGALS9/TSC1/LILRB2/LILRB4/TYRO3/TRPM2/LEF1/ZC3H8/PHF10/FCRL3/SMARCD3/PSG9/ZAP70/YY1/PTPRJ/C17orf99/CDK6/FOXP3/HLX/HLA-DOA/AMBRA1/TCF7/TCF3/ARID2/ARMC5/ZFPM1/AP3D1/IKZF1/IL12RB1/MYH9/ZMIZ1/ZBTB46/ZBTB7A/HDAC4/KLHL25/LILRB1/VSIR/ATP7A/ADAM17/DOCK2/ERBB2/PRKDC/SP3/SMARCC2/SMARCC1/PLCG2/SLC4A2/VEGFA/FASN/SMARCA4/MR1/ZBTB16/KMT2A/NFATC1/SEMA4A/HDAC5/BRD4/STAT6/PAX5/SMARCB1	61
GO:0000422	autophagy of mitochondrion	18/1685	102/18888	0.176471	1.97815	3.10003	0.00378074	0.0720089	0.0628888	ATG9B/AMBRA1/MFN2/HTT/NOD2/WIPI2/FUNDC2/MARK2/ATG7/ATG2B/SPATA33/VPS13D/USP36/ATG2A/SREBF1/HDAC6/ATP13A2/TSC2	18
GO:2000177	regulation of neural precursor cell proliferation	18/1685	102/18888	0.176471	1.97815	3.10003	0.00378074	0.0720089	0.0628888	ACAN/VCAN/LHX1/TRIM71/PDE9A/SMARCD3/CDON/NOTCH1/CX3CL1/FLNA/NF2/NF1/ADGRG1/VEGFA/WDR62/PAX6/ZNF335/LIMS2	18
GO:0048814	regulation of dendrite morphogenesis	13/1685	64/18888	0.203125	2.27693	3.20243	0.00379588	0.0720089	0.0628888	CDKL5/NSMF/GORASP1/CUL7/LRP8/TBC1D24/CUX1/NFATC4/HDAC6/OBSL1/SEMA4D/EPHB2/NEDD4L	13
GO:2000179	positive regulation of neural precursor cell proliferation	13/1685	64/18888	0.203125	2.27693	3.20243	0.00379588	0.0720089	0.0628888	ACAN/VCAN/LHX1/SMARCD3/CDON/NOTCH1/CX3CL1/FLNA/ADGRG1/VEGFA/WDR62/PAX6/ZNF335	13
GO:0051293	establishment of spindle localization	12/1685	57/18888	0.210526	2.35989	3.21799	0.00391828	0.0735218	0.0642101	ESPL1/ENKD1/NUMA1/CLASP2/LLGL1/HTT/SPAG5/NLRP5/MYH9/PAX6/LLGL2/DYNC1H1	12
GO:0050954	sensory perception of mechanical stimulus	28/1685	185/18888	0.151351	1.69657	2.97972	0.00392339	0.0735218	0.0642101	KCNE1/AXIN1/SERPINB6/PIEZO2/CEMIP/COL1A1/ALDH7A1/LRIG2/SPTBN4/ASIC3/SRRM4/WDR1/ITGA2/LARGE1/ADGRV1/CRYM/CLIC5/POMGNT1/STRC/SCN11A/RIPOR2/TSPEAR/USH1G/TMC2/PDZD7/FGFR1/MYO15A/CDH23	28
GO:0090235	regulation of metaphase plate congression	5/1685	13/18888	0.384615	4.31134	3.73776	0.00392567	0.0735218	0.0642101	NUMA1/INCENP/SPAG5/TTL/DYNC1H1	5
GO:0007039	protein catabolic process in the vacuole	7/1685	24/18888	0.291667	3.26944	3.48166	0.00394844	0.0735218	0.0642101	USP8/SLC17A9/TPP1/CD81/TMEM106B/LRP1/ATP13A2	7
GO:0010640	regulation of platelet-derived growth factor receptor signaling pathway	7/1685	24/18888	0.291667	3.26944	3.48166	0.00394844	0.0735218	0.0642101	PTPRJ/LRIG2/NDRG4/SRC/LRP1/HIP1/HGS	7
GO:0051403	stress-activated MAPK cascade	11/1685	50/18888	0.22	2.46609	3.24868	0.00395389	0.0735218	0.0642101	QARS1/MAPK3/MAP3K13/MAP2K7/NOD2/IKBKB/CARD9/CCM2/TAOK2/MAPK13/STK25	11
GO:0003002	regionalization	55/1685	429/18888	0.128205	1.43711	2.86615	0.00397754	0.0735218	0.0642101	GAS8/KIF3B/LHX1/LEF1/ACVR1/EPB41L5/AXIN1/PAX2/ODAD2/SMARCD3/HOXC4/ATP6AP2/PTCH1/YY1/ROBO1/CDON/PKD1L1/MEGF8/LRP4/WNT7A/NDRG4/WNT2B/NOTCH1/NLE1/AR/TAF10/IFT172/HOXB3/HNF1B/GDF11/GLI1/MDFI/LDB1/CC2D2A/ACVRL1/PRKDC/PCSK6/NR2F2/ADGRG1/FGFR1/ACVR2B/C3/CHRD/SMAD2/CELSR2/PCSK5/MICAL2/PAX6/ZBTB16/KMT2A/HIPK2/HES2/NKD1/GPR161/LAMA5	55
GO:0001889	liver development	23/1685	143/18888	0.160839	1.80293	3.01634	0.00397795	0.0735218	0.0642101	PCSK9/PTCH1/CADM1/CEACAM1/HLX/NOTCH1/TAF10/HNF1B/ITGA2/GLI1/NF1/ATP7A/EGFR/CFLAR/CPS1/SP3/RPS6KA1/PKD1/SOD2/PTPN3/IGF2R/LIMS2/SMARCB1	23
GO:0030879	mammary gland development	22/1685	135/18888	0.162963	1.82673	3.017	0.00407206	0.07502	0.0655185	LEF1/USF2/GPAT4/PTCH1/ROBO1/IQGAP3/AR/XDH/ITGA2/ATP7B/ATP7A/ARHGAP35/SRC/PML/RREB1/VEGFA/FASN/NOTCH4/KDM5B/NCOR2/AKT2/STAT6	22
GO:0140238	presynaptic endocytosis	14/1685	72/18888	0.194444	2.17962	3.13853	0.00413014	0.0756053	0.0660297	ITSN1/BIN1/DNM2/CTBP1/AP3B2/AP3D1/SYT7/DNM1/TBC1D24/SYT5/STX1A/SLC17A7/SYNJ2/GAK	14
GO:1901184	regulation of ERBB signaling pathway	14/1685	72/18888	0.194444	2.17962	3.13853	0.00413014	0.0756053	0.0660297	PTPN18/PTPRJ/RHBDF1/CADM1/CEACAM1/DGKD/ADAM17/EGFR/SHKBP1/PTPN3/RHBDF2/HIP1/HAP1/SH3TC2	14
GO:0033044	regulation of chromosome organization	35/1685	247/18888	0.1417	1.58839	2.91312	0.00418204	0.0763123	0.0666472	KLHL22/ESPL1/PHF10/SMARCD3/NUMA1/RAD50/YY1/ANAPC1/MAPK3/INCENP/MAP2K7/ARID2/CTC1/CTCF/NFRKB/NAA10/HDAC8/GNL3L/NCAPD3/MACROH2A1/ATF7IP/APC/DPF2/CHFR/SRC/PML/SIRT6/RTEL1/SMARCC2/SMARCC1/SLX4/SMARCA4/SMG1/MAPT/SMARCB1	35
GO:0030217	T cell differentiation	42/1685	310/18888	0.135484	1.51871	2.88192	0.00420564	0.07632	0.0666539	JAK3/LGALS9/TSC1/LILRB2/LILRB4/LEF1/ZC3H8/PHF10/SMARCD3/PSG9/ZAP70/CDK6/FOXP3/HLX/HLA-DOA/AMBRA1/TCF7/ARID2/ARMC5/ZFPM1/AP3D1/IL12RB1/ZMIZ1/KLHL25/VSIR/ATP7A/ADAM17/DOCK2/ERBB2/PRKDC/SP3/SMARCC2/SMARCC1/SLC4A2/SMARCA4/MR1/ZBTB16/KMT2A/SEMA4A/BRD4/STAT6/SMARCB1	42
GO:0030038	contractile actin filament bundle assembly	19/1685	111/18888	0.171171	1.91874	3.03824	0.0042223	0.07632	0.0666539	FAM171A1/EVL/TSC1/PHACTR1/PDLIM1/CLASP2/PXN/PPM1F/DNM2/RHOC/SORBS3/NF2/ARHGEF18/ARHGEF10L/EPHA1/SRC/TPM1/INPP5K/ARRB1	19
GO:0043149	stress fiber assembly	19/1685	111/18888	0.171171	1.91874	3.03824	0.0042223	0.07632	0.0666539	FAM171A1/EVL/TSC1/PHACTR1/PDLIM1/CLASP2/PXN/PPM1F/DNM2/RHOC/SORBS3/NF2/ARHGEF18/ARHGEF10L/EPHA1/SRC/TPM1/INPP5K/ARRB1	19
GO:0007431	salivary gland development	9/1685	37/18888	0.243243	2.72663	3.29013	0.00437374	0.0785634	0.0686131	DAG1/ESRP2/EGFR/TFCP2L1/FGFR1/PAX6/PLXNA1/LAMA5/LAMA1	9
GO:0045773	positive regulation of axon extension	9/1685	37/18888	0.243243	2.72663	3.29013	0.00437374	0.0785634	0.0686131	L1CAM/SEMA7A/CDKL5/MAP1B/MAP3K13/MEGF8/VEGFA/MAPT/MACF1	9
GO:0044703	multi-organism reproductive process	30/1685	204/18888	0.147059	1.64846	2.91434	0.00446351	0.079804	0.0696966	LGALS9/ADCY7/EMP2/VMP1/PSG4/PSG9/FOSB/CBS/AGO2/INTS1/LNPEP/ASH1L/AR/ITGA2/FKBP4/KPNA6/ATP7A/ACE/COL16A1/CLIC5/PSG6/SP3/SLC38A3/NR2F2/VEGFA/CTSB/PCSK5/ITGA3/EPN1/HSPG2	30
GO:0010959	regulation of metal ion transport	51/1685	394/18888	0.129442	1.45098	2.83116	0.00447058	0.079804	0.0696966	LILRB2/KCNE1/JPH2/VMP1/EPB41/PCSK9/CEMIP/FCRL3/PDGFB/SLC30A6/CACNB2/BIN1/HFE/GSTM2/CD84/MLLT6/WNK2/SPTBN4/HTT/NOS1/STIM1/CX3CL1/FXYD3/FLNA/LILRB1/LRRC55/ATP7A/CAPN3/CACNB1/CALM3/ACE/AHNAK/NOS1AP/PML/SCN5A/TRPV3/TMC2/TF/PER1/THY1/CASR/SLC8A1/AKAP6/PTPN3/INPP5K/GNB5/MYLK/KCNAB2/HAP1/NEDD4L/NKAIN3	51
GO:0006887	exocytosis	46/1685	348/18888	0.132184	1.48171	2.8386	0.00454511	0.0808833	0.0706392	KCNB1/LGALS9/ITSN1/TXLNA/TRPV6/CLASP2/ATP2A2/RAB3B/CDK16/CEACAM1/PRKCB/PRKCG/CD84/ANK1/TMEM79/GIT1/LLGL1/WNT7A/SMCR8/NOTCH1/NLRP5/SYT12/SYT17/SYT7/MYH9/MICAL1/EXOC7/BAIAP3/BRSK2/ADGRE2/SYT5/SYNGR1/STX1A/SCN11A/SEPTIN4/SNAP47/RIMS3/UNC13D/UNC13B/SRCIN1/SMPD3/LLGL2/HGS/ATP13A2/UNC13A/HAP1	46
GO:0097553	calcium ion transmembrane import into cytosol	28/1685	187/18888	0.149733	1.67843	2.9179	0.00456894	0.0810564	0.0707904	TRPV6/TRPV5/TRPM2/JPH2/CEMIP/SLC24A1/CACNA1B/CACNA1S/GSTM2/HTT/NOS1/CX3CL1/FLNA/GRIN2C/NALF2/CAPN3/CALM3/PML/PLCG2/TRPV3/PLCD1/THY1/SLC8A1/AKAP6/PLCH2/CACNA1I/HAP1/CACNA1A	28
GO:0031110	regulation of microtubule polymerization or depolymerization	17/1685	96/18888	0.177083	1.98501	3.02811	0.00463447	0.0813683	0.0710627	ATXN7/NUMA1/CLASP2/MAP1B/GIT1/ARHGEF2/FKBP4/HAUS5/MAP1A/APC2/APC/TBCD/DYRK1A/MAPT/HDAC6/PDE4DIP/MECP2	17
GO:0060996	dendritic spine development	17/1685	96/18888	0.177083	1.98501	3.02811	0.00463447	0.0813683	0.0710627	SHANK3/CDKL5/DLG4/WNT7A/ARHGAP33/IQSEC1/LRP8/ABI2/SRGAP2/PTPRS/SLC12A5/SRCIN1/HDAC6/DLG5/EPHB2/MECP2/KIF1A	17
GO:0048638	regulation of developmental growth	44/1685	330/18888	0.133333	1.4946	2.83677	0.00463988	0.0813683	0.0710627	L1CAM/EPPK1/TRIM46/SEMA7A/SEMA6D/SEMA6C/GPAT4/PTCH1/YY1/CDKL5/HLX/WWC1/MAP1B/MAP3K13/MEGF8/DNM2/SPTBN4/NOTCH1/AR/SYT17/HNF1B/GLI1/CAPN3/CPNE6/PTPRS/PLXNA3/SEMA3B/SEMA5B/VEGFA/FGFR1/AKAP6/AGRN/TTL/RGMA/MBD5/MAPT/SEMA4A/HDAC6/MACF1/UNC13A/FTO/SEMA4D/NEDD4L/MECP2	44
GO:0008089	anterograde axonal transport	11/1685	51/18888	0.215686	2.41773	3.17288	0.00464314	0.0813683	0.0710627	KIF3B/KIF1B/TRIM46/CALY/AP3B2/AP3D1/MAP1A/HAP1/MECP2/KIF1A/SPG7	11
GO:0051650	establishment of vesicle localization	29/1685	196/18888	0.147959	1.65855	2.90046	0.00469109	0.0819587	0.0715784	KIF3B/WDR11/TRIM46/PDCD6/SEC16A/CLASP2/RAB17/CDR2L/MAP4K2/TRAPPC9/DNM2/HTT/AP3B2/STARD3/AP3D1/ARFGAP2/FYCO1/MYO19/EXOC7/BAIAP3/DNM1/UNC13B/SMPD3/HGS/ATP13A2/UNC13A/HAP1/MECP2/KIF1A	29
GO:0033674	positive regulation of kinase activity	41/1685	303/18888	0.135314	1.5168	2.83817	0.00474519	0.0826525	0.0721844	UNC119/EMP2/TYRO3/TTBK1/EEF1A2/AXIN1/CEMIP/PIK3R5/PDGFB/SLC11A1/RAD50/ROBO1/CARD14/FLT4/PRKAG2/PRKCD/DLG4/MAP3K13/MAP4K2/MAP2K7/TNFSF15/LTK/ZFP91/FGFR4/MARK2/MAP3K11/LRP8/CALM3/ADAM17/ERBB2/EPHA1/EGFR/SRC/TAOK2/NTRK2/TIE1/VEGFA/FGFR1/SRCIN1/MAPT/NTRK3	41
GO:0048592	eye morphogenesis	25/1685	162/18888	0.154321	1.72986	2.91981	0.00480538	0.0831676	0.0726342	LHX1/PAX2/CEP290/COL5A1/YY1/CDON/MFN2/ALDH1A3/NECTIN1/WNT2B/NOTCH1/IFT172/GDF11/NF1/LARGE1/ABI2/SP3/NTRK2/THY1/VEGFA/PAX6/HIPK2/NKD1/EPHB2/STRA6	25
GO:0031114	regulation of microtubule depolymerization	8/1685	31/18888	0.258065	2.89277	3.30082	0.00481816	0.0831676	0.0726342	ATXN7/CLASP2/MAP1B/ARHGEF2/MAP1A/APC2/APC/HDAC6	8
GO:0150117	positive regulation of cell-substrate junction organization	8/1685	31/18888	0.258065	2.89277	3.30082	0.00481816	0.0831676	0.0726342	TSC1/EPB41L5/PTPRJ/PPM1F/IQSEC1/COL16A1/THY1/VEGFA	8
GO:0006337	nucleosome disassembly	6/1685	19/18888	0.315789	3.53984	3.46648	0.0048955	0.0837479	0.073141	SMARCD3/ARID2/SMARCC2/SMARCC1/SMARCA4/SMARCB1	6
GO:0045780	positive regulation of bone resorption	6/1685	19/18888	0.315789	3.53984	3.46648	0.0048955	0.0837479	0.073141	DEF8/LTBP3/EGFR/SRC/TF/PPARGC1B	6
GO:2001224	positive regulation of neuron migration	6/1685	19/18888	0.315789	3.53984	3.46648	0.0048955	0.0837479	0.073141	NSMF/ARHGEF2/FLNA/TBC1D24/WDR62/PAX6	6
GO:0051146	striated muscle cell differentiation	42/1685	313/18888	0.134185	1.50415	2.81479	0.00498995	0.0851104	0.074331	TSC1/ACVR1/LDB3/YY1/FLNC/CACNA1S/CDON/ADPRHL1/LMOD1/CSRP1/NEB/NEO1/NOTCH1/NOS1/SORT1/MYH9/WDR1/HDAC4/MYO18B/MYH11/LARGE1/ATP11A/CAPN3/ALPK3/DOCK2/EHD1/CFLAR/CD81/SIRT6/RIPOR2/PLEC/TPM1/TTN/NPHS1/VEGFA/SLC8A1/AKAP6/HDAC5/OBSL1/PIEZO1/KDM6B/OBSCN	42
GO:0002070	epithelial cell maturation	7/1685	25/18888	0.28	3.13866	3.34877	0.00506807	0.085933	0.0750494	KCNE1/EPAS1/GPAT4/TMEM79/AKR1B1/GDF11/TFCP2L1	7
GO:0031954	positive regulation of protein autophosphorylation	7/1685	25/18888	0.28	3.13866	3.34877	0.00506807	0.085933	0.0750494	PDGFB/RAD50/GPNMB/CALM3/TAOK2/VEGFA/TNKS1BP1	7
GO:1905475	regulation of protein localization to membrane	27/1685	180/18888	0.15	1.68142	2.87488	0.00516028	0.0870246	0.0760027	KCNB1/KCNE1/CEMIP/NUMB/ATP2C1/PKDCC/LRP4/AR/DAG1/ZDHHC8/NECAB2/ARHGEF16/ERBB2/EGFR/CD81/SSH1/SIRT6/SHISA6/TCAF2/FARP1/SPTBN1/LRP1/INPP5K/AKT2/ITGA3/IQSEC2/EPHB2	27
GO:0061008	hepaticobiliary system development	23/1685	146/18888	0.157534	1.76588	2.90742	0.00516273	0.0870246	0.0760027	PCSK9/PTCH1/CADM1/CEACAM1/HLX/NOTCH1/TAF10/HNF1B/ITGA2/GLI1/NF1/ATP7A/EGFR/CFLAR/CPS1/SP3/RPS6KA1/PKD1/SOD2/PTPN3/IGF2R/LIMS2/SMARCB1	23
GO:1905477	positive regulation of protein localization to membrane	18/1685	105/18888	0.171429	1.92163	2.96379	0.00518394	0.0871265	0.0760917	KCNB1/CEMIP/ATP2C1/LRP4/ZDHHC8/NECAB2/ARHGEF16/ERBB2/EGFR/CD81/SSH1/TCAF2/FARP1/SPTBN1/LRP1/AKT2/ITGA3/EPHB2	18
GO:0045619	regulation of lymphocyte differentiation	31/1685	215/18888	0.144186	1.61625	2.84414	0.00522863	0.0873668	0.0763015	JAK3/LGALS9/LILRB2/LILRB4/LEF1/ZC3H8/PHF10/FCRL3/SMARCD3/PSG9/ZAP70/FOXP3/HLX/HLA-DOA/AMBRA1/TCF7/ARID2/AP3D1/IL12RB1/ZMIZ1/KLHL25/VSIR/ERBB2/PRKDC/SMARCC2/SMARCC1/SLC4A2/SMARCA4/ZBTB16/BRD4/SMARCB1	31
GO:0051648	vesicle localization	31/1685	215/18888	0.144186	1.61625	2.84414	0.00522863	0.0873668	0.0763015	KIF3B/WDR11/TRIM46/PDCD6/SEC16A/CLASP2/RAB17/CDR2L/MAP4K2/TRAPPC9/DNM2/CTBP1/HTT/AP3B2/STARD3/AP3D1/ARFGAP2/FYCO1/MYO19/EXOC7/BAIAP3/BRSK2/DNM1/UNC13B/SMPD3/HGS/ATP13A2/UNC13A/HAP1/MECP2/KIF1A	31
GO:0031098	stress-activated protein kinase signaling cascade	12/1685	59/18888	0.20339	2.2799	3.08153	0.00525582	0.0875665	0.0764759	QARS1/MAPK3/MAP3K13/MAP2K7/NLRP1/NOD2/IKBKB/CARD9/CCM2/TAOK2/MAPK13/STK25	12
GO:0061138	morphogenesis of a branching epithelium	28/1685	189/18888	0.148148	1.66067	2.85682	0.0053014	0.0880706	0.0769162	LHX1/LEF1/ACVR1/PAX2/PTCH1/TNC/WNT2B/NOTCH1/AR/DAG1/HNF1B/ESRP2/CELSR1/SRC/PML/SIRT6/PKD1/TIE1/VEGFA/FGFR1/CASR/NOTCH4/KDM5B/NFATC4/DLG5/PLXNA1/LAMA5/LAMA1	28
GO:0045807	positive regulation of endocytosis	24/1685	155/18888	0.154839	1.73566	2.8782	0.00541619	0.0897183	0.0783552	PCSK9/SLC11A1/PTPRJ/CALY/BIN1/CD151/HFE/DGKD/NOD2/ITGA2/ANKFY1/DOCK2/PLCG2/TF/C4B/VEGFA/C3/C4A/LRP1/HIP1/MYO18A/ARRB1/NEDD4L/AP2A1	24
GO:0035196	miRNA processing	10/1685	45/18888	0.222222	2.491	3.13392	0.00545763	0.0898867	0.0785023	TRIM71/AGO2/SPOUT1/ZC3H10/ADAR/AGO1/TUT4/AGO3/SMAD2/MECP2	10
GO:0046636	negative regulation of alpha-beta T cell activation	10/1685	45/18888	0.222222	2.491	3.13392	0.00545763	0.0898867	0.0785023	JAK3/LGALS9/HFE/FOXP3/HLX/LILRB1/LGALS9C/VSIR/SLC4A2/TNFRSF14	10
GO:0007389	pattern specification process	59/1685	474/18888	0.124473	1.39527	2.72768	0.00557888	0.0916212	0.0800171	GAS8/KIF3B/LHX1/LEF1/ACVR1/EPB41L5/AXIN1/PAX2/ODAD2/SMARCD3/HOXC4/ATP6AP2/PTCH1/YY1/ROBO1/CDON/PKD1L1/MEGF8/LRP4/WNT7A/NDRG4/WNT2B/NOTCH1/NLE1/AR/TAF10/IFT172/HOXB3/HNF1B/GDF11/GLI1/MDFI/LDB1/CC2D2A/ACVRL1/APC2/APC/PRKDC/SATB2/PCSK6/NR2F2/ADGRG1/FGFR1/ACVR2B/C3/CHRD/CRAMP1/SMAD2/CELSR2/PCSK5/MICAL2/PAX6/ZBTB16/KMT2A/HIPK2/HES2/NKD1/GPR161/LAMA5	59
GO:0046488	phosphatidylinositol metabolic process	25/1685	164/18888	0.152439	1.70876	2.85301	0.00563782	0.0917899	0.0801644	PIGN/PIK3C2B/PIK3R5/PIGG/PDGFB/CISH/PIP5K1A/PITPNM3/PLA2G4E/INPPL1/SOCS7/INPP5J/INPP5E/FIG4/PLCG2/PLCD1/SYNJ2/TTC7B/SMG1/PLCH2/PITPNM2/INPP5K/PIGQ/INPP4A/PIGT	25
GO:0035331	negative regulation of hippo signaling	5/1685	14/18888	0.357143	4.00339	3.51822	0.00566244	0.0917899	0.0801644	SHANK2/WWC1/WTIP/SRC/DLG5	5
GO:0098792	xenophagy	5/1685	14/18888	0.357143	4.00339	3.51822	0.00566244	0.0917899	0.0801644	MAPK3/NOD2/WIPI2/LRSAM1/RNF213	5
GO:1900452	regulation of long-term synaptic depression	5/1685	14/18888	0.357143	4.00339	3.51822	0.00566244	0.0917899	0.0801644	KCNB1/LILRB2/SHANK3/MAPT/IQSEC2	5
GO:0000045	autophagosome assembly	19/1685	114/18888	0.166667	1.86825	2.91003	0.00568367	0.0917899	0.0801644	VMP1/ATG16L2/ATG9B/ATP2A2/PACS2/RAB43/AMBRA1/MFN2/TMEM39A/SMCR8/WIPI2/LRSAM1/ATG7/ATG2B/TBC1D14/TP53INP2/ATG2A/EPHB2/TOM1	19
GO:0032456	endocytic recycling	16/1685	90/18888	0.177778	1.9928	2.95465	0.00568497	0.0917899	0.0801644	EHD3/EPG5/RAB17/PLA2G4E/MICALL2/GGA3/NDRG4/SNX17/ARHGAP1/VPS53/LRRC7/EHD4/EHD1/GRIP2/HGS/SORL1	16
GO:0022409	positive regulation of cell-cell adhesion	43/1685	325/18888	0.132308	1.4831	2.74939	0.00583286	0.0939139	0.0820194	ADAM19/LGALS9/TYK2/EMILIN1/LILRB2/LILRB4/LEF1/PHF10/SMARCD3/ZAP70/FOXP3/HLX/HLA-DOA/CD6/AMBRA1/MFSD2B/ARID2/FUT4/NOD2/CX3CL1/AP3D1/IL12RB1/ST3GAL4/ZMIZ1/KLHL25/LILRB1/MAGI1/VSIR/ABL2/DOCK8/CD81/CD5/SRC/SMARCC2/SMARCC1/THY1/SMARCA4/ZBTB16/BRD4/PIEZO1/TNFRSF14/ICOSLG/SMARCB1	43
GO:0042326	negative regulation of phosphorylation	42/1685	316/18888	0.132911	1.48987	2.74836	0.00589513	0.0944366	0.0824759	LILRB4/QARS1/PTPRJ/CACTIN/CADM1/CEACAM1/PRKAG2/PRKCD/PPM1F/MAS1/SMCR8/MYCNOS/XDH/INPP5J/MIDN/MICAL1/NF2/NF1/MACROH2A1/CALM3/ADAR/APC/ANKLE2/DNAJC10/EPHA1/PRKDC/NR2F2/ADARB1/THY1/EIF4G1/SRCIN1/SLC8A1/MLXIPL/PAX6/LRRK1/MAPT/INPP5K/HEG1/SEMA4D/EPHB2/TSC2/NTRK3	42
GO:0060292	long-term synaptic depression	8/1685	32/18888	0.25	2.80237	3.19356	0.00593104	0.0944366	0.0824759	KCNB1/LILRB2/SHANK3/SHANK2/SLC24A1/SORCS2/MAPT/IQSEC2	8
GO:0140058	neuron projection arborization	8/1685	32/18888	0.25	2.80237	3.19356	0.00593104	0.0944366	0.0824759	PHACTR1/CHRNA7/DLG4/MAP3K13/MOV10/IGF2BP1/TAOK2/MACF1	8
GO:2000463	positive regulation of excitatory postsynaptic potential	8/1685	32/18888	0.25	2.80237	3.19356	0.00593104	0.0944366	0.0824759	SHANK3/CHRNA7/DLG4/WNT7A/GRIN2C/SSH1/TBC1D24/STX1A	8
GO:0006661	phosphatidylinositol biosynthetic process	21/1685	131/18888	0.160305	1.79694	2.86457	0.00598104	0.0949697	0.0829415	PIGN/PIK3C2B/PIGG/PDGFB/CISH/PIP5K1A/PITPNM3/INPPL1/SOCS7/INPP5J/INPP5E/FIG4/PLCG2/SYNJ2/TTC7B/SMG1/PITPNM2/INPP5K/PIGQ/INPP4A/PIGT	21
GO:0010632	regulation of epithelial cell migration	40/1685	298/18888	0.134228	1.50463	2.74803	0.00600109	0.0950255	0.0829903	VASH1/EPPK1/EMP2/EMC10/EVL/EPB41L5/PDCD6/SH3BP1/BCAS3/PDGFB/ATOH8/CLASP2/HDAC7/FLT4/CEACAM1/PPM1F/ZNF580/WNT7A/NOTCH1/SRPX2/IQSEC1/ITGA2/GLUL/NF1/ADAM17/ACVRL1/SRC/STARD13/RREB1/PLCG2/NR2F2/VEGFA/FGFR1/SEMA4A/HDAC5/HDAC6/MACF1/ITGA3/GPI/MECP2	40
GO:1901019	regulation of calcium ion transmembrane transporter activity	14/1685	75/18888	0.186667	2.09244	2.96673	0.00603067	0.0952316	0.0831703	JPH2/VMP1/CACNB2/GSTM2/HTT/NOS1/STIM1/CACNB1/CALM3/AHNAK/NOS1AP/AKAP6/GNB5/HAP1	14
GO:0043113	receptor clustering	12/1685	60/18888	0.2	2.2419	3.01536	0.00604866	0.095254	0.0831898	ITGAL/SHANK3/DLG4/LRP4/FLNA/LRRC7/CD81/SSH1/SHISA6/THY1/FARP1/AGRN	12
GO:0060078	regulation of postsynaptic membrane potential	23/1685	148/18888	0.155405	1.74202	2.83621	0.00610464	0.0955597	0.0834568	ABAT/SHANK3/CHRNA2/CHRNA7/CHRNB1/ZACN/GABRA2/DLG4/INSYN2B/TMEM108/WNT7A/MPP2/INSYN1/GABRD/GRIN2C/CHRNA4/SSH1/TBC1D24/STX1A/UNC13B/KCNA2/GRIK3/MECP2	23
GO:0006814	sodium ion transport	34/1685	244/18888	0.139344	1.56198	2.76519	0.00610781	0.0955597	0.0834568	TRPM2/KLHL3/PCSK9/SLC5A9/SLC9B2/SLC13A5/SLC20A2/SLC24A3/SLC24A1/SLC22A5/HCN4/PKD2L1/MLLT6/WNK2/SPTBN4/ASIC3/ASIC4/NOS1/FXYD3/SCN11A/SCN5A/SLC38A3/SLC6A1/TPCN1/PER1/SLC5A10/SLC17A7/SLC8A1/PTPN3/NALCN/SCN2A/NEDD4L/NKAIN3/SLC38A7	34
GO:0050870	positive regulation of T cell activation	35/1685	253/18888	0.13834	1.55072	2.75998	0.00611795	0.0955597	0.0834568	LGALS9/TYK2/LILRB2/LILRB4/LEF1/PHF10/SMARCD3/ZAP70/FOXP3/HLX/HLA-DOA/CD6/AMBRA1/ARID2/NOD2/AP3D1/IL12RB1/ZMIZ1/KLHL25/LILRB1/VSIR/ABL2/DOCK8/CD81/CD5/SRC/SMARCC2/SMARCC1/THY1/SMARCA4/ZBTB16/BRD4/TNFRSF14/ICOSLG/SMARCB1	35
GO:0046634	regulation of alpha-beta T cell activation	19/1685	115/18888	0.165217	1.852	2.86816	0.0062541	0.0969367	0.0846594	JAK3/LGALS9/TYK2/LILRB4/ZAP70/HFE/FOXP3/HLX/AP3D1/IL12RB1/KLHL25/LILRB1/LGALS9C/VSIR/CD81/SLC4A2/ZBTB16/BRD4/TNFRSF14	19
GO:0099565	chemical synaptic transmission, postsynaptic	19/1685	115/18888	0.165217	1.852	2.86816	0.0062541	0.0969367	0.0846594	ABAT/SHANK3/CHRNA2/CHRNA7/CHRNB1/ZACN/DLG4/INSYN2B/TMEM108/WNT7A/MPP2/INSYN1/GRIN2C/CHRNA4/SSH1/TBC1D24/STX1A/UNC13B/MECP2	19
GO:0030834	regulation of actin filament depolymerization	11/1685	53/18888	0.207547	2.3265	3.02651	0.00630553	0.0969367	0.0846594	SH3BP1/PLEKHH2/LMOD1/SPTBN5/SPTBN4/SPTBN2/WDR1/AVIL/CAPZB/ADD1/SPTBN1	11
GO:0045197	establishment or maintenance of epithelial cell apical/basal polarity	11/1685	53/18888	0.207547	2.3265	3.02651	0.00630553	0.0969367	0.0846594	SH3BP1/PTK7/ANK1/DLG4/LLGL1/WDR1/MARK2/LRRC7/LLGL2/DLG5/LAMA1	11
GO:1902692	regulation of neuroblast proliferation	11/1685	53/18888	0.207547	2.3265	3.02651	0.00630553	0.0969367	0.0846594	ACAN/VCAN/SMARCD3/CDON/NOTCH1/CX3CL1/NF1/VEGFA/WDR62/PAX6/ZNF335	11
GO:0009581	detection of external stimulus	22/1685	140/18888	0.157143	1.76149	2.83029	0.00632523	0.0969367	0.0846594	UNC119/ABCA4/PIEZO2/OPN4/CNGB1/PKD1L1/PKD2L1/SAG/ASIC3/NGFR/ITGA2/GNA11/ADGRV1/STRC/SCN11A/SEMA5B/TTN/TMC2/PDZD7/PKD1/PKD1L2/PIEZO1	22
GO:0032963	collagen metabolic process	18/1685	107/18888	0.168224	1.88571	2.87543	0.00633701	0.0969367	0.0846594	EMILIN1/COL5A1/COL1A1/PLOD3/MMP19/TNS2/NOTCH1/ITGA2/MMP15/MMP11/MRC2/VSIR/ADAMTS2/ADAM15/CTSB/SMPD3/CIITA/TNXB	18
GO:1903510	mucopolysaccharide metabolic process	16/1685	91/18888	0.175824	1.9709	2.90556	0.00634102	0.0969367	0.0846594	ITIH1/CEMIP/PDGFB/XYLT2/CHST12/DSE/NDST2/ST3GAL4/ITIH6/ITIH4/NDST1/ST3GAL2/STAB2/ST3GAL3/SMPD3/AP2A1	16
GO:0048596	embryonic camera-type eye morphogenesis	7/1685	26/18888	0.269231	3.01794	3.22241	0.00641022	0.0974041	0.0850676	PAX2/ALDH1A3/IFT172/SP3/PAX6/HIPK2/STRA6	7
GO:0051894	positive regulation of focal adhesion assembly	7/1685	26/18888	0.269231	3.01794	3.22241	0.00641022	0.0974041	0.0850676	TSC1/EPB41L5/PTPRJ/PPM1F/COL16A1/THY1/VEGFA	7
GO:0047496	vesicle transport along microtubule	10/1685	46/18888	0.217391	2.43685	3.05355	0.00642812	0.0974041	0.0850676	KIF3B/TRIM46/CDR2L/HTT/AP3B2/AP3D1/FYCO1/HAP1/MECP2/KIF1A	10
GO:0006896	Golgi to vacuole transport	6/1685	20/18888	0.3	3.36285	3.30878	0.00647327	0.0974041	0.0850676	EHD3/SORT1/AP3D1/AP1G2/ANKFY1/GAK	6
GO:0032253	dense core granule localization	6/1685	20/18888	0.3	3.36285	3.30878	0.00647327	0.0974041	0.0850676	TRIM46/BAIAP3/UNC13B/UNC13A/MECP2/KIF1A	6
GO:1905146	lysosomal protein catabolic process	6/1685	20/18888	0.3	3.36285	3.30878	0.00647327	0.0974041	0.0850676	USP8/SLC17A9/TPP1/TMEM106B/LRP1/ATP13A2	6
GO:0001508	action potential	23/1685	149/18888	0.154362	1.73032	2.80101	0.00662621	0.0994451	0.0868501	KCNB1/KCNE1/ATP2A2/HCN4/CACNB2/BIN1/FLNA/GNA11/CALM3/CHRNA4/NOS1AP/SCN11A/SCN5A/NTRK2/SLC8A1/AKAP6/PTPN3/CACNA1I/KCNAB2/KCNA2/SCN2A/NEDD4L/MECP2	23
GO:0010639	negative regulation of organelle organization	47/1685	365/18888	0.128767	1.44341	2.67719	0.0067824	0.101269	0.0884434	KLHL22/ESPL1/LILRB2/SHANK3/PATL2/ATXN7/CORO1B/CLASP2/RAD50/FLCN/CCNF/PLEKHH2/PRKCD/INCENP/MAP1B/TCHP/TOGARAM2/TMEM39A/LMOD1/CTC1/SPTBN5/SPTBN4/SPTBN2/ARHGEF2/SMCR8/ARPIN/NAA10/FKBP4/GNL3L/AVIL/ARHGEF18/CAPZB/ADD1/APC2/APC/SSH1/SRC/TBCD/RTEL1/TOM1L2/DYRK1A/SPTBN1/SLX4/MAPT/INPP5K/HDAC6/TSC2	47
GO:0001707	mesoderm formation	14/1685	76/18888	0.184211	2.06491	2.91126	0.00680063	0.101269	0.0884434	LEF1/ACVR1/EPB41L5/AXIN1/PAX2/ARMC5/TAF10/ITGA2/NF2/FGFR1/SMAD2/KDM6B/ITGA3/GPI	14
GO:0006023	aminoglycan biosynthetic process	14/1685	76/18888	0.184211	2.06491	2.91126	0.00680063	0.101269	0.0884434	B3GNT8/CEMIP/PDGFB/XYLT2/CHST12/DSE/NDST2/ST3GAL4/NDST1/ST3GAL2/ST3GAL3/SMPD3/B3GAT1/AP2A1	14
GO:0016052	carbohydrate catabolic process	24/1685	158/18888	0.151899	1.70271	2.77597	0.00688633	0.101755	0.0888673	JMJD8/PYGB/FLCN/PRKAG2/TKTL1/GIT1/FUT4/NAGA/NCOR1/FUT9/ZBTB7A/HDAC4/FOXK2/MAN2B1/CBFA2T3/CHIT1/SIRT6/OGDH/PFKM/PKM/TKFC/MLXIPL/GPI/MAN2C1	24
GO:0021915	neural tube development	24/1685	158/18888	0.151899	1.70271	2.77597	0.00688633	0.101755	0.0888673	TSC1/TRIM71/PAX2/ATP6AP2/PTCH1/PTK7/PLXNB2/PLOD3/AMBRA1/LUZP1/NOTCH1/IFT172/NF1/CC2D2A/ARHGAP35/CELSR1/PKD1/CHRD/PAX6/RGMA/PHGDH/MTHFR/GPR161/TSC2	24
GO:0030902	hindbrain development	24/1685	158/18888	0.151899	1.70271	2.77597	0.00688633	0.101755	0.0888673	ABAT/LHX1/LEF1/KCNE1/B4GALT2/CEP290/HERC1/CBS/WNT7A/SPTBN2/HOXB3/HNF1B/FLNA/GLI1/LDB1/ATP7A/PTPRS/SCN5A/OGDH/PAX6/NCOR2/HAP1/EPHB2/MECP2	24
GO:0032233	positive regulation of actin filament bundle assembly	12/1685	61/18888	0.196721	2.20515	2.95049	0.00693323	0.102185	0.0892431	EVL/PXN/PPM1F/RHOC/SORBS3/CX3CL1/FLNA/NF2/ARHGEF10L/EPHA1/TPM1/SYNPO	12
GO:0042476	odontogenesis	21/1685	133/18888	0.157895	1.76992	2.78864	0.00712125	0.104688	0.0914289	ENAM/LEF1/LAMB1/COL1A1/PRKCB/TNC/LRP4/NECTIN1/NGFR/STIM1/NF2/ANKRD11/CSF3R/SRC/SCN5A/TSPEAR/SLC4A2/FGFR1/ACVR2B/SMPD3/LAMA5	21
GO:0030098	lymphocyte differentiation	54/1685	432/18888	0.125	1.40119	2.63997	0.00714232	0.10473	0.0914654	JAK3/LGALS9/TSC1/LILRB2/LILRB4/TYRO3/LEF1/ZC3H8/PHF10/FCRL3/SMARCD3/PSG9/ZAP70/YY1/PTPRJ/C17orf99/CDK6/FOXP3/HLX/HLA-DOA/AMBRA1/TCF7/TCF3/ARID2/ARMC5/ZFPM1/AP3D1/IKZF1/IL12RB1/ZMIZ1/ZBTB7A/HDAC4/KLHL25/VSIR/ATP7A/ADAM17/DOCK2/ERBB2/PRKDC/SP3/SMARCC2/SMARCC1/PLCG2/SLC4A2/SMARCA4/MR1/ZBTB16/KMT2A/SEMA4A/HDAC5/BRD4/STAT6/PAX5/SMARCB1	54
GO:0007212	dopamine receptor signaling pathway	9/1685	40/18888	0.225	2.52214	3.01599	0.00754578	0.110364	0.0963862	PALM/RGS8/CALY/FLNA/GNAS/GNA11/GNB5/GNAO1/ADCY6	9
GO:0022408	negative regulation of cell-cell adhesion	29/1685	203/18888	0.142857	1.60136	2.69596	0.00766679	0.11185	0.0976835	JAK3/LGALS9/LILRB2/LILRB4/EPB41L5/ZC3H8/C1QTNF1/CEACAM1/PRKCD/HFE/FOXP3/HLX/PPM1F/LRRC32/NEXMIF/NOTCH1/GPNMB/NF2/LILRB1/LGALS9C/VSIR/ERBB2/RIPOR2/SLC4A2/VEGFA/AKNA/NOTCH4/TNFRSF14/DLG5	29
GO:0009416	response to light stimulus	42/1685	321/18888	0.130841	1.46666	2.63915	0.00771111	0.112211	0.0979995	ERCC8/UNC119/ABCA4/KCNE1/B4GALT2/OPN4/CNGB1/SLC24A1/YY1/RIC8A/SAG/PRKCD/MC1R/MAPK10/MAP2K7/DDB2/NDRG4/NLRP1/GNA11/NF1/LARGE1/EGFR/PML/SCARA3/SCN11A/SIRT6/SEMA5B/OGG1/PER1/EIF2AK4/CPT1B/KMT2A/GNB5/NFATC4/MYO15A/B3GAT1/MAPK13/AKT2/DDB1/COL6A3/CREBBP/MECP2	42
GO:0044706	multi-multicellular organism process	30/1685	212/18888	0.141509	1.58625	2.68651	0.00773729	0.112308	0.0980838	LGALS9/ADCY7/EMP2/VMP1/PSG4/PSG9/FOSB/CBS/AGO2/INTS1/LNPEP/ASH1L/AR/ITGA2/FKBP4/KPNA6/ATP7A/ACE/COL16A1/CLIC5/PSG6/SP3/SLC38A3/NR2F2/VEGFA/CTSB/PCSK5/ITGA3/EPN1/HSPG2	30
GO:0008589	regulation of smoothened signaling pathway	15/1685	85/18888	0.176471	1.97815	2.82865	0.00779381	0.112627	0.0983628	GAS8/WDR11/PTCH1/PTCH2/MEGF8/TEDC1/IFT172/GLI1/NDST1/MGRN1/GLIS2/SCUBE1/CREBBP/DLG5/GPR161	15
GO:0042475	odontogenesis of dentin-containing tooth	16/1685	93/18888	0.172043	1.92852	2.80924	0.0078361	0.112627	0.0983628	ENAM/LEF1/PRKCB/TNC/LRP4/NECTIN1/NGFR/STIM1/NF2/ANKRD11/CSF3R/SCN5A/SLC4A2/ACVR2B/SMPD3/LAMA5	16
GO:0001768	establishment of T cell polarity	5/1685	15/18888	0.333333	3.7365	3.31818	0.0078775	0.112627	0.0983628	MYH9/ABL2/DOCK8/DOCK2/RIPOR2	5
GO:0016322	neuron remodeling	5/1685	15/18888	0.333333	3.7365	3.31818	0.0078775	0.112627	0.0983628	RND1/FARP2/CX3CL1/EPHA8/C3	5
GO:0032688	negative regulation of interferon-beta production	5/1685	15/18888	0.333333	3.7365	3.31818	0.0078775	0.112627	0.0983628	YY1/CACTIN/NLRX1/LILRB1/PTPRS	5
GO:0050673	epithelial cell proliferation	59/1685	482/18888	0.122407	1.37212	2.59002	0.00789645	0.112627	0.0983628	VASH1/EPPK1/EMC10/LAMC1/LAMB1/PDCD6/PAX2/PDGFB/ATOH8/PTPRN/PTCH1/ROBO1/FLT4/FLCN/CDK6/CEACAM1/HLX/ZNF580/IQGAP3/WNT7A/NOTCH1/NGFR/NOD2/AR/MTA3/XDH/IFT172/HNF1B/GLI1/NF1/ATP7A/C6orf89/ADAM17/ACVRL1/ESRP2/ERBB2/EGFR/CFLAR/PRKDC/SCN5A/SIRT6/SIDT2/RPS6KA1/RREB1/NR2F2/PGF/TIE1/VEGFA/FGFR1/KDM5B/PAX6/RAP1GAP/HDAC6/NOX5/NEAT1/STAT6/HSPG2/LAMA5/LIMS2	59
GO:0051345	positive regulation of hydrolase activity	59/1685	482/18888	0.122407	1.37212	2.59002	0.00789645	0.112627	0.0983628	LGALS9/TSC1/TTBK1/PDCD6/SH3BP1/SGSM2/FCRL3/PIP5K1A/RALGDS/CCL22/ROBO1/RGS8/RGL3/RASGRF2/RASGRP2/CDKL5/PRKCD/PPM1F/TBC1D16/TNFSF15/AGAP3/RHOC/SMCR8/NGFR/NLRP1/CX3CL1/ARHGAP27/XDH/MAPK12/NF1/VSIR/ATP2A3/ARHGEF16/CARD9/CALM3/ABL2/ARHGAP24/APC2/DOCK8/EPHA1/EGFR/SRGAP2/TBC1D9B/TBC1D14/PLXNB1/RALGPS1/THY1/FGFR1/CYFIP2/AGRN/RAP1GAP/MAPT/GNB5/RGP1/HIP1/TBC1D2B/DOCK6/SEMA4D/NTRK3	59
GO:0007026	negative regulation of microtubule depolymerization	7/1685	27/18888	0.259259	2.90617	3.10198	0.00799979	0.113538	0.0991579	ATXN7/CLASP2/MAP1B/ARHGEF2/APC2/APC/HDAC6	7
GO:0035313	wound healing, spreading of epidermal cells	7/1685	27/18888	0.259259	2.90617	3.10198	0.00799979	0.113538	0.0991579	COL5A1/CLASP2/WNT7A/ADAM17/ACVRL1/ARHGAP24/RREB1	7
GO:0009582	detection of abiotic stimulus	22/1685	143/18888	0.153846	1.72454	2.72186	0.00811084	0.114187	0.0997249	UNC119/ABCA4/PIEZO2/OPN4/CNGB1/PKD1L1/PKD2L1/SAG/ASIC3/NGFR/ITGA2/GNA11/ADGRV1/STRC/SCN11A/SEMA5B/TTN/TMC2/PDZD7/PKD1/PKD1L2/PIEZO1	22
GO:0150063	visual system development	50/1685	397/18888	0.125945	1.41178	2.5951	0.00815227	0.114187	0.0997249	LHX1/B9D1/PAX2/CEP290/COL5A1/OPN4/SMARCD3/YY1/CACNA1S/CDON/DCX/MFN2/ALDH1A3/NECTIN1/WNT7A/WNT2B/ZDHHC16/SMG9/NOTCH1/IFT172/FREM2/GDF11/NF2/NF1/LARGE1/CC2D2A/ARHGAP35/ACVRL1/ABI2/EGFR/SP3/SH3PXD2B/NTRK2/THY1/VEGFA/SLC17A7/ACVR2B/C3/SMARCA4/KDM5B/PXDN/PAX6/LAMB2/NFIA/HIPK2/NKD1/CPAMD8/EPHB2/STRA6/LAMA1	50
GO:0032271	regulation of protein polymerization	29/1685	204/18888	0.142157	1.59351	2.66738	0.00819762	0.114187	0.0997249	EVL/TTBK1/FCHSD1/NUMA1/BIN1/PRKCD/MAP1B/AMBRA1/GIT1/LMOD1/SPTBN5/SPTBN4/SPTBN2/FKBP4/HAUS5/AVIL/CAPZB/ADD1/CDC42EP4/SSH1/TBCD/NPHS1/DYRK1A/CYFIP2/SPTBN1/MAPT/PDE4DIP/MECP2/PLEKHG2	29
GO:0032386	regulation of intracellular transport	36/1685	267/18888	0.134831	1.51139	2.63383	0.00821162	0.114187	0.0997249	ERGIC3/TRIM46/PCSK9/CEP290/NUMA1/CALY/PLA2G4E/PRKCD/WWC1/MAVS/MAPK3/MAP1B/NDRG4/SPAG5/ARHGAP1/MX2/FLNA/NF2/NF1/CAPN10/BRSK2/EHD1/CD81/SRC/PTPN14/SIRT6/RIPOR1/SUPT6H/NUP214/ATP13A2/NEAT1/SORL1/HAP1/DYNC1H1/MECP2/SH3TC2	36
GO:0045927	positive regulation of growth	35/1685	258/18888	0.135659	1.52067	2.63538	0.00825973	0.114187	0.0997249	KLHL22/L1CAM/LGI1/SEMA7A/CDKL5/HLX/PPM1F/MAPKAP1/MAP1B/MAP3K13/MEGF8/SPTBN4/NOTCH1/SYT17/GLI1/EXTL3/CAPN3/ADAM17/ERBB2/EGFR/CSNK2A1/CPNE6/RPS6KA1/TFCP2L1/EIF4G1/VEGFA/FGFR1/AKAP6/AGRN/MAPT/MACF1/UNC13A/SEMA4D/NEDD4L/MECP2	35
GO:0050922	negative regulation of chemotaxis	13/1685	70/18888	0.185714	2.08176	2.83775	0.0083305	0.114187	0.0997249	SEMA7A/SEMA6D/SEMA6C/CORO1B/ROBO1/NOTCH1/PLXNA3/SEMA3B/SEMA5B/ST6GAL1/SEMA4A/HDAC6/SEMA4D	13
GO:0032986	protein-DNA complex disassembly	6/1685	21/18888	0.285714	3.20271	3.16079	0.00838977	0.114187	0.0997249	SMARCD3/ARID2/SMARCC2/SMARCC1/SMARCA4/SMARCB1	6
GO:0035809	regulation of urine volume	6/1685	21/18888	0.285714	3.20271	3.16079	0.00838977	0.114187	0.0997249	TRPV5/MLLT6/AKR1B1/NPR3/INPP5K/ADCY6	6
GO:0048791	calcium ion-regulated exocytosis of neurotransmitter	6/1685	21/18888	0.285714	3.20271	3.16079	0.00838977	0.114187	0.0997249	ATP2A2/SYT7/SYT5/RIMS3/UNC13B/UNC13A	6
GO:2000047	regulation of cell-cell adhesion mediated by cadherin	6/1685	21/18888	0.285714	3.20271	3.16079	0.00838977	0.114187	0.0997249	ADAM19/PPM1F/NEXMIF/NOTCH1/VEGFA/NOTCH4	6
GO:0001708	cell fate specification	18/1685	110/18888	0.163636	1.83428	2.7464	0.00844936	0.114187	0.0997249	GATAD2A/PAX2/PTCH1/PTCH2/CDON/MBD3/NOTCH1/AR/MTA3/MTA2/HNF1B/APC2/APC/FGFR1/PAX6/NFIA/GATAD2B/CHD3	18
GO:0001886	endothelial cell morphogenesis	4/1685	10/18888	0.4	4.4838	3.44869	0.00854217	0.114187	0.0997249	PLOD3/COL27A1/COL18A1/HEG1	4
GO:0002291	T cell activation via T cell receptor contact with antigen bound to MHC molecule on antigen presenting cell	4/1685	10/18888	0.4	4.4838	3.44869	0.00854217	0.114187	0.0997249	ITGAL/LGALS9/LILRB1/CD81	4
GO:0006171	cAMP biosynthetic process	4/1685	10/18888	0.4	4.4838	3.44869	0.00854217	0.114187	0.0997249	ADCY4/ADCY7/ADCY1/ADCY6	4
GO:0007440	foregut morphogenesis	4/1685	10/18888	0.4	4.4838	3.44869	0.00854217	0.114187	0.0997249	EPB41L5/NOTCH1/ACVR2B/SMAD2	4
GO:0014866	skeletal myofibril assembly	4/1685	10/18888	0.4	4.4838	3.44869	0.00854217	0.114187	0.0997249	MYH11/CFLAR/PLEC/TTN	4
GO:0048251	elastic fiber assembly	4/1685	10/18888	0.4	4.4838	3.44869	0.00854217	0.114187	0.0997249	EMILIN1/MYH11/ATP7A/TNXB	4
GO:0070922	RISC complex assembly	4/1685	10/18888	0.4	4.4838	3.44869	0.00854217	0.114187	0.0997249	AGO2/ADAR/AGO1/AGO3	4
GO:0071421	manganese ion transmembrane transport	4/1685	10/18888	0.4	4.4838	3.44869	0.00854217	0.114187	0.0997249	TRPM2/SLC11A1/ATP13A1/ATP2C1	4
GO:0097113	AMPA glutamate receptor clustering	4/1685	10/18888	0.4	4.4838	3.44869	0.00854217	0.114187	0.0997249	SHANK3/DLG4/SSH1/SHISA6	4
GO:0097688	glutamate receptor clustering	4/1685	10/18888	0.4	4.4838	3.44869	0.00854217	0.114187	0.0997249	SHANK3/DLG4/SSH1/SHISA6	4
GO:0098598	learned vocalization behavior or vocal learning	4/1685	10/18888	0.4	4.4838	3.44869	0.00854217	0.114187	0.0997249	SHANK3/HTT/PAX6/STRA6	4
GO:0098917	retrograde trans-synaptic signaling	4/1685	10/18888	0.4	4.4838	3.44869	0.00854217	0.114187	0.0997249	NOS1/DAGLA/DAG1/FARP1	4
GO:0140059	dendrite arborization	4/1685	10/18888	0.4	4.4838	3.44869	0.00854217	0.114187	0.0997249	PHACTR1/CHRNA7/IGF2BP1/TAOK2	4
GO:1903911	positive regulation of receptor clustering	4/1685	10/18888	0.4	4.4838	3.44869	0.00854217	0.114187	0.0997249	LRP4/CD81/SSH1/FARP1	4
GO:0048332	mesoderm morphogenesis	14/1685	78/18888	0.179487	2.01196	2.80282	0.00857474	0.114356	0.0998728	LEF1/ACVR1/EPB41L5/AXIN1/PAX2/ARMC5/TAF10/ITGA2/NF2/FGFR1/SMAD2/KDM6B/ITGA3/GPI	14
GO:1903039	positive regulation of leukocyte cell-cell adhesion	37/1685	277/18888	0.133574	1.4973	2.60946	0.00862341	0.114739	0.100207	LGALS9/TYK2/LILRB2/LILRB4/LEF1/PHF10/SMARCD3/ZAP70/FOXP3/HLX/HLA-DOA/CD6/AMBRA1/ARID2/FUT4/NOD2/AP3D1/IL12RB1/ST3GAL4/ZMIZ1/KLHL25/LILRB1/VSIR/ABL2/DOCK8/CD81/CD5/SRC/SMARCC2/SMARCC1/THY1/SMARCA4/ZBTB16/BRD4/TNFRSF14/ICOSLG/SMARCB1	37
GO:0007605	sensory perception of sound	24/1685	161/18888	0.149068	1.67098	2.67589	0.00866991	0.114822	0.10028	KCNE1/AXIN1/SERPINB6/CEMIP/COL1A1/ALDH7A1/LRIG2/SPTBN4/SRRM4/WDR1/LARGE1/ADGRV1/CRYM/CLIC5/POMGNT1/STRC/RIPOR2/TSPEAR/USH1G/TMC2/PDZD7/FGFR1/MYO15A/CDH23	24
GO:0008154	actin polymerization or depolymerization	28/1685	196/18888	0.142857	1.60136	2.64857	0.00867954	0.114822	0.10028	GAS7/EVL/FCHSD1/SH3BP1/PLEKHH2/BIN1/PRKCD/MICALL2/LMOD1/SPTBN5/SPTBN4/SPTBN2/WDR1/MICAL1/AVIL/CAPZB/ARHGAP35/ADD1/ABI2/CDC42EP4/SSH1/NPHS1/CYFIP2/SPTBN1/CORO7/MICAL2/INF2/PLEKHG2	28
GO:0007435	salivary gland morphogenesis	8/1685	34/18888	0.235294	2.63753	2.99093	0.00872952	0.114822	0.10028	DAG1/ESRP2/EGFR/FGFR1/PAX6/PLXNA1/LAMA5/LAMA1	8
GO:0030212	hyaluronan metabolic process	8/1685	34/18888	0.235294	2.63753	2.99093	0.00872952	0.114822	0.10028	ITIH1/CEMIP/PDGFB/ITIH6/ITIH4/STAB2/SMPD3/AP2A1	8
GO:0050775	positive regulation of dendrite morphogenesis	8/1685	34/18888	0.235294	2.63753	2.99093	0.00872952	0.114822	0.10028	CDKL5/CUL7/LRP8/TBC1D24/CUX1/HDAC6/OBSL1/EPHB2	8
GO:0072583	clathrin-dependent endocytosis	10/1685	48/18888	0.208333	2.33531	2.89896	0.00876619	0.115041	0.100471	UNC119/ITSN1/SLC9B2/DGKD/AP2A2/DNM1/USH1G/TNK2/GAK/AP2A1	10
GO:0007009	plasma membrane organization	25/1685	170/18888	0.147059	1.64846	2.65799	0.00888049	0.116276	0.101549	EMP2/VMP1/COL5A1/ATG9B/XKR7/ATP2A2/BIN1/PRKCD/ANO7/DNM2/AR/SYT7/MYH9/LARGE1/AHNAK/EPB41L3/PLEC/TIE1/SPTBN1/MYRF/OSBPL2/NOX5/AKT2/SH3TC2/ATP10A	25
GO:1903146	regulation of autophagy of mitochondrion	9/1685	41/18888	0.219512	2.46062	2.93014	0.00892015	0.11653	0.101771	AMBRA1/HTT/NOD2/VPS13D/USP36/SREBF1/HDAC6/ATP13A2/TSC2	9
GO:0042176	regulation of protein catabolic process	46/1685	362/18888	0.127072	1.42441	2.5517	0.00926929	0.120816	0.105514	EEF1A2/USP8/GFAP/SF3B3/AXIN1/AZIN2/PCSK9/BAG6/RNFT2/RNF185/RHBDF1/PRKCG/HFE/AMER1/GGA3/LRIG2/CSNK1E/FLNA/GRIN2C/MAP1A/ATG7/CBFA2T3/APC2/APC/DDA1/EGFR/CHFR/CD81/CSNK2A1/SH3RF2/SIRT6/SNRNP70/SMARCC1/TSPAN17/TMEM132A/PKD1/PTPN3/LRP1/RGMA/RGP1/HGS/NKD1/ATP13A2/DDB1/SORL1/NEDD4L	46
GO:0007159	leukocyte cell-cell adhesion	52/1685	419/18888	0.124105	1.39115	2.53404	0.00935724	0.12147	0.106085	ITGAL/JAK3/LGALS9/TYK2/LILRB2/LILRB4/LEF1/ZC3H8/PHF10/SMARCD3/ZAP70/HFE/FOXP3/HLX/HLA-DOA/CD6/AMBRA1/LRRC32/ARID2/FUT4/NOD2/STK10/AP3D1/FUT9/IL12RB1/ST3GAL4/ZMIZ1/GPNMB/KLHL25/LILRB1/LGALS9C/VSIR/ABL2/DOCK8/ERBB2/CERCAM/CD81/CD5/SRC/SMARCC2/SMARCC1/RIPOR2/SLC4A2/THY1/SMARCA4/ZBTB16/BRD4/TNFRSF14/DLG5/ICOSLG/SEMA4D/SMARCB1	52
GO:0046486	glycerolipid metabolic process	50/1685	400/18888	0.125	1.40119	2.53811	0.00936172	0.12147	0.106085	ACP6/PCSK9/PIGN/PIK3C2B/PIK3R5/PIGG/PDGFB/GPAT4/CISH/OSBPL5/PIP5K1A/PITPNM3/PLA2G4E/PLA2G6/DGKZ/DGKH/DGKD/AGPAT4/LIPE/INPPL1/SOCS7/DAGLA/INPP5J/INPP5E/FIG4/MOGAT2/ETNK2/AVIL/DGKI/CPS1/PNPLA7/SLC44A2/PLCG2/PANK2/PLCD1/AGPAT3/C3/SREBF1/SYNJ2/TTC7B/SMG1/PLCH2/PITPNM2/INPP5K/PIGQ/SORL1/INPP4A/MECP2/TNXB/PIGT	50
GO:0031529	ruffle organization	11/1685	56/18888	0.196429	2.20187	2.81891	0.00963398	0.124091	0.108375	EVL/SH3BP1/CORO1B/PIP5K1A/DEF8/AIF1L/INPPL1/ARHGAP24/TPM1/CSPG4/INPP5K	11
GO:0045912	negative regulation of carbohydrate metabolic process	11/1685	56/18888	0.196429	2.20187	2.81891	0.00963398	0.124091	0.108375	CLK2/FLCN/GIT1/NCOR1/HDAC4/MIDN/CBFA2T3/SIRT6/SMPD3/INPP5K/AP2A1	11
GO:1902895	positive regulation of miRNA transcription	11/1685	56/18888	0.196429	2.20187	2.81891	0.00963398	0.124091	0.108375	PDGFB/ATOH8/TERT/NGFR/AR/MRTFA/EGFR/SREBF1/SMARCA4/PAX6/NOTCH3	11
GO:0015844	monoamine transport	15/1685	87/18888	0.172414	1.93267	2.72883	0.00965009	0.124091	0.108375	KCNB1/ABAT/SLC29A4/RAB3B/PRKCB/NOS1/SYT12/SYT17/SYT7/LILRB1/CHRNA4/SYT5/STX1A/KCNA2/MECP2	15
GO:1903037	regulation of leukocyte cell-cell adhesion	48/1685	382/18888	0.125654	1.40852	2.52448	0.00977927	0.125472	0.10958	JAK3/LGALS9/TYK2/LILRB2/LILRB4/LEF1/ZC3H8/PHF10/SMARCD3/ZAP70/HFE/FOXP3/HLX/HLA-DOA/CD6/AMBRA1/LRRC32/ARID2/FUT4/NOD2/AP3D1/FUT9/IL12RB1/ST3GAL4/ZMIZ1/GPNMB/KLHL25/LILRB1/LGALS9C/VSIR/ABL2/DOCK8/ERBB2/CD81/CD5/SRC/SMARCC2/SMARCC1/RIPOR2/SLC4A2/THY1/SMARCA4/ZBTB16/BRD4/TNFRSF14/DLG5/ICOSLG/SMARCB1	48
GO:0030010	establishment of cell polarity	23/1685	154/18888	0.149351	1.67415	2.62892	0.00981197	0.125501	0.109606	ENKD1/SH3BP1/NUMA1/PTK7/WWC1/MAP1B/LLGL1/WNT7A/HTT/SPAG5/MYH9/MARK2/BRSK2/ABL2/DOCK8/DOCK2/RIPOR2/PKD1/CORO7/PAX6/LLGL2/MYO18A/LAMA1	23
GO:0007265	Ras protein signal transduction	19/1685	120/18888	0.158333	1.77484	2.66484	0.00984707	0.125501	0.109606	USP8/RALGDS/RGL3/RASA4B/RASGRF2/RASGRP2/FLCN/MAPKAP1/LZTR1/MFN2/DOK3/IQGAP3/NOTCH1/NF1/SRC/RALGPS1/RASA4/KSR1/EPHB2	19
GO:0009185	ribonucleoside diphosphate metabolic process	19/1685	120/18888	0.158333	1.77484	2.66484	0.00984707	0.125501	0.109606	ENTPD5/JMJD8/GUK1/FLCN/RRM2/PRKAG2/GIT1/LRGUK/NCOR1/ZBTB7A/HDAC4/FOXK2/CBFA2T3/SIRT6/OGDH/PFKM/PKM/MLXIPL/GPI	19
GO:0045165	cell fate commitment	38/1685	289/18888	0.131488	1.47391	2.54087	0.0100542	0.127858	0.111664	GATAD2A/ACVR1/EPAS1/PAX2/PTCH1/PTCH2/CDON/FOXP3/MBD3/TCF3/WNT7A/ARHGEF2/WNT2B/NOTCH1/NKX6-3/ZFPM1/AR/MTA3/MTA2/IL12RB1/HNF1B/APC2/APC/PRKDC/PML/NR2F2/FGFR1/SMAD2/NOTCH4/PAX6/NFIA/BRD4/NOTCH3/KDM6B/STAT6/GATAD2B/CHD3/TNXB	38
GO:2001259	positive regulation of cation channel activity	10/1685	49/18888	0.204082	2.28765	2.82454	0.0101553	0.128858	0.112538	JPH2/CACNB2/GSTM2/HTT/STIM1/LRRC55/CALM3/NOS1AP/AKAP6/HAP1	10
GO:0048524	positive regulation of viral process	12/1685	64/18888	0.1875	2.10178	2.76318	0.0102079	0.12924	0.112871	LGALS9/TRIM11/TYRO3/P4HB/TMPRSS4/TMEM39A/NOTCH1/KPNA6/ADAR/VAPB/ADARB1/DDB1	12
GO:0044843	cell cycle G1/S phase transition	35/1685	262/18888	0.133588	1.49745	2.53759	0.0103914	0.129694	0.113267	KMT2E/ACVR1/TRIM71/JADE1/PHF10/SMARCD3/GPR132/RRM2/CDK6/AMBRA1/TERT/METTL13/IQGAP3/LSM11/ARID2/TAF10/GPNMB/GLI1/MAP3K11/ADAM17/APC/APBB1/DPF2/EGFR/PRKDC/PML/RCC1/SMARCC2/SMARCC1/PLCG2/PKD1/EIF4G1/SMARCA4/HINFP/SMARCB1	35
GO:0050974	detection of mechanical stimulus involved in sensory perception	8/1685	35/18888	0.228571	2.56217	2.89502	0.0104512	0.129694	0.113267	PIEZO2/ASIC3/ITGA2/ADGRV1/STRC/SCN11A/TMC2/PDZD7	8
GO:0099171	presynaptic modulation of chemical synaptic transmission	8/1685	35/18888	0.228571	2.56217	2.89502	0.0104512	0.129694	0.113267	ADCY1/PRKCB/PRKCG/GIT1/NGFR/SYT12/APBA1/HIP1	8
GO:0014044	Schwann cell development	9/1685	42/18888	0.214286	2.40203	2.84678	0.0104759	0.129694	0.113267	MAPK3/DAG1/NF1/ERBB2/PLEC/NTRK2/LAMB2/AKT2/SH3TC2	9
GO:0030866	cortical actin cytoskeleton organization	9/1685	42/18888	0.214286	2.40203	2.84678	0.0104759	0.129694	0.113267	EPB41L1/EPB41/IQGAP3/LLGL1/IKBKB/FMNL3/EPB41L3/PLEC/LLGL2	9
GO:0095500	acetylcholine receptor signaling pathway	9/1685	42/18888	0.214286	2.40203	2.84678	0.0104759	0.129694	0.113267	CHRNA2/CHRNA7/CHRNB1/RGS8/PRKCB/GNA11/LARGE1/CHRNA4/AGRN	9
GO:0001654	eye development	49/1685	393/18888	0.124682	1.39762	2.49298	0.0104851	0.129694	0.113267	LHX1/B9D1/PAX2/CEP290/COL5A1/OPN4/SMARCD3/YY1/CACNA1S/CDON/DCX/MFN2/ALDH1A3/NECTIN1/WNT7A/WNT2B/ZDHHC16/SMG9/NOTCH1/IFT172/FREM2/GDF11/NF2/NF1/LARGE1/CC2D2A/ARHGAP35/ACVRL1/ABI2/EGFR/SP3/SH3PXD2B/NTRK2/THY1/VEGFA/SLC17A7/ACVR2B/SMARCA4/KDM5B/PXDN/PAX6/LAMB2/NFIA/HIPK2/NKD1/CPAMD8/EPHB2/STRA6/LAMA1	49
GO:0006024	glycosaminoglycan biosynthetic process	13/1685	72/18888	0.180556	2.02394	2.7243	0.0105451	0.129694	0.113267	CEMIP/PDGFB/XYLT2/CHST12/DSE/NDST2/ST3GAL4/NDST1/ST3GAL2/ST3GAL3/SMPD3/B3GAT1/AP2A1	13
GO:0099504	synaptic vesicle cycle	28/1685	199/18888	0.140704	1.57722	2.56183	0.0105889	0.129694	0.113267	ITSN1/ATP6AP2/ATP6V0A1/ATP2A2/RAB3B/BIN1/PRKCB/PRKCG/DNM2/GIT1/WNT7A/CTBP1/AP3B2/AP3D1/SYT12/SYT7/BRSK2/DNM1/TBC1D24/SYT5/STX1A/SNAP47/RIMS3/UNC13B/SLC17A7/SYNJ2/UNC13A/GAK	28
GO:0018107	peptidyl-threonine phosphorylation	16/1685	96/18888	0.166667	1.86825	2.66915	0.0105939	0.129694	0.113267	TTBK1/AXIN1/CEMIP/PRKAG2/PRKCD/DYRK4/MARK2/CALM3/DYRK3/CSNK2A1/PRKDC/EIF4G1/DYRK1A/TNKS1BP1/INPP5K/HIPK2	16
GO:0001767	establishment of lymphocyte polarity	5/1685	16/18888	0.3125	3.50297	3.13462	0.0106292	0.129694	0.113267	MYH9/ABL2/DOCK8/DOCK2/RIPOR2	5
GO:0017014	protein nitrosylation	5/1685	16/18888	0.3125	3.50297	3.13462	0.0106292	0.129694	0.113267	NCOA7/NOS1/ACE/NOS1AP/TBC1D24	5
GO:0018119	peptidyl-cysteine S-nitrosylation	5/1685	16/18888	0.3125	3.50297	3.13462	0.0106292	0.129694	0.113267	NCOA7/NOS1/ACE/NOS1AP/TBC1D24	5
GO:0030575	nuclear body organization	5/1685	16/18888	0.3125	3.50297	3.13462	0.0106292	0.129694	0.113267	CELF3/DYRK3/PML/HIPK2/NEAT1	5
GO:1903909	regulation of receptor clustering	5/1685	16/18888	0.3125	3.50297	3.13462	0.0106292	0.129694	0.113267	LRP4/CD81/SSH1/SHISA6/FARP1	5
GO:0045859	regulation of protein kinase activity	57/1685	470/18888	0.121277	1.35945	2.4697	0.0106783	0.129694	0.113267	UNC119/EMP2/LILRB4/TTBK1/AXIN1/CEMIP/PIK3R5/PDGFB/SLC11A1/QARS1/ROBO1/PTPRJ/CARD14/CCNF/CCNK/CEACAM1/PRKAG2/PRKCD/PPM1F/DLG4/MAP3K13/MAP4K2/MAP2K7/TNFSF15/HTT/SMCR8/ZFP91/MARK2/NF1/MAP3K11/MACROH2A1/LRP8/CALM3/ADAR/ADAM17/APC/ERBB2/EPHA1/EGFR/SRC/TAOK2/TTN/NR2F2/ADARB1/THY1/CCNJL/VEGFA/FGFR1/SRCIN1/SLC8A1/KSR1/INPP5K/HGS/HEG1/EPHB2/TSC2/NTRK3	57
GO:0035024	negative regulation of Rho protein signal transduction	6/1685	22/18888	0.272727	3.05714	3.02144	0.0106813	0.129694	0.113267	FLCN/ARHGAP35/ABL2/RIPOR2/HEG1/ITGA3	6
GO:0060445	branching involved in salivary gland morphogenesis	6/1685	22/18888	0.272727	3.05714	3.02144	0.0106813	0.129694	0.113267	DAG1/ESRP2/FGFR1/PLXNA1/LAMA5/LAMA1	6
GO:1900273	positive regulation of long-term synaptic potentiation	6/1685	22/18888	0.272727	3.05714	3.02144	0.0106813	0.129694	0.113267	ADCY1/SHANK3/PDE9A/CHRNA7/EIF2AK4/EPHB2	6
GO:0048708	astrocyte differentiation	15/1685	88/18888	0.170455	1.91071	2.67992	0.0107006	0.129694	0.113267	TTBK1/GFAP/QKI/CDK6/BIN1/MAPK3/NOTCH1/NF1/LARGE1/EGFR/PAX6/LRP1/MAPT/LAMB2/MECP2	15
GO:0048880	sensory system development	50/1685	403/18888	0.124069	1.39076	2.48158	0.0107175	0.129694	0.113267	LHX1/B9D1/PAX2/CEP290/COL5A1/OPN4/SMARCD3/YY1/CACNA1S/CDON/DCX/MFN2/ALDH1A3/NECTIN1/WNT7A/WNT2B/ZDHHC16/SMG9/NOTCH1/IFT172/FREM2/GDF11/NF2/NF1/LARGE1/CC2D2A/ARHGAP35/ACVRL1/ABI2/EGFR/SP3/SH3PXD2B/NTRK2/THY1/VEGFA/SLC17A7/ACVR2B/C3/SMARCA4/KDM5B/PXDN/PAX6/LAMB2/NFIA/HIPK2/NKD1/CPAMD8/EPHB2/STRA6/LAMA1	50
GO:0035088	establishment or maintenance of apical/basal cell polarity	11/1685	57/18888	0.192982	2.16324	2.75263	0.0110008	0.132563	0.115773	SH3BP1/PTK7/ANK1/DLG4/LLGL1/WDR1/MARK2/LRRC7/LLGL2/DLG5/LAMA1	11
GO:0061245	establishment or maintenance of bipolar cell polarity	11/1685	57/18888	0.192982	2.16324	2.75263	0.0110008	0.132563	0.115773	SH3BP1/PTK7/ANK1/DLG4/LLGL1/WDR1/MARK2/LRRC7/LLGL2/DLG5/LAMA1	11
GO:0060840	artery development	18/1685	113/18888	0.159292	1.78558	2.62133	0.0110936	0.133401	0.116506	ROBO1/DCTN5/LUZP1/ARID2/NOTCH1/NGFR/SNX17/ZMIZ1/NF1/NDST1/ACVRL1/SCN11A/VEGFA/ACVR2B/LRP1/MYLK/NOTCH3/STRA6	18
GO:0035725	sodium ion transmembrane transport	26/1685	182/18888	0.142857	1.60136	2.55127	0.0111369	0.133643	0.116717	TRPM2/PCSK9/SLC5A9/SLC9B2/SLC13A5/SLC20A2/SLC24A3/SLC24A1/HCN4/PKD2L1/WNK2/ASIC3/ASIC4/NOS1/FXYD3/SCN11A/SCN5A/SLC6A1/TPCN1/SLC5A10/SLC17A7/SLC8A1/PTPN3/NALCN/SCN2A/NEDD4L	26
GO:0021549	cerebellum development	17/1685	105/18888	0.161905	1.81487	2.62048	0.0114106	0.136642	0.119336	ABAT/LHX1/B4GALT2/HERC1/CBS/WNT7A/SPTBN2/GLI1/LDB1/ATP7A/PTPRS/SCN5A/OGDH/PAX6/NCOR2/HAP1/MECP2	17
GO:0006022	aminoglycan metabolic process	19/1685	122/18888	0.155738	1.74574	2.5862	0.0116814	0.139594	0.121914	ITIH1/B3GNT8/CEMIP/PDGFB/XYLT2/CHST12/DSE/NDST2/ST3GAL4/ITIH6/ITIH4/NDST1/CHIT1/ST3GAL2/STAB2/ST3GAL3/SMPD3/B3GAT1/AP2A1	19
GO:0042130	negative regulation of T cell proliferation	13/1685	73/18888	0.178082	1.99621	2.66895	0.0118115	0.140856	0.123016	LGALS9/LILRB2/LILRB4/FOXP3/LRRC32/GPNMB/LILRB1/LGALS9C/VSIR/ERBB2/SLC4A2/TNFRSF14/DLG5	13
GO:0007219	Notch signaling pathway	26/1685	183/18888	0.142077	1.59261	2.52111	0.0119133	0.141776	0.12382	ROBO1/CDK6/DLK1/LLGL1/NOTCH1/NLE1/NOD2/ZMIZ1/ZBTB7A/IFT172/HNF1B/HIF1AN/MIB2/ADAM17/ACVRL1/SRC/TSPEAR/TSPAN14/TRAF7/NOTCH4/LLGL2/GRIP2/ARRB1/NOTCH3/EPN1/MECP2	26
GO:0002710	negative regulation of T cell mediated immunity	7/1685	29/18888	0.241379	2.70574	2.87695	0.0120206	0.141807	0.123847	LILRB4/KLRD1/CEACAM1/HFE/FOXP3/NOD2/LILRB1	7
GO:0009312	oligosaccharide biosynthetic process	7/1685	29/18888	0.241379	2.70574	2.87695	0.0120206	0.141807	0.123847	FUT4/FUT9/ST3GAL4/ST6GALNAC1/B3GALT5/ST3GAL2/ST3GAL3	7
GO:0006476	protein deacetylation	9/1685	43/18888	0.209302	2.34617	2.76577	0.0122267	0.141807	0.123847	HDAC7/HDAC4/HDAC10/FLNA/SIRT6/DYRK1A/MAPT/YEATS2/HDAC6	9
GO:0045124	regulation of bone resorption	9/1685	43/18888	0.209302	2.34617	2.76577	0.0122267	0.141807	0.123847	GPR137/DEF8/NF1/LTBP3/EGFR/SRC/TF/SLC4A2/PPARGC1B	9
GO:0045663	positive regulation of myoblast differentiation	9/1685	43/18888	0.209302	2.34617	2.76577	0.0122267	0.141807	0.123847	PHF10/SMARCD3/ARID2/HIF1AN/SMARCC2/SMARCC1/RIPOR2/SMARCA4/SMARCB1	9
GO:0046640	regulation of alpha-beta T cell proliferation	9/1685	43/18888	0.209302	2.34617	2.76577	0.0122267	0.141807	0.123847	LGALS9/TYK2/ZAP70/FOXP3/LGALS9C/VSIR/CD81/SLC4A2/TNFRSF14	9
GO:0045589	regulation of regulatory T cell differentiation	8/1685	36/18888	0.222222	2.491	2.80239	0.0124119	0.141807	0.123847	LGALS9/LILRB2/LILRB4/PSG9/FOXP3/AMBRA1/KLHL25/VSIR	8
GO:0046473	phosphatidic acid metabolic process	8/1685	36/18888	0.222222	2.491	2.80239	0.0124119	0.141807	0.123847	ACP6/GPAT4/PLA2G6/DGKZ/DGKH/DGKD/AGPAT4/AGPAT3	8
GO:0002765	immune response-inhibiting signal transduction	4/1685	11/18888	0.363636	4.07618	3.1939	0.0124863	0.141807	0.123847	LILRB2/LILRB4/PSG9/LILRB1	4
GO:0006828	manganese ion transport	4/1685	11/18888	0.363636	4.07618	3.1939	0.0124863	0.141807	0.123847	TRPM2/SLC11A1/ATP13A1/ATP2C1	4
GO:0010172	embryonic body morphogenesis	4/1685	11/18888	0.363636	4.07618	3.1939	0.0124863	0.141807	0.123847	CLASP2/CDON/DAG1/PHLDB1	4
GO:0016185	synaptic vesicle budding from presynaptic endocytic zone membrane	4/1685	11/18888	0.363636	4.07618	3.1939	0.0124863	0.141807	0.123847	DNM2/AP3B2/AP3D1/DNM1	4
GO:0021860	pyramidal neuron development	4/1685	11/18888	0.363636	4.07618	3.1939	0.0124863	0.141807	0.123847	ZMIZ1/ATP7A/PLXNA3/OGDH	4
GO:0031915	positive regulation of synaptic plasticity	4/1685	11/18888	0.363636	4.07618	3.1939	0.0124863	0.141807	0.123847	MAP1B/SSH1/EPHB2/MECP2	4
GO:0045602	negative regulation of endothelial cell differentiation	4/1685	11/18888	0.363636	4.07618	3.1939	0.0124863	0.141807	0.123847	XDH/ACVRL1/VEGFA/NOTCH4	4
GO:0046643	regulation of gamma-delta T cell activation	4/1685	11/18888	0.363636	4.07618	3.1939	0.0124863	0.141807	0.123847	LEF1/TCF7/NOD2/LILRB1	4
GO:0046834	lipid phosphorylation	4/1685	11/18888	0.363636	4.07618	3.1939	0.0124863	0.141807	0.123847	DGKZ/DGKH/DGKD/DGKI	4
GO:0072584	caveolin-mediated endocytosis	4/1685	11/18888	0.363636	4.07618	3.1939	0.0124863	0.141807	0.123847	UNC119/MAPK3/SRC/NEDD4L	4
GO:2000169	regulation of peptidyl-cysteine S-nitrosylation	4/1685	11/18888	0.363636	4.07618	3.1939	0.0124863	0.141807	0.123847	NCOA7/ACE/NOS1AP/TBC1D24	4
GO:2000392	regulation of lamellipodium morphogenesis	4/1685	11/18888	0.363636	4.07618	3.1939	0.0124863	0.141807	0.123847	CORO1B/ARPIN/SRC/RREB1	4
GO:2001223	negative regulation of neuron migration	4/1685	11/18888	0.363636	4.07618	3.1939	0.0124863	0.141807	0.123847	NEXMIF/CX3CL1/SRGAP2/ADGRG1	4
GO:0018210	peptidyl-threonine modification	17/1685	106/18888	0.160377	1.79775	2.57767	0.0124944	0.141807	0.123847	TTBK1/GALNT2/AXIN1/CEMIP/PRKAG2/PRKCD/DYRK4/MARK2/CALM3/DYRK3/CSNK2A1/PRKDC/EIF4G1/DYRK1A/TNKS1BP1/INPP5K/HIPK2	17
GO:0006826	iron ion transport	11/1685	58/18888	0.189655	2.12594	2.68771	0.012511	0.141807	0.123847	TTYH1/SLC48A1/SLC11A1/FLVCR2/HFE/DNM2/NECTIN1/ASIC3/ARHGAP1/ATP7A/TF	11
GO:0048008	platelet-derived growth factor receptor signaling pathway	11/1685	58/18888	0.189655	2.12594	2.68771	0.012511	0.141807	0.123847	PDGFB/PTPRJ/LRIG2/NDRG4/SRC/VEGFA/CSPG4/SMPD3/LRP1/HIP1/HGS	11
GO:0051924	regulation of calcium ion transport	33/1685	247/18888	0.133603	1.49762	2.46374	0.0125327	0.141807	0.123847	LILRB2/JPH2/VMP1/EPB41/CEMIP/FCRL3/PDGFB/CACNB2/BIN1/GSTM2/CD84/HTT/NOS1/STIM1/CX3CL1/LILRB1/CAPN3/CACNB1/CALM3/ACE/AHNAK/NOS1AP/PML/TRPV3/TMC2/THY1/CASR/SLC8A1/AKAP6/INPP5K/GNB5/MYLK/HAP1	33
GO:1903008	organelle disassembly	25/1685	175/18888	0.142857	1.60136	2.50126	0.0126236	0.142554	0.1245	ATG9B/PTRH1/RRP7A/AMBRA1/ANKZF1/MFN2/HTT/NOD2/WIPI2/FUNDC2/MARK2/ATG7/ATG2B/DYRK3/SPATA33/TCF25/VPS13D/USP36/ATG2A/SREBF1/GCN1/HDAC6/ATP13A2/TSC2/KLC1	25
GO:0031400	negative regulation of protein modification process	52/1685	426/18888	0.122066	1.3683	2.40625	0.0126773	0.142881	0.124784	LILRB4/CEP63/QARS1/PTPRJ/CACTIN/CADM1/FLCN/CEACAM1/PRKAG2/PRKCD/PRKCG/PPM1F/MAS1/MGAT5/NCOA7/SMCR8/XDH/INPP5J/IKBKB/HDAC8/GNL3L/MICAL1/NF2/NF1/MACROH2A1/CAPN3/CALM3/ADAR/APC/DNAJC10/EPHA1/PRKDC/TBC1D24/SH3RF2/NR2F2/ADARB1/THY1/EIF4G1/SRCIN1/SLC8A1/MLXIPL/PAX6/LRRK1/MAPT/INPP5K/HDAC6/HEG1/ARRB1/SEMA4D/EPHB2/TSC2/NTRK3	52
GO:0009191	ribonucleoside diphosphate catabolic process	16/1685	98/18888	0.163265	1.83012	2.57852	0.0128227	0.143674	0.125477	ENTPD5/JMJD8/FLCN/PRKAG2/GIT1/NCOR1/ZBTB7A/HDAC4/FOXK2/CBFA2T3/SIRT6/OGDH/PFKM/PKM/MLXIPL/GPI	16
GO:0014909	smooth muscle cell migration	16/1685	98/18888	0.163265	1.83012	2.57852	0.0128227	0.143674	0.125477	PDGFB/SEMA6D/CORO1B/TERT/NDRG4/ITGA2/NF1/ATP7A/ACE/SSH1/SRC/PARVA/TPM1/LRP1/SORL1/PLXNA1	16
GO:0021510	spinal cord development	16/1685	98/18888	0.163265	1.83012	2.57852	0.0128227	0.143674	0.125477	LHX1/PTCH1/PLXDC1/MDGA1/NOTCH1/IFT172/GDF11/NF1/LRP8/PTPRS/PKD1/ADARB1/CHRD/PAX6/PHGDH/MECP2	16
GO:0006096	glycolytic process	15/1685	90/18888	0.166667	1.86825	2.58398	0.0130697	0.146157	0.127646	JMJD8/FLCN/PRKAG2/GIT1/NCOR1/ZBTB7A/HDAC4/FOXK2/CBFA2T3/SIRT6/OGDH/PFKM/PKM/MLXIPL/GPI	15
GO:0051937	catecholamine transport	13/1685	74/18888	0.175676	1.96924	2.61447	0.0131924	0.146184	0.12767	KCNB1/ABAT/SLC29A4/RAB3B/PRKCB/SYT12/SYT17/SYT7/CHRNA4/SYT5/STX1A/KCNA2/MECP2	13
GO:0022037	metencephalon development	18/1685	115/18888	0.156522	1.75453	2.54002	0.0131942	0.146184	0.12767	ABAT/LHX1/KCNE1/B4GALT2/HERC1/CBS/WNT7A/SPTBN2/GLI1/LDB1/ATP7A/PTPRS/SCN5A/OGDH/PAX6/NCOR2/HAP1/MECP2	18
GO:0048259	regulation of receptor-mediated endocytosis	18/1685	115/18888	0.156522	1.75453	2.54002	0.0131942	0.146184	0.12767	UNC119/PCSK9/NUMB/HFE/DLG4/DGKD/LRPAP1/NECAB2/ATXN2/PLCG2/USH1G/TF/VEGFA/C3/TNK2/HIP1/ARRB1/AP2A1	18
GO:0003177	pulmonary valve development	6/1685	23/18888	0.26087	2.92422	2.88981	0.013383	0.146184	0.12767	ROBO1/NOTCH1/TNFRSF1A/SMAD2/NFATC1/STRA6	6
GO:0032252	secretory granule localization	6/1685	23/18888	0.26087	2.92422	2.88981	0.013383	0.146184	0.12767	TRIM46/BAIAP3/UNC13B/UNC13A/MECP2/KIF1A	6
GO:0046580	negative regulation of Ras protein signal transduction	6/1685	23/18888	0.26087	2.92422	2.88981	0.013383	0.146184	0.12767	RASA4B/MAPKAP1/LZTR1/MFN2/RASA4/EPHB2	6
GO:1903579	negative regulation of ATP metabolic process	6/1685	23/18888	0.26087	2.92422	2.88981	0.013383	0.146184	0.12767	FLCN/GIT1/NCOR1/HDAC4/CBFA2T3/SIRT6	6
GO:0009743	response to carbohydrate	32/1685	239/18888	0.133891	1.50085	2.43871	0.013383	0.146184	0.12767	KCNB1/PAX2/COL1A1/SLC9B2/C2CD2L/PTPRN/CDK16/PLA2G6/PRKCB/MAP1B/HNF1B/HNF4A/ITGA2/GLUL/EXTL3/BAIAP3/BRSK2/ACE/SIDT2/SLC6A1/UNC13B/CASR/ACVR2B/SREBF1/SMAD2/SMARCA4/SOD2/MLXIPL/PAX6/MAPK13/COL6A3/SMARCB1	32
GO:0001974	blood vessel remodeling	10/1685	51/18888	0.196078	2.19794	2.68098	0.0134282	0.146184	0.12767	EPAS1/CBS/FLT4/CEACAM1/NPR3/FLNA/ATP7A/ACVRL1/ACE/ACVR2B	10
GO:0006110	regulation of glycolytic process	10/1685	51/18888	0.196078	2.19794	2.68098	0.0134282	0.146184	0.12767	JMJD8/FLCN/PRKAG2/GIT1/NCOR1/ZBTB7A/HDAC4/CBFA2T3/SIRT6/MLXIPL	10
GO:0030811	regulation of nucleotide catabolic process	10/1685	51/18888	0.196078	2.19794	2.68098	0.0134282	0.146184	0.12767	JMJD8/FLCN/PRKAG2/GIT1/NCOR1/ZBTB7A/HDAC4/CBFA2T3/SIRT6/MLXIPL	10
GO:0030865	cortical cytoskeleton organization	10/1685	51/18888	0.196078	2.19794	2.68098	0.0134282	0.146184	0.12767	EPB41L1/EPB41/IQGAP3/LLGL1/WDR1/IKBKB/FMNL3/EPB41L3/PLEC/LLGL2	10
GO:0033121	regulation of purine nucleotide catabolic process	10/1685	51/18888	0.196078	2.19794	2.68098	0.0134282	0.146184	0.12767	JMJD8/FLCN/PRKAG2/GIT1/NCOR1/ZBTB7A/HDAC4/CBFA2T3/SIRT6/MLXIPL	10
GO:0046850	regulation of bone remodeling	10/1685	51/18888	0.196078	2.19794	2.68098	0.0134282	0.146184	0.12767	GPR137/DEF8/SYT7/NF1/LTBP3/EGFR/SRC/TF/SLC4A2/PPARGC1B	10
GO:0032231	regulation of actin filament bundle assembly	17/1685	107/18888	0.158879	1.78095	2.53533	0.0136574	0.148399	0.129604	EVL/TSC1/SHANK3/CLASP2/PXN/PPM1F/RHOC/SORBS3/CX3CL1/FLNA/NF2/ARHGEF18/ARHGEF10L/EPHA1/TPM1/SYNPO/INPP5K	17
GO:0006520	amino acid metabolic process	38/1685	295/18888	0.128814	1.44394	2.40511	0.0137479	0.1491	0.130216	VARS1/KARS1/GATB/ABAT/AZIN2/PFAS/ATCAY/P4HB/QARS1/CARS2/CARS1/CARNS1/CBS/PLOD3/ASL/GSTZ1/CSAD/NOS1/DBT/HNF4A/GLUL/GGT1/MAT1A/ASPG/ATP7A/ACCS/AARS2/DGLUCY/CRYM/CPS1/SHMT2/RIMKLA/SLC25A44/VARS2/PHGDH/YARS1/MTHFR/MECP2	38
GO:0002286	T cell activation involved in immune response	19/1685	124/18888	0.153226	1.71758	2.509	0.0137772	0.149137	0.130248	ITGAL/JAK3/LGALS9/TSC1/LEF1/SLC11A1/CEACAM1/FOXP3/HLX/ZFPM1/IL12RB1/LILRB1/ATP7A/CD81/EIF2AK4/KMT2A/SEMA4A/BRD4/STAT6	19
GO:0002091	negative regulation of receptor internalization	5/1685	17/18888	0.294118	3.29691	2.96518	0.0139714	0.149549	0.130608	PCSK9/DLG4/LRPAP1/NECAB2/ATXN2	5
GO:0010470	regulation of gastrulation	5/1685	17/18888	0.294118	3.29691	2.96518	0.0139714	0.149549	0.130608	LHX1/CLASP2/DAG1/HNF4A/PHLDB1	5
GO:0031054	pre-miRNA processing	5/1685	17/18888	0.294118	3.29691	2.96518	0.0139714	0.149549	0.130608	AGO2/ADAR/AGO1/TUT4/AGO3	5
GO:0098974	postsynaptic actin cytoskeleton organization	5/1685	17/18888	0.294118	3.29691	2.96518	0.0139714	0.149549	0.130608	CPNE6/NOS1AP/FARP1/SRCIN1/DBNL	5
GO:1901550	regulation of endothelial cell development	5/1685	17/18888	0.294118	3.29691	2.96518	0.0139714	0.149549	0.130608	VCL/IKBKB/ADD1/TNFRSF1A/VEGFA	5
GO:1903140	regulation of establishment of endothelial barrier	5/1685	17/18888	0.294118	3.29691	2.96518	0.0139714	0.149549	0.130608	VCL/IKBKB/ADD1/TNFRSF1A/VEGFA	5
GO:0050432	catecholamine secretion	11/1685	59/18888	0.186441	2.08991	2.6241	0.0141737	0.150173	0.131153	KCNB1/ABAT/PRKCB/SYT12/SYT17/SYT7/CHRNA4/SYT5/STX1A/KCNA2/MECP2	11
GO:0030835	negative regulation of actin filament depolymerization	9/1685	44/18888	0.204545	2.29285	2.687	0.0141865	0.150173	0.131153	PLEKHH2/LMOD1/SPTBN5/SPTBN4/SPTBN2/AVIL/CAPZB/ADD1/SPTBN1	9
GO:0035329	hippo signaling	9/1685	44/18888	0.204545	2.29285	2.687	0.0141865	0.150173	0.131153	SHANK2/WWC1/FAT4/WTIP/FRMD1/NF2/SRC/CORO7/DLG5	9
GO:0043039	tRNA aminoacylation	9/1685	44/18888	0.204545	2.29285	2.687	0.0141865	0.150173	0.131153	VARS1/KARS1/GATB/QARS1/CARS2/CARS1/AARS2/VARS2/YARS1	9
GO:0097178	ruffle assembly	9/1685	44/18888	0.204545	2.29285	2.687	0.0141865	0.150173	0.131153	EVL/SH3BP1/PIP5K1A/DEF8/AIF1L/INPPL1/ARHGAP24/CSPG4/INPP5K	9
GO:1905145	cellular response to acetylcholine	9/1685	44/18888	0.204545	2.29285	2.687	0.0141865	0.150173	0.131153	CHRNA2/CHRNA7/CHRNB1/RGS8/PRKCB/GNA11/LARGE1/CHRNA4/AGRN	9
GO:0007156	homophilic cell adhesion via plasma membrane adhesion molecules	24/1685	168/18888	0.142857	1.60136	2.45027	0.0143155	0.151261	0.132103	L1CAM/PCDHGA5/CLSTN2/PTK7/ROBO1/CADM1/PLXNB2/CDHR2/CEACAM1/CD84/NECTIN1/FAT4/IGSF21/CELSR1/CDH8/CNTN2/CLSTN3/ROBO4/PKD1/CELSR2/ROBO3/CELSR3/CDH23/HMCN2	24
GO:0014910	regulation of smooth muscle cell migration	15/1685	91/18888	0.164835	1.84772	2.53693	0.0143977	0.151572	0.132375	PDGFB/SEMA6D/CORO1B/TERT/NDRG4/ITGA2/NF1/ATP7A/ACE/SSH1/SRC/TPM1/LRP1/SORL1/PLXNA1	15
GO:0097581	lamellipodium organization	15/1685	91/18888	0.164835	1.84772	2.53693	0.0143977	0.151572	0.132375	VCL/PARVB/SH2B1/CORO1B/ARHGEF4/SPATA13/ARPIN/MYO9B/AVIL/ATP7A/CAPZB/ABI2/SRGAP2/SRC/RREB1	15
GO:0001933	negative regulation of protein phosphorylation	38/1685	296/18888	0.128378	1.43906	2.38277	0.0144594	0.151752	0.132532	LILRB4/QARS1/PTPRJ/CACTIN/CADM1/CEACAM1/PRKAG2/PRKCD/PPM1F/MAS1/SMCR8/XDH/INPP5J/MICAL1/NF2/NF1/MACROH2A1/CALM3/ADAR/APC/DNAJC10/EPHA1/PRKDC/NR2F2/ADARB1/THY1/EIF4G1/SRCIN1/SLC8A1/MLXIPL/PAX6/LRRK1/INPP5K/HEG1/SEMA4D/EPHB2/TSC2/NTRK3	38
GO:0045216	cell-cell junction organization	29/1685	213/18888	0.13615	1.52618	2.41696	0.0144727	0.151752	0.132532	VCL/NUMB/HDAC7/FLCN/MICALL2/NECTIN1/RHOC/WDR1/IKBKB/FLNA/GJB1/NF2/ADD1/ACVRL1/ACE/APC/EPB41L3/CDH8/CCM2/SRC/TBCD/PLEC/NPHS1/NUMBL/VEGFA/HEG1/DLG5/EPHB2/LIMS2	29
GO:0060441	epithelial tube branching involved in lung morphogenesis	7/1685	30/18888	0.233333	2.61555	2.77148	0.0145004	0.151752	0.132532	TNC/WNT2B/DAG1/ESRP2/CELSR1/DLG5/LAMA1	7
GO:0055001	muscle cell development	28/1685	204/18888	0.137255	1.53856	2.42043	0.0145205	0.151752	0.132532	LDB3/CHRNB1/ATP2A2/YY1/FLNC/CACNA1S/BIN1/ADPRHL1/LMOD1/CSRP1/NEB/NOTCH1/WDR1/MYO18B/MYH11/LARGE1/CAPN3/ALPK3/CFLAR/PLEC/TPM1/TTN/VEGFA/SLC8A1/AKAP6/NFATC4/OBSL1/OBSCN	28
GO:0032414	positive regulation of ion transmembrane transporter activity	14/1685	83/18888	0.168675	1.89076	2.54532	0.0146202	0.152335	0.133042	JPH2/VMP1/SHANK3/CACNB2/GSTM2/WNK2/HTT/STIM1/LRRC55/CALM3/NOS1AP/AKAP6/HAP1/EPHB2	14
GO:0014059	regulation of dopamine secretion	8/1685	37/18888	0.216216	2.42367	2.71284	0.0146293	0.152335	0.133042	ABAT/PRKCB/SYT12/SYT17/SYT7/CHRNA4/SYT5/KCNA2	8
GO:0046632	alpha-beta T cell differentiation	19/1685	125/18888	0.152	1.70384	2.47092	0.0149307	0.155193	0.135537	JAK3/LGALS9/LILRB4/LEF1/ZAP70/FOXP3/HLX/ARMC5/ZFPM1/AP3D1/IL12RB1/KLHL25/ATP7A/SLC4A2/ZBTB16/KMT2A/SEMA4A/BRD4/STAT6	19
GO:0050863	regulation of T cell activation	47/1685	382/18888	0.123037	1.37918	2.34314	0.0150098	0.155733	0.136009	JAK3/LGALS9/TYK2/LILRB2/LILRB4/LEF1/ZC3H8/PHF10/SMARCD3/PSG9/ZAP70/HFE/FOXP3/HLX/HLA-DOA/CD6/AMBRA1/TCF7/LRRC32/ARID2/NOD2/AP3D1/IL12RB1/ZMIZ1/GPNMB/KLHL25/LILRB1/LGALS9C/VSIR/ABL2/DOCK8/ERBB2/CD81/CD5/SRC/SMARCC2/SMARCC1/RIPOR2/SLC4A2/THY1/SMARCA4/ZBTB16/BRD4/TNFRSF14/DLG5/ICOSLG/SMARCB1	47
GO:0048469	cell maturation	28/1685	205/18888	0.136585	1.53105	2.3926	0.015432	0.159825	0.139583	KCNB1/KCNE1/EPAS1/GPAT4/SLFN14/CLN5/RND1/MAEA/MAP3K13/TMEM79/AKR1B1/FARP2/SPTBN4/CX3CL1/SRRM4/ZBTB7A/GDF11/EPHA8/CNTN2/REC8/TUT4/TFCP2L1/VEGFA/FGFR1/C3/AGRN/HDAC6/MECP2	28
GO:0043269	regulation of monoatomic ion transport	56/1685	470/18888	0.119149	1.3356	2.30584	0.0157331	0.162461	0.141885	LILRB2/KCNE1/JPH2/VMP1/EPB41/PCSK9/SHANK3/CEMIP/FCRL3/PDGFB/SLC30A6/CACNB2/BIN1/HFE/GSTM2/CD84/MLLT6/WNK2/SPTBN4/HTT/NOS1/STIM1/CX3CL1/FXYD3/KCNJ6/FLNA/GRIN2C/LILRB1/LRRC55/ATP7A/CAPN3/CACNB1/CALM3/ACE/AHNAK/NOS1AP/PML/SCN5A/TRPV3/TMC2/TF/PER1/THY1/CASR/TCAF2/SLC8A1/AKAP6/PTPN3/INPP5K/GNB5/MYLK/KCNAB2/HAP1/EPHB2/NEDD4L/NKAIN3	56
GO:0055074	calcium ion homeostasis	41/1685	326/18888	0.125767	1.40978	2.33577	0.0157637	0.162461	0.141885	TRPV6/TRPV5/TRPM2/JPH2/CEMIP/CHRNA7/CNGB1/ATP13A1/ATP2A2/SLC24A3/SLC24A1/ATP2C1/PACS2/CACNA1S/CACNB2/PRKCB/GSTM2/HTT/NOS1/STIM1/CX3CL1/FLNA/HCRTR1/ATP7B/ATP2A3/CAPN3/CALM3/PML/PLCG2/TSPOAP1/VAPB/PLCD1/THY1/FGFR1/CASR/SLC8A1/AKAP6/PLCH2/ATP13A2/HAP1/CDH23	41
GO:0032411	positive regulation of transporter activity	15/1685	92/18888	0.163043	1.82764	2.49046	0.0158278	0.162461	0.141885	JPH2/VMP1/SHANK3/CACNB2/PRKCD/GSTM2/WNK2/HTT/STIM1/LRRC55/CALM3/NOS1AP/AKAP6/HAP1/EPHB2	15
GO:0045995	regulation of embryonic development	15/1685	92/18888	0.163043	1.82764	2.49046	0.0158278	0.162461	0.141885	LHX1/BAG6/CLASP2/YY1/WNT2B/NFRKB/NOTCH1/NLRP5/DAG1/HNF4A/EHMT1/YEATS2/PHLDB1/LAMA5/LAMA1	15
GO:0046032	ADP catabolic process	15/1685	92/18888	0.163043	1.82764	2.49046	0.0158278	0.162461	0.141885	JMJD8/FLCN/PRKAG2/GIT1/NCOR1/ZBTB7A/HDAC4/FOXK2/CBFA2T3/SIRT6/OGDH/PFKM/PKM/MLXIPL/GPI	15
GO:0051289	protein homotetramerization	11/1685	60/18888	0.183333	2.05507	2.56174	0.0159977	0.16333	0.142643	EVL/TRPV5/TRPM2/PKD2L1/ALDH1A3/CRTC3/MAT1A/DNM1/SHMT2/SOD2/OSBPL2	11
GO:0061462	protein localization to lysosome	11/1685	60/18888	0.183333	2.05507	2.56174	0.0159977	0.16333	0.142643	LAMTOR4/CACNG5/GGA3/SORT1/AP3D1/VPS53/CD81/HGS/ATP13A2/SORL1/SZT2	11
GO:0099518	vesicle cytoskeletal trafficking	11/1685	60/18888	0.183333	2.05507	2.56174	0.0159977	0.16333	0.142643	KIF3B/TRIM46/CDR2L/HTT/AP3B2/AP3D1/FYCO1/MYO19/HAP1/MECP2/KIF1A	11
GO:1902476	chloride transmembrane transport	17/1685	109/18888	0.155963	1.74827	2.45197	0.0162364	0.165473	0.144515	TTYH1/GABRA2/ANO7/GABRQ/FXYD3/GABRD/ANO8/CLIC5/CLCN6/SLC1A4/SLC6A1/SLC4A2/CASR/SLC12A5/SLC12A9/SLC17A7/SLC12A4	17
GO:0034284	response to monosaccharide	29/1685	215/18888	0.134884	1.51198	2.36289	0.016291	0.165736	0.144745	KCNB1/PAX2/COL1A1/SLC9B2/C2CD2L/PTPRN/CDK16/PLA2G6/PRKCB/HNF1B/HNF4A/ITGA2/GLUL/EXTL3/BAIAP3/BRSK2/ACE/SIDT2/UNC13B/CASR/ACVR2B/SREBF1/SMAD2/SMARCA4/SOD2/MLXIPL/PAX6/COL6A3/SMARCB1	29
GO:0001825	blastocyst formation	9/1685	45/18888	0.2	2.2419	2.61034	0.0163687	0.165938	0.144922	PTPN18/RRP7A/RPL7L1/TET1/MFN2/NLE1/HNF1B/SP3/SUPT6H	9
GO:0043038	amino acid activation	9/1685	45/18888	0.2	2.2419	2.61034	0.0163687	0.165938	0.144922	VARS1/KARS1/GATB/QARS1/CARS2/CARS1/AARS2/VARS2/YARS1	9
GO:1903902	positive regulation of viral life cycle	6/1685	24/18888	0.25	2.80237	2.76511	0.0165278	0.167257	0.146073	LGALS9/TRIM11/TYRO3/P4HB/TMPRSS4/KPNA6	6
GO:0010927	cellular component assembly involved in morphogenesis	20/1685	135/18888	0.148148	1.66067	2.41098	0.0166061	0.16746	0.146251	LDB3/CLASP2/FLNC/ADPRHL1/LMOD1/CSRP1/NEB/DAG1/WDR1/FIG4/MYH11/CAPN3/EPB41L3/CFLAR/PLEC/TPM1/TTN/OBSL1/PHLDB1/OBSCN	20
GO:0045814	negative regulation of gene expression, epigenetic	20/1685	135/18888	0.148148	1.66067	2.41098	0.0166061	0.16746	0.146251	RLIM/MBD3/TET1/CTCF/XIST/HDAC4/L3MBTL1/MACROH2A1/ATF7IP/EHMT1/SIRT6/DYRK1A/DOT1L/SMYD5/KMT2A/HDAC5/HDAC6/DNMT3A/MECP2/KMT2D	20
GO:0042303	molting cycle	18/1685	118/18888	0.152542	1.70992	2.42103	0.0169179	0.170007	0.148475	LDB2/NUMA1/PTCH2/TERT/TMEM79/LRP4/FARP2/NOTCH1/NGFR/MYSM1/NF1/LDB1/ATP7A/EGFR/TSPEAR/TRPV3/PER1/LAMA5	18
GO:0042633	hair cycle	18/1685	118/18888	0.152542	1.70992	2.42103	0.0169179	0.170007	0.148475	LDB2/NUMA1/PTCH2/TERT/TMEM79/LRP4/FARP2/NOTCH1/NGFR/MYSM1/NF1/LDB1/ATP7A/EGFR/TSPEAR/TRPV3/PER1/LAMA5	18
GO:0070316	regulation of G0 to G1 transition	8/1685	38/18888	0.210526	2.35989	2.62616	0.0171208	0.170132	0.148584	PHF10/SMARCD3/ARID2/DPF2/SMARCC2/SMARCC1/SMARCA4/SMARCB1	8
GO:0007612	learning	22/1685	153/18888	0.143791	1.61182	2.37807	0.0172077	0.170132	0.148584	TSC1/B4GALT2/SHANK3/SHANK2/CLSTN2/RIC8A/DLG4/GIT1/NDRG4/HTT/NF1/MAP1A/CIC/SLC6A1/NTRK2/EIF2AK4/SLC12A5/KMT2A/B3GAT1/EPHB2/STRA6/MECP2	22
GO:1902105	regulation of leukocyte differentiation	41/1685	328/18888	0.125	1.40119	2.2939	0.0173058	0.170132	0.148584	JAK3/LGALS9/LILRB2/LILRB4/LEF1/ZC3H8/PHF10/FCRL3/SMARCD3/SLC9B2/GPR137/QKI/PSG9/ZAP70/CDK6/CEACAM1/FOXP3/HLX/HLA-DOA/AMBRA1/TCF7/ARID2/ZFPM1/AP3D1/IL12RB1/ZMIZ1/ZBTB46/KLHL25/NF1/LILRB1/VSIR/ERBB2/PRKDC/SMARCC2/SMARCC1/SLC4A2/SMARCA4/ZBTB16/PPARGC1B/BRD4/SMARCB1	41
GO:0021602	cranial nerve morphogenesis	7/1685	31/18888	0.225806	2.53118	2.67023	0.0173244	0.170132	0.148584	PAX2/HOXB3/PLXNA3/ADARB1/KCNA2/EPHB2/PLXNA1	7
GO:0010749	regulation of nitric oxide mediated signal transduction	4/1685	12/18888	0.333333	3.7365	2.96763	0.0174266	0.170132	0.148584	CBS/EGFR/NOS1AP/VEGFA	4
GO:0014051	gamma-aminobutyric acid secretion	4/1685	12/18888	0.333333	3.7365	2.96763	0.0174266	0.170132	0.148584	ABAT/APBA1/NF1/SLC6A1	4
GO:0014854	response to inactivity	4/1685	12/18888	0.333333	3.7365	2.96763	0.0174266	0.170132	0.148584	SGCA/DAG1/HDAC4/SCN5A	4
GO:0021670	lateral ventricle development	4/1685	12/18888	0.333333	3.7365	2.96763	0.0174266	0.170132	0.148584	NUMB/CDK6/NUMBL/PAX5	4
GO:0042364	water-soluble vitamin biosynthetic process	4/1685	12/18888	0.333333	3.7365	2.96763	0.0174266	0.170132	0.148584	PDXK/THTPA/AKR1B1/PNPO	4
GO:0045161	neuronal ion channel clustering	4/1685	12/18888	0.333333	3.7365	2.96763	0.0174266	0.170132	0.148584	KCNB1/SPTBN4/CNTN2/AGRN	4
GO:0070142	synaptic vesicle budding	4/1685	12/18888	0.333333	3.7365	2.96763	0.0174266	0.170132	0.148584	DNM2/AP3B2/AP3D1/DNM1	4
GO:0072017	distal tubule development	4/1685	12/18888	0.333333	3.7365	2.96763	0.0174266	0.170132	0.148584	KLHL3/PAX2/NOTCH1/PKD1	4
GO:0090160	Golgi to lysosome transport	4/1685	12/18888	0.333333	3.7365	2.96763	0.0174266	0.170132	0.148584	EHD3/SORT1/ANKFY1/GAK	4
GO:1902337	regulation of apoptotic process involved in morphogenesis	4/1685	12/18888	0.333333	3.7365	2.96763	0.0174266	0.170132	0.148584	PAX2/NOTCH1/HNF1B/TNFRSF1A	4
GO:2000562	negative regulation of CD4-positive, alpha-beta T cell proliferation	4/1685	12/18888	0.333333	3.7365	2.96763	0.0174266	0.170132	0.148584	LGALS9/FOXP3/LGALS9C/VSIR	4
GO:0048260	positive regulation of receptor-mediated endocytosis	10/1685	53/18888	0.188679	2.115	2.54395	0.0174335	0.170132	0.148584	PCSK9/HFE/DGKD/PLCG2/TF/VEGFA/C3/HIP1/ARRB1/AP2A1	10
GO:0050433	regulation of catecholamine secretion	10/1685	53/18888	0.188679	2.115	2.54395	0.0174335	0.170132	0.148584	KCNB1/ABAT/PRKCB/SYT12/SYT17/SYT7/CHRNA4/SYT5/STX1A/KCNA2	10
GO:0009132	nucleoside diphosphate metabolic process	19/1685	127/18888	0.149606	1.67701	2.39579	0.0174639	0.17014	0.148591	ENTPD5/JMJD8/GUK1/FLCN/RRM2/PRKAG2/GIT1/LRGUK/NCOR1/ZBTB7A/HDAC4/FOXK2/CBFA2T3/SIRT6/OGDH/PFKM/PKM/MLXIPL/GPI	19
GO:0009135	purine nucleoside diphosphate metabolic process	17/1685	110/18888	0.154545	1.73238	2.41093	0.0176598	0.171178	0.149498	JMJD8/GUK1/FLCN/PRKAG2/GIT1/LRGUK/NCOR1/ZBTB7A/HDAC4/FOXK2/CBFA2T3/SIRT6/OGDH/PFKM/PKM/MLXIPL/GPI	17
GO:0009179	purine ribonucleoside diphosphate metabolic process	17/1685	110/18888	0.154545	1.73238	2.41093	0.0176598	0.171178	0.149498	JMJD8/GUK1/FLCN/PRKAG2/GIT1/LRGUK/NCOR1/ZBTB7A/HDAC4/FOXK2/CBFA2T3/SIRT6/OGDH/PFKM/PKM/MLXIPL/GPI	17
GO:0051100	negative regulation of binding	17/1685	110/18888	0.154545	1.73238	2.41093	0.0176598	0.171178	0.149498	LEF1/TTBK1/PCSK9/PDGFB/ATP2A2/PRKCD/HFE/LRPAP1/CSNK1E/ZFPM1/SYMPK/XIRP1/GNL3L/MDFI/ATP2A3/PTPRF/ADAM15	17
GO:0043217	myelin maintenance	5/1685	18/18888	0.277778	3.11375	2.80791	0.017953	0.173435	0.151469	EPB41L3/PLEC/MYRF/AKT2/SH3TC2	5
GO:0072673	lamellipodium morphogenesis	5/1685	18/18888	0.277778	3.11375	2.80791	0.017953	0.173435	0.151469	CORO1B/ARPIN/MYO9B/SRC/RREB1	5
GO:0000423	mitophagy	11/1685	61/18888	0.180328	2.02138	2.50059	0.0179918	0.173518	0.151542	AMBRA1/MFN2/HTT/NOD2/ATG7/SPATA33/VPS13D/USP36/SREBF1/HDAC6/TSC2	11
GO:0031644	regulation of nervous system process	18/1685	119/18888	0.151261	1.69555	2.38212	0.0183253	0.176439	0.154092	ABAT/SHANK3/CHRNA2/CHRNA7/DLG4/TMEM108/WNT7A/DAG1/ITGA2/FIG4/GRIN2C/BEGAIN/SSH1/TBC1D24/STX1A/UNC13B/ZFHX2/MYRF	18
GO:0009134	nucleoside diphosphate catabolic process	16/1685	102/18888	0.156863	1.75835	2.40344	0.0183663	0.176538	0.154179	ENTPD5/JMJD8/FLCN/PRKAG2/GIT1/NCOR1/ZBTB7A/HDAC4/FOXK2/CBFA2T3/SIRT6/OGDH/PFKM/PKM/MLXIPL/GPI	16
GO:0030308	negative regulation of cell growth	26/1685	190/18888	0.136842	1.53393	2.31496	0.0186478	0.178348	0.15576	TRIM46/JADE1/SEMA7A/SEMA6D/SEMA6C/YY1/PTPRJ/CDHR2/TCHP/HNF4A/ACVRL1/PTPRS/PRDM11/PLXNA3/PML/SEMA3B/SEMA5B/SLIT3/ADAM15/SMARCA4/MEG3/RGMA/SEMA4A/HDAC6/SEMA4D/MECP2	26
GO:1902107	positive regulation of leukocyte differentiation	26/1685	190/18888	0.136842	1.53393	2.31496	0.0186478	0.178348	0.15576	LGALS9/LILRB2/LILRB4/LEF1/PHF10/SMARCD3/SLC9B2/ZAP70/FOXP3/HLX/AMBRA1/ARID2/AP3D1/IL12RB1/ZMIZ1/ZBTB46/KLHL25/VSIR/PRKDC/SMARCC2/SMARCC1/SMARCA4/ZBTB16/PPARGC1B/BRD4/SMARCB1	26
GO:1903708	positive regulation of hemopoiesis	26/1685	190/18888	0.136842	1.53393	2.31496	0.0186478	0.178348	0.15576	LGALS9/LILRB2/LILRB4/LEF1/PHF10/SMARCD3/SLC9B2/ZAP70/FOXP3/HLX/AMBRA1/ARID2/AP3D1/IL12RB1/ZMIZ1/ZBTB46/KLHL25/VSIR/PRKDC/SMARCC2/SMARCC1/SMARCA4/ZBTB16/PPARGC1B/BRD4/SMARCB1	26
GO:0048568	embryonic organ development	54/1685	455/18888	0.118681	1.33036	2.2324	0.0187083	0.17863	0.156006	VASH1/LHX1/LEF1/ACVR1/EPAS1/PAX2/CEP290/PDGFB/HOXC4/PTCH1/PTK7/PKDCC/HLX/MBD3/MAPK3/MEGF8/ALDH1A3/ARID2/NDRG4/NOTCH1/ZFPM1/TAF10/IFT172/HOXB3/HNF1B/GLI1/MDFI/NDST1/CC2D2A/EGFR/COL27A1/SP3/STRC/SATB2/RNF112/NR2F2/USH1G/PDZD7/PKD1/VEGFA/FGFR1/COL18A1/SMAD2/PCSK5/MICAL2/PAX6/KMT2A/HIPK2/MYO15A/EPN1/EPHB2/STRA6/CDH23/PAX5	54
GO:0002701	negative regulation of production of molecular mediator of immune response	9/1685	46/18888	0.195652	2.19316	2.53568	0.0187866	0.178784	0.156141	JAK3/LILRB4/FCRL3/CD22/HFE/FOXP3/NLRX1/NOD2/LILRB1	9
GO:1905144	response to acetylcholine	9/1685	46/18888	0.195652	2.19316	2.53568	0.0187866	0.178784	0.156141	CHRNA2/CHRNA7/CHRNB1/RGS8/PRKCB/GNA11/LARGE1/CHRNA4/AGRN	9
GO:0062197	cellular response to chemical stress	39/1685	311/18888	0.125402	1.40569	2.25771	0.0189601	0.180137	0.157322	TRPM2/SERPINB6/PAX2/ATP2A2/PXN/RCSD1/PRKCD/MAPKAP1/MAPK3/ANKZF1/ZNF580/AGAP3/ALDH3B1/AKR1B1/ARHGEF2/NCOA7/ATG7/ATP7A/CAPN3/ERMP1/EGFR/SRC/TBC1D24/PLEC/TPM1/ABCC1/SMPD3/SOD2/PPARGC1B/MAPT/HM13/HDAC6/ATP13A2/MYLK/MAPK13/KDM6B/STAT6/SCN2A/STK25	39
GO:0019364	pyridine nucleotide catabolic process	15/1685	94/18888	0.159574	1.78875	2.39923	0.0190131	0.180342	0.157501	JMJD8/FLCN/PRKAG2/GIT1/NCOR1/ZBTB7A/HDAC4/FOXK2/CBFA2T3/SIRT6/OGDH/PFKM/PKM/MLXIPL/GPI	15
GO:0030203	glycosaminoglycan metabolic process	17/1685	111/18888	0.153153	1.71677	2.37032	0.0191776	0.181603	0.158602	ITIH1/CEMIP/PDGFB/XYLT2/CHST12/DSE/NDST2/ST3GAL4/ITIH6/ITIH4/NDST1/ST3GAL2/STAB2/ST3GAL3/SMPD3/B3GAT1/AP2A1	17
GO:0006874	intracellular calcium ion homeostasis	38/1685	302/18888	0.125828	1.41047	2.25044	0.0193799	0.183217	0.160012	TRPM2/JPH2/CEMIP/CHRNA7/CNGB1/ATP13A1/ATP2A2/SLC24A3/SLC24A1/ATP2C1/PACS2/CACNA1S/CACNB2/PRKCB/GSTM2/HTT/NOS1/STIM1/CX3CL1/FLNA/HCRTR1/ATP7B/ATP2A3/CAPN3/CALM3/PML/PLCG2/TSPOAP1/VAPB/PLCD1/THY1/CASR/SLC8A1/AKAP6/PLCH2/ATP13A2/HAP1/CDH23	38
GO:0098656	monoatomic anion transmembrane transport	21/1685	146/18888	0.143836	1.61232	2.3245	0.0195427	0.184085	0.160771	TTYH1/GABRA2/ANO7/GABRQ/FXYD3/GABRD/ANO8/CLIC5/CLCN6/SLC1A4/SLC6A1/SLC4A2/ABCC1/ABCC10/ABCC3/CASR/TCAF2/SLC12A5/SLC12A9/SLC17A7/SLC12A4	21
GO:0048864	stem cell development	14/1685	86/18888	0.162791	1.8248	2.39925	0.0195679	0.184085	0.160771	ACVR1/PDCD6/SEMA7A/SEMA6D/SEMA6C/MAPK3/WNT7A/SEMA3B/SEMA5B/PAX6/MSI2/SEMA4A/SEMA4D/LAMA5	14
GO:0051851	modulation by host of symbiont process	14/1685	86/18888	0.162791	1.8248	2.39925	0.0195679	0.184085	0.160771	LEF1/PC/CCNK/NOD2/ST6GALNAC1/ZDHHC8/CARD9/SAP30BP/EIF2AK4/FASN/SMARCA4/INPP5K/IGF2R/SMARCB1	14
GO:0046638	positive regulation of alpha-beta T cell differentiation	10/1685	54/18888	0.185185	2.07583	2.47771	0.0197377	0.185077	0.161636	LGALS9/LILRB4/ZAP70/FOXP3/HLX/AP3D1/IL12RB1/KLHL25/ZBTB16/BRD4	10
GO:0050805	negative regulation of synaptic transmission	10/1685	54/18888	0.185185	2.07583	2.47771	0.0197377	0.185077	0.161636	KCNB1/LILRB2/SHANK3/SHANK2/SLC24A1/SORCS2/SLC6A1/MAPT/IQSEC2/GRIK3	10
GO:0006109	regulation of carbohydrate metabolic process	25/1685	182/18888	0.137363	1.53977	2.28997	0.0198857	0.18572	0.162198	JMJD8/PDGFB/CLK2/C1QTNF1/FLCN/RUBCNL/PRKAG2/MAS1/IRS1/GIT1/NCOR1/ZBTB7A/HDAC4/FOXK2/MIDN/CBFA2T3/SRC/SIRT6/SMPD3/MLXIPL/MLYCD/INPP5K/AKT2/DDB1/AP2A1	25
GO:0033673	negative regulation of kinase activity	25/1685	182/18888	0.137363	1.53977	2.28997	0.0198857	0.18572	0.162198	LILRB4/QARS1/PTPRJ/CEACAM1/PRKAG2/PRKCD/PPM1F/SMCR8/MYCNOS/MIDN/NF1/MACROH2A1/ADAR/APC/EPHA1/NR2F2/ADARB1/THY1/SRCIN1/SLC8A1/MAPT/INPP5K/HEG1/EPHB2/TSC2	25
GO:0038179	neurotrophin signaling pathway	8/1685	39/18888	0.205128	2.29938	2.54217	0.0199032	0.18572	0.162198	GFRA1/TMEM108/SORT1/SRC/NTRK2/CYFIP2/HAP1/NTRK3	8
GO:0035418	protein localization to synapse	13/1685	78/18888	0.166667	1.86825	2.40479	0.0199872	0.186201	0.162619	LGI1/DLG4/WNT7A/DAG1/GRIN2C/MAP1A/LRRC7/ERBB2/CLSTN3/NPHS1/MAPT/GRIP2/IQSEC2	13
GO:0007097	nuclear migration	6/1685	25/18888	0.24	2.69028	2.64669	0.0201467	0.186347	0.162746	HOOK3/CLMN/TMEM201/PAX6/DYNC1H1/SYNE3	6
GO:0043254	regulation of protein-containing complex assembly	50/1685	418/18888	0.119617	1.34085	2.20544	0.0201616	0.186347	0.162746	EVL/TRIM11/TTBK1/GFAP/FCHSD1/NUMA1/CALY/BIN1/PRKCD/MAVS/MAP1B/THRA/AMBRA1/GIT1/LMOD1/FARP2/RHOC/SPTBN5/SPTBN4/SPTBN2/FKBP4/HAUS5/GNL3L/AVIL/ATF7IP/CAPZB/ADD1/CDC42EP4/SSH1/SRC/TBCD/STX1A/PLCG2/NPHS1/TGFBRAP1/UNC13B/EIF4G1/VEGFA/DYRK1A/CYFIP2/SPTBN1/ZNF827/MAPT/HDAC6/PDE4DIP/PIEZO1/SORL1/GAK/MECP2/PLEKHG2	50
GO:0000768	syncytium formation by plasma membrane fusion	11/1685	62/18888	0.177419	1.98878	2.4406	0.0201649	0.186347	0.162746	CACNA1S/CDON/NEO1/NOS1/MYH9/DOCK2/EHD1/CFLAR/CD81/RIPOR2/NPHS1	11
GO:0097120	receptor localization to synapse	11/1685	62/18888	0.177419	1.98878	2.4406	0.0201649	0.186347	0.162746	KIF3B/LGI1/CACNG5/DLG4/ZDHHC3/DAG1/LRRC7/ERBB2/SHISA6/GRIP2/IQSEC2	11
GO:0140253	cell-cell fusion	11/1685	62/18888	0.177419	1.98878	2.4406	0.0201649	0.186347	0.162746	CACNA1S/CDON/NEO1/NOS1/MYH9/DOCK2/EHD1/CFLAR/CD81/RIPOR2/NPHS1	11
GO:0045739	positive regulation of DNA repair	19/1685	129/18888	0.147287	1.65101	2.32198	0.020319	0.18747	0.163726	PHF10/SMARCD3/YY1/PRKCG/MGMT/ARID2/NFRKB/HDAC10/DPF2/EGFR/PRKDC/SIRT6/SMARCC2/SMARCC1/EP400/SMARCA4/TRRAP/FAM168A/SMARCB1	19
GO:0016032	viral process	51/1685	428/18888	0.119159	1.33571	2.19862	0.0203875	0.187767	0.163986	FAM111A/EIF3G/LGALS9/TRIM11/TYRO3/LEF1/USF2/PC/ATG16L2/OAS3/P4HB/SLC20A2/RAB43/CCNK/MAVS/MGAT5/TMPRSS4/ISG20/TMEM39A/NECTIN1/CTBP1/NOTCH1/DAG1/ST3GAL4/ZDHHC8/ITGA2/MON1B/KPNA6/LRSAM1/ADAR/ANPEP/EGFR/CD81/ST3GAL2/RCC1/TPCN1/VAPB/ADARB1/EIF2AK4/CTSB/ST6GAL1/ST3GAL3/SMARCA4/PCSK5/INPP5K/NFIA/TNFRSF14/DDB1/IGF2R/CIITA/SMARCB1	51
GO:0050878	regulation of body fluid levels	45/1685	370/18888	0.121622	1.36332	2.20886	0.0204417	0.187767	0.163986	VCL/EMP2/EMILIN1/TRPV5/TYRO3/USF2/PDGFB/GPAT4/C1QTNF1/CEACAM1/PRKCD/DGKZ/DGKH/MLLT6/DGKD/MFSD2B/GGCX/AKR1B1/CSRP1/NPR3/ST3GAL4/MYH9/XDH/HNF4A/ITGA2/FUNDC2/FLNA/GNAS/ATP7B/ATP7A/DGKI/EGFR/SRC/PLCG2/VEGFA/CELSR2/INPP5K/P2RY2/SCUBE1/HEG1/PABPC4/NCOR2/EPHB2/GPI/ADCY6	45
GO:0006654	phosphatidic acid biosynthetic process	7/1685	32/18888	0.21875	2.45208	2.57288	0.0205146	0.187767	0.163986	ACP6/GPAT4/DGKZ/DGKH/DGKD/AGPAT4/AGPAT3	7
GO:0034505	tooth mineralization	7/1685	32/18888	0.21875	2.45208	2.57288	0.0205146	0.187767	0.163986	ENAM/COL1A1/NECTIN1/STIM1/TSPEAR/SLC4A2/FGFR1	7
GO:0045879	negative regulation of smoothened signaling pathway	7/1685	32/18888	0.21875	2.45208	2.57288	0.0205146	0.187767	0.163986	PTCH1/PTCH2/MEGF8/IFT172/MGRN1/GLIS2/GPR161	7
GO:0016482	cytosolic transport	20/1685	138/18888	0.144928	1.62456	2.3046	0.0206891	0.188628	0.164738	EHD3/TRIM46/SGSM2/SLC66A2/CLN5/RCSD1/SORT1/SYT7/ARFRP1/VPS53/BAIAP3/ANKFY1/CLTCL1/TBC1D14/CORO7/RGP1/GAK/AP2A1/MECP2/KIF1A	20
GO:0030048	actin filament-based movement	20/1685	138/18888	0.144928	1.62456	2.3046	0.0206891	0.188628	0.164738	EMP2/KCNE1/EPB41L5/ATP2A2/QKI/HCN4/CACNB2/BIN1/MYO1D/MYH9/FLNA/MYO9B/MYO19/NOS1AP/SCN11A/SCN5A/PARVA/TPM1/SCN2A/NEDD4L	20
GO:0048193	Golgi vesicle transport	37/1685	294/18888	0.12585	1.41072	2.22132	0.0207677	0.188628	0.164738	EHD3/ERGIC3/ERGIC1/PDCD6/SGSM2/BBS1/SCAP/SEC16A/SEC24C/OSBPL5/P4HB/ATP2C1/PKDCC/ANK1/TAPBP/TRAPPC9/GGA3/DNM2/LLGL1/LMAN1L/HTT/SORT1/AP3D1/AP1G2/ARFGAP2/ARFRP1/ANKFY1/TBC1D14/VAPB/SPTBN1/CORO7/SEC31B/MACF1/MYO18A/SORL1/GAK/AP2A1	37
GO:0009137	purine nucleoside diphosphate catabolic process	15/1685	95/18888	0.157895	1.76992	2.35445	0.0207779	0.188628	0.164738	JMJD8/FLCN/PRKAG2/GIT1/NCOR1/ZBTB7A/HDAC4/FOXK2/CBFA2T3/SIRT6/OGDH/PFKM/PKM/MLXIPL/GPI	15
GO:0009181	purine ribonucleoside diphosphate catabolic process	15/1685	95/18888	0.157895	1.76992	2.35445	0.0207779	0.188628	0.164738	JMJD8/FLCN/PRKAG2/GIT1/NCOR1/ZBTB7A/HDAC4/FOXK2/CBFA2T3/SIRT6/OGDH/PFKM/PKM/MLXIPL/GPI	15
GO:0001666	response to hypoxia	39/1685	313/18888	0.124601	1.39671	2.21493	0.0208055	0.188628	0.164738	ABAT/EPAS1/SCAP/PDLIM1/CHRNA7/P4HB/CBS/PLEKHN1/TERT/NOTCH1/NOS1/ARNT2/WTIP/HIF3A/ITGA2/NF1/ATP7A/CBFA2T3/ADAM17/ACVRL1/ACE/CFLAR/CHRNA4/CIAO3/SRC/PML/PGF/ADAM15/VEGFA/CASR/SOD2/KCNK3/HIPK2/MTHFR/CREBBP/SCN2A/DNMT3A/HSPG2/MECP2	39
GO:0035264	multicellular organism growth	21/1685	147/18888	0.142857	1.60136	2.29073	0.0209484	0.189624	0.165608	WDR11/GPAT4/PTCH1/PKDCC/TNS2/CTC1/SPTBN4/SPTBN2/AR/APBA1/TAF10/LARGE1/ETNK2/CCM2/PLEC/ADARB1/SLC12A5/SMPD3/MBD5/HEG1/FTO	21
GO:0007030	Golgi organization	22/1685	156/18888	0.141026	1.58083	2.2798	0.0211117	0.190743	0.166585	EHD3/VMP1/ATP8B4/SEC16A/ATP8B2/ATL3/CLASP2/RAB43/MAPK3/SPTBN5/GORASP1/HTT/CUL7/GOLGA8R/ATP8B3/TANGO2/CORO7/OBSL1/MYO18A/PDE4DIP/GAK/STK25	22
GO:0042330	taxis	55/1685	468/18888	0.117521	1.31736	2.17572	0.0211384	0.190743	0.166585	L1CAM/LGALS9/LGR6/TRPM2/LEF1/PDGFB/SEMA7A/SEMA6D/SEMA6C/OPN4/CORO1B/PIP5K1A/CCL22/ROBO1/PTPRJ/PLA2G6/PRKCD/PPM1F/MAPK3/MEGF8/ZNF580/LRTM2/NOTCH1/NOD2/CX3CL1/DAPK2/IL17RA/ITGA2/FLRT2/GPNMB/LSP1/ARHGEF16/ADGRE2/ADAM17/DOCK2/CSF3R/PLXNA3/SEMA3B/SEMA5B/SLIT3/RIPOR2/PLEC/PARVA/PGF/ABCC1/VEGFA/FGFR1/CASR/ST6GAL1/SEMA4A/ROBO3/HDAC6/SEMA4D/TSC2/NTRK3	55
GO:0050920	regulation of chemotaxis	30/1685	229/18888	0.131004	1.46849	2.23232	0.0213495	0.192346	0.167985	LGALS9/PDGFB/SEMA7A/SEMA6D/SEMA6C/CORO1B/ROBO1/PPM1F/MAPK3/MEGF8/ZNF580/NOTCH1/NOD2/DAPK2/ITGA2/ADAM17/PLXNA3/SEMA3B/SEMA5B/RIPOR2/PGF/VEGFA/FGFR1/CASR/ST6GAL1/SEMA4A/ROBO3/HDAC6/SEMA4D/NTRK3	30
GO:0006509	membrane protein ectodomain proteolysis	9/1685	47/18888	0.191489	2.1465	2.46292	0.0214533	0.192677	0.168274	ADAM19/BACE2/LRIG2/DAG1/MYH9/ADAM17/TSPAN17/PTPN3/RGMA	9
GO:1905314	semi-lunar valve development	9/1685	47/18888	0.191489	2.1465	2.46292	0.0214533	0.192677	0.168274	EMILIN1/ROBO1/NOTCH1/SLIT3/TNFRSF1A/TIE1/SMAD2/NFATC1/STRA6	9
GO:0002027	regulation of heart rate	16/1685	104/18888	0.153846	1.72454	2.3188	0.0217486	0.195025	0.170325	KCNE1/EPAS1/ATP2A2/HCN4/CACNB2/BIN1/SPTBN4/CALM3/ACE/ADM2/NOS1AP/SRC/SCN5A/TPM1/SREBF1/SLC8A1	16
GO:0098661	inorganic anion transmembrane transport	19/1685	130/18888	0.146154	1.63831	2.28555	0.021875	0.195853	0.171048	TTYH1/SLC20A2/GABRA2/ANO7/GABRQ/FXYD3/GABRD/ANO8/CLIC5/CLCN6/SLC1A4/SLC6A1/SLC4A2/SLC37A2/CASR/SLC12A5/SLC12A9/SLC17A7/SLC12A4	19
GO:0016239	positive regulation of macroautophagy	13/1685	79/18888	0.164557	1.8446	2.3543	0.0220353	0.196981	0.172033	MAPK3/AMBRA1/HTT/SMCR8/NOD2/FYCO1/LRSAM1/CSNK2A1/SUPT5H/VPS13D/ATG2A/TSC2/TOM1	13
GO:0060425	lung morphogenesis	10/1685	55/18888	0.181818	2.03809	2.41288	0.0222568	0.198652	0.173492	PLOD3/MAPK3/TNC/WNT2B/DAG1/ESRP2/CELSR1/HIPK2/DLG5/LAMA1	10
GO:0009895	negative regulation of catabolic process	43/1685	353/18888	0.121813	1.36546	2.16927	0.0224822	0.198775	0.1736	KLHL22/TSC1/USP8/SF3B3/AZIN2/BAG6/SLC11A1/QKI/HERC1/FLCN/RUBCN/PRKCG/HFE/GIT1/TMEM39A/LRIG2/NCOR1/SMCR8/CRTC3/IGF2BP2/IGF2BP1/HDAC4/FOXK2/FLNA/GRIN2C/MAP1A/CBFA2T3/EGFR/CSNK2A1/TBC1D14/PML/SIRT6/SNRNP70/SMARCC1/USP36/TMEM132A/EIF4G1/PTPN3/RGP1/HIPK2/ATP13A2/SORL1/TSC2	43
GO:0035249	synaptic transmission, glutamatergic	17/1685	113/18888	0.150442	1.68638	2.29032	0.0225111	0.198775	0.1736	SHANK3/CACNG5/GRM4/DGKZ/GRIN2C/NF1/DGKI/EGFR/CDH8/CLSTN3/SLC1A4/UNC13B/SLC17A7/HDAC6/UNC13A/IQSEC2/GRIK3	17
GO:0021885	forebrain cell migration	11/1685	63/18888	0.174603	1.95721	2.38172	0.0225256	0.198775	0.1736	TYRO3/LAMB1/ROBO1/MDGA1/ZMIZ1/LRP8/EGFR/SRGAP2/OGDH/ADGRG1/EFHC1	11
GO:0061951	establishment of protein localization to plasma membrane	11/1685	63/18888	0.174603	1.95721	2.38172	0.0225256	0.198775	0.1736	BBS1/ATP2C1/PKDCC/GGA3/GORASP1/ARFRP1/LRRC7/SPTBN1/GRIP2/MACF1/SORL1	11
GO:0042593	glucose homeostasis	33/1685	258/18888	0.127907	1.43377	2.19556	0.0225349	0.198775	0.1736	KCNB1/ADIPOR2/PAX2/BACE2/COL1A1/ASPSCR1/SLC9B2/C2CD2L/PTPRN/PTCH1/CDK16/PLA2G6/IRS1/NGFR/HNF4A/FOXK2/FGFR4/BAIAP3/BRSK2/ACE/SIRT6/SIDT2/PFKM/UNC13B/CASR/SMAD2/SMARCA4/MLXIPL/PAX6/MBD5/INPP5K/GPI/SMARCB1	33
GO:0030832	regulation of actin filament length	22/1685	157/18888	0.140127	1.57076	2.2475	0.0225552	0.198775	0.1736	EVL/FCHSD1/SH3BP1/PLEKHH2/BIN1/PRKCD/LMOD1/NEB/SPTBN5/SPTBN4/SPTBN2/WDR1/AVIL/CAPZB/ARHGAP35/ADD1/CDC42EP4/SSH1/NPHS1/CYFIP2/SPTBN1/PLEKHG2	22
GO:0003184	pulmonary valve morphogenesis	5/1685	19/18888	0.263158	2.94987	2.66126	0.0226164	0.198775	0.1736	ROBO1/NOTCH1/SMAD2/NFATC1/STRA6	5
GO:0021692	cerebellar Purkinje cell layer morphogenesis	5/1685	19/18888	0.263158	2.94987	2.66126	0.0226164	0.198775	0.1736	LHX1/HERC1/SPTBN2/LDB1/ATP7A	5
GO:0035269	protein O-linked mannosylation	5/1685	19/18888	0.263158	2.94987	2.66126	0.0226164	0.198775	0.1736	POMT2/POMT1/LARGE1/POMGNT1/RXYLT1	5
GO:1902514	regulation of calcium ion transmembrane transport via high voltage-gated calcium channel	5/1685	19/18888	0.263158	2.94987	2.66126	0.0226164	0.198775	0.1736	CACNB2/BIN1/NOS1/CACNB1/NOS1AP	5
GO:0040013	negative regulation of locomotion	51/1685	431/18888	0.118329	1.32641	2.14539	0.0229004	0.200964	0.175511	VCL/VASH1/EPPK1/EMILIN1/EVL/SEMA7A/SEMA6D/SEMA6C/CORO1B/CLASP2/ROBO1/PTPRJ/FLCN/TET1/ARID2/NEXMIF/NDRG4/NOTCH1/ARPIN/NGFR/STK24/CX3CL1/DAG1/NF2/NF1/ACVRL1/EPHA1/SRGAP2/STARD13/PLXNA3/SEMA3B/SEMA5B/RIPOR2/TPM1/NR2F2/TIE1/ADARB1/THY1/ADGRG1/ADAM15/CHRD/ST6GAL1/LRP1/SEMA4A/HDAC5/HDAC6/NISCH/DLG5/SEMA4D/MECP2/SRGAP3	51
GO:0045023	G0 to G1 transition	8/1685	40/18888	0.2	2.2419	2.46072	0.0229925	0.201158	0.175681	PHF10/SMARCD3/ARID2/DPF2/SMARCC2/SMARCC1/SMARCA4/SMARCB1	8
GO:0051693	actin filament capping	8/1685	40/18888	0.2	2.2419	2.46072	0.0229925	0.201158	0.175681	LMOD1/SPTBN5/SPTBN4/SPTBN2/AVIL/CAPZB/ADD1/SPTBN1	8
GO:0031667	response to nutrient levels	57/1685	490/18888	0.116327	1.30396	2.13359	0.0230332	0.201208	0.175724	KCNB1/TSC1/USF2/ABCG8/PCSK9/SHANK2/PAX2/BCAS3/SCAP/PIK3C2B/COL1A1/CBS/FLCN/ASL/PRKAG2/PRKCB/PRKCG/HFE/MBD3/MAPKAP1/MAPK3/MAP1B/AMBRA1/TNC/WNT2B/NOD2/STK24/WIPI2/ITGA2/FOXK2/GLUL/ATG7/ACE/DEPDC5/EGFR/CPS1/CNTN2/SRC/SLC38A3/RIPOR1/PLEC/OGG1/EIF4G1/EIF2AK4/CASR/SREBF1/SOD2/MLXIPL/MLYCD/YARS1/GCN1/MTHFR/CREBBP/SORL1/TSC2/DNMT3A/SZT2	57
GO:0051258	protein polymerization	36/1685	287/18888	0.125436	1.40607	2.16946	0.0233407	0.201843	0.176279	GAS7/EVL/TTBK1/FCHSD1/NUMA1/CLASP2/BIN1/PRKCD/MAP1B/AMBRA1/MICALL2/DNM2/GIT1/LMOD1/SPTBN5/SPTBN4/SPTBN2/FKBP4/HAUS5/AVIL/CAPZB/ADD1/CDC42EP4/SSH1/TBCD/NPHS1/TUBGCP4/DYRK1A/CYFIP2/SPTBN1/CORO7/INF2/MAPT/PDE4DIP/MECP2/PLEKHG2	36
GO:0010642	negative regulation of platelet-derived growth factor receptor signaling pathway	4/1685	13/18888	0.307692	3.44908	2.76446	0.0234269	0.201843	0.176279	PTPRJ/NDRG4/LRP1/HGS	4
GO:0014874	response to stimulus involved in regulation of muscle adaptation	4/1685	13/18888	0.307692	3.44908	2.76446	0.0234269	0.201843	0.176279	SGCA/DAG1/HDAC4/SCN5A	4
GO:0021702	cerebellar Purkinje cell differentiation	4/1685	13/18888	0.307692	3.44908	2.76446	0.0234269	0.201843	0.176279	LHX1/HERC1/LDB1/ATP7A	4
GO:1901526	positive regulation of mitophagy	4/1685	13/18888	0.307692	3.44908	2.76446	0.0234269	0.201843	0.176279	AMBRA1/HTT/NOD2/VPS13D	4
GO:1904350	regulation of protein catabolic process in the vacuole	4/1685	13/18888	0.307692	3.44908	2.76446	0.0234269	0.201843	0.176279	USP8/CD81/LRP1/ATP13A2	4
GO:1904748	regulation of apoptotic process involved in development	4/1685	13/18888	0.307692	3.44908	2.76446	0.0234269	0.201843	0.176279	PAX2/NOTCH1/HNF1B/TNFRSF1A	4
GO:2001198	regulation of dendritic cell differentiation	4/1685	13/18888	0.307692	3.44908	2.76446	0.0234269	0.201843	0.176279	LGALS9/LILRB2/ZBTB46/LILRB1	4
GO:0009749	response to glucose	27/1685	203/18888	0.133005	1.49092	2.20085	0.0234329	0.201843	0.176279	KCNB1/PAX2/COL1A1/SLC9B2/C2CD2L/PTPRN/CDK16/PLA2G6/PRKCB/HNF1B/HNF4A/GLUL/EXTL3/BAIAP3/BRSK2/ACE/SIDT2/UNC13B/CASR/ACVR2B/SREBF1/SMAD2/SMARCA4/MLXIPL/PAX6/COL6A3/SMARCB1	27
GO:0070482	response to oxygen levels	43/1685	354/18888	0.121469	1.36161	2.14947	0.023457	0.201843	0.176279	TXNRD2/ABAT/TSC1/EPAS1/SCAP/PDLIM1/CHRNA7/COL1A1/P4HB/CBS/PLEKHN1/TERT/NOTCH1/NOS1/ARNT2/WTIP/HIF3A/ITGA2/NF1/ATG7/ATP7A/CBFA2T3/ADAM17/ACVRL1/ACE/CFLAR/CHRNA4/CIAO3/SRC/PML/PGF/ADAM15/VEGFA/CASR/SOD2/KCNK3/HIPK2/MTHFR/CREBBP/SCN2A/DNMT3A/HSPG2/MECP2	43
GO:0033500	carbohydrate homeostasis	33/1685	259/18888	0.127413	1.42824	2.17179	0.0236904	0.203547	0.177767	KCNB1/ADIPOR2/PAX2/BACE2/COL1A1/ASPSCR1/SLC9B2/C2CD2L/PTPRN/PTCH1/CDK16/PLA2G6/IRS1/NGFR/HNF4A/FOXK2/FGFR4/BAIAP3/BRSK2/ACE/SIRT6/SIDT2/PFKM/UNC13B/CASR/SMAD2/SMARCA4/MLXIPL/PAX6/MBD5/INPP5K/GPI/SMARCB1	33
GO:0007498	mesoderm development	20/1685	140/18888	0.142857	1.60136	2.2351	0.0238142	0.204194	0.178332	LHX1/LEF1/ACVR1/EPB41L5/AXIN1/PAX2/ARMC5/IKZF1/TAF10/ITGA2/GDF11/NF2/TIE1/VEGFA/FGFR1/ACVR2B/SMAD2/KDM6B/ITGA3/GPI	20
GO:0009166	nucleotide catabolic process	23/1685	167/18888	0.137725	1.54382	2.20918	0.0240697	0.204194	0.178332	ENTPD5/JMJD8/PDE10A/PDE9A/NTHL1/FLCN/PRKAG2/GIT1/NCOR1/XDH/ZBTB7A/HDAC4/FOXK2/CBFA2T3/SIRT6/OGDH/OGG1/PFKM/PKM/MLXIPL/MLYCD/NEIL1/GPI	23
GO:0050858	negative regulation of antigen receptor-mediated signaling pathway	7/1685	33/18888	0.212121	2.37777	2.47914	0.0240915	0.204194	0.178332	LILRB4/FCRL3/PTPRJ/CEACAM1/CD22/DGKZ/THY1	7
GO:0051647	nucleus localization	7/1685	33/18888	0.212121	2.37777	2.47914	0.0240915	0.204194	0.178332	HOOK3/CLMN/BIN1/TMEM201/PAX6/DYNC1H1/SYNE3	7
GO:1901524	regulation of mitophagy	7/1685	33/18888	0.212121	2.37777	2.47914	0.0240915	0.204194	0.178332	AMBRA1/HTT/NOD2/VPS13D/USP36/SREBF1/TSC2	7
GO:0032272	negative regulation of protein polymerization	13/1685	80/18888	0.1625	1.82154	2.30454	0.0242355	0.204194	0.178332	PRKCD/LMOD1/SPTBN5/SPTBN4/SPTBN2/FKBP4/AVIL/CAPZB/ADD1/SSH1/TBCD/DYRK1A/SPTBN1	13
GO:0006929	substrate-dependent cell migration	6/1685	26/18888	0.230769	2.58681	2.53394	0.0242676	0.204194	0.178332	EPB41L5/ITGA11/ROBO1/ITGA2/EPHA8/CSPG4	6
GO:0022038	corpus callosum development	6/1685	26/18888	0.230769	2.58681	2.53394	0.0242676	0.204194	0.178332	HERC1/RTN4RL1/PTPRS/KCNA2/EPHB2/SZT2	6
GO:0060065	uterus development	6/1685	26/18888	0.230769	2.58681	2.53394	0.0242676	0.204194	0.178332	LHX1/WNT7A/ASH1L/SRC/KDM5B/STRA6	6
GO:1900543	negative regulation of purine nucleotide metabolic process	6/1685	26/18888	0.230769	2.58681	2.53394	0.0242676	0.204194	0.178332	FLCN/GIT1/NCOR1/HDAC4/CBFA2T3/SIRT6	6
GO:0042177	negative regulation of protein catabolic process	17/1685	114/18888	0.149123	1.67159	2.25091	0.0243344	0.204194	0.178332	USP8/SF3B3/AZIN2/BAG6/PRKCG/HFE/LRIG2/FLNA/GRIN2C/MAP1A/EGFR/SNRNP70/SMARCC1/TMEM132A/PTPN3/RGP1/ATP13A2	17
GO:0048762	mesenchymal cell differentiation	34/1685	269/18888	0.126394	1.41681	2.15486	0.0243791	0.204194	0.178332	EMP2/LEF1/ACVR1/EPB41L5/PDCD6/PAX2/SEMA7A/SEMA6D/SEMA6C/COL1A1/CLASP2/QKI/MCRIP1/MAPK3/AMER1/NOTCH1/DAG1/CUL7/FLNA/BCL9L/SEMA3B/SEMA5B/ADAM15/FGFR1/SMAD2/AKNA/NOTCH4/PAX6/SEMA4A/DLG5/SEMA4D/PHLDB1/LAMA5/TNXB	34
GO:0050708	regulation of protein secretion	34/1685	269/18888	0.126394	1.41681	2.15486	0.0243791	0.204194	0.178332	KCNB1/ABAT/SLC9B2/C2CD2L/RHBDF1/HADH/CDK16/PLA2G6/PRKCB/IRS1/LLGL1/NEO1/SYT7/HNF4A/GNA11/MIDN/BAIAP3/CAPN10/BRSK2/APBB1/EGFR/STX1A/SIRT6/SIDT2/TTN/TMEM132A/PFKM/UNC13B/CASR/SREBF1/LLGL2/RHBDF2/MYO18A/ATP13A2	34
GO:0016601	Rac protein signal transduction	9/1685	48/18888	0.1875	2.10178	2.39196	0.0243811	0.204194	0.178332	SH3BP1/LRP4/FARP2/NF1/ABI2/ARHGAP24/FARP1/DBNL/NISCH	9
GO:0021795	cerebral cortex cell migration	9/1685	48/18888	0.1875	2.10178	2.39196	0.0243811	0.204194	0.178332	LAMB1/ROBO1/MDGA1/ZMIZ1/LRP8/EGFR/SRGAP2/ADGRG1/EFHC1	9
GO:0044331	cell-cell adhesion mediated by cadherin	9/1685	48/18888	0.1875	2.10178	2.39196	0.0243811	0.204194	0.178332	ADAM19/CDHR2/PPM1F/NEXMIF/NOTCH1/CTNND1/CDH8/VEGFA/NOTCH4	9
GO:0046578	regulation of Ras protein signal transduction	9/1685	48/18888	0.1875	2.10178	2.39196	0.0243811	0.204194	0.178332	RASA4B/FLCN/MAPKAP1/LZTR1/MFN2/NOTCH1/SRC/RASA4/EPHB2	9
GO:0006650	glycerophospholipid metabolic process	38/1685	307/18888	0.123779	1.38749	2.1423	0.0244309	0.204194	0.178332	ACP6/PIGN/PIK3C2B/PIK3R5/PIGG/PDGFB/GPAT4/CISH/OSBPL5/PIP5K1A/PITPNM3/PLA2G4E/PLA2G6/DGKZ/DGKH/DGKD/AGPAT4/INPPL1/SOCS7/INPP5J/INPP5E/FIG4/ETNK2/PNPLA7/SLC44A2/PLCG2/PLCD1/AGPAT3/SYNJ2/TTC7B/SMG1/PLCH2/PITPNM2/INPP5K/PIGQ/INPP4A/MECP2/PIGT	38
GO:0061448	connective tissue development	36/1685	288/18888	0.125	1.40119	2.14717	0.0244638	0.204194	0.178332	UMODL1/ZNF219/BBS1/PDGFB/COL5A1/COL1A1/HOXC4/CBS/PKDCC/MAPK3/AMER1/THRA/WNT7A/WNT2B/NOTCH1/ZNF516/HOXB3/MEF2D/LARGE1/LTBP3/ATP7A/ADAMTS7/ACVRL1/CFLAR/COL27A1/SATB2/SH3PXD2B/PKD1/SLC39A13/FGFR1/CASR/SMPD3/ZBTB16/NFIA/SORL1/FTO	36
GO:0034764	positive regulation of transmembrane transport	28/1685	213/18888	0.131455	1.47355	2.17522	0.0244763	0.204194	0.178332	KCNE1/JPH2/VMP1/AZIN2/SHANK3/CEMIP/CACNB2/GSTM2/TERT/IRS1/WNK2/HTT/NOS1/STIM1/CX3CL1/FLNA/LRRC55/CAPN3/CAPN10/CALM3/CLTCL1/NOS1AP/THY1/C3/AKAP6/AKT2/HAP1/EPHB2	28
GO:0021675	nerve development	15/1685	97/18888	0.154639	1.73343	2.26646	0.0246756	0.205261	0.179264	B4GALNT1/PAX2/CNGB1/PRKCG/LRIG2/NGFR/DAG1/HOXB3/LARGE1/PLXNA3/ADARB1/KCNA2/SCN2A/EPHB2/PLXNA1	15
GO:0072526	pyridine-containing compound catabolic process	15/1685	97/18888	0.154639	1.73343	2.26646	0.0246756	0.205261	0.179264	JMJD8/FLCN/PRKAG2/GIT1/NCOR1/ZBTB7A/HDAC4/FOXK2/CBFA2T3/SIRT6/OGDH/PFKM/PKM/MLXIPL/GPI	15
GO:0015872	dopamine transport	10/1685	56/18888	0.178571	2.0017	2.34942	0.0250008	0.207265	0.181014	ABAT/SLC29A4/RAB3B/PRKCB/SYT12/SYT17/SYT7/CHRNA4/SYT5/KCNA2	10
GO:0098732	macromolecule deacylation	10/1685	56/18888	0.178571	2.0017	2.34942	0.0250008	0.207265	0.181014	HDAC7/CPT1C/HDAC4/HDAC10/FLNA/SIRT6/DYRK1A/MAPT/YEATS2/HDAC6	10
GO:0098742	cell-cell adhesion via plasma-membrane adhesion molecules	35/1685	279/18888	0.125448	1.40621	2.13929	0.0250246	0.207265	0.181014	ITGAL/L1CAM/ACVR1/PCDHGA5/CLSTN2/ATP2C1/PTK7/ROBO1/RIC8A/CADM1/PLXNB2/CDHR2/CEACAM1/CD84/CD6/AMIGO3/MDGA1/NECTIN1/FAT4/IGSF21/CX3CL1/CELSR1/CDH8/CNTN2/CLSTN3/PTPRF/PTPRS/ROBO4/PKD1/CELSR2/ROBO3/ITGA3/CELSR3/CDH23/HMCN2	35
GO:0051260	protein homooligomerization	26/1685	195/18888	0.133333	1.4946	2.17275	0.025072	0.207358	0.181096	KCNB1/EVL/TRPV5/EHD3/TRPM2/ATL3/PKD2L1/GSDMD/ALDH1A3/CRTC3/NLRP1/MPP2/ZNF746/MAT1A/CARD9/DNM1/EHD4/EHD1/SHMT2/RNF112/SHKBP1/SOD2/PXDN/OSBPL2/KCNA2/KCNC4	26
GO:0036293	response to decreased oxygen levels	40/1685	327/18888	0.122324	1.37119	2.1191	0.0253846	0.209642	0.18309	ABAT/TSC1/EPAS1/SCAP/PDLIM1/CHRNA7/P4HB/CBS/PLEKHN1/TERT/NOTCH1/NOS1/ARNT2/WTIP/HIF3A/ITGA2/NF1/ATP7A/CBFA2T3/ADAM17/ACVRL1/ACE/CFLAR/CHRNA4/CIAO3/SRC/PML/PGF/ADAM15/VEGFA/CASR/SOD2/KCNK3/HIPK2/MTHFR/CREBBP/SCN2A/DNMT3A/HSPG2/MECP2	40
GO:0060271	cilium assembly	46/1685	385/18888	0.119481	1.33932	2.1052	0.0254428	0.209741	0.183177	GAS8/KIF3B/ENKD1/WDR11/EHD3/CFAP74/B9D1/BBS1/CEP290/CEP126/CFAP410/CFAP221/ODAD2/RAB17/CCDC13/CDKL5/WDR90/DCX/TCHP/DNAH7/DNAH17/LRGUK/SPEF2/HTT/NOTCH1/IFT172/FLNA/AVIL/CC2D2A/ARHGAP35/EHD4/EHD1/CDKL1/PARVA/CFAP65/CELSR2/NUDCD3/HDAC6/NISCH/TTLL3/DNHD1/HAP1/CEP41/CEP164/SEPTIN9/LAMA5	46
GO:0010634	positive regulation of epithelial cell migration	24/1685	177/18888	0.135593	1.51993	2.17502	0.025493	0.209741	0.183177	EMC10/EPB41L5/PDCD6/BCAS3/PDGFB/ATOH8/CLASP2/HDAC7/FLT4/PPM1F/ZNF580/WNT7A/SRPX2/IQSEC1/ITGA2/ADAM17/SRC/RREB1/PLCG2/VEGFA/FGFR1/HDAC6/ITGA3/GPI	24
GO:0009261	ribonucleotide catabolic process	20/1685	141/18888	0.141844	1.59	2.20077	0.0255061	0.209741	0.183177	ENTPD5/JMJD8/PDE10A/PDE9A/FLCN/PRKAG2/GIT1/NCOR1/XDH/ZBTB7A/HDAC4/FOXK2/CBFA2T3/SIRT6/OGDH/PFKM/PKM/MLXIPL/MLYCD/GPI	20
GO:0050672	negative regulation of lymphocyte proliferation	14/1685	89/18888	0.157303	1.76329	2.2589	0.0256855	0.210614	0.183939	LGALS9/LILRB2/LILRB4/FOXP3/LST1/LRRC32/GPNMB/LILRB1/LGALS9C/VSIR/ERBB2/SLC4A2/TNFRSF14/DLG5	14
GO:0072384	organelle transport along microtubule	14/1685	89/18888	0.157303	1.76329	2.2589	0.0256855	0.210614	0.183939	KIF3B/TRIM46/CDR2L/MAP1B/TMEM201/HTT/AP3B2/AP3D1/FYCO1/MAPT/HDAC6/HAP1/MECP2/KIF1A	14
GO:0051347	positive regulation of transferase activity	45/1685	376/18888	0.119681	1.34156	2.09371	0.0261762	0.214332	0.187186	UNC119/EMP2/TYRO3/TTBK1/EEF1A2/AXIN1/CEMIP/PIK3R5/PDGFB/CHRNA7/SLC11A1/RAD50/ROBO1/CARD14/FLT4/PRKAG2/PRKCD/MAPK3/DLG4/MAP3K13/MAP4K2/MAP2K7/TNFSF15/LTK/ZFP91/FGFR4/MARK2/MAP3K11/LRP8/CALM3/ADAM17/ERBB2/EPHA1/EGFR/CHTF18/SRC/TAOK2/NTRK2/TIE1/UBE2I/VEGFA/FGFR1/SRCIN1/MAPT/NTRK3	45
GO:0032355	response to estradiol	17/1685	115/18888	0.147826	1.65706	2.21189	0.0262669	0.214768	0.187567	COL1A1/PTCH1/MBD3/MAP1B/WNT7A/ITGA2/MMP15/EGFR/CFLAR/SLC6A1/NR2F2/OGG1/NCOR2/GPI/DNMT3A/LCOR/MECP2	17
GO:0001941	postsynaptic membrane organization	8/1685	41/18888	0.195122	2.18722	2.38167	0.026404	0.214972	0.187745	SHANK3/CHRNB1/DLG4/LRP4/SSH1/SHISA6/FARP1/EPHB2	8
GO:0006418	tRNA aminoacylation for protein translation	8/1685	41/18888	0.195122	2.18722	2.38167	0.026404	0.214972	0.187745	VARS1/KARS1/QARS1/CARS2/CARS1/AARS2/VARS2/YARS1	8
GO:0045066	regulatory T cell differentiation	8/1685	41/18888	0.195122	2.18722	2.38167	0.026404	0.214972	0.187745	LGALS9/LILRB2/LILRB4/PSG9/FOXP3/AMBRA1/KLHL25/VSIR	8
GO:0051251	positive regulation of lymphocyte activation	40/1685	328/18888	0.121951	1.36701	2.09849	0.0265067	0.215503	0.188209	LGALS9/TYK2/LILRB2/LILRB4/LEF1/PHF10/FCRL3/SMARCD3/ZAP70/FOXP3/HLX/HLA-DOA/CD6/AMBRA1/ARID2/NOD2/AP3D1/IL12RB1/ZMIZ1/KLHL25/LILRB1/VSIR/ABL2/DOCK8/CD81/CD5/PRKDC/SRC/SMARCC2/SMARCC1/THY1/SMARCA4/ZNF335/ZBTB16/BRD4/TNFRSF14/ICOSLG/STAT6/EPHB2/SMARCB1	40
GO:0046031	ADP metabolic process	15/1685	98/18888	0.153061	1.71574	2.22323	0.0268177	0.216516	0.189094	JMJD8/FLCN/PRKAG2/GIT1/NCOR1/ZBTB7A/HDAC4/FOXK2/CBFA2T3/SIRT6/OGDH/PFKM/PKM/MLXIPL/GPI	15
GO:0070664	negative regulation of leukocyte proliferation	15/1685	98/18888	0.153061	1.71574	2.22323	0.0268177	0.216516	0.189094	LGALS9/LILRB2/LILRB4/FOXP3/LST1/LRRC32/GPNMB/NF1/LILRB1/LGALS9C/VSIR/ERBB2/SLC4A2/TNFRSF14/DLG5	15
GO:0014902	myotube differentiation	19/1685	133/18888	0.142857	1.60136	2.1781	0.027093	0.216516	0.189094	CACNA1S/CDON/NEO1/NOTCH1/NOS1/SORT1/MYH9/HDAC4/LARGE1/ATP11A/DOCK2/EHD1/CFLAR/CD81/RIPOR2/PLEC/NPHS1/HDAC5/PIEZO1	19
GO:0048639	positive regulation of developmental growth	23/1685	169/18888	0.136095	1.52555	2.14782	0.0272392	0.216516	0.189094	L1CAM/SEMA7A/CDKL5/HLX/MAP1B/MAP3K13/MEGF8/SPTBN4/NOTCH1/SYT17/GLI1/CAPN3/CPNE6/VEGFA/FGFR1/AKAP6/AGRN/MAPT/MACF1/UNC13A/SEMA4D/NEDD4L/MECP2	23
GO:0006282	regulation of DNA repair	28/1685	215/18888	0.130233	1.45984	2.12226	0.0272797	0.216516	0.189094	ERCC8/USP22/SF3B3/ATXN7/PHF10/SMARCD3/YY1/PRKCG/MGMT/ARID2/NFRKB/TADA2B/TAF10/HDAC10/DPF2/EGFR/PRKDC/PML/SIRT6/RTEL1/SMARCC2/SMARCC1/OGG1/EP400/SMARCA4/TRRAP/FAM168A/SMARCB1	28
GO:0003170	heart valve development	12/1685	73/18888	0.164384	1.84266	2.25756	0.027341	0.216516	0.189094	EMILIN1/ACVR1/ROBO1/NOTCH1/ZFPM1/APC/SLIT3/TNFRSF1A/TIE1/SMAD2/NFATC1/STRA6	12
GO:0046635	positive regulation of alpha-beta T cell activation	12/1685	73/18888	0.164384	1.84266	2.25756	0.027341	0.216516	0.189094	LGALS9/TYK2/LILRB4/ZAP70/FOXP3/HLX/AP3D1/IL12RB1/KLHL25/CD81/ZBTB16/BRD4	12
GO:0070507	regulation of microtubule cytoskeleton organization	22/1685	160/18888	0.1375	1.54131	2.15197	0.0273444	0.216516	0.189094	ATXN7/NUMA1/CLASP2/MAP1B/GIT1/ARHGEF2/SPAG5/FKBP4/HAUS5/MARK2/MAP1A/APC2/APC/TBCD/PKD1/DYRK1A/MAPT/HDAC6/PDE4DIP/DYNC1H1/PHLDB1/MECP2	22
GO:0034614	cellular response to reactive oxygen species	21/1685	151/18888	0.139073	1.55894	2.15814	0.0273656	0.216516	0.189094	TRPM2/PAX2/PXN/PRKCD/MAPK3/ANKZF1/ZNF580/AGAP3/ATP7A/EGFR/SRC/TPM1/SMPD3/SOD2/PPARGC1B/MAPT/HDAC6/MAPK13/KDM6B/STAT6/STK25	21
GO:0010171	body morphogenesis	9/1685	49/18888	0.183673	2.05889	2.32273	0.0275819	0.216516	0.189094	LEF1/COL1A1/ATP6AP2/CLASP2/CDON/DAG1/ANKRD11/STRA6/PHLDB1	9
GO:0014037	Schwann cell differentiation	9/1685	49/18888	0.183673	2.05889	2.32273	0.0275819	0.216516	0.189094	MAPK3/DAG1/NF1/ERBB2/PLEC/NTRK2/LAMB2/AKT2/SH3TC2	9
GO:0031648	protein destabilization	9/1685	49/18888	0.183673	2.05889	2.32273	0.0275819	0.216516	0.189094	GGA3/HTT/CAPN3/CHFR/PRKDC/SRC/SIRT6/HDAC6/CREBBP	9
GO:0035272	exocrine system development	9/1685	49/18888	0.183673	2.05889	2.32273	0.0275819	0.216516	0.189094	DAG1/ESRP2/EGFR/TFCP2L1/FGFR1/PAX6/PLXNA1/LAMA5/LAMA1	9
GO:0048546	digestive tract morphogenesis	9/1685	49/18888	0.183673	2.05889	2.32273	0.0275819	0.216516	0.189094	EPB41L5/HLX/NOTCH1/HNF1B/GLI1/EGFR/ACVR2B/SMAD2/STRA6	9
GO:0061028	establishment of endothelial barrier	9/1685	49/18888	0.183673	2.05889	2.32273	0.0275819	0.216516	0.189094	VCL/FOXP3/IKBKB/ADD1/PTPRS/ROBO4/TNFRSF1A/VEGFA/FASN	9
GO:0098815	modulation of excitatory postsynaptic potential	9/1685	49/18888	0.183673	2.05889	2.32273	0.0275819	0.216516	0.189094	SHANK3/CHRNA7/DLG4/TMEM108/WNT7A/GRIN2C/SSH1/TBC1D24/STX1A	9
GO:0098926	postsynaptic signal transduction	9/1685	49/18888	0.183673	2.05889	2.32273	0.0275819	0.216516	0.189094	CHRNA2/CHRNA7/CHRNB1/RGS8/PRKCB/GNA11/LARGE1/CHRNA4/AGRN	9
GO:0000082	G1/S transition of mitotic cell cycle	30/1685	234/18888	0.128205	1.43711	2.1057	0.0277631	0.216516	0.189094	KMT2E/ACVR1/TRIM71/JADE1/PHF10/SMARCD3/GPR132/RRM2/CDK6/AMBRA1/TERT/IQGAP3/LSM11/ARID2/TAF10/GPNMB/ADAM17/APC/DPF2/EGFR/PRKDC/PML/RCC1/SMARCC2/SMARCC1/PKD1/EIF4G1/SMARCA4/HINFP/SMARCB1	30
GO:0010812	negative regulation of cell-substrate adhesion	11/1685	65/18888	0.169231	1.89699	2.26715	0.0278425	0.216516	0.189094	COL1A1/CLASP2/NEXMIF/NOTCH1/CX3CL1/NF2/NF1/ACVRL1/SRC/TBCD/ADAM15	11
GO:0042058	regulation of epidermal growth factor receptor signaling pathway	11/1685	65/18888	0.169231	1.89699	2.26715	0.0278425	0.216516	0.189094	PTPRJ/RHBDF1/CEACAM1/DGKD/ADAM17/EGFR/SHKBP1/PTPN3/RHBDF2/HIP1/HAP1	11
GO:0001755	neural crest cell migration	10/1685	57/18888	0.175439	1.96658	2.28727	0.0279796	0.216516	0.189094	ACVR1/SEMA7A/SEMA6D/SEMA6C/SEMA3B/SEMA5B/PAX6/SEMA4A/SEMA4D/LAMA5	10
GO:0006893	Golgi to plasma membrane transport	10/1685	57/18888	0.175439	1.96658	2.28727	0.0279796	0.216516	0.189094	BBS1/SEC16A/OSBPL5/ATP2C1/PKDCC/GGA3/LLGL1/ARFRP1/SPTBN1/MACF1	10
GO:0034332	adherens junction organization	10/1685	57/18888	0.175439	1.96658	2.28727	0.0279796	0.216516	0.189094	VCL/NUMB/ADD1/CDH8/SRC/TBCD/PLEC/NUMBL/VEGFA/DLG5	10
GO:0060997	dendritic spine morphogenesis	10/1685	57/18888	0.175439	1.96658	2.28727	0.0279796	0.216516	0.189094	SHANK3/DLG4/WNT7A/ARHGAP33/LRP8/ABI2/SRCIN1/HDAC6/EPHB2/KIF1A	10
GO:1903350	response to dopamine	10/1685	57/18888	0.175439	1.96658	2.28727	0.0279796	0.216516	0.189094	PALM/FCSK/RGS8/CALY/FLNA/GNAS/GNA11/GNB5/GNAO1/ADCY6	10
GO:0002577	regulation of antigen processing and presentation	5/1685	20/18888	0.25	2.80237	2.52392	0.0279974	0.216516	0.189094	LILRB2/SLC11A1/HFE/HLA-DOA/NOD2	5
GO:0015812	gamma-aminobutyric acid transport	5/1685	20/18888	0.25	2.80237	2.52392	0.0279974	0.216516	0.189094	ABAT/SLC7A14/APBA1/NF1/SLC6A1	5
GO:0048311	mitochondrion distribution	5/1685	20/18888	0.25	2.80237	2.52392	0.0279974	0.216516	0.189094	ATCAY/MYO19/PKD1/MAPT/HAP1	5
GO:0060216	definitive hemopoiesis	5/1685	20/18888	0.25	2.80237	2.52392	0.0279974	0.216516	0.189094	ZFPM1/HOXB3/ADAR/SP3/KMT2A	5
GO:0060340	positive regulation of type I interferon-mediated signaling pathway	5/1685	20/18888	0.25	2.80237	2.52392	0.0279974	0.216516	0.189094	RNF185/MAVS/TRIM56/TRIM41/NLRC5	5
GO:0099188	postsynaptic cytoskeleton organization	5/1685	20/18888	0.25	2.80237	2.52392	0.0279974	0.216516	0.189094	CPNE6/NOS1AP/FARP1/SRCIN1/DBNL	5
GO:2001185	regulation of CD8-positive, alpha-beta T cell activation	5/1685	20/18888	0.25	2.80237	2.52392	0.0279974	0.216516	0.189094	LILRB4/HFE/LILRB1/VSIR/SLC4A2	5
GO:0009953	dorsal/ventral pattern formation	14/1685	90/18888	0.155556	1.7437	2.21331	0.0280094	0.216516	0.189094	LHX1/ACVR1/AXIN1/PTCH1/LRP4/WNT7A/IFT172/GLI1/MDFI/ACVRL1/CHRD/SMAD2/PAX6/GPR161	14
GO:0032945	negative regulation of mononuclear cell proliferation	14/1685	90/18888	0.155556	1.7437	2.21331	0.0280094	0.216516	0.189094	LGALS9/LILRB2/LILRB4/FOXP3/LST1/LRRC32/GPNMB/LILRB1/LGALS9C/VSIR/ERBB2/SLC4A2/TNFRSF14/DLG5	14
GO:0008654	phospholipid biosynthetic process	32/1685	253/18888	0.126482	1.4178	2.09385	0.0280356	0.216516	0.189094	ACP6/PIGN/PIK3C2B/PIGG/PDGFB/GPAT4/CISH/PIP5K1A/PITPNM3/PLA2G6/DGKZ/DGKH/DGKD/AGPAT4/ISYNA1/INPPL1/SOCS7/INPP5J/INPP5E/FIG4/ETNK2/SLC44A2/PLCG2/AGPAT3/SYNJ2/TTC7B/SMG1/PITPNM2/INPP5K/PIGQ/INPP4A/PIGT	32
GO:0003382	epithelial cell morphogenesis	7/1685	34/18888	0.205882	2.30784	2.38875	0.0280742	0.216516	0.189094	EPB41L5/PLOD3/AR/FLNB/COL27A1/COL18A1/HEG1	7
GO:0090313	regulation of protein targeting to membrane	7/1685	34/18888	0.205882	2.30784	2.38875	0.0280742	0.216516	0.189094	KCNB1/KCNE1/CEMIP/ERBB2/TCAF2/INPP5K/AKT2	7
GO:0006935	chemotaxis	54/1685	466/18888	0.11588	1.29895	2.04507	0.0281004	0.216516	0.189094	L1CAM/LGALS9/LGR6/TRPM2/LEF1/PDGFB/SEMA7A/SEMA6D/SEMA6C/CORO1B/PIP5K1A/CCL22/ROBO1/PTPRJ/PLA2G6/PRKCD/PPM1F/MAPK3/MEGF8/ZNF580/LRTM2/NOTCH1/NOD2/CX3CL1/DAPK2/IL17RA/ITGA2/FLRT2/GPNMB/LSP1/ARHGEF16/ADGRE2/ADAM17/DOCK2/CSF3R/PLXNA3/SEMA3B/SEMA5B/SLIT3/RIPOR2/PLEC/PARVA/PGF/ABCC1/VEGFA/FGFR1/CASR/ST6GAL1/SEMA4A/ROBO3/HDAC6/SEMA4D/TSC2/NTRK3	54
GO:0016055	Wnt signaling pathway	54/1685	466/18888	0.11588	1.29895	2.04507	0.0281004	0.216516	0.189094	LGR6/LEF1/USP8/JADE1/AXIN1/COL1A1/ATP6AP2/PTK7/GRK5/PORCN/AMER1/TERT/TCF7/LRP4/CSNK1E/WNT7A/NDRG2/WNK2/WNT2B/NOTCH1/NID1/NLE1/CTNND1/HNF1B/JRK/FBXW4/GLI1/MDFI/MARK2/LDB1/BCL9L/APC2/APC/EGFR/CELSR1/CSNK2A1/SRC/SHISA6/PLCG2/TMEM132A/PKD1/SMARCA4/CELSR2/LRP1/LRRK1/KREMEN1/NFATC4/MACF1/NKD1/DDB1/RNF213/ITGA3/CELSR3/TSC2	54
GO:0045055	regulated exocytosis	29/1685	225/18888	0.128889	1.44478	2.10051	0.0282773	0.217587	0.190029	KCNB1/LGALS9/TRPV6/ATP2A2/CEACAM1/PRKCB/PRKCG/CD84/TMEM79/GIT1/WNT7A/NOTCH1/NLRP5/SYT12/SYT17/SYT7/MYH9/MICAL1/BAIAP3/ADGRE2/SYT5/SYNGR1/STX1A/SCN11A/SNAP47/RIMS3/UNC13D/UNC13B/UNC13A	29
GO:0048771	tissue remodeling	25/1685	188/18888	0.132979	1.49062	2.11586	0.0284149	0.218354	0.190699	EPAS1/GPR137/CBS/FLT4/CEACAM1/DEF8/TPP1/NPR3/SYT7/FLNA/GPNMB/NF1/LTBP3/ATP7A/ACVRL1/ACE/EGFR/SRC/TF/TIE1/SLC4A2/ACVR2B/CSPG4/LRRK1/PPARGC1B	25
GO:0051054	positive regulation of DNA metabolic process	37/1685	301/18888	0.122924	1.37791	2.06846	0.0286518	0.219736	0.191905	PHF10/PDGFB/SMARCD3/RAD50/YY1/PRKCD/PRKCG/MAS1/MAPK3/MAP2K7/MGMT/ARID2/CTC1/NFRKB/WIZ/HDAC10/FGFR4/GLI1/DPF2/EGFR/CHTF18/PRKDC/PML/SIRT6/RTEL1/SMARCC2/SMARCC1/EP400/FGFR1/SLX4/SMARCA4/NFATC1/TRRAP/FAM168A/STAT6/MECP2/SMARCB1	37
GO:1903034	regulation of response to wounding	24/1685	179/18888	0.134078	1.50295	2.11595	0.0287061	0.219736	0.191905	EPPK1/EMILIN1/PDGFB/CLASP2/C1QTNF1/CEACAM1/RTN4RL1/PRKCD/DUOX1/GIT1/LRIG2/NEO1/STK24/ST3GAL4/FLNA/EXTL3/ATP7A/PTPRF/PTPRS/RREB1/RGMA/KREMEN1/MYLK/EPHB2	24
GO:0006979	response to oxidative stress	47/1685	398/18888	0.11809	1.32373	2.04287	0.0288969	0.219736	0.191905	ERCC8/TXNRD2/TRPM2/EPAS1/PAX2/PDLIM1/COL1A1/ATP2A2/PXN/PTPRN/PRKCD/MAPKAP1/MAPK3/ANKZF1/ZNF580/DUOX1/AGAP3/ALDH3B1/NCOA7/STK24/IPCEF1/MACROH2A1/ATP7A/ERMP1/EGFR/CHRNA4/SRC/TBC1D24/SCARA3/RBPMS/RNF112/TPM1/OGG1/ABCC1/SMPD3/SOD2/PXDN/PPARGC1B/MAPT/HM13/HDAC6/NEIL1/ATP13A2/MAPK13/KDM6B/STAT6/STK25	47
GO:0006541	glutamine metabolic process	6/1685	27/18888	0.222222	2.491	2.42637	0.0289155	0.219736	0.191905	PFAS/ASL/GLUL/CPS1/PHGDH/MECP2	6
GO:0007274	neuromuscular synaptic transmission	6/1685	27/18888	0.222222	2.491	2.42637	0.0289155	0.219736	0.191905	KIF1B/FCHSD1/CHRNB1/DTNA/LARGE1/ADARB1	6
GO:0045980	negative regulation of nucleotide metabolic process	6/1685	27/18888	0.222222	2.491	2.42637	0.0289155	0.219736	0.191905	FLCN/GIT1/NCOR1/HDAC4/CBFA2T3/SIRT6	6
GO:0061098	positive regulation of protein tyrosine kinase activity	6/1685	27/18888	0.222222	2.491	2.42637	0.0289155	0.219736	0.191905	UNC119/DLG4/LRP8/ADAM17/SRC/SRCIN1	6
GO:1904862	inhibitory synapse assembly	6/1685	27/18888	0.222222	2.491	2.42637	0.0289155	0.219736	0.191905	CLSTN2/GABRA2/SRGAP2/PLXNB1/SEMA4A/SEMA4D	6
GO:0072524	pyridine-containing compound metabolic process	23/1685	170/18888	0.135294	1.51658	2.11744	0.0289387	0.219736	0.191905	JMJD8/PC/PDXK/FLCN/PRKAG2/GIT1/NCOR1/ZBTB7A/HDAC4/FOXK2/MACROH2A1/CBFA2T3/ALDH1L1/PNPO/SIRT6/OGDH/TKT/PFKM/PKM/MLXIPL/NADSYN1/KCNAB2/GPI	23
GO:0050773	regulation of dendrite development	15/1685	99/18888	0.151515	1.69841	2.18049	0.0290946	0.220502	0.192575	RAB17/CDKL5/NSMF/GORASP1/CUL7/LRP8/TBC1D24/TMEM106B/CUX1/NFATC4/HDAC6/OBSL1/SEMA4D/EPHB2/NEDD4L	15
GO:1904427	positive regulation of calcium ion transmembrane transport	13/1685	82/18888	0.158537	1.77712	2.20711	0.0291164	0.220502	0.192575	JPH2/VMP1/CEMIP/CACNB2/GSTM2/HTT/STIM1/CX3CL1/CAPN3/CALM3/THY1/AKAP6/HAP1	13
GO:0046637	regulation of alpha-beta T cell differentiation	12/1685	74/18888	0.162162	1.81776	2.20586	0.0300794	0.225872	0.197264	JAK3/LGALS9/LILRB4/ZAP70/FOXP3/HLX/AP3D1/IL12RB1/KLHL25/SLC4A2/ZBTB16/BRD4	12
GO:0001709	cell fate determination	8/1685	42/18888	0.190476	2.13514	2.30486	0.0301518	0.225872	0.197264	PAX2/PTCH1/PTCH2/WNT7A/NKX6-3/NOTCH4/PAX6/TNXB	8
GO:0014046	dopamine secretion	8/1685	42/18888	0.190476	2.13514	2.30486	0.0301518	0.225872	0.197264	ABAT/PRKCB/SYT12/SYT17/SYT7/CHRNA4/SYT5/KCNA2	8
GO:0198738	cell-cell signaling by wnt	54/1685	468/18888	0.115385	1.2934	2.01151	0.030152	0.225872	0.197264	LGR6/LEF1/USP8/JADE1/AXIN1/COL1A1/ATP6AP2/PTK7/GRK5/PORCN/AMER1/TERT/TCF7/LRP4/CSNK1E/WNT7A/NDRG2/WNK2/WNT2B/NOTCH1/NID1/NLE1/CTNND1/HNF1B/JRK/FBXW4/GLI1/MDFI/MARK2/LDB1/BCL9L/APC2/APC/EGFR/CELSR1/CSNK2A1/SRC/SHISA6/PLCG2/TMEM132A/PKD1/SMARCA4/CELSR2/LRP1/LRRK1/KREMEN1/NFATC4/MACF1/NKD1/DDB1/RNF213/ITGA3/CELSR3/TSC2	54
GO:0051928	positive regulation of calcium ion transport	17/1685	117/18888	0.145299	1.62873	2.13498	0.030474	0.225872	0.197264	JPH2/VMP1/CEMIP/PDGFB/CACNB2/GSTM2/HTT/STIM1/CX3CL1/CAPN3/CALM3/TRPV3/THY1/CASR/AKAP6/MYLK/HAP1	17
GO:0061640	cytoskeleton-dependent cytokinesis	17/1685	117/18888	0.145299	1.62873	2.13498	0.030474	0.225872	0.197264	UNC119/ESPL1/USP8/SEPTIN3/INCENP/IQGAP3/RHOC/CUL7/EXOC7/APC/SEPTIN4/PLEC/SPTBN1/ZFYVE26/NOX5/EFHC1/SEPTIN9	17
GO:0032273	positive regulation of protein polymerization	14/1685	91/18888	0.153846	1.72454	2.16829	0.0304843	0.225872	0.197264	EVL/TTBK1/FCHSD1/NUMA1/BIN1/MAP1B/AMBRA1/GIT1/LMOD1/CDC42EP4/NPHS1/MAPT/PDE4DIP/MECP2	14
GO:0006000	fructose metabolic process	4/1685	14/18888	0.285714	3.20271	2.58029	0.0305327	0.225872	0.197264	PFKFB3/AKR1B1/TKFC/PFKFB4	4
GO:0006287	base-excision repair, gap-filling	4/1685	14/18888	0.285714	3.20271	2.58029	0.0305327	0.225872	0.197264	LIG3/POLG/POLL/NEIL1	4
GO:0009950	dorsal/ventral axis specification	4/1685	14/18888	0.285714	3.20271	2.58029	0.0305327	0.225872	0.197264	AXIN1/MDFI/SMAD2/PAX6	4
GO:0015803	branched-chain amino acid transport	4/1685	14/18888	0.285714	3.20271	2.58029	0.0305327	0.225872	0.197264	SLC7A6/SLC43A2/SLC25A44/LLGL2	4
GO:0030213	hyaluronan biosynthetic process	4/1685	14/18888	0.285714	3.20271	2.58029	0.0305327	0.225872	0.197264	CEMIP/PDGFB/SMPD3/AP2A1	4
GO:0035791	platelet-derived growth factor receptor-beta signaling pathway	4/1685	14/18888	0.285714	3.20271	2.58029	0.0305327	0.225872	0.197264	PDGFB/SRC/LRP1/HIP1	4
GO:0046598	positive regulation of viral entry into host cell	4/1685	14/18888	0.285714	3.20271	2.58029	0.0305327	0.225872	0.197264	LGALS9/TRIM11/P4HB/TMPRSS4	4
GO:0070365	hepatocyte differentiation	4/1685	14/18888	0.285714	3.20271	2.58029	0.0305327	0.225872	0.197264	TAF10/ITGA2/CPS1/SMARCB1	4
GO:0070986	left/right axis specification	4/1685	14/18888	0.285714	3.20271	2.58029	0.0305327	0.225872	0.197264	EPB41L5/PKD1L1/NOTCH1/IFT172	4
GO:0071415	cellular response to purine-containing compound	4/1685	14/18888	0.285714	3.20271	2.58029	0.0305327	0.225872	0.197264	TRPM2/CACNA1S/GSTM2/SLC8A1	4
GO:0075294	positive regulation by symbiont of entry into host	4/1685	14/18888	0.285714	3.20271	2.58029	0.0305327	0.225872	0.197264	LGALS9/TRIM11/P4HB/TMPRSS4	4
GO:0050867	positive regulation of cell activation	45/1685	380/18888	0.118421	1.32744	2.01801	0.0306567	0.226497	0.197811	LGALS9/TYK2/KARS1/LILRB2/LILRB4/LEF1/TTBK1/PHF10/FCRL3/SMARCD3/ZAP70/FOXP3/HLX/HLA-DOA/CD6/AMBRA1/ARID2/NOD2/AP3D1/IL12RB1/ZMIZ1/FLNA/KLHL25/LILRB1/VSIR/CAPN3/ABL2/DOCK8/CD81/CD5/PRKDC/SRC/SMARCC2/SMARCC1/RPS6KA1/THY1/SMARCA4/ZNF335/ZBTB16/BRD4/TNFRSF14/ICOSLG/STAT6/EPHB2/SMARCB1	45
GO:0006949	syncytium formation	11/1685	66/18888	0.166667	1.86825	2.21138	0.0308148	0.227048	0.198291	CACNA1S/CDON/NEO1/NOS1/MYH9/DOCK2/EHD1/CFLAR/CD81/RIPOR2/NPHS1	11
GO:0045453	bone resorption	11/1685	66/18888	0.166667	1.86825	2.21138	0.0308148	0.227048	0.198291	GPR137/DEF8/TPP1/NF1/LTBP3/EGFR/SRC/TF/SLC4A2/LRRK1/PPARGC1B	11
GO:0009746	response to hexose	27/1685	208/18888	0.129808	1.45508	2.06542	0.0308497	0.227048	0.198291	KCNB1/PAX2/COL1A1/SLC9B2/C2CD2L/PTPRN/CDK16/PLA2G6/PRKCB/HNF1B/HNF4A/GLUL/EXTL3/BAIAP3/BRSK2/ACE/SIDT2/UNC13B/CASR/ACVR2B/SREBF1/SMAD2/SMARCA4/MLXIPL/PAX6/COL6A3/SMARCB1	27
GO:0009154	purine ribonucleotide catabolic process	19/1685	135/18888	0.140741	1.57763	2.10796	0.0310599	0.227771	0.198923	JMJD8/PDE10A/PDE9A/FLCN/PRKAG2/GIT1/NCOR1/XDH/ZBTB7A/HDAC4/FOXK2/CBFA2T3/SIRT6/OGDH/PFKM/PKM/MLXIPL/MLYCD/GPI	19
GO:0030521	androgen receptor signaling pathway	9/1685	50/18888	0.18	2.01771	2.25513	0.0310669	0.227771	0.198923	KDM3A/NCOR1/AR/ZMIZ1/ZBTB7A/FKBP4/SMARCA4/HDAC6/NCOR2	9
GO:0060976	coronary vasculature development	9/1685	50/18888	0.18	2.01771	2.25513	0.0310669	0.227771	0.198923	PTK7/DCTN5/MEGF8/ARID2/NOTCH1/SNX17/NDST1/ACE/VEGFA	9
GO:0034762	regulation of transmembrane transport	56/1685	489/18888	0.114519	1.28371	1.98932	0.0314027	0.22994	0.200817	KCNE1/JPH2/VMP1/AZIN2/PCSK9/SHANK3/CEMIP/ASPSCR1/CACNB2/CACNG5/BIN1/PRKAG2/PRKCB/GSTM2/DLG4/MINK1/TERT/IRS1/WNK2/HTT/NOS1/STIM1/CX3CL1/FXYD3/KCNJ6/FLNA/GRIN2C/LRRC55/ATP7A/CAPN3/CAPN10/CACNB1/CALM3/ACE/AHNAK/CLTCL1/NOS1AP/PML/SCN5A/SIRT6/SHISA6/SLC43A2/TMC2/THY1/TCAF2/C3/SLC8A1/AKAP6/PTPN3/INPP5K/GNB5/AKT2/KCNAB2/HAP1/EPHB2/NEDD4L	56
GO:2000736	regulation of stem cell differentiation	13/1685	83/18888	0.156627	1.7557	2.1594	0.0318085	0.232615	0.203153	KDM3A/GATAD2A/CDK6/MBD3/NOTCH1/MTA3/MTA2/LTBP3/PRKDC/SIRT6/SMYD5/GATAD2B/CHD3	13
GO:0006909	phagocytosis	30/1685	237/18888	0.126582	1.41892	2.03113	0.0322705	0.235693	0.205842	ITGAL/TYRO3/SH3BP1/SLC11A1/XKR7/PIP5K1A/PTPRJ/PLA2G6/RUBCN/PRKCD/PRKCG/CD93/DNM2/NCF4/ICAM3/NOD2/SYT7/MYH9/ITGA2/MFGE8/DOCK2/DYSF/SRC/PLCG2/UNC13D/C4B/C3/C4A/LRP1/MYO18A	30
GO:0002719	negative regulation of cytokine production involved in immune response	7/1685	35/18888	0.2	2.2419	2.30149	0.03248	0.236622	0.206653	JAK3/LILRB4/HFE/FOXP3/NLRX1/NOD2/LILRB1	7
GO:0048048	embryonic eye morphogenesis	7/1685	35/18888	0.2	2.2419	2.30149	0.03248	0.236622	0.206653	PAX2/ALDH1A3/IFT172/SP3/PAX6/HIPK2/STRA6	7
GO:0006090	pyruvate metabolic process	17/1685	118/18888	0.144068	1.61493	2.09707	0.0327557	0.238329	0.208144	JMJD8/PC/FLCN/PRKAG2/GIT1/NCOR1/ZBTB7A/HDAC4/FOXK2/CBFA2T3/SIRT6/OGDH/PFKM/PKM/MLXIPL/SLC16A3/GPI	17
GO:0008064	regulation of actin polymerization or depolymerization	21/1685	154/18888	0.136364	1.52857	2.06122	0.0330825	0.239819	0.209445	EVL/FCHSD1/SH3BP1/PLEKHH2/BIN1/PRKCD/LMOD1/SPTBN5/SPTBN4/SPTBN2/WDR1/AVIL/CAPZB/ARHGAP35/ADD1/CDC42EP4/SSH1/NPHS1/CYFIP2/SPTBN1/PLEKHG2	21
GO:0034767	positive regulation of monoatomic ion transmembrane transport	21/1685	154/18888	0.136364	1.52857	2.06122	0.0330825	0.239819	0.209445	KCNE1/JPH2/VMP1/SHANK3/CEMIP/CACNB2/GSTM2/WNK2/HTT/NOS1/STIM1/CX3CL1/FLNA/LRRC55/CAPN3/CALM3/NOS1AP/THY1/AKAP6/HAP1/EPHB2	21
GO:0030073	insulin secretion	26/1685	200/18888	0.13	1.45723	2.03447	0.0330857	0.239819	0.209445	KCNB1/ABAT/SLC9B2/C2CD2L/PTPRN/HADH/CDK16/PLA2G6/PRKCB/IRS1/SYT7/HNF1B/HNF4A/GNA11/MIDN/BAIAP3/CAPN10/BRSK2/STX1A/SIRT6/SIDT2/PFKM/CASR/ACVR2B/SREBF1/SMAD2	26
GO:0030168	platelet activation	19/1685	136/18888	0.139706	1.56603	2.07332	0.0331986	0.240032	0.209632	VCL/EMILIN1/TYRO3/PDGFB/C1QTNF1/CEACAM1/PRKCD/DGKZ/DGKH/DGKD/MFSD2B/CSRP1/MYH9/FUNDC2/FLNA/GNAS/DGKI/SRC/PLCG2	19
GO:0051208	sequestering of calcium ion	19/1685	136/18888	0.139706	1.56603	2.07332	0.0331986	0.240032	0.209632	TRPM2/JPH2/CEMIP/CACNA1S/GSTM2/HTT/NOS1/CX3CL1/FLNA/ATP7B/CAPN3/CALM3/PLCG2/PLCD1/THY1/SLC8A1/AKAP6/PLCH2/HAP1	19
GO:0009952	anterior/posterior pattern specification	28/1685	219/18888	0.127854	1.43318	2.01793	0.033622	0.242442	0.211736	LHX1/LEF1/EPB41L5/HOXC4/ATP6AP2/YY1/CDON/WNT2B/NOTCH1/NLE1/TAF10/HOXB3/HNF1B/GDF11/LDB1/PRKDC/PCSK6/NR2F2/ACVR2B/SMAD2/CELSR2/PCSK5/PAX6/ZBTB16/KMT2A/HIPK2/HES2/NKD1	28
GO:0044782	cilium organization	48/1685	412/18888	0.116505	1.30596	1.96512	0.0338066	0.242442	0.211736	GAS8/KIF3B/ENKD1/WDR11/EHD3/CFAP74/B9D1/BBS1/CEP290/CEP126/CFAP410/CFAP221/ODAD2/RAB17/CCDC13/RRP7A/CDKL5/WDR90/DCX/TCHP/DNAH7/DNAH17/LRGUK/SPEF2/HTT/NOTCH1/IFT172/FLNA/AVIL/CC2D2A/ARHGAP35/EHD4/EHD1/CEP78/CDKL1/PARVA/CFAP65/CELSR2/NUDCD3/HDAC6/NISCH/TTLL3/DNHD1/HAP1/CEP41/CEP164/SEPTIN9/LAMA5	48
GO:0070301	cellular response to hydrogen peroxide	11/1685	67/18888	0.164179	1.84036	2.15657	0.0340062	0.242442	0.211736	TRPM2/PAX2/PRKCD/ANKZF1/ZNF580/SRC/SMPD3/HDAC6/MAPK13/KDM6B/STAT6	11
GO:0042542	response to hydrogen peroxide	15/1685	101/18888	0.148515	1.66478	2.09646	0.0340709	0.242442	0.211736	TRPM2/PAX2/COL1A1/PRKCD/ANKZF1/ZNF580/STK24/SRC/SMPD3/SOD2/HDAC6/MAPK13/KDM6B/STAT6/STK25	15
GO:0014850	response to muscle activity	6/1685	28/18888	0.214286	2.40203	2.32352	0.034112	0.242442	0.211736	ABCG8/TNS2/DAG1/ITGA2/CAPN3/NFATC1	6
GO:0021680	cerebellar Purkinje cell layer development	6/1685	28/18888	0.214286	2.40203	2.32352	0.034112	0.242442	0.211736	LHX1/B4GALT2/HERC1/SPTBN2/LDB1/ATP7A	6
GO:0036037	CD8-positive, alpha-beta T cell activation	6/1685	28/18888	0.214286	2.40203	2.32352	0.034112	0.242442	0.211736	LILRB4/HFE/WDFY4/LILRB1/VSIR/SLC4A2	6
GO:0042634	regulation of hair cycle	6/1685	28/18888	0.214286	2.40203	2.32352	0.034112	0.242442	0.211736	NUMA1/TERT/NGFR/MYSM1/TRPV3/PER1	6
GO:0086010	membrane depolarization during action potential	6/1685	28/18888	0.214286	2.40203	2.32352	0.034112	0.242442	0.211736	HCN4/CACNB2/SCN11A/SCN5A/SLC8A1/PTPN3	6
GO:0010288	response to lead ion	5/1685	21/18888	0.238095	2.66893	2.39483	0.0341248	0.242442	0.211736	ATP7A/SLC6A1/MAPT/DNMT3A/MECP2	5
GO:0045056	transcytosis	5/1685	21/18888	0.238095	2.66893	2.39483	0.0341248	0.242442	0.211736	RAB17/LRPAP1/GP2/SRC/LRP1	5
GO:0055081	monoatomic anion homeostasis	5/1685	21/18888	0.238095	2.66893	2.39483	0.0341248	0.242442	0.211736	CPS1/CA12/SLC12A5/SLC12A9/SLC12A4	5
GO:0061577	calcium ion transmembrane transport via high voltage-gated calcium channel	5/1685	21/18888	0.238095	2.66893	2.39483	0.0341248	0.242442	0.211736	CACNB2/BIN1/NOS1/CACNB1/NOS1AP	5
GO:2001135	regulation of endocytic recycling	5/1685	21/18888	0.238095	2.66893	2.39483	0.0341248	0.242442	0.211736	PLA2G4E/NDRG4/ARHGAP1/EHD1/SORL1	5
GO:0003176	aortic valve development	8/1685	43/18888	0.186047	2.08549	2.23018	0.034249	0.242442	0.211736	EMILIN1/ROBO1/NOTCH1/SLIT3/TNFRSF1A/TIE1/SMAD2/NFATC1	8
GO:0016266	O-glycan processing	8/1685	43/18888	0.186047	2.08549	2.23018	0.034249	0.242442	0.211736	GALNT9/GALNT2/B3GNT8/ST3GAL4/ST3GAL2/POMGNT1/ST6GAL1/ST3GAL3	8
GO:0042554	superoxide anion generation	8/1685	43/18888	0.186047	2.08549	2.23018	0.034249	0.242442	0.211736	PRKCD/DUOX1/NCF4/EGFR/SH3PXD2B/SOD2/MAPT/NOX5	8
GO:0016241	regulation of macroautophagy	23/1685	173/18888	0.132948	1.49028	2.02746	0.0345212	0.24395	0.213053	TSC1/ATP6V0A1/RUBCN/MAPK3/AMBRA1/TECPR1/TMEM39A/HTT/SMCR8/NOD2/FYCO1/LRSAM1/EXOC7/CSNK2A1/SUPT5H/VPS13D/USP36/ATG2A/SREBF1/HDAC6/ATP13A2/TSC2/TOM1	23
GO:0086001	cardiac muscle cell action potential	13/1685	84/18888	0.154762	1.7348	2.11234	0.0346758	0.24395	0.213053	KCNE1/ATP2A2/HCN4/CACNB2/BIN1/FLNA/CALM3/NOS1AP/SCN11A/SCN5A/SLC8A1/SCN2A/NEDD4L	13
GO:0051932	synaptic transmission, GABAergic	10/1685	59/18888	0.169492	1.89991	2.16667	0.0346774	0.24395	0.213053	GABRA2/GABBR2/ZDHHC3/GABRD/NF1/BAIAP3/CLSTN3/SLC6A1/NALCN/HAP1	10
GO:0090497	mesenchymal cell migration	10/1685	59/18888	0.169492	1.89991	2.16667	0.0346774	0.24395	0.213053	ACVR1/SEMA7A/SEMA6D/SEMA6C/SEMA3B/SEMA5B/PAX6/SEMA4A/SEMA4D/LAMA5	10
GO:0098900	regulation of action potential	10/1685	59/18888	0.169492	1.89991	2.16667	0.0346774	0.24395	0.213053	KCNB1/ATP2A2/HCN4/BIN1/FLNA/CALM3/NOS1AP/SCN5A/KCNAB2/MECP2	10
GO:0048863	stem cell differentiation	31/1685	248/18888	0.125	1.40119	1.99035	0.0347579	0.24395	0.213053	KDM3A/GATAD2A/ACVR1/PDCD6/PAX2/SEMA7A/SEMA6D/SEMA6C/CDK6/MBD3/MAPK3/WNT7A/NOTCH1/MTA3/MTA2/HNF1B/LTBP3/ACE/PRKDC/SEMA3B/SIRT6/SEMA5B/FGFR1/SMYD5/PAX6/MSI2/SEMA4A/SEMA4D/GATAD2B/LAMA5/CHD3	31
GO:0045214	sarcomere organization	9/1685	51/18888	0.176471	1.97815	2.18908	0.0348467	0.24395	0.213053	LDB3/FLNC/CSRP1/WDR1/CAPN3/PLEC/TPM1/TTN/OBSCN	9
GO:0048286	lung alveolus development	9/1685	51/18888	0.176471	1.97815	2.18908	0.0348467	0.24395	0.213053	FLT4/PKDCC/NKIRAS2/LTBP3/ATP7A/ACE/SMPD3/STRA6/MECP2	9
GO:0051496	positive regulation of stress fiber assembly	9/1685	51/18888	0.176471	1.97815	2.18908	0.0348467	0.24395	0.213053	EVL/PXN/PPM1F/RHOC/SORBS3/NF2/ARHGEF10L/EPHA1/TPM1	9
GO:0050731	positive regulation of peptidyl-tyrosine phosphorylation	22/1685	164/18888	0.134146	1.50371	2.02761	0.0348863	0.24395	0.213053	UNC119/ACVR1/PDGFB/PTPRJ/DLG4/GFRA1/LRP4/ARHGEF2/NOD2/LRP8/ADAM17/EHD4/SRC/PLCG2/TNFRSF1A/VEGFA/CSPG4/SRCIN1/TNK2/LRRK1/TNFRSF14/SEMA4D	22
[truncated: 157 more rows]

## Sheet: GO_CC
ID	Description	GeneRatio	BgRatio	RichFactor	FoldEnrichment	zScore	pvalue	p.adjust	qvalue	geneID	Count
[truncated: 173 more rows]
