# Supplementary material for: Transcripts derived from AmnSINE1 repetitive sequences are depleted in the cortex of autism spectrum disorder patients
Source: Front Bioinform. 2025 Apr 9;5:1532981. doi: 10.3389/fbinf.2025.1532981 (PMC12015672; doi:10.3389/fbinf.2025.1532981)
Supplement: Supplementary file 1 [file DataSheet1.zip › new_supplementary/Supplementary Table S9.xlsx]

## Sheet: ARID1B
ONTOLOGY	ID	Description	GeneRatio	BgRatio	RichFactor	FoldEnrichment	zScore	pvalue	p.adjust	qvalue	geneID	Count
BP	GO:0043550	regulation of lipid kinase activity	4/116	10/21288	0.4	73.4069	16.952	1.71377e-07	0.000395538	0.000315514	EEF1A2/MAPT/MAPT/MAPT	4
BP	GO:0050769	positive regulation of neurogenesis	10/116	274/21288	0.0364964	6.69771	7.0263	2.60535e-06	0.00300657	0.00239829	CDON/MAPT/MAPT/MAPT/METRN/PAX6/QKI/ROBO1/VCAN/VEGFA	10
BP	GO:0050772	positive regulation of axonogenesis	6/116	87/21288	0.0689655	12.6564	8.06399	8.10208e-06	0.0040672	0.00324433	MAPT/MAPT/MAPT/METRN/ROBO1/VEGFA	6
BP	GO:1990090	cellular response to nerve growth factor stimulus	5/116	52/21288	0.0961538	17.6459	8.89565	9.33161e-06	0.0040672	0.00324433	CSNK1E/MAPT/MAPT/MAPT/NTRK3	5
BP	GO:0072583	clathrin-dependent endocytosis	5/116	53/21288	0.0943396	17.3129	8.80135	1.02591e-05	0.0040672	0.00324433	AP2A2/AP2A2/AP2A2/ITSN1/UNC119	5
BP	GO:1990089	response to nerve growth factor	5/116	54/21288	0.0925926	16.9923	8.7096	1.1257e-05	0.0040672	0.00324433	CSNK1E/MAPT/MAPT/MAPT/NTRK3	5
BP	GO:0051962	positive regulation of nervous system development	10/116	327/21288	0.030581	5.61215	6.22123	1.23355e-05	0.0040672	0.00324433	CDON/MAPT/MAPT/MAPT/METRN/PAX6/QKI/ROBO1/VCAN/VEGFA	10
BP	GO:0010975	regulation of neuron projection development	12/116	491/21288	0.0244399	4.48515	5.78318	1.55429e-05	0.00448414	0.00357692	FKBP4/MAPT/MAPT/MAPT/METRN/NDRG4/NEDD4L/NTRK3/PAX6/ROBO1/THY1/VEGFA	12
BP	GO:1902474	positive regulation of protein localization to synapse	3/116	10/21288	0.3	55.0552	12.6554	1.83983e-05	0.00471815	0.00376359	MAPT/MAPT/MAPT	3
BP	GO:0050767	regulation of neurogenesis	11/116	430/21288	0.0255814	4.69463	5.72893	2.35945e-05	0.00544561	0.00434387	CDON/MAPT/MAPT/MAPT/METRN/PAX6/QKI/ROBO1/THY1/VCAN/VEGFA	11
BP	GO:2000179	positive regulation of neural precursor cell proliferation	5/116	66/21288	0.0757576	13.9028	7.77085	3.01986e-05	0.00607372	0.00484491	ADGRG1/CDON/PAX6/VCAN/VEGFA	5
BP	GO:0006898	receptor-mediated endocytosis	9/116	294/21288	0.0306122	5.61787	5.90165	3.39042e-05	0.00607372	0.00484491	AP2A2/AP2A2/AP2A2/ATXN2/ITSN1/PDLIM7/PLCG2/UNC119/VEGFA	9
BP	GO:0034063	stress granule assembly	4/116	34/21288	0.117647	21.5903	8.89378	3.42107e-05	0.00607372	0.00484491	ATXN2/MAPT/MAPT/MAPT	4
BP	GO:0050770	regulation of axonogenesis	7/116	169/21288	0.0414201	7.60131	6.37737	3.95817e-05	0.00609031	0.00485813	MAPT/MAPT/MAPT/METRN/ROBO1/THY1/VEGFA	7
BP	GO:0098781	ncRNA transcription	7/116	169/21288	0.0414201	7.60131	6.37737	3.95817e-05	0.00609031	0.00485813	NCOR1/PAX6/SMARCB1/SMARCB1/SREBF1/VEGFA/ZC3H8	7
BP	GO:1990416	cellular response to brain-derived neurotrophic factor stimulus	3/116	13/21288	0.230769	42.3501	11.0387	4.33286e-05	0.00625015	0.00498564	MAPT/MAPT/MAPT	3
BP	GO:0140747	regulation of ncRNA transcription	6/116	118/21288	0.0508475	9.33139	6.71743	4.61042e-05	0.00625933	0.00499296	NCOR1/PAX6/SMARCB1/SMARCB1/SREBF1/VEGFA	6
BP	GO:0002052	positive regulation of neuroblast proliferation	4/116	38/21288	0.105263	19.3176	8.36539	5.35449e-05	0.0065278	0.00520712	CDON/PAX6/VCAN/VEGFA	4
BP	GO:0048511	rhythmic process	9/116	312/21288	0.0288462	5.29377	5.65535	5.37384e-05	0.0065278	0.00520712	CA12/CSNK1E/CSNK2A1/KDM5B/KMT2A/MAPK10/NCOR1/PRKDC/SREBF1	9
BP	GO:0010917	negative regulation of mitochondrial membrane potential	3/116	15/21288	0.2	36.7034	10.2387	6.83853e-05	0.00751587	0.00599529	MAPT/MAPT/MAPT	3
BP	GO:0045837	negative regulation of membrane potential	3/116	15/21288	0.2	36.7034	10.2387	6.83853e-05	0.00751587	0.00599529	MAPT/MAPT/MAPT	3
BP	GO:0043281	regulation of cysteine-type endopeptidase activity involved in apoptotic process	7/116	188/21288	0.037234	6.83309	5.94623	7.76509e-05	0.00814628	0.00649815	CSNK2A1/MAPT/MAPT/MAPT/PDCD6/ROBO1/VEGFA	7
BP	GO:0045773	positive regulation of axon extension	4/116	44/21288	0.0909091	16.6834	7.70821	9.6024e-05	0.00961512	0.00766982	MAPT/MAPT/MAPT/VEGFA	4
BP	GO:0045936	negative regulation of phosphate metabolic process	10/116	422/21288	0.0236967	4.34875	5.1431	0.000105995	0.00961512	0.00766982	CADM1/MAPT/MAPT/MAPT/NCOR1/NR2F2/NTRK3/PAX6/PRKDC/THY1	10
BP	GO:0010563	negative regulation of phosphorus metabolic process	10/116	423/21288	0.0236407	4.33847	5.1335	0.00010807	0.00961512	0.00766982	CADM1/MAPT/MAPT/MAPT/NCOR1/NR2F2/NTRK3/PAX6/PRKDC/THY1	10
BP	GO:0042326	negative regulation of phosphorylation	9/116	342/21288	0.0263158	4.8294	5.28444	0.000108316	0.00961512	0.00766982	CADM1/MAPT/MAPT/MAPT/NR2F2/NTRK3/PAX6/PRKDC/THY1	9
BP	GO:0042462	eye photoreceptor cell development	4/116	46/21288	0.0869565	15.958	7.51728	0.000114465	0.00978466	0.00780506	CEP290/PAX6/THY1/VEGFA	4
BP	GO:0019896	axonal transport of mitochondrion	3/116	20/21288	0.15	27.5276	8.78526	0.000167966	0.0129222	0.0103078	MAPT/MAPT/MAPT	3
BP	GO:0032930	positive regulation of superoxide anion generation	3/116	20/21288	0.15	27.5276	8.78526	0.000167966	0.0129222	0.0103078	MAPT/MAPT/MAPT	3
BP	GO:1900034	regulation of cellular response to heat	3/116	20/21288	0.15	27.5276	8.78526	0.000167966	0.0129222	0.0103078	MAPT/MAPT/MAPT	3
BP	GO:0031623	receptor internalization	6/116	152/21288	0.0394737	7.2441	5.71855	0.000186697	0.0138999	0.0110877	AP2A2/AP2A2/AP2A2/ATXN2/PLCG2/VEGFA	6
BP	GO:0006305	DNA alkylation	4/116	53/21288	0.0754717	13.8504	6.93318	0.000199461	0.0139502	0.0111278	ATF7IP/KMT2A/KMT2E/PAX6	4
BP	GO:0006306	DNA methylation	4/116	53/21288	0.0754717	13.8504	6.93318	0.000199461	0.0139502	0.0111278	ATF7IP/KMT2A/KMT2E/PAX6	4
BP	GO:1902692	regulation of neuroblast proliferation	4/116	54/21288	0.0740741	13.5939	6.85876	0.000214518	0.014562	0.0116158	CDON/PAX6/VCAN/VEGFA	4
BP	GO:2000116	regulation of cysteine-type endopeptidase activity	7/116	225/21288	0.0311111	5.70943	5.25659	0.000235952	0.0152737	0.0121836	CSNK2A1/MAPT/MAPT/MAPT/PDCD6/ROBO1/VEGFA	7
BP	GO:0034614	cellular response to reactive oxygen species	6/116	159/21288	0.0377358	6.92518	5.55093	0.000238238	0.0152737	0.0121836	AGAP3/ANKZF1/MAPT/MAPT/MAPT/TPM1	6
BP	GO:0010288	response to lead ion	3/116	23/21288	0.130435	23.937	8.14655	0.000257845	0.015396	0.0122812	MAPT/MAPT/MAPT	3
BP	GO:1903747	regulation of establishment of protein localization to mitochondrion	4/116	57/21288	0.0701754	12.8784	6.64684	0.000264596	0.015396	0.0122812	MAPT/MAPT/MAPT/SREBF1	4
BP	GO:0048708	astrocyte differentiation	5/116	106/21288	0.0471698	8.65647	5.8493	0.00028805	0.015396	0.0122812	MAPT/MAPT/MAPT/PAX6/QKI	5
BP	GO:2000177	regulation of neural precursor cell proliferation	5/116	106/21288	0.0471698	8.65647	5.8493	0.00028805	0.015396	0.0122812	ADGRG1/CDON/PAX6/VCAN/VEGFA	5
BP	GO:0032928	regulation of superoxide anion generation	3/116	24/21288	0.125	22.9397	7.96009	0.000293512	0.015396	0.0122812	MAPT/MAPT/MAPT	3
BP	GO:0035162	embryonic hemopoiesis	3/116	24/21288	0.125	22.9397	7.96009	0.000293512	0.015396	0.0122812	KMT2A/VEGFA/ZFPM1	3
BP	GO:0048311	mitochondrion distribution	3/116	24/21288	0.125	22.9397	7.96009	0.000293512	0.015396	0.0122812	MAPT/MAPT/MAPT	3
BP	GO:0090043	regulation of tubulin deacetylation	3/116	24/21288	0.125	22.9397	7.96009	0.000293512	0.015396	0.0122812	MAPT/MAPT/MAPT	3
BP	GO:0031110	regulation of microtubule polymerization or depolymerization	5/116	110/21288	0.0454545	8.34169	5.7142	0.000341931	0.0163284	0.0130249	CLASP2/FKBP4/MAPT/MAPT/MAPT	5
BP	GO:0001754	eye photoreceptor cell differentiation	4/116	61/21288	0.0655738	12.0339	6.38786	0.000343758	0.0163284	0.0130249	CEP290/PAX6/THY1/VEGFA	4
BP	GO:0030098	lymphocyte differentiation	10/116	490/21288	0.0204082	3.74525	4.55066	0.000352158	0.0163284	0.0130249	BRD4/HDAC5/KMT2A/PLCG2/PRKDC/SMARCB1/SMARCB1/TCF3/ZC3H8/ZFPM1	10
BP	GO:0046785	microtubule polymerization	5/116	111/21288	0.045045	8.26654	5.68149	0.000356518	0.0163284	0.0130249	CLASP2/FKBP4/MAPT/MAPT/MAPT	5
BP	GO:0042461	photoreceptor cell development	4/116	62/21288	0.0645161	11.8398	6.32687	0.000365931	0.0163284	0.0130249	CEP290/PAX6/THY1/VEGFA	4
BP	GO:0010631	epithelial cell migration	9/116	403/21288	0.0223325	4.0984	4.64813	0.000366058	0.0163284	0.0130249	CLASP2/EMC10/GLUL/HDAC5/NR2F2/PDCD6/PLCG2/ROBO1/VEGFA	9
BP	GO:0010506	regulation of autophagy	9/116	404/21288	0.0222772	4.08826	4.63876	0.000372712	0.0163284	0.0130249	ATP6V0A1/CSNK2A1/EEF1A2/HERC1/MAPT/MAPT/MAPT/SNRNP70/SREBF1	9
BP	GO:0006475	internal protein amino acid acetylation	3/116	26/21288	0.115385	21.1751	7.61912	0.000374059	0.0163284	0.0130249	MAPT/MAPT/MAPT	3
BP	GO:0010632	regulation of epithelial cell migration	8/116	321/21288	0.0249221	4.57364	4.7753	0.000379867	0.0163284	0.0130249	CLASP2/EMC10/GLUL/HDAC5/NR2F2/PDCD6/PLCG2/VEGFA	8
BP	GO:0090132	epithelium migration	9/116	406/21288	0.0221675	4.06812	4.62013	0.000386321	0.0163284	0.0130249	CLASP2/EMC10/GLUL/HDAC5/NR2F2/PDCD6/PLCG2/ROBO1/VEGFA	9
BP	GO:0048010	vascular endothelial growth factor receptor signaling pathway	4/116	63/21288	0.0634921	11.6519	6.26727	0.000389109	0.0163284	0.0130249	PDCD6/PRKCB/ROBO1/VEGFA	4
BP	GO:0090042	tubulin deacetylation	3/116	27/21288	0.111111	20.3908	7.46262	0.00041915	0.0167985	0.0133999	MAPT/MAPT/MAPT	3
BP	GO:1900452	regulation of long-term synaptic depression	3/116	27/21288	0.111111	20.3908	7.46262	0.00041915	0.0167985	0.0133999	MAPT/MAPT/MAPT	3
BP	GO:0090130	tissue migration	9/116	411/21288	0.0218978	4.01863	4.57406	0.000422146	0.0167985	0.0133999	CLASP2/EMC10/GLUL/HDAC5/NR2F2/PDCD6/PLCG2/ROBO1/VEGFA	9
BP	GO:0030336	negative regulation of cell migration	9/116	416/21288	0.0216346	3.97032	4.5287	0.000460668	0.0168624	0.0134509	ADGRG1/CLASP2/HDAC5/NDRG4/NR2F2/ROBO1/SRGAP3/THY1/TPM1	9
BP	GO:0034643	establishment of mitochondrion localization, microtubule-mediated	3/116	28/21288	0.107143	19.6626	7.31432	0.00046759	0.0168624	0.0134509	MAPT/MAPT/MAPT	3
BP	GO:0047497	mitochondrion transport along microtubule	3/116	28/21288	0.107143	19.6626	7.31432	0.00046759	0.0168624	0.0134509	MAPT/MAPT/MAPT	3
BP	GO:0098884	postsynaptic neurotransmitter receptor internalization	3/116	28/21288	0.107143	19.6626	7.31432	0.00046759	0.0168624	0.0134509	AP2A2/AP2A2/AP2A2	3
BP	GO:0140239	postsynaptic endocytosis	3/116	28/21288	0.107143	19.6626	7.31432	0.00046759	0.0168624	0.0134509	AP2A2/AP2A2/AP2A2	3
BP	GO:1902473	regulation of protein localization to synapse	3/116	28/21288	0.107143	19.6626	7.31432	0.00046759	0.0168624	0.0134509	MAPT/MAPT/MAPT	3
BP	GO:0030307	positive regulation of cell growth	6/116	182/21288	0.032967	6.05002	5.06444	0.000490266	0.0174082	0.0138862	CSNK2A1/MAPT/MAPT/MAPT/NEDD4L/VEGFA	6
BP	GO:2000819	regulation of nucleotide-excision repair	3/116	29/21288	0.103448	18.9845	7.17352	0.000519478	0.018166	0.0144907	DPF2/SMARCB1/SMARCB1	3
BP	GO:0045165	cell fate commitment	8/116	338/21288	0.0236686	4.3436	4.58655	0.000534231	0.0184031	0.0146798	BRD4/CDON/MTA3/NR2F2/PAX6/PRKDC/TCF3/ZFPM1	8
BP	GO:0051347	positive regulation of transferase activity	9/116	429/21288	0.020979	3.85001	4.41402	0.000574566	0.0195015	0.015556	EEF1A2/MAPT/MAPT/MAPT/NTRK3/ROBO1/UBE2I/UNC119/VEGFA	9
BP	GO:0050678	regulation of epithelial cell proliferation	9/116	432/21288	0.0208333	3.82328	4.38819	0.000603888	0.019911	0.0158827	EMC10/KDM5B/MTA3/NR2F2/PAX6/PDCD6/PRKDC/ROBO1/VEGFA	9
BP	GO:2000146	negative regulation of cell motility	9/116	432/21288	0.0208333	3.82328	4.38819	0.000603888	0.019911	0.0158827	ADGRG1/CLASP2/HDAC5/NDRG4/NR2F2/ROBO1/SRGAP3/THY1/TPM1	9
BP	GO:0033674	positive regulation of kinase activity	8/116	346/21288	0.0231214	4.24317	4.50199	0.000622679	0.0202414	0.0161463	EEF1A2/MAPT/MAPT/MAPT/NTRK3/ROBO1/UNC119/VEGFA	8
BP	GO:0031113	regulation of microtubule polymerization	4/116	73/21288	0.0547945	10.0557	5.73679	0.000681891	0.0218584	0.0174361	FKBP4/MAPT/MAPT/MAPT	4
BP	GO:2000379	positive regulation of reactive oxygen species metabolic process	4/116	75/21288	0.0533333	9.78759	5.64293	0.000755134	0.0234942	0.0187409	MAPT/MAPT/MAPT/PLCG2	4
BP	GO:0090311	regulation of protein deacetylation	3/116	33/21288	0.0909091	16.6834	6.67377	0.00076346	0.0234942	0.0187409	MAPT/MAPT/MAPT	3
BP	GO:0090322	regulation of superoxide metabolic process	3/116	33/21288	0.0909091	16.6834	6.67377	0.00076346	0.0234942	0.0187409	MAPT/MAPT/MAPT	3
BP	GO:0043280	positive regulation of cysteine-type endopeptidase activity involved in apoptotic process	5/116	132/21288	0.0378788	6.95141	5.07686	0.000786	0.0238696	0.0190404	MAPT/MAPT/MAPT/PDCD6/ROBO1	5
BP	GO:0090140	regulation of mitochondrial fission	3/116	34/21288	0.0882353	16.1927	6.56235	0.000834033	0.0249993	0.0199415	MAPT/MAPT/MAPT	3
BP	GO:0045834	positive regulation of lipid metabolic process	5/116	135/21288	0.037037	6.79693	5.00132	0.000869687	0.0257338	0.0205274	EEF1A2/MAPT/MAPT/MAPT/SREBF1	5
BP	GO:0033044	regulation of chromosome organization	7/116	281/21288	0.024911	4.5716	4.46108	0.0008882	0.0258388	0.0206111	ATF7IP/DPF2/MAPT/MAPT/MAPT/SMARCB1/SMARCB1	7
BP	GO:0099590	neurotransmitter receptor internalization	3/116	35/21288	0.0857143	15.73	6.45555	0.000908617	0.0258388	0.0206111	AP2A2/AP2A2/AP2A2	3
BP	GO:0006919	activation of cysteine-type endopeptidase activity involved in apoptotic process	4/116	79/21288	0.0506329	9.29201	5.46536	0.000918015	0.0258388	0.0206111	MAPT/MAPT/MAPT/ROBO1	4
BP	GO:0046530	photoreceptor cell differentiation	4/116	79/21288	0.0506329	9.29201	5.46536	0.000918015	0.0258388	0.0206111	CEP290/PAX6/THY1/VEGFA	4
BP	GO:0010001	glial cell differentiation	7/116	285/21288	0.0245614	4.50744	4.41243	0.000964331	0.0268154	0.0213902	MAPT/MAPT/MAPT/METRN/PAX6/QKI/VCAN	7
BP	GO:0030947	regulation of vascular endothelial growth factor receptor signaling pathway	3/116	36/21288	0.0833333	15.2931	6.35306	0.000987302	0.0271273	0.021639	PDCD6/PRKCB/ROBO1	3
BP	GO:0043254	regulation of protein-containing complex assembly	9/116	467/21288	0.0192719	3.53673	4.10287	0.00104629	0.0284097	0.022662	ATF7IP/CAPZB/FKBP4/MAPT/MAPT/MAPT/PLCG2/RHOC/VEGFA	9
BP	GO:0051654	establishment of mitochondrion localization	3/116	37/21288	0.0810811	14.8798	6.25459	0.00107017	0.0287204	0.0229098	MAPT/MAPT/MAPT	3
BP	GO:0040013	negative regulation of locomotion	9/116	471/21288	0.0191083	3.5067	4.07201	0.00111031	0.029192	0.023286	ADGRG1/CLASP2/HDAC5/NDRG4/NR2F2/ROBO1/SRGAP3/THY1/TPM1	9
BP	GO:0000302	response to reactive oxygen species	6/116	213/21288	0.028169	5.1695	4.52684	0.00111304	0.029192	0.023286	AGAP3/ANKZF1/MAPT/MAPT/MAPT/TPM1	6
BP	GO:0007405	neuroblast proliferation	4/116	84/21288	0.047619	8.73892	5.26037	0.00115457	0.0293525	0.023414	CDON/PAX6/VCAN/VEGFA	4
BP	GO:0034605	cellular response to heat	4/116	84/21288	0.047619	8.73892	5.26037	0.00115457	0.0293525	0.023414	MAPT/MAPT/MAPT/PDCD6	4
BP	GO:0045815	transcription initiation-coupled chromatin remodeling	3/116	38/21288	0.0789474	14.4882	6.15987	0.00115731	0.0293525	0.023414	KMT2A/SMARCB1/SMARCB1	3
BP	GO:0018105	peptidyl-serine phosphorylation	7/116	297/21288	0.023569	4.32532	4.2717	0.00122399	0.0303882	0.0242401	CSNK1E/CSNK2A1/NTRK3/PRKCB/PRKDC/SH2D3C/VEGFA	7
BP	GO:0032869	cellular response to insulin stimulus	6/116	217/21288	0.0276498	5.07421	4.46515	0.00122448	0.0303882	0.0242401	HDAC5/PAX6/PKM/PRKCB/PRKDC/SREBF1	6
BP	GO:0031400	negative regulation of protein modification process	9/116	479/21288	0.0187891	3.44813	4.01127	0.00124789	0.0304277	0.0242717	CADM1/MAPT/MAPT/MAPT/NR2F2/NTRK3/PAX6/PRKDC/THY1	9
BP	GO:0007623	circadian rhythm	6/116	218/21288	0.0275229	5.05093	4.44996	0.00125363	0.0304277	0.0242717	CSNK1E/KMT2A/MAPK10/NCOR1/PRKDC/SREBF1	6
BP	GO:0015074	DNA integration	2/116	10/21288	0.2	36.7034	8.35892	0.00128739	0.0304277	0.0242717	SMARCB1/SMARCB1	2
BP	GO:2001056	positive regulation of cysteine-type endopeptidase activity	5/116	148/21288	0.0337838	6.19991	4.69872	0.00131103	0.0304277	0.0242717	MAPT/MAPT/MAPT/PDCD6/ROBO1	5
BP	GO:2000781	positive regulation of double-strand break repair	4/116	87/21288	0.045977	8.43757	5.14539	0.00131537	0.0304277	0.0242717	DPF2/PRKDC/SMARCB1/SMARCB1	4
BP	GO:0007409	axonogenesis	9/116	483/21288	0.0186335	3.41958	3.98139	0.00132168	0.0304277	0.0242717	MAPT/MAPT/MAPT/METRN/NELL2/PAX6/ROBO1/THY1/VEGFA	9
BP	GO:0009749	response to glucose	6/116	221/21288	0.0271493	4.98237	4.40496	0.00134428	0.0304277	0.0242717	GLUL/PAX6/PRKCB/SMARCB1/SMARCB1/SREBF1	6
BP	GO:0002360	T cell lineage commitment	3/116	40/21288	0.075	13.7638	5.98075	0.00134473	0.0304277	0.0242717	BRD4/PRKDC/ZFPM1	3
BP	GO:0141137	positive regulation of gene expression, epigenetic	3/116	40/21288	0.075	13.7638	5.98075	0.00134473	0.0304277	0.0242717	KMT2A/SMARCB1/SMARCB1	3
BP	GO:0031346	positive regulation of cell projection organization	8/116	391/21288	0.0204604	3.75483	4.06955	0.00136644	0.0306189	0.0244242	MAPT/MAPT/MAPT/METRN/NDRG4/NTRK3/ROBO1/VEGFA	8
BP	GO:0042063	gliogenesis	8/116	393/21288	0.0203562	3.73572	4.05184	0.0014112	0.0313178	0.0249817	ADGRG1/MAPT/MAPT/MAPT/METRN/PAX6/QKI/VCAN	8
BP	GO:0007212	dopamine receptor signaling pathway	3/116	41/21288	0.0731707	13.4281	5.89594	0.00144516	0.0314664	0.0251002	GNAO1/GNAS/GNB5	3
BP	GO:0070841	inclusion body assembly	3/116	41/21288	0.0731707	13.4281	5.89594	0.00144516	0.0314664	0.0251002	MAPT/MAPT/MAPT	3
BP	GO:0031109	microtubule polymerization or depolymerization	5/116	153/21288	0.0326797	5.9973	4.59182	0.00151849	0.0318919	0.0254396	CLASP2/FKBP4/MAPT/MAPT/MAPT	5
BP	GO:0018209	peptidyl-serine modification	7/116	309/21288	0.0226537	4.15735	4.13823	0.00153559	0.0318919	0.0254396	CSNK1E/CSNK2A1/NTRK3/PRKCB/PRKDC/SH2D3C/VEGFA	7
BP	GO:0031334	positive regulation of protein-containing complex assembly	6/116	227/21288	0.0264317	4.85068	4.31733	0.00154053	0.0318919	0.0254396	MAPT/MAPT/MAPT/PLCG2/RHOC/VEGFA	6
BP	GO:0048143	astrocyte activation	3/116	42/21288	0.0714286	13.1084	5.81403	0.00155019	0.0318919	0.0254396	MAPT/MAPT/MAPT	3
BP	GO:0043542	endothelial cell migration	7/116	310/21288	0.0225806	4.14394	4.12741	0.00156412	0.0318919	0.0254396	EMC10/GLUL/HDAC5/NR2F2/PDCD6/ROBO1/VEGFA	7
BP	GO:0010172	embryonic body morphogenesis	2/116	11/21288	0.181818	33.3668	7.94778	0.00156788	0.0318919	0.0254396	CDON/CLASP2	2
BP	GO:1901838	positive regulation of transcription of nucleolar large rRNA by RNA polymerase I	2/116	11/21288	0.181818	33.3668	7.94778	0.00156788	0.0318919	0.0254396	SMARCB1/SMARCB1	2
BP	GO:1902806	regulation of cell cycle G1/S phase transition	6/116	228/21288	0.0263158	4.8294	4.30303	0.00157525	0.0318919	0.0254396	DPF2/KMT2E/PLCG2/PRKDC/SMARCB1/SMARCB1	6
BP	GO:0031116	positive regulation of microtubule polymerization	3/116	43/21288	0.0697674	12.8035	5.73486	0.00165988	0.033313	0.0265732	MAPT/MAPT/MAPT	3
BP	GO:1902893	regulation of miRNA transcription	4/116	93/21288	0.0430108	7.89321	4.93119	0.0016828	0.0334819	0.026708	NCOR1/PAX6/SREBF1/VEGFA	4
BP	GO:0061614	miRNA transcription	4/116	94/21288	0.0425532	7.80924	4.89736	0.00175029	0.0343833	0.027427	NCOR1/PAX6/SREBF1/VEGFA	4
BP	GO:0009746	response to hexose	6/116	233/21288	0.0257511	4.72577	4.23274	0.0017579	0.0343833	0.027427	GLUL/PAX6/PRKCB/SMARCB1/SMARCB1/SREBF1	6
BP	GO:0000266	mitochondrial fission	3/116	44/21288	0.0681818	12.5125	5.65828	0.0017743	0.0344126	0.0274503	MAPT/MAPT/MAPT	3
BP	GO:0099072	regulation of postsynaptic membrane neurotransmitter receptor levels	4/116	95/21288	0.0421053	7.72704	4.86402	0.00181963	0.0349976	0.027917	AP2A2/AP2A2/AP2A2/CTNND1	4
BP	GO:0001188	RNA polymerase I preinitiation complex assembly	2/116	12/21288	0.166667	30.5862	7.58823	0.00187476	0.0354668	0.0282912	SMARCB1/SMARCB1	2
BP	GO:0001867	complement activation, lectin pathway	2/116	12/21288	0.166667	30.5862	7.58823	0.00187476	0.0354668	0.0282912	MASP1/MASP1	2
BP	GO:0034284	response to monosaccharide	6/116	240/21288	0.025	4.58793	4.13761	0.0020401	0.038281	0.0305361	GLUL/PAX6/PRKCB/SMARCB1/SMARCB1/SREBF1	6
BP	GO:0031112	positive regulation of microtubule polymerization or depolymerization	3/116	47/21288	0.0638298	11.7139	5.44268	0.00214674	0.0396374	0.0316181	MAPT/MAPT/MAPT	3
BP	GO:0070316	regulation of G0 to G1 transition	3/116	47/21288	0.0638298	11.7139	5.44268	0.00214674	0.0396374	0.0316181	DPF2/SMARCB1/SMARCB1	3
BP	GO:0099003	vesicle-mediated transport in synapse	6/116	243/21288	0.0246914	4.53129	4.09796	0.00217102	0.0397676	0.0317219	AP2A2/AP2A2/AP2A2/ATP6V0A1/ITSN1/PRKCB	6
BP	GO:0021978	telencephalon regionalization	2/116	13/21288	0.153846	28.2334	7.27017	0.00220775	0.0398084	0.0317545	ADGRG1/PAX6	2
BP	GO:0071679	commissural neuron axon guidance	2/116	13/21288	0.153846	28.2334	7.27017	0.00220775	0.0398084	0.0317545	NELL2/VEGFA	2
BP	GO:0006476	protein deacetylation	3/116	48/21288	0.0625	11.4698	5.37512	0.00228083	0.0408074	0.0325514	MAPT/MAPT/MAPT	3
BP	GO:0030516	regulation of axon extension	4/116	102/21288	0.0392157	7.19675	4.6435	0.00235923	0.0418854	0.0334112	MAPT/MAPT/MAPT/VEGFA	4
BP	GO:0042554	superoxide anion generation	3/116	49/21288	0.0612245	11.2357	5.30953	0.00242001	0.0423135	0.0337528	MAPT/MAPT/MAPT	3
BP	GO:0045023	G0 to G1 transition	3/116	49/21288	0.0612245	11.2357	5.30953	0.00242001	0.0423135	0.0337528	DPF2/SMARCB1/SMARCB1	3
BP	GO:0061351	neural precursor cell proliferation	5/116	172/21288	0.0290698	5.3348	4.22506	0.00253156	0.0426158	0.0339939	ADGRG1/CDON/PAX6/VCAN/VEGFA	5
BP	GO:0052548	regulation of endopeptidase activity	7/116	338/21288	0.0207101	3.80065	3.84177	0.00254522	0.0426158	0.0339939	CSNK2A1/MAPT/MAPT/MAPT/PDCD6/ROBO1/VEGFA	7
BP	GO:0010453	regulation of cell fate commitment	3/116	50/21288	0.06	11.011	5.24581	0.00256434	0.0426158	0.0339939	BRD4/MTA3/PAX6	3
BP	GO:0044319	wound healing, spreading of cells	3/116	50/21288	0.06	11.011	5.24581	0.00256434	0.0426158	0.0339939	CD151/CLASP2/RHOC	3
BP	GO:0090505	epiboly involved in wound healing	3/116	50/21288	0.06	11.011	5.24581	0.00256434	0.0426158	0.0339939	CD151/CLASP2/RHOC	3
BP	GO:1902459	positive regulation of stem cell population maintenance	3/116	50/21288	0.06	11.011	5.24581	0.00256434	0.0426158	0.0339939	DPF2/SMARCB1/SMARCB1	3
BP	GO:0072584	caveolin-mediated endocytosis	2/116	14/21288	0.142857	26.2167	6.98608	0.00256655	0.0426158	0.0339939	NEDD4L/UNC119	2
BP	GO:0062197	cellular response to chemical stress	7/116	341/21288	0.0205279	3.76722	3.81298	0.00267337	0.0438548	0.0349823	AGAP3/AKR1B1/ANKZF1/MAPT/MAPT/MAPT/TPM1	7
BP	GO:0010594	regulation of endothelial cell migration	6/116	254/21288	0.023622	4.33505	3.95789	0.00270597	0.0438548	0.0349823	EMC10/GLUL/HDAC5/NR2F2/PDCD6/VEGFA	6
BP	GO:0090504	epiboly	3/116	51/21288	0.0588235	10.7951	5.18387	0.00271388	0.0438548	0.0349823	CD151/CLASP2/RHOC	3
BP	GO:0043122	regulation of canonical NF-kappaB signal transduction	7/116	342/21288	0.0204678	3.7562	3.80346	0.00271717	0.0438548	0.0349823	BRD4/NKIRAS2/PLCG2/PRKCB/RHOC/SHISA5/VEGFA	7
BP	GO:2000628	regulation of miRNA metabolic process	4/116	107/21288	0.0373832	6.86046	4.49837	0.00280608	0.0449752	0.0358759	NCOR1/PAX6/SREBF1/VEGFA	4
BP	GO:0060292	long-term synaptic depression	3/116	52/21288	0.0576923	10.5875	5.12363	0.0028687	0.0451036	0.0359784	MAPT/MAPT/MAPT	3
BP	GO:0050848	regulation of calcium-mediated signaling	4/116	108/21288	0.037037	6.79693	4.47046	0.00290192	0.0451036	0.0359784	MAPT/MAPT/MAPT/PLCG2	4
BP	GO:0006361	transcription initiation at RNA polymerase I promoter	2/116	15/21288	0.133333	24.469	6.73024	0.00295088	0.0451036	0.0359784	SMARCB1/SMARCB1	2
BP	GO:0009757	hexose mediated signaling	2/116	15/21288	0.133333	24.469	6.73024	0.00295088	0.0451036	0.0359784	SMARCB1/SMARCB1	2
BP	GO:0010182	sugar mediated signaling pathway	2/116	15/21288	0.133333	24.469	6.73024	0.00295088	0.0451036	0.0359784	SMARCB1/SMARCB1	2
BP	GO:0010255	glucose mediated signaling pathway	2/116	15/21288	0.133333	24.469	6.73024	0.00295088	0.0451036	0.0359784	SMARCB1/SMARCB1	2
BP	GO:0061684	chaperone-mediated autophagy	2/116	15/21288	0.133333	24.469	6.73024	0.00295088	0.0451036	0.0359784	EEF1A2/SNRNP70	2
BP	GO:0006304	DNA modification	4/116	109/21288	0.0366972	6.73458	4.44291	0.00299998	0.0452546	0.0360989	ATF7IP/KMT2A/KMT2E/PAX6	4
BP	GO:0150076	neuroinflammatory response	4/116	109/21288	0.0366972	6.73458	4.44291	0.00299998	0.0452546	0.0360989	MAPT/MAPT/MAPT/PLCG2	4
BP	GO:1902903	regulation of supramolecular fiber organization	8/116	445/21288	0.0179775	3.29919	3.6281	0.00304778	0.0456771	0.0364358	CAPZB/CLASP2/FKBP4/MAPT/MAPT/MAPT/RHOC/TPM1	8
BP	GO:0070507	regulation of microtubule cytoskeleton organization	5/116	181/21288	0.0276243	5.06954	4.06983	0.00315263	0.0469437	0.0374462	CLASP2/FKBP4/MAPT/MAPT/MAPT	5
BP	GO:0060560	developmental growth involved in morphogenesis	6/116	263/21288	0.0228137	4.18671	3.84908	0.00321272	0.047151	0.0376115	KDM5B/MAPT/MAPT/MAPT/NEDD4L/VEGFA	6
BP	GO:0010950	positive regulation of endopeptidase activity	5/116	182/21288	0.0274725	5.04168	4.05322	0.00322784	0.047151	0.0376115	MAPT/MAPT/MAPT/PDCD6/ROBO1	5
BP	GO:0048592	eye morphogenesis	5/116	182/21288	0.0274725	5.04168	4.05322	0.00322784	0.047151	0.0376115	CDON/CEP290/PAX6/THY1/VEGFA	5
BP	GO:0009743	response to carbohydrate	6/116	264/21288	0.0227273	4.17085	3.83729	0.00327312	0.0475116	0.0378992	GLUL/PAX6/PRKCB/SMARCB1/SMARCB1/SREBF1	6
BP	GO:0048639	positive regulation of developmental growth	5/116	183/21288	0.0273224	5.01413	4.03673	0.00330433	0.0475825	0.0379557	MAPT/MAPT/MAPT/NEDD4L/VEGFA	5
BP	GO:0019216	regulation of lipid metabolic process	7/116	355/21288	0.0197183	3.61865	3.68283	0.00333835	0.0475825	0.0379557	EEF1A2/MAPT/MAPT/MAPT/NCOR1/PLCG2/SREBF1	7
BP	GO:0070365	hepatocyte differentiation	2/116	16/21288	0.125	22.9397	6.49817	0.00336046	0.0475825	0.0379557	SMARCB1/SMARCB1	2
BP	GO:1901836	regulation of transcription of nucleolar large rRNA by RNA polymerase I	2/116	16/21288	0.125	22.9397	6.49817	0.00336046	0.0475825	0.0379557	SMARCB1/SMARCB1	2
BP	GO:0010634	positive regulation of epithelial cell migration	5/116	185/21288	0.027027	4.95993	4.00411	0.00346123	0.0487104	0.0388555	CLASP2/EMC10/PDCD6/PLCG2/VEGFA	5
BP	GO:0051646	mitochondrion localization	3/116	56/21288	0.0535714	9.83128	4.8981	0.00354192	0.0493545	0.0393693	MAPT/MAPT/MAPT	3
BP	GO:0030217	T cell differentiation	7/116	359/21288	0.0194986	3.57833	3.64684	0.00354976	0.0493545	0.0393693	BRD4/KMT2A/PRKDC/SMARCB1/SMARCB1/ZC3H8/ZFPM1	7
BP	GO:0003002	regionalization	8/116	457/21288	0.0175055	3.21256	3.53918	0.00357998	0.0494766	0.0394666	ADGRG1/CDON/KMT2A/NDRG4/NR2F2/PAX6/PRKDC/ROBO1	8
CC	GO:0030426	growth cone	9/117	175/22585	0.0514286	9.92747	8.55535	3.30239e-07	6.1583e-05	4.56415e-05	CSNK1E/CTNND1/CYTH2/FKBP4/KLC1/MAPT/MAPT/MAPT/THY1	9
CC	GO:0030427	site of polarized growth	9/117	180/22585	0.05	9.65171	8.40963	4.18932e-07	6.1583e-05	4.56415e-05	CSNK1E/CTNND1/CYTH2/FKBP4/KLC1/MAPT/MAPT/MAPT/THY1	9
CC	GO:0150034	distal axon	10/117	290/22585	0.0344828	6.65635	6.99589	2.77722e-06	0.000260526	0.000193086	CSNK1E/CTNND1/CYTH2/FKBP4/KLC1/MAPT/MAPT/MAPT/PRKCB/THY1	10
CC	GO:0097386	glial cell projection	5/117	45/22585	0.111111	21.4482	9.90824	3.54457e-06	0.000260526	0.000193086	ADGRG1/GLUL/MAPT/MAPT/MAPT	5
CC	GO:0031252	cell leading edge	12/117	462/22585	0.025974	5.01388	6.29034	5.12468e-06	0.000301331	0.000223328	CAPZB/CLASP2/CTNND1/ITSN1/MAPT/MAPT/MAPT/PDLIM7/PLCG2/SH2D3C/THY1/TPM1	12
CC	GO:0030673	axolemma	4/117	24/22585	0.166667	32.1724	11.0257	6.70892e-06	0.000328737	0.00024364	MAPT/MAPT/MAPT/THY1	4
CC	GO:0031256	leading edge membrane	8/117	198/22585	0.040404	7.79936	6.93448	9.13115e-06	0.000383508	0.000284233	CLASP2/MAPT/MAPT/MAPT/PLCG2/SH2D3C/THY1/TPM1	8
CC	GO:0098562	cytoplasmic side of membrane	8/117	217/22585	0.0368664	7.11647	6.53323	1.77435e-05	0.000652072	0.000483276	AP2A2/AP2A2/AP2A2/EEF1A2/EPB41/GNAO1/GNAS/GNB5	8
CC	GO:0009898	cytoplasmic side of plasma membrane	7/117	175/22585	0.04	7.72137	6.4412	3.60355e-05	0.000997244	0.000739096	AP2A2/AP2A2/AP2A2/EPB41/GNAO1/GNAS/GNB5	7
CC	GO:0030122	AP-2 adaptor complex	3/117	13/22585	0.230769	44.5464	11.3331	3.73119e-05	0.000997244	0.000739096	AP2A2/AP2A2/AP2A2	3
CC	GO:0030128	clathrin coat of endocytic vesicle	3/117	13/22585	0.230769	44.5464	11.3331	3.73119e-05	0.000997244	0.000739096	AP2A2/AP2A2/AP2A2	3
CC	GO:0031253	cell projection membrane	10/117	400/22585	0.025	4.82585	5.57109	4.49636e-05	0.00110161	0.000816445	CLASP2/MAPT/MAPT/MAPT/NDRG4/PLCG2/PRKCB/SH2D3C/THY1/TPM1	10
CC	GO:0000118	histone deacetylase complex	5/117	79/22585	0.0632911	12.2174	7.20719	5.68348e-05	0.00128534	0.000952616	CSNK2A1/HDAC5/KMT2E/MTA3/NCOR1	5
CC	GO:0071565	nBAF complex	3/117	17/22585	0.176471	34.0649	9.84137	8.73809e-05	0.00180272	0.00133606	DPF2/SMARCB1/SMARCB1	3
CC	GO:0005912	adherens junction	7/117	203/22585	0.0344828	6.65635	5.84179	9.19753e-05	0.00180272	0.00133606	CTNND1/CYTH2/IGSF21/MAGI1/PDLIM1/PDLIM7/VEGFA	7
CC	GO:0030132	clathrin coat of coated pit	3/117	20/22585	0.15	28.9551	9.02547	0.000144839	0.00266142	0.00197248	AP2A2/AP2A2/AP2A2	3
CC	GO:0036020	endolysosome membrane	3/117	23/22585	0.130435	25.1784	8.37169	0.000222473	0.00384748	0.00285151	AP2A2/AP2A2/AP2A2	3
CC	GO:0030120	vesicle coat	4/117	68/22585	0.0588235	11.355	6.17104	0.000431407	0.00704632	0.0052223	AP2A2/AP2A2/AP2A2/PDCD6	4
CC	GO:0032589	neuron projection membrane	4/117	69/22585	0.057971	11.1904	6.1176	0.000456138	0.00705813	0.00523106	MAPT/MAPT/MAPT/THY1	4
CC	GO:0030131	clathrin adaptor complex	3/117	30/22585	0.1	19.3034	7.23907	0.00049672	0.00730178	0.00541163	AP2A2/AP2A2/AP2A2	3
CC	GO:0036019	endolysosome	3/117	33/22585	0.0909091	17.5486	6.86493	0.000660007	0.00924009	0.00684819	AP2A2/AP2A2/AP2A2	3
CC	GO:0005834	heterotrimeric G-protein complex	3/117	35/22585	0.0857143	16.5458	6.64178	0.000785798	0.0102108	0.00756765	GNAO1/GNAS/GNB5	3
CC	GO:0044304	main axon	4/117	80/22585	0.05	9.65171	5.59395	0.000798808	0.0102108	0.00756765	MAPT/MAPT/MAPT/THY1	4
CC	GO:0036464	cytoplasmic ribonucleoprotein granule	7/117	295/22585	0.0237288	4.58047	4.46691	0.00088114	0.010794	0.00799982	ATXN2/IGF2BP2/MAPT/MAPT/MAPT/QKI/TNRC6B	7
CC	GO:0101003	ficolin-1-rich granule membrane	4/117	85/22585	0.0470588	9.08396	5.38832	0.00100257	0.0117902	0.00873815	AP2A2/AP2A2/AP2A2/ATP6V0A1	4
CC	GO:0030125	clathrin vesicle coat	3/117	39/22585	0.0769231	14.8488	6.24626	0.00108083	0.0122217	0.00905801	AP2A2/AP2A2/AP2A2	3
CC	GO:0016607	nuclear speck	9/117	499/22585	0.0180361	3.48158	4.04512	0.00117118	0.0124943	0.00926004	ATP6V0A1/CLK3/HDAC5/KMT2E/MAPT/MAPT/MAPT/RBM25/SNRNP70	9
CC	GO:0005905	clathrin-coated pit	4/117	89/22585	0.0449438	8.67569	5.23566	0.00118994	0.0124943	0.00926004	AP2A2/AP2A2/AP2A2/ITSN1	4
CC	GO:0035770	ribonucleoprotein granule	7/117	314/22585	0.022293	4.30331	4.25359	0.0012643	0.0128174	0.00949944	ATXN2/IGF2BP2/MAPT/MAPT/MAPT/QKI/TNRC6B	7
CC	GO:1905360	GTPase complex	3/117	42/22585	0.0714286	13.7882	5.98602	0.00134246	0.0131561	0.00975049	GNAO1/GNAS/GNB5	3
CC	GO:0140092	bBAF complex	2/117	11/22585	0.181818	35.0971	8.16246	0.00141943	0.0132637	0.00983024	SMARCB1/SMARCB1	2
CC	GO:0034399	nuclear periphery	5/117	159/22585	0.0314465	6.07026	4.62982	0.00144367	0.0132637	0.00983024	MAPT/MAPT/MAPT/SMARCB1/SMARCB1	5
CC	GO:0030119	AP-type membrane coat adaptor complex	3/117	44/22585	0.0681818	13.1614	5.82687	0.00153714	0.0136945	0.0101495	AP2A2/AP2A2/AP2A2	3
CC	GO:0000228	nuclear chromosome	6/117	244/22585	0.0245902	4.74674	4.24628	0.00172376	0.0146886	0.0108863	BRD4/CSNK2A1/KMT2E/SMARCB1/SMARCB1/UBE2I	6
CC	GO:0016514	SWI/SNF complex	3/117	46/22585	0.0652174	12.5892	5.67774	0.00174864	0.0146886	0.0108863	DPF2/SMARCB1/SMARCB1	3
CC	GO:0030117	membrane coat	4/117	103/22585	0.038835	7.49647	4.76859	0.00203851	0.0161979	0.0120049	AP2A2/AP2A2/AP2A2/PDCD6	4
CC	GO:0048475	coated membrane	4/117	103/22585	0.038835	7.49647	4.76859	0.00203851	0.0161979	0.0120049	AP2A2/AP2A2/AP2A2/PDCD6	4
CC	GO:0031234	extrinsic component of cytoplasmic side of plasma membrane	3/117	50/22585	0.06	11.5821	5.40552	0.00222413	0.0170627	0.0126459	GNAO1/GNAS/GNB5	3
CC	GO:0019897	extrinsic component of plasma membrane	4/117	106/22585	0.0377358	7.28431	4.67986	0.00226342	0.0170627	0.0126459	CTNND1/GNAO1/GNAS/GNB5	4
CC	GO:0032587	ruffle membrane	4/117	109/22585	0.0366972	7.08382	4.59453	0.00250489	0.0178629	0.0132389	CLASP2/PLCG2/SH2D3C/TPM1	4
CC	GO:1904949	ATPase complex	5/117	182/22585	0.0274725	5.30314	4.20609	0.00260376	0.0178629	0.0132389	ATP6V0A1/DPF2/MTA3/SMARCB1/SMARCB1	5
CC	GO:0001741	XY body	2/117	15/22585	0.133333	25.7379	6.91598	0.00267336	0.0178629	0.0132389	SMARCB1/SMARCB1	2
CC	GO:0035060	brahma complex	2/117	15/22585	0.133333	25.7379	6.91598	0.00267336	0.0178629	0.0132389	SMARCB1/SMARCB1	2
CC	GO:0071564	npBAF complex	2/117	15/22585	0.133333	25.7379	6.91598	0.00267336	0.0178629	0.0132389	SMARCB1/SMARCB1	2
CC	GO:0030118	clathrin coat	3/117	55/22585	0.0545455	10.5291	5.10582	0.00292173	0.0190886	0.0141473	AP2A2/AP2A2/AP2A2	3
CC	GO:0016586	RSC-type complex	2/117	16/22585	0.125	24.1293	6.67847	0.00304495	0.0194612	0.0144235	SMARCB1/SMARCB1	2
CC	GO:0070603	SWI/SNF superfamily-type complex	4/117	120/22585	0.0333333	6.43447	4.30731	0.00354143	0.0221528	0.0164183	DPF2/MTA3/SMARCB1/SMARCB1	4
CC	GO:0001726	ruffle	5/117	197/22585	0.0253807	4.89934	3.96669	0.00365508	0.0223874	0.0165921	CLASP2/PDLIM7/PLCG2/SH2D3C/TPM1	5
CC	GO:0000791	euchromatin	3/117	63/22585	0.047619	9.1921	4.69865	0.00429195	0.0257517	0.0190856	KMT2E/TCF3/ZC3H8	3
CC	GO:1904115	axon cytoplasm	3/117	67/22585	0.0447761	8.64332	4.52133	0.00510066	0.0299919	0.0222281	MAPT/MAPT/MAPT	3
CC	GO:0030662	coated vesicle membrane	6/117	310/22585	0.0193548	3.73615	3.50044	0.00558551	0.0321988	0.0238638	AP2A2/AP2A2/AP2A2/ATP6V0A1/PDCD6/SREBF1	6
CC	GO:0005938	cell cortex	6/117	322/22585	0.0186335	3.59691	3.38691	0.00668727	0.0376981	0.0279395	CAPZB/CLASP2/CRIP2/CTNND1/EPB41/PRKCB	6
CC	GO:0030135	coated vesicle	7/117	426/22585	0.0164319	3.17192	3.26577	0.00679592	0.0376981	0.0279395	AP2A2/AP2A2/AP2A2/ATP6V0A1/ERGIC3/PDCD6/SREBF1	7
CC	GO:0101002	ficolin-1-rich granule	5/117	235/22585	0.0212766	4.10711	3.45512	0.0076299	0.0415406	0.0307873	AP2A2/AP2A2/AP2A2/ATP6V0A1/PKM	5
CC	GO:0045121	membrane raft	6/117	334/22585	0.0179641	3.46768	3.27868	0.00793921	0.042266	0.0313249	ADGRG1/MAPT/MAPT/MAPT/PLCG2/THY1	6
CC	GO:0098857	membrane microdomain	6/117	335/22585	0.0179104	3.45733	3.26988	0.00805066	0.042266	0.0313249	ADGRG1/MAPT/MAPT/MAPT/PLCG2/THY1	6
MF	GO:0003680	minor groove of adenine-thymine-rich DNA binding	5/114	12/21092	0.416667	77.0906	19.4359	3.24443e-09	1.14853e-06	9.63085e-07	KMT2A/MAPT/MAPT/MAPT/PAX6	5
MF	GO:0000217	DNA secondary structure binding	5/114	41/21092	0.121951	22.5631	10.1879	2.70928e-06	0.000479543	0.000402115	KMT2A/MAPT/MAPT/MAPT/PAX6	5
MF	GO:0034452	dynactin binding	3/114	14/21092	0.214286	39.6466	10.663	5.35966e-05	0.00632439	0.00530324	MAPT/MAPT/MAPT	3
MF	GO:0051879	Hsp90 protein binding	4/114	46/21092	0.0869565	16.0885	7.55194	0.000110866	0.00842974	0.00706865	CSNK2A1/MAPT/MAPT/MAPT	4
MF	GO:0035615	clathrin adaptor activity	3/114	20/21092	0.15	27.7526	8.82364	0.000163933	0.00842974	0.00706865	AP2A2/AP2A2/AP2A2	3
MF	GO:0003714	transcription corepressor activity	7/114	214/21092	0.0327103	6.05198	5.47574	0.000164852	0.00842974	0.00706865	ATF7IP/DPF2/KDM5B/MTA3/NCOR1/TCF25/ZFPM1	7
MF	GO:0061629	RNA polymerase II-specific DNA-binding transcription factor binding	9/114	370/21092	0.0243243	4.50043	5.00755	0.000183325	0.00842974	0.00706865	FKBP4/HDAC5/NCOR1/PRKCB/PRKDC/SMARCB1/SMARCB1/TCF3/ZFPM1	9
MF	GO:0140312	cargo adaptor activity	3/114	21/21092	0.142857	26.4311	8.5951	0.000190503	0.00842974	0.00706865	AP2A2/AP2A2/AP2A2	3
MF	GO:0034185	apolipoprotein binding	3/114	23/21092	0.130435	24.1327	8.18253	0.000251679	0.00989938	0.00830099	MAPT/MAPT/MAPT	3
MF	GO:0051393	alpha-actinin binding	3/114	29/21092	0.103448	19.1397	7.20591	0.000507158	0.0179534	0.0150546	MAGI1/PDLIM1/PDLIM7	3
MF	GO:0070577	lysine-acetylated histone binding	3/114	31/21092	0.0967742	17.9049	6.94342	0.000618999	0.0185266	0.0155352	BRD4/DPF2/KMT2A	3
MF	GO:0003924	GTPase activity	8/114	353/21092	0.0226629	4.19303	4.4598	0.000671363	0.0185266	0.0155352	AGAP3/EEF1A2/GNAO1/GNAS/GNB5/NKIRAS2/RGS3/RHOC	8
MF	GO:0140033	acetylation-dependent protein binding	3/114	32/21092	0.09375	17.3454	6.82119	0.000680355	0.0185266	0.0155352	BRD4/DPF2/KMT2A	3
MF	GO:0051721	protein phosphatase 2A binding	3/114	33/21092	0.0909091	16.8198	6.70436	0.000745456	0.0188494	0.0158059	MAPT/MAPT/MAPT	3
MF	GO:0097718	disordered domain specific binding	3/114	35/21092	0.0857143	15.8586	6.48536	0.000887249	0.0192264	0.0161221	AP2A2/AP2A2/AP2A2	3
MF	GO:0071813	lipoprotein particle binding	3/114	36/21092	0.0833333	15.4181	6.38251	0.000964116	0.0192264	0.0161221	MAPT/MAPT/MAPT	3
MF	GO:0071814	protein-lipid complex binding	3/114	36/21092	0.0833333	15.4181	6.38251	0.000964116	0.0192264	0.0161221	MAPT/MAPT/MAPT	3
MF	GO:0002039	p53 binding	4/114	81/21092	0.0493827	9.13667	5.4086	0.000977615	0.0192264	0.0161221	BRD4/NTRK3/SMARCB1/SMARCB1	4
MF	GO:0042805	actinin binding	3/114	37/21092	0.0810811	15.0014	6.28368	0.00104507	0.0193314	0.0162101	MAGI1/PDLIM1/PDLIM7	3
MF	GO:0140030	modification-dependent protein binding	6/114	214/21092	0.0280374	5.18741	4.53865	0.00109217	0.0193314	0.0162101	AGAP3/BRD4/DPF2/KMT2A/KMT2E/PLCG2	6
MF	GO:0016620	oxidoreductase activity, acting on the aldehyde or oxo group of donors, NAD or NADP as acceptor	3/114	40/21092	0.075	13.8763	6.00889	0.00131332	0.0221389	0.0185643	AKR1B1/ALDH2/ALDH7A1	3
MF	GO:0001163	RNA polymerase I transcription regulatory region sequence-specific DNA binding	2/114	11/21092	0.181818	33.6396	7.98204	0.00154273	0.0232298	0.019479	SMARCB1/SMARCB1	2
MF	GO:0001164	RNA polymerase I core promoter sequence-specific DNA binding	2/114	11/21092	0.181818	33.6396	7.98204	0.00154273	0.0232298	0.019479	SMARCB1/SMARCB1	2
MF	GO:0003713	transcription coactivator activity	7/114	313/21092	0.0223642	4.13777	4.12288	0.0015749	0.0232298	0.019479	BRD4/KMT2E/MTA3/PDLIM1/PRKCB/SMARCB1/SMARCB1	7
MF	GO:0031072	heat shock protein binding	5/114	158/21092	0.0316456	5.85499	4.51554	0.00168657	0.0238819	0.0200258	CSNK2A1/FKBP4/MAPT/MAPT/MAPT	5
MF	GO:0001046	core promoter sequence-specific DNA binding	3/114	45/21092	0.0666667	12.3345	5.6109	0.00184963	0.0249862	0.0209518	PAX6/SMARCB1/SMARCB1	3
MF	GO:0051219	phosphoprotein binding	4/114	97/21092	0.0412371	7.62959	4.82429	0.00190573	0.0249862	0.0209518	EPB41/FKBP4/PLCG2/SH2D3C	4
MF	GO:0030957	Tat protein binding	2/114	13/21092	0.153846	28.4642	7.30185	0.00217247	0.0274663	0.0230315	SMARCB1/SMARCB1	2
MF	GO:0016903	oxidoreductase activity, acting on the aldehyde or oxo group of donors	3/114	50/21092	0.06	11.1011	5.27141	0.00250529	0.0305818	0.025644	AKR1B1/ALDH2/ALDH7A1	3
MF	GO:0004029	aldehyde dehydrogenase (NAD+) activity	2/114	15/21092	0.133333	24.669	6.7599	0.00290391	0.031151	0.0261213	ALDH2/ALDH7A1	2
MF	GO:0016208	AMP binding	2/114	15/21092	0.133333	24.669	6.7599	0.00290391	0.031151	0.0261213	CYB5R3/PFKM	2
MF	GO:0016661	oxidoreductase activity, acting on other nitrogenous compounds as donors	2/114	15/21092	0.133333	24.669	6.7599	0.00290391	0.031151	0.0261213	ALDH2/CYB5R3	2
MF	GO:0051371	muscle alpha-actinin binding	2/114	15/21092	0.133333	24.669	6.7599	0.00290391	0.031151	0.0261213	PDLIM1/PDLIM7	2
MF	GO:0005080	protein kinase C binding	3/114	56/21092	0.0535714	9.91165	4.92255	0.00346105	0.0360357	0.0302172	HDAC5/NELL2/PRKCB	3
MF	GO:0004674	protein serine/threonine kinase activity	8/114	461/21092	0.0173536	3.21072	3.53787	0.00358547	0.036052	0.0302309	BRD4/CLK3/CSNK1E/CSNK2A1/LTBP4/MAPK10/PRKCB/PRKDC	8
MF	GO:0004030	aldehyde dehydrogenase [NAD(P)+] activity	2/114	17/21092	0.117647	21.7668	6.31435	0.00373482	0.036052	0.0302309	ALDH2/ALDH7A1	2
MF	GO:0042393	histone binding	6/114	274/21092	0.0218978	4.05148	3.74788	0.00376815	0.036052	0.0302309	BRD4/DPF2/KDM5B/KMT2A/KMT2E/PRKCB	6
MF	GO:0003779	actin binding	8/114	471/21092	0.0169851	3.14255	3.46661	0.00407811	0.0379908	0.0318567	CAPZB/EPB41/MAPT/MAPT/MAPT/PDLIM1/PDLIM7/TPM1	8
MF	GO:0001221	transcription coregulator binding	4/114	122/21092	0.0327869	6.06615	4.13692	0.00435844	0.0395612	0.0331735	HDAC5/PAX6/SREBF1/UBE2I	4
MF	GO:0008017	microtubule binding	6/114	293/21092	0.0204778	3.78876	3.54358	0.00520876	0.0460975	0.0386545	CCSER2/CLASP2/DCX/MAPT/MAPT/MAPT	6
MF	GO:0051428	peptide hormone receptor binding	2/114	21/21092	0.0952381	17.6207	5.61741	0.00568631	0.0490964	0.0411692	GNAO1/GNAS	2

## Sheet: CHD8
ONTOLOGY	ID	Description	GeneRatio	BgRatio	RichFactor	FoldEnrichment	zScore	pvalue	p.adjust	qvalue	geneID	Count
BP	GO:0006475	internal protein amino acid acetylation	10/185	26/21288	0.384615	44.2578	20.6643	9.05496e-15	2.09985e-11	1.76143e-11	BAG6/BAG6/BAG6/BAG6/BAG6/BAG6/BAG6/MAPT/MAPT/MAPT	10
BP	GO:0010975	regulation of neuron projection development	25/185	491/21288	0.0509165	5.85898	10.199	1.20165e-12	1.39331e-09	1.16876e-09	ABI2/AP2A1/APBB1/ARHGAP33/CDKL5/GFAP/L1CAM/LRRC7/MACF1/MAPT/MAPT/MAPT/NDRG4/NEDD4L/NEO1/NSMF/NTRK2/NTRK3/PTPRS/RGMA/ROBO1/SEMA7A/SEMA7A/THY1/TMEM106B	25
BP	GO:0071816	tail-anchored membrane protein insertion into ER membrane	8/185	24/21288	0.333333	38.3568	17.1444	1.82494e-11	1.41068e-08	1.18333e-08	BAG6/BAG6/BAG6/BAG6/BAG6/BAG6/BAG6/EMC10	8
BP	GO:0018393	internal peptidyl-lysine acetylation	7/185	20/21288	0.35	40.2746	16.4526	2.35375e-10	1.36459e-07	1.14467e-07	BAG6/BAG6/BAG6/BAG6/BAG6/BAG6/BAG6	7
BP	GO:0006620	post-translational protein targeting to endoplasmic reticulum membrane	7/185	22/21288	0.318182	36.6133	15.6477	5.10282e-10	2.36669e-07	1.98526e-07	BAG6/BAG6/BAG6/BAG6/BAG6/BAG6/BAG6	7
BP	GO:1904294	positive regulation of ERAD pathway	7/185	23/21288	0.304348	35.0214	15.2846	7.28168e-10	2.81437e-07	2.3608e-07	BAG6/BAG6/BAG6/BAG6/BAG6/BAG6/BAG6	7
BP	GO:0006473	protein acetylation	10/185	76/21288	0.131579	15.1408	11.5628	1.11844e-09	3.70525e-07	3.1081e-07	BAG6/BAG6/BAG6/BAG6/BAG6/BAG6/BAG6/MAPT/MAPT/MAPT	10
BP	GO:0045048	protein insertion into ER membrane	8/185	40/21288	0.2	23.0141	13.0479	1.69486e-09	4.91297e-07	4.12118e-07	BAG6/BAG6/BAG6/BAG6/BAG6/BAG6/BAG6/EMC10	8
BP	GO:0050770	regulation of axonogenesis	13/185	169/21288	0.0769231	8.85156	9.59475	2.97661e-09	7.66973e-07	6.43366e-07	CDKL5/L1CAM/MACF1/MAPT/MAPT/MAPT/NTRK2/PTPRS/RGMA/ROBO1/SEMA7A/SEMA7A/THY1	13
BP	GO:0045773	positive regulation of axon extension	8/185	44/21288	0.181818	20.9219	12.3854	3.79189e-09	8.79338e-07	7.37622e-07	CDKL5/L1CAM/MACF1/MAPT/MAPT/MAPT/SEMA7A/SEMA7A	8
BP	GO:0050772	positive regulation of axonogenesis	10/185	87/21288	0.114943	13.2265	10.6993	4.31691e-09	9.10083e-07	7.63411e-07	CDKL5/L1CAM/MACF1/MAPT/MAPT/MAPT/NTRK2/ROBO1/SEMA7A/SEMA7A	10
BP	GO:1904292	regulation of ERAD pathway	7/185	30/21288	0.233333	26.8497	13.2656	5.74412e-09	1.11005e-06	9.31152e-07	BAG6/BAG6/BAG6/BAG6/BAG6/BAG6/BAG6	7
BP	GO:0031346	positive regulation of cell projection organization	18/185	391/21288	0.0460358	5.29735	8.03005	1.00161e-08	1.78672e-06	1.49877e-06	ABI2/AP2A1/APBB1/CDKL5/L1CAM/LRRC7/MACF1/MAPT/MAPT/MAPT/NDRG4/NTRK2/NTRK3/RGMA/ROBO1/SEMA7A/SEMA7A/TMEM106B	18
BP	GO:0018394	peptidyl-lysine acetylation	7/185	34/21288	0.205882	23.6909	12.3977	1.47402e-08	2.34596e-06	1.96788e-06	BAG6/BAG6/BAG6/BAG6/BAG6/BAG6/BAG6	7
BP	GO:0045047	protein targeting to ER	8/185	52/21288	0.153846	17.7031	11.291	1.51744e-08	2.34596e-06	1.96788e-06	BAG6/BAG6/BAG6/BAG6/BAG6/BAG6/BAG6/SRP68	8
BP	GO:0007130	synaptonemal complex assembly	7/185	37/21288	0.189189	21.7701	11.8391	2.75962e-08	3.79328e-06	3.18194e-06	BAG6/BAG6/BAG6/BAG6/BAG6/BAG6/BAG6	7
BP	GO:0072599	establishment of protein localization to endoplasmic reticulum	8/185	56/21288	0.142857	16.4386	10.8312	2.78075e-08	3.79328e-06	3.18194e-06	BAG6/BAG6/BAG6/BAG6/BAG6/BAG6/BAG6/SRP68	8
BP	GO:0042177	negative regulation of protein catabolic process	11/185	137/21288	0.080292	9.23922	9.05841	3.24521e-08	4.18091e-06	3.50711e-06	ATP13A2/AZIN2/BAG6/BAG6/BAG6/BAG6/BAG6/BAG6/BAG6/SF3B3/SNRNP70	11
BP	GO:0051205	protein insertion into membrane	8/185	59/21288	0.135593	15.6027	10.5164	4.24559e-08	5.18186e-06	4.34673e-06	BAG6/BAG6/BAG6/BAG6/BAG6/BAG6/BAG6/EMC10	8
BP	GO:0007409	axonogenesis	19/185	483/21288	0.0393375	4.52657	7.3403	4.74082e-08	5.3984e-06	4.52838e-06	ADCY1/APBB1/CDKL5/CYFIP2/FLRT2/L1CAM/MACF1/MAPT/MAPT/MAPT/NELL2/NEO1/NTRK2/PTPRS/RGMA/ROBO1/SEMA7A/SEMA7A/THY1	19
BP	GO:0070193	synaptonemal complex organization	7/185	40/21288	0.175	20.1373	11.3429	4.88859e-08	5.3984e-06	4.52838e-06	BAG6/BAG6/BAG6/BAG6/BAG6/BAG6/BAG6	7
BP	GO:1990416	cellular response to brain-derived neurotrophic factor stimulus	5/185	13/21288	0.384615	44.2578	14.6074	5.71136e-08	6.02029e-06	5.05004e-06	MAPT/MAPT/MAPT/NTRK2/TMEM108	5
BP	GO:0045862	positive regulation of proteolysis	17/185	391/21288	0.0434783	5.00306	7.48013	6.01909e-08	6.06881e-06	5.09075e-06	BAG6/BAG6/BAG6/BAG6/BAG6/BAG6/BAG6/CSNK1E/CYFIP2/MAPT/MAPT/MAPT/NLRP1/PDCD6/RGMA/ROBO1/TRAF7	17
BP	GO:0032535	regulation of cellular component size	17/185	396/21288	0.0429293	4.93989	7.4099	7.22675e-08	6.98284e-06	5.85747e-06	ADD1/ATP13A2/CAPZB/CDKL5/CYFIP2/EVL/L1CAM/LAMTOR4/MACF1/MAPT/MAPT/MAPT/PTPRS/RGMA/SEMA7A/SEMA7A/SPTBN1	17
BP	GO:1905898	positive regulation of response to endoplasmic reticulum stress	7/185	43/21288	0.162791	18.7324	10.8979	8.26592e-08	7.43605e-06	6.23764e-06	BAG6/BAG6/BAG6/BAG6/BAG6/BAG6/BAG6	7
BP	GO:0043543	protein acylation	10/185	118/21288	0.0847458	9.75172	8.92575	8.3371e-08	7.43605e-06	6.23764e-06	BAG6/BAG6/BAG6/BAG6/BAG6/BAG6/BAG6/MAPT/MAPT/MAPT	10
BP	GO:0061387	regulation of extent of cell growth	10/185	119/21288	0.0840336	9.66977	8.87977	9.03409e-08	7.75928e-06	6.50877e-06	CDKL5/L1CAM/MACF1/MAPT/MAPT/MAPT/PTPRS/RGMA/SEMA7A/SEMA7A	10
BP	GO:2000059	negative regulation of ubiquitin-dependent protein catabolic process	8/185	67/21288	0.119403	13.7397	9.77881	1.17701e-07	9.74814e-06	8.1771e-06	BAG6/BAG6/BAG6/BAG6/BAG6/BAG6/BAG6/CSNK2A1	8
BP	GO:1990138	neuron projection extension	12/185	194/21288	0.0618557	7.11775	8.01464	1.37659e-07	1.10079e-05	9.23387e-06	CDKL5/CYFIP2/L1CAM/MACF1/MAPT/MAPT/MAPT/NEDD4L/PTPRS/SEMA7A/SEMA7A/TMEM108	12
BP	GO:0042176	regulation of protein catabolic process	17/185	421/21288	0.04038	4.64654	7.0756	1.73058e-07	1.33774e-05	1.12214e-05	ATP13A2/AZIN2/BAG6/BAG6/BAG6/BAG6/BAG6/BAG6/BAG6/CSNK1E/CSNK2A1/DDB1/GFAP/NEDD4L/RGMA/SF3B3/SNRNP70	17
BP	GO:0032435	negative regulation of proteasomal ubiquitin-dependent protein catabolic process	7/185	50/21288	0.14	16.1098	10.0152	2.43414e-07	1.82089e-05	1.52743e-05	BAG6/BAG6/BAG6/BAG6/BAG6/BAG6/BAG6	7
BP	GO:0030516	regulation of axon extension	9/185	102/21288	0.0882353	10.1533	8.67606	2.65991e-07	1.9276e-05	1.61694e-05	CDKL5/L1CAM/MACF1/MAPT/MAPT/MAPT/PTPRS/SEMA7A/SEMA7A	9
BP	GO:1990090	cellular response to nerve growth factor stimulus	7/185	52/21288	0.134615	15.4902	9.79516	3.21289e-07	2.25778e-05	1.89391e-05	CSNK1E/MAPT/MAPT/MAPT/NTRK2/NTRK3/TMEM108	7
BP	GO:0042771	intrinsic apoptotic signaling pathway in response to DNA damage by p53 class mediator	7/185	53/21288	0.132075	15.198	9.68966	3.67481e-07	2.50643e-05	2.10249e-05	BAG6/BAG6/BAG6/BAG6/BAG6/BAG6/BAG6	7
BP	GO:1990089	response to nerve growth factor	7/185	54/21288	0.12963	14.9165	9.587	4.19133e-07	2.77706e-05	2.3295e-05	CSNK1E/MAPT/MAPT/MAPT/NTRK2/NTRK3/TMEM108	7
BP	GO:0048588	developmental cell growth	13/185	259/21288	0.0501931	5.77573	7.24021	4.59355e-07	2.95454e-05	2.47838e-05	CDKL5/CYFIP2/L1CAM/MACF1/MAPT/MAPT/MAPT/NEDD4L/PTPRS/RGMA/SEMA7A/SEMA7A/TMEM108	13
BP	GO:0070059	intrinsic apoptotic signaling pathway in response to endoplasmic reticulum stress	8/185	80/21288	0.1	11.507	8.81548	4.75158e-07	2.95454e-05	2.47838e-05	BAG6/BAG6/BAG6/BAG6/BAG6/BAG6/BAG6/DNAJC10	8
BP	GO:0090150	establishment of protein localization to membrane	14/185	305/21288	0.0459016	5.28191	7.05221	4.84142e-07	2.95454e-05	2.47838e-05	ATP2C1/BAG6/BAG6/BAG6/BAG6/BAG6/BAG6/BAG6/EMC10/LRRC7/MACF1/NACA/SPTBN1/SRP68	14
BP	GO:0060560	developmental growth involved in morphogenesis	13/185	263/21288	0.0494297	5.68788	7.16239	5.46566e-07	3.18162e-05	2.66886e-05	CDKL5/CYFIP2/L1CAM/MACF1/MAPT/MAPT/MAPT/NEDD4L/PTPRS/RGMA/SEMA7A/SEMA7A/TMEM108	13
BP	GO:0007029	endoplasmic reticulum organization	9/185	111/21288	0.0810811	9.33002	8.23847	5.48793e-07	3.18162e-05	2.66886e-05	BAG6/BAG6/BAG6/BAG6/BAG6/BAG6/BAG6/EMC10/RNF112	9
BP	GO:1903051	negative regulation of proteolysis involved in protein catabolic process	8/185	84/21288	0.0952381	10.9591	8.5629	6.93788e-07	3.92413e-05	3.29171e-05	BAG6/BAG6/BAG6/BAG6/BAG6/BAG6/BAG6/CSNK2A1	8
BP	GO:0070972	protein localization to endoplasmic reticulum	8/185	85/21288	0.0941176	10.8301	8.5024	7.60231e-07	4.19756e-05	3.52107e-05	BAG6/BAG6/BAG6/BAG6/BAG6/BAG6/BAG6/SRP68	8
BP	GO:0050769	positive regulation of neurogenesis	13/185	274/21288	0.0474453	5.45954	6.95636	8.676e-07	4.67899e-05	3.92491e-05	CDKL5/GFAP/L1CAM/MACF1/MAPT/MAPT/MAPT/NTRK2/RNF112/ROBO1/SEMA7A/SEMA7A/VCAN	13
BP	GO:0051962	positive regulation of nervous system development	14/185	327/21288	0.0428135	4.92656	6.69963	1.11011e-06	5.8508e-05	4.90787e-05	CDKL5/FLRT2/GFAP/L1CAM/MACF1/MAPT/MAPT/MAPT/NTRK2/RNF112/ROBO1/SEMA7A/SEMA7A/VCAN	14
BP	GO:0050767	regulation of neurogenesis	16/185	430/21288	0.0372093	4.28168	6.43674	1.1905e-06	6.13504e-05	5.1463e-05	CDKL5/GFAP/L1CAM/MACF1/MAPT/MAPT/MAPT/NTRK2/PTPRS/RGMA/RNF112/ROBO1/SEMA7A/SEMA7A/THY1/VCAN	16
BP	GO:0045732	positive regulation of protein catabolic process	12/185	245/21288	0.0489796	5.63609	6.83365	1.66125e-06	8.37489e-05	7.02517e-05	BAG6/BAG6/BAG6/BAG6/BAG6/BAG6/BAG6/CSNK1E/CSNK2A1/DDB1/NEDD4L/RGMA	12
BP	GO:1901799	negative regulation of proteasomal protein catabolic process	7/185	67/21288	0.104478	12.0223	8.46051	1.87146e-06	9.23384e-05	7.74569e-05	BAG6/BAG6/BAG6/BAG6/BAG6/BAG6/BAG6	7
BP	GO:0008361	regulation of cell size	11/185	207/21288	0.0531401	6.11485	6.92378	2.07193e-06	9.8248e-05	8.2414e-05	CDKL5/L1CAM/LAMTOR4/MACF1/MAPT/MAPT/MAPT/PTPRS/RGMA/SEMA7A/SEMA7A	11
BP	GO:0048675	axon extension	9/185	130/21288	0.0692308	7.9664	7.45957	2.07596e-06	9.8248e-05	8.2414e-05	CDKL5/L1CAM/MACF1/MAPT/MAPT/MAPT/PTPRS/SEMA7A/SEMA7A	9
BP	GO:0006612	protein targeting to membrane	9/185	141/21288	0.0638298	7.34491	7.07753	4.06425e-06	0.0001885	0.000158121	BAG6/BAG6/BAG6/BAG6/BAG6/BAG6/BAG6/NACA/SRP68	9
BP	GO:0007129	homologous chromosome pairing at meiosis	7/185	76/21288	0.0921053	10.5986	7.84863	4.40516e-06	0.000200305	0.000168023	BAG6/BAG6/BAG6/BAG6/BAG6/BAG6/BAG6	7
BP	GO:0030307	positive regulation of cell growth	10/185	182/21288	0.0549451	6.32254	6.75185	4.5291e-06	0.00020198	0.000169429	CDKL5/CSNK2A1/L1CAM/MACF1/MAPT/MAPT/MAPT/NEDD4L/SEMA7A/SEMA7A	10
BP	GO:0045995	regulation of embryonic development	8/185	113/21288	0.0707965	8.14657	7.13175	6.57411e-06	0.000287648	0.00024129	BAG6/BAG6/BAG6/BAG6/BAG6/BAG6/BAG6/CLASP2	8
BP	GO:2000058	regulation of ubiquitin-dependent protein catabolic process	10/185	193/21288	0.0518135	5.96219	6.48385	7.61248e-06	0.000326914	0.000274227	BAG6/BAG6/BAG6/BAG6/BAG6/BAG6/BAG6/CSNK1E/CSNK2A1/TRAF7	10
BP	GO:1903052	positive regulation of proteolysis involved in protein catabolic process	9/185	153/21288	0.0588235	6.76884	6.70508	7.91691e-06	0.000333806	0.000280008	BAG6/BAG6/BAG6/BAG6/BAG6/BAG6/BAG6/CSNK1E/TRAF7	9
BP	GO:0045132	meiotic chromosome segregation	8/185	118/21288	0.0677966	7.80137	6.93663	9.05772e-06	0.000375087	0.000314637	BAG6/BAG6/BAG6/BAG6/BAG6/BAG6/BAG6/DDB1	8
BP	GO:0070571	negative regulation of neuron projection regeneration	4/185	16/21288	0.25	28.7676	10.4031	9.26059e-06	0.00037676	0.00031604	NEO1/PTPRS/RGMA/THY1	4
BP	GO:0070192	chromosome organization involved in meiotic cell cycle	7/185	88/21288	0.0795455	9.15332	7.17594	1.17189e-05	0.000468553	0.000393039	BAG6/BAG6/BAG6/BAG6/BAG6/BAG6/BAG6	7
BP	GO:0045143	homologous chromosome segregation	7/185	90/21288	0.0777778	8.94991	7.07631	1.35922e-05	0.000534242	0.000448142	BAG6/BAG6/BAG6/BAG6/BAG6/BAG6/BAG6	7
BP	GO:1901800	positive regulation of proteasomal protein catabolic process	8/185	128/21288	0.0625	7.19189	6.57872	1.64447e-05	0.000635587	0.000533154	BAG6/BAG6/BAG6/BAG6/BAG6/BAG6/BAG6/CSNK1E	8
BP	GO:0009895	negative regulation of catabolic process	14/185	415/21288	0.0337349	3.88189	5.55111	1.70804e-05	0.000649335	0.000544687	ATP13A2/AZIN2/BAG6/BAG6/BAG6/BAG6/BAG6/BAG6/BAG6/CSNK2A1/NCOR1/SF3B3/SNRNP70/TBC1D14	14
BP	GO:0036503	ERAD pathway	8/185	130/21288	0.0615385	7.08125	6.51175	1.84083e-05	0.000688529	0.000577564	BAG6/BAG6/BAG6/BAG6/BAG6/BAG6/BAG6/DNAJC10	8
BP	GO:0072332	intrinsic apoptotic signaling pathway by p53 class mediator	7/185	96/21288	0.0729167	8.39054	6.79512	2.07554e-05	0.000763995	0.000640867	BAG6/BAG6/BAG6/BAG6/BAG6/BAG6/BAG6	7
BP	GO:0098930	axonal transport	6/185	69/21288	0.0869565	10.0061	7.01569	3.02302e-05	0.00108127	0.000907007	DYNC1H1/KIF1B/MAPT/MAPT/MAPT/TMEM108	6
BP	GO:0018205	peptidyl-lysine modification	9/185	181/21288	0.0497238	5.72173	5.97307	3.03072e-05	0.00108127	0.000907007	BAG6/BAG6/BAG6/BAG6/BAG6/BAG6/BAG6/STX1A/UBE2I	9
BP	GO:1905897	regulation of response to endoplasmic reticulum stress	7/185	103/21288	0.0679612	7.82031	6.4965	3.27858e-05	0.00114355	0.000959254	BAG6/BAG6/BAG6/BAG6/BAG6/BAG6/BAG6	7
BP	GO:0048639	positive regulation of developmental growth	9/185	183/21288	0.0491803	5.65919	5.92672	3.30393e-05	0.00114355	0.000959254	CDKL5/L1CAM/MACF1/MAPT/MAPT/MAPT/NEDD4L/SEMA7A/SEMA7A	9
BP	GO:0010038	response to metal ion	13/185	387/21288	0.0335917	3.86541	5.32635	3.59202e-05	0.00122499	0.00102756	ADCY1/ADD1/ATP13A2/GPI/GPI/KMT2A/MAPT/MAPT/MAPT/OGG1/PDCD6/RASGRP2/SYT5	13
BP	GO:0034755	iron ion transmembrane transport	4/185	23/21288	0.173913	20.0122	8.54152	4.29616e-05	0.00144388	0.00121118	TTYH1/TTYH1/TTYH1/TTYH1	4
BP	GO:0001764	neuron migration	9/185	191/21288	0.0471204	5.42216	5.74793	4.61529e-05	0.00152898	0.00128256	ABI2/CDKL5/DCX/FLRT2/NEO1/NR2F2/NSMF/NTRK2/SATB2	9
BP	GO:0032434	regulation of proteasomal ubiquitin-dependent protein catabolic process	8/185	150/21288	0.0533333	6.13708	5.91155	5.14264e-05	0.00167969	0.00140899	BAG6/BAG6/BAG6/BAG6/BAG6/BAG6/BAG6/CSNK1E	8
BP	GO:0001558	regulation of cell growth	14/185	465/21288	0.0301075	3.46448	5.03097	5.90161e-05	0.00187943	0.00157653	CDKL5/CSNK2A1/L1CAM/MACF1/MAPT/MAPT/MAPT/NEDD4L/PTPRS/RASGRP2/RGMA/SEMA7A/SEMA7A/SMARCA4	14
BP	GO:0030101	natural killer cell activation	8/185	153/21288	0.0522876	6.01675	5.83093	5.91626e-05	0.00187943	0.00157653	BAG6/BAG6/BAG6/BAG6/BAG6/BAG6/BAG6/SP3	8
BP	GO:0043550	regulation of lipid kinase activity	3/185	10/21288	0.3	34.5211	9.92713	7.40872e-05	0.00229078	0.00192159	MAPT/MAPT/MAPT	3
BP	GO:1902474	positive regulation of protein localization to synapse	3/185	10/21288	0.3	34.5211	9.92713	7.40872e-05	0.00229078	0.00192159	MAPT/MAPT/MAPT	3
BP	GO:0008088	axo-dendritic transport	6/185	81/21288	0.0740741	8.52372	6.35194	7.50881e-05	0.00229118	0.00192192	DYNC1H1/KIF1B/MAPT/MAPT/MAPT/TMEM108	6
BP	GO:0031345	negative regulation of cell projection organization	9/185	209/21288	0.0430622	4.95518	5.38004	9.23732e-05	0.00278199	0.00233364	CAPZB/EVL/GFAP/NEO1/PTPRS/RGMA/SEMA7A/SEMA7A/THY1	9
BP	GO:0007059	chromosome segregation	14/185	486/21288	0.0288066	3.31478	4.83333	9.43127e-05	0.00280399	0.00235209	BAG6/BAG6/BAG6/BAG6/BAG6/BAG6/BAG6/CLASP2/CSNK2A1/DDB1/DYNC1H1/NCOR1/SMARCA4/UBE2I	14
BP	GO:0030324	lung development	9/185	210/21288	0.0428571	4.93158	5.36085	9.57972e-05	0.00281207	0.00235887	BAG6/BAG6/BAG6/BAG6/BAG6/BAG6/BAG6/SP3/THRA	9
BP	GO:1903050	regulation of proteolysis involved in protein catabolic process	10/185	261/21288	0.0383142	4.40882	5.18808	9.9835e-05	0.00288068	0.00241643	BAG6/BAG6/BAG6/BAG6/BAG6/BAG6/BAG6/CSNK1E/CSNK2A1/TRAF7	10
BP	GO:0072594	establishment of protein localization to organelle	14/185	489/21288	0.0286299	3.29445	4.80598	0.000100619	0.00288068	0.00241643	BAG6/BAG6/BAG6/BAG6/BAG6/BAG6/BAG6/LRRC7/MAPT/MAPT/MAPT/MFN2/SRP68/TNPO2	14
BP	GO:0030323	respiratory tube development	9/185	214/21288	0.0420561	4.8394	5.28528	0.000110578	0.00312721	0.00262322	BAG6/BAG6/BAG6/BAG6/BAG6/BAG6/BAG6/SP3/THRA	9
BP	GO:0008630	intrinsic apoptotic signaling pathway in response to DNA damage	7/185	126/21288	0.0555556	6.39279	5.68449	0.000118174	0.00330176	0.00276964	BAG6/BAG6/BAG6/BAG6/BAG6/BAG6/BAG6	7
BP	GO:0007611	learning or memory	11/185	327/21288	0.0336391	3.87087	4.89837	0.000142557	0.00393558	0.00330131	ADCY1/B3GAT1/GPI/GPI/KMT2A/MAPT/MAPT/MAPT/NDRG4/NTRK2/THRA	11
BP	GO:0010976	positive regulation of neuron projection development	8/185	174/21288	0.045977	5.29059	5.3208	0.000145136	0.00395965	0.0033215	AP2A1/APBB1/LRRC7/NDRG4/NTRK2/NTRK3/RGMA/TMEM106B	8
BP	GO:0045927	positive regulation of growth	10/185	281/21288	0.0355872	4.09503	4.88997	0.000182281	0.00491523	0.00412308	CDKL5/CSNK2A1/L1CAM/MACF1/MAPT/MAPT/MAPT/NEDD4L/SEMA7A/SEMA7A	10
BP	GO:0031102	neuron projection regeneration	5/185	62/21288	0.0806452	9.27986	6.11302	0.00020344	0.00542272	0.00454877	GFAP/NEO1/PTPRS/RGMA/THY1	5
BP	GO:0034063	stress granule assembly	4/185	34/21288	0.117647	13.5377	6.85026	0.00020882	0.00550288	0.00461602	DYNC1H1/MAPT/MAPT/MAPT	4
BP	GO:0070570	regulation of neuron projection regeneration	4/185	35/21288	0.114286	13.1509	6.73601	0.000234173	0.00610164	0.00511828	NEO1/PTPRS/RGMA/THY1	4
BP	GO:0060541	respiratory system development	9/185	237/21288	0.0379747	4.36976	4.88436	0.00023771	0.00612498	0.00513786	BAG6/BAG6/BAG6/BAG6/BAG6/BAG6/BAG6/SP3/THRA	9
BP	GO:0048638	regulation of developmental growth	11/185	348/21288	0.0316092	3.63728	4.64439	0.000244165	0.00622218	0.0052194	CDKL5/L1CAM/MACF1/MAPT/MAPT/MAPT/NEDD4L/PTPRS/RGMA/SEMA7A/SEMA7A	11
BP	GO:0010917	negative regulation of mitochondrial membrane potential	3/185	15/21288	0.2	23.0141	7.9855	0.000272053	0.00664094	0.00557067	MAPT/MAPT/MAPT	3
BP	GO:0045837	negative regulation of membrane potential	3/185	15/21288	0.2	23.0141	7.9855	0.000272053	0.00664094	0.00557067	MAPT/MAPT/MAPT	3
BP	GO:0048681	negative regulation of axon regeneration	3/185	15/21288	0.2	23.0141	7.9855	0.000272053	0.00664094	0.00557067	NEO1/PTPRS/RGMA	3
BP	GO:0061684	chaperone-mediated autophagy	3/185	15/21288	0.2	23.0141	7.9855	0.000272053	0.00664094	0.00557067	ATP13A2/GFAP/SNRNP70	3
BP	GO:0072331	signal transduction by p53 class mediator	8/185	194/21288	0.0412371	4.74517	4.90641	0.000304412	0.00735344	0.00616834	BAG6/BAG6/BAG6/BAG6/BAG6/BAG6/BAG6/BOP1	8
BP	GO:2001056	positive regulation of cysteine-type endopeptidase activity	7/185	148/21288	0.0472973	5.44251	5.07783	0.000318776	0.00762104	0.00639281	CYFIP2/MAPT/MAPT/MAPT/NLRP1/PDCD6/ROBO1	7
BP	GO:0098813	nuclear chromosome segregation	11/185	365/21288	0.030137	3.46787	4.45275	0.000366152	0.00866435	0.00726798	BAG6/BAG6/BAG6/BAG6/BAG6/BAG6/BAG6/CLASP2/DDB1/DYNC1H1/SMARCA4	11
BP	GO:0050771	negative regulation of axonogenesis	5/185	71/21288	0.0704225	8.10354	5.61349	0.000384343	0.00900294	0.007552	PTPRS/RGMA/SEMA7A/SEMA7A/THY1	5
BP	GO:0010977	negative regulation of neuron projection development	7/185	154/21288	0.0454545	5.23047	4.9332	0.00040539	0.009401	0.00788591	GFAP/NEO1/PTPRS/RGMA/SEMA7A/SEMA7A/THY1	7
BP	GO:0070050	neuron cellular homeostasis	5/185	72/21288	0.0694444	7.99099	5.56345	0.000410147	0.00941715	0.00789945	ATP2A2/ATP6AP2/ATP6V0A1/NELL2/TMEM106B	5
BP	GO:0046847	filopodium assembly	5/185	73/21288	0.0684932	7.88153	5.51437	0.000437238	0.0098639	0.0082742	CAPZB/TTYH1/TTYH1/TTYH1/TTYH1	5
BP	GO:0007127	meiosis I	7/185	156/21288	0.0448718	5.16341	4.88666	0.000438112	0.0098639	0.0082742	BAG6/BAG6/BAG6/BAG6/BAG6/BAG6/BAG6	7
BP	GO:0038179	neurotrophin signaling pathway	4/185	43/21288	0.0930233	10.7042	5.96399	0.000522851	0.0116586	0.00977964	CYFIP2/NTRK2/NTRK3/TMEM108	4
BP	GO:1902903	regulation of supramolecular fiber organization	12/185	445/21288	0.0269663	3.10302	4.19773	0.000540415	0.0119355	0.0100119	ABI2/ADD1/CAPZB/CLASP2/CYFIP2/EVL/MAPT/MAPT/MAPT/RNH1/RNH1/SPTBN1	12
BP	GO:0050890	cognition	11/185	389/21288	0.0282776	3.25392	4.20069	0.000622624	0.0136214	0.0114261	ADCY1/B3GAT1/GPI/GPI/KMT2A/MAPT/MAPT/MAPT/NDRG4/NTRK2/THRA	11
BP	GO:0006919	activation of cysteine-type endopeptidase activity involved in apoptotic process	5/185	79/21288	0.0632911	7.28293	5.23825	0.000629132	0.0136302	0.0114336	MAPT/MAPT/MAPT/NLRP1/ROBO1	5
BP	GO:0061982	meiosis I cell cycle process	7/185	166/21288	0.0421687	4.85236	4.66535	0.000634785	0.0136302	0.0114336	BAG6/BAG6/BAG6/BAG6/BAG6/BAG6/BAG6	7
BP	GO:0019896	axonal transport of mitochondrion	3/185	20/21288	0.15	17.2605	6.81173	0.000660167	0.0137921	0.0115694	MAPT/MAPT/MAPT	3
BP	GO:0032930	positive regulation of superoxide anion generation	3/185	20/21288	0.15	17.2605	6.81173	0.000660167	0.0137921	0.0115694	MAPT/MAPT/MAPT	3
BP	GO:1900034	regulation of cellular response to heat	3/185	20/21288	0.15	17.2605	6.81173	0.000660167	0.0137921	0.0115694	MAPT/MAPT/MAPT	3
BP	GO:0061136	regulation of proteasomal protein catabolic process	8/185	219/21288	0.0365297	4.20348	4.46163	0.000679831	0.0140761	0.0118076	BAG6/BAG6/BAG6/BAG6/BAG6/BAG6/BAG6/CSNK1E	8
BP	GO:0032271	regulation of protein polymerization	8/185	223/21288	0.0358744	4.12808	4.39664	0.000764884	0.0156971	0.0131673	ADD1/CAPZB/CYFIP2/EVL/MAPT/MAPT/MAPT/SPTBN1	8
BP	GO:2000116	regulation of cysteine-type endopeptidase activity	8/185	225/21288	0.0355556	4.09139	4.36471	0.000810512	0.0164875	0.0138303	CSNK2A1/CYFIP2/MAPT/MAPT/MAPT/NLRP1/PDCD6/ROBO1	8
BP	GO:0140013	meiotic nuclear division	8/185	226/21288	0.0353982	4.07328	4.34889	0.000834132	0.0168205	0.0141096	BAG6/BAG6/BAG6/BAG6/BAG6/BAG6/BAG6/DDB1	8
BP	GO:0010506	regulation of autophagy	11/185	404/21288	0.0272277	3.1331	4.0529	0.000848644	0.0169656	0.0142313	ATP13A2/ATP6V0A1/CDK16/CSNK2A1/EXOC7/GFAP/MAPT/MAPT/MAPT/SNRNP70/TBC1D14	11
BP	GO:0050919	negative chemotaxis	4/185	49/21288	0.0816327	9.39349	5.50738	0.000862007	0.0170854	0.0143319	FLRT2/ROBO1/SEMA7A/SEMA7A	4
BP	GO:0010288	response to lead ion	3/185	23/21288	0.130435	15.0092	6.29382	0.00100611	0.0195831	0.0164271	MAPT/MAPT/MAPT	3
BP	GO:0046835	carbohydrate phosphorylation	3/185	23/21288	0.130435	15.0092	6.29382	0.00100611	0.0195831	0.0164271	NAGK/PFKFB3/PFKM	3
BP	GO:0072001	renal system development	10/185	350/21288	0.0285714	3.28772	4.04055	0.00101336	0.0195831	0.0164271	AKR1B1/BAG6/BAG6/BAG6/BAG6/BAG6/BAG6/BAG6/NFIA/SNX17	10
BP	GO:0043280	positive regulation of cysteine-type endopeptidase activity involved in apoptotic process	6/185	132/21288	0.0454545	5.23047	4.56488	0.00105215	0.0201647	0.0169149	MAPT/MAPT/MAPT/NLRP1/PDCD6/ROBO1	6
BP	GO:0032970	regulation of actin filament-based process	11/185	416/21288	0.0264423	3.04272	3.93954	0.00107512	0.0204361	0.0171426	ABI2/ADD1/ATP2A2/CAPZB/CLASP2/CYFIP2/EVL/RND1/RNH1/RNH1/SPTBN1	11
BP	GO:0010950	positive regulation of endopeptidase activity	7/185	182/21288	0.0384615	4.42578	4.34573	0.00108907	0.0205329	0.0172238	CYFIP2/MAPT/MAPT/MAPT/NLRP1/PDCD6/ROBO1	7
BP	GO:0032928	regulation of superoxide anion generation	3/185	24/21288	0.125	14.3838	6.14233	0.00114253	0.0210279	0.017639	MAPT/MAPT/MAPT	3
BP	GO:0048311	mitochondrion distribution	3/185	24/21288	0.125	14.3838	6.14233	0.00114253	0.0210279	0.017639	MAPT/MAPT/MAPT	3
BP	GO:0090043	regulation of tubulin deacetylation	3/185	24/21288	0.125	14.3838	6.14233	0.00114253	0.0210279	0.017639	MAPT/MAPT/MAPT	3
BP	GO:0048167	regulation of synaptic plasticity	8/185	240/21288	0.0333333	3.83568	4.13645	0.00122695	0.0224038	0.0187932	ADCY1/GFAP/KMT2A/MAPT/MAPT/MAPT/NSMF/NTRK2	8
BP	GO:0110053	regulation of actin filament organization	9/185	299/21288	0.0301003	3.46365	4.01689	0.00125785	0.0227887	0.019116	ABI2/ADD1/CAPZB/CLASP2/CYFIP2/EVL/RNH1/RNH1/SPTBN1	9
BP	GO:0007042	lysosomal lumen acidification	3/185	25/21288	0.12	13.8084	5.99963	0.00129007	0.0231912	0.0194537	ATP6AP2/ATP6V0A1/TMEM106B	3
BP	GO:0006605	protein targeting	10/185	362/21288	0.0276243	3.17874	3.9146	0.00130443	0.0232541	0.0195064	BAG6/BAG6/BAG6/BAG6/BAG6/BAG6/BAG6/MFN2/NACA/SRP68	10
BP	GO:0043281	regulation of cysteine-type endopeptidase activity involved in apoptotic process	7/185	188/21288	0.037234	4.28453	4.23528	0.00131362	0.0232541	0.0195064	CSNK2A1/MAPT/MAPT/MAPT/NLRP1/PDCD6/ROBO1	7
BP	GO:0051646	mitochondrion localization	4/185	56/21288	0.0714286	8.21931	5.06483	0.00142542	0.025042	0.0210062	MAPT/MAPT/MAPT/MFN2	4
BP	GO:0035994	response to muscle stretch	3/185	26/21288	0.115385	13.2773	5.86489	0.00144907	0.0252661	0.0211941	GPI/GPI/SLC8A1	3
BP	GO:0007411	axon guidance	8/185	247/21288	0.0323887	3.72697	4.03615	0.00147224	0.0252898	0.021214	CYFIP2/FLRT2/L1CAM/NELL2/NEO1/ROBO1/SEMA7A/SEMA7A	8
BP	GO:0097485	neuron projection guidance	8/185	247/21288	0.0323887	3.72697	4.03615	0.00147224	0.0252898	0.021214	CYFIP2/FLRT2/L1CAM/NELL2/NEO1/ROBO1/SEMA7A/SEMA7A	8
BP	GO:1903046	meiotic cell cycle process	8/185	248/21288	0.0322581	3.71194	4.02212	0.00151025	0.0257519	0.0216017	BAG6/BAG6/BAG6/BAG6/BAG6/BAG6/BAG6/DDB1	8
BP	GO:0034976	response to endoplasmic reticulum stress	9/185	308/21288	0.0292208	3.36244	3.91025	0.00154286	0.026116	0.0219071	ATP2A2/BAG6/BAG6/BAG6/BAG6/BAG6/BAG6/BAG6/DNAJC10	9
BP	GO:0090042	tubulin deacetylation	3/185	27/21288	0.111111	12.7856	5.73736	0.00161984	0.0269668	0.0226207	MAPT/MAPT/MAPT	3
BP	GO:1900452	regulation of long-term synaptic depression	3/185	27/21288	0.111111	12.7856	5.73736	0.00161984	0.0269668	0.0226207	MAPT/MAPT/MAPT	3
BP	GO:0032956	regulation of actin cytoskeleton organization	10/185	373/21288	0.0268097	3.08499	3.80366	0.00162801	0.0269668	0.0226207	ABI2/ADD1/CAPZB/CLASP2/CYFIP2/EVL/RND1/RNH1/RNH1/SPTBN1	10
BP	GO:0010952	positive regulation of peptidase activity	7/185	197/21288	0.035533	4.08879	4.07797	0.00171663	0.0282331	0.023683	CYFIP2/MAPT/MAPT/MAPT/NLRP1/PDCD6/ROBO1	7
BP	GO:0050821	protein stabilization	8/185	254/21288	0.0314961	3.62426	3.93943	0.00175497	0.0286605	0.0240415	BAG6/BAG6/BAG6/BAG6/BAG6/BAG6/BAG6/CSNK2A1	8
BP	GO:0034643	establishment of mitochondrion localization, microtubule-mediated	3/185	28/21288	0.107143	12.329	5.6164	0.0018027	0.0288308	0.0241843	MAPT/MAPT/MAPT	3
BP	GO:0047497	mitochondrion transport along microtubule	3/185	28/21288	0.107143	12.329	5.6164	0.0018027	0.0288308	0.0241843	MAPT/MAPT/MAPT	3
BP	GO:1902473	regulation of protein localization to synapse	3/185	28/21288	0.107143	12.329	5.6164	0.0018027	0.0288308	0.0241843	MAPT/MAPT/MAPT	3
BP	GO:0006096	glycolytic process	5/185	100/21288	0.05	5.75351	4.46109	0.00181558	0.0288378	0.0241902	GPI/GPI/NCOR1/PFKM/PKM	5
BP	GO:0006826	iron ion transport	4/185	61/21288	0.0655738	7.54559	4.79336	0.00195825	0.0304957	0.0255809	TTYH1/TTYH1/TTYH1/TTYH1	4
BP	GO:0014002	astrocyte development	4/185	61/21288	0.0655738	7.54559	4.79336	0.00195825	0.0304957	0.0255809	GFAP/MAPT/MAPT/MAPT	4
BP	GO:0051258	protein polymerization	9/185	319/21288	0.0282132	3.2465	3.78515	0.0019594	0.0304957	0.0255809	ADD1/CAPZB/CLASP2/CYFIP2/EVL/MAPT/MAPT/MAPT/SPTBN1	9
BP	GO:0046032	ADP catabolic process	5/185	102/21288	0.0490196	5.6407	4.39876	0.00198086	0.0306242	0.0256887	GPI/GPI/NCOR1/PFKM/PKM	5
BP	GO:0007033	vacuole organization	8/185	261/21288	0.0306513	3.52706	3.84608	0.00207904	0.0319291	0.0267833	ATP13A2/ATP2A2/ATP6AP2/ATP6V0A1/B4GALNT1/MFN2/TBC1D14/TMEM106B	8
BP	GO:0019364	pyridine nucleotide catabolic process	5/185	104/21288	0.0480769	5.53222	4.33806	0.00215689	0.0327499	0.0274719	GPI/GPI/NCOR1/PFKM/PKM	5
BP	GO:0048813	dendrite morphogenesis	6/185	152/21288	0.0394737	4.54225	4.10356	0.00216073	0.0327499	0.0274719	ABI2/ARHGAP33/CDKL5/NEDD4L/NSMF/TMEM106B	6
BP	GO:0009137	purine nucleoside diphosphate catabolic process	5/185	105/21288	0.047619	5.47954	4.30829	0.00224906	0.0336488	0.0282259	GPI/GPI/NCOR1/PFKM/PKM	5
BP	GO:0009181	purine ribonucleoside diphosphate catabolic process	5/185	105/21288	0.047619	5.47954	4.30829	0.00224906	0.0336488	0.0282259	GPI/GPI/NCOR1/PFKM/PKM	5
BP	GO:0031122	cytoplasmic microtubule organization	4/185	65/21288	0.0615385	7.08125	4.59745	0.00247317	0.0367647	0.0308396	DYNC1H1/MAPT/MAPT/MAPT	4
BP	GO:0009191	ribonucleoside diphosphate catabolic process	5/185	108/21288	0.0462963	5.32733	4.22124	0.00254277	0.0370861	0.0311092	GPI/GPI/NCOR1/PFKM/PKM	5
BP	GO:0046031	ADP metabolic process	5/185	108/21288	0.0462963	5.32733	4.22124	0.00254277	0.0370861	0.0311092	GPI/GPI/NCOR1/PFKM/PKM	5
BP	GO:0072526	pyridine-containing compound catabolic process	5/185	108/21288	0.0462963	5.32733	4.22124	0.00254277	0.0370861	0.0311092	GPI/GPI/NCOR1/PFKM/PKM	5
BP	GO:0043254	regulation of protein-containing complex assembly	11/185	467/21288	0.0235546	2.71043	3.49933	0.00266364	0.0386061	0.0323842	ADD1/CAPZB/CYFIP2/EVL/GFAP/MAPT/MAPT/MAPT/SPTBN1/STX1A/THRA	11
BP	GO:0000041	transition metal ion transport	5/185	110/21288	0.0454545	5.23047	4.16498	0.00275344	0.0396598	0.0332681	ATP2C1/TTYH1/TTYH1/TTYH1/TTYH1	5
BP	GO:0052548	regulation of endopeptidase activity	9/185	338/21288	0.0266272	3.064	3.58135	0.00288685	0.0407299	0.0341657	ATP13A2/CSNK2A1/CYFIP2/MAPT/MAPT/MAPT/NLRP1/PDCD6/ROBO1	9
BP	GO:0048679	regulation of axon regeneration	3/185	33/21288	0.0909091	10.4609	5.0925	0.00290828	0.0407299	0.0341657	NEO1/PTPRS/RGMA	3
BP	GO:0090311	regulation of protein deacetylation	3/185	33/21288	0.0909091	10.4609	5.0925	0.00290828	0.0407299	0.0341657	MAPT/MAPT/MAPT	3
BP	GO:0090322	regulation of superoxide metabolic process	3/185	33/21288	0.0909091	10.4609	5.0925	0.00290828	0.0407299	0.0341657	MAPT/MAPT/MAPT	3
BP	GO:0098732	macromolecule deacylation	4/185	68/21288	0.0588235	6.76884	4.46109	0.00291555	0.0407299	0.0341657	CPT1C/MAPT/MAPT/MAPT	4
BP	GO:0009134	nucleoside diphosphate catabolic process	5/185	112/21288	0.0446429	5.13707	4.11008	0.00297647	0.0413319	0.0346707	GPI/GPI/NCOR1/PFKM/PKM	5
BP	GO:0001822	kidney development	9/185	340/21288	0.0264706	3.04598	3.56074	0.00300181	0.0414357	0.0347578	AKR1B1/BAG6/BAG6/BAG6/BAG6/BAG6/BAG6/BAG6/SNX17	9
BP	GO:0061951	establishment of protein localization to plasma membrane	4/185	69/21288	0.057971	6.67074	4.41746	0.00307427	0.0421847	0.0353861	ATP2C1/LRRC7/MACF1/SPTBN1	4
BP	GO:0120162	positive regulation of cold-induced thermogenesis	5/185	113/21288	0.0442478	5.0916	4.08312	0.00309274	0.0421887	0.0353894	DYNC1H1/KDM3A/MFN2/SMARCA4/THRA	5
BP	GO:0045861	negative regulation of proteolysis	8/185	279/21288	0.0286738	3.29951	3.61997	0.00313104	0.0424613	0.0356181	BAG6/BAG6/BAG6/BAG6/BAG6/BAG6/BAG6/CSNK2A1	8
BP	GO:0090140	regulation of mitochondrial fission	3/185	34/21288	0.0882353	10.1533	5.0011	0.00316952	0.0427332	0.0358462	MAPT/MAPT/MAPT	3
BP	GO:0006903	vesicle targeting	4/185	70/21288	0.0571429	6.57544	4.37469	0.00323878	0.0433119	0.0363316	ARFGAP2/CLASP2/EXOC7/PDCD6	4
BP	GO:0098876	vesicle-mediated transport to the plasma membrane	6/185	165/21288	0.0363636	4.18437	3.84467	0.00324979	0.0433119	0.0363316	ATP2C1/LRRC7/MACF1/NDRG4/SNX17/SPTBN1	6
BP	GO:0035751	regulation of lysosomal lumen pH	3/185	35/21288	0.0857143	9.86317	4.91342	0.0034447	0.0456473	0.0382906	ATP6AP2/ATP6V0A1/TMEM106B	3
BP	GO:0010001	glial cell differentiation	8/185	285/21288	0.0280702	3.23004	3.54867	0.00356113	0.0469219	0.0393598	GFAP/MAPT/MAPT/MAPT/NFIA/NTRK2/RNF112/VCAN	8
BP	GO:0042391	regulation of membrane potential	11/185	487/21288	0.0225873	2.59912	3.34253	0.00365946	0.0479452	0.0402182	ATP2A2/GABRA2/KMT2A/MAPT/MAPT/MAPT/NEDD4L/NTRK2/SLC8A1/STX1A/TMEM108	11
BP	GO:0007051	spindle organization	7/185	226/21288	0.0309735	3.56412	3.62839	0.00369415	0.0481073	0.0403542	CHD3/CLASP2/DDB1/DYNC1H1/EML1/NCOR1/TACC2	7
BP	GO:0032355	response to estradiol	5/185	118/21288	0.0423729	4.87586	3.95293	0.00372377	0.0481073	0.0403542	GPI/GPI/LCOR/NR2F2/OGG1	5
BP	GO:0034315	regulation of Arp2/3 complex-mediated actin nucleation	3/185	36/21288	0.0833333	9.58919	4.82919	0.00373407	0.0481073	0.0403542	ABI2/RNH1/RNH1	3
BP	GO:1901880	negative regulation of protein depolymerization	4/185	73/21288	0.0547945	6.30522	4.25123	0.00376812	0.0482778	0.0404972	ADD1/CAPZB/CLASP2/SPTBN1	4
BP	GO:0048671	negative regulation of collateral sprouting	2/185	11/21288	0.181818	20.9219	6.18788	0.00392372	0.0499951	0.0419377	PTPRS/RGMA	2
CC	GO:0072379	ER membrane insertion complex	7/189	22/22585	0.318182	38.0219	15.9594	3.94301e-10	1.4392e-07	1.2078e-07	BAG6/BAG6/BAG6/BAG6/BAG6/BAG6/BAG6	7
CC	GO:0031252	cell leading edge	20/189	462/22585	0.04329	5.17305	8.32527	2.229e-09	3.57461e-07	2.99989e-07	ABI2/APBB1/ATP6AP2/CAPZB/CDKL5/CLASP2/DBNL/EVL/GABRA2/ITSN1/LDB2/MACF1/MAPT/MAPT/MAPT/RASGRP2/RNH1/RNH1/SPTBN1/THY1	20
CC	GO:0030426	growth cone	13/189	175/22585	0.0742857	8.87695	9.60953	2.93804e-09	3.57461e-07	2.99989e-07	APBB1/CDKL5/CSNK1E/CYTH2/EXOC7/KLC1/L1CAM/MAPT/MAPT/MAPT/NEO1/PTPRS/THY1	13
CC	GO:0030427	site of polarized growth	13/189	180/22585	0.0722222	8.63036	9.44181	4.13969e-09	3.77746e-07	3.17013e-07	APBB1/CDKL5/CSNK1E/CYTH2/EXOC7/KLC1/L1CAM/MAPT/MAPT/MAPT/NEO1/PTPRS/THY1	13
CC	GO:0031253	cell projection membrane	18/189	400/22585	0.045	5.37738	8.11448	8.12634e-09	5.93222e-07	4.97845e-07	ATP6AP2/CDKL5/CLASP2/GABRA2/GPI/GPI/MACF1/MAPT/MAPT/MAPT/NDRG4/RASGRP2/SPTBN1/THY1/TTYH1/TTYH1/TTYH1/TTYH1	18
CC	GO:0150034	distal axon	15/189	290/22585	0.0517241	6.1809	8.1573	2.43163e-08	1.47924e-06	1.24141e-06	APBB1/CDKL5/CSNK1E/CYTH2/EXOC7/KLC1/L1CAM/MAPT/MAPT/MAPT/NEO1/NTRK2/PTPRS/SLC8A1/THY1	15
CC	GO:0032433	filopodium tip	6/189	24/22585	0.25	29.8743	13.0012	3.76632e-08	1.96387e-06	1.64812e-06	ABI2/AP2A1/TTYH1/TTYH1/TTYH1/TTYH1	6
CC	GO:0044304	main axon	8/189	80/22585	0.1	11.9497	9.01271	3.59307e-07	1.63934e-05	1.37577e-05	KCNQ2/KCNQ2/LRRC7/MAPT/MAPT/MAPT/SPTBN1/THY1	8
CC	GO:0031256	leading edge membrane	11/189	198/22585	0.0555556	6.63874	7.32087	9.38147e-07	3.80471e-05	3.19299e-05	ATP6AP2/CDKL5/CLASP2/GABRA2/MACF1/MAPT/MAPT/MAPT/RASGRP2/SPTBN1/THY1	11
CC	GO:0120111	neuron projection cytoplasm	8/189	93/22585	0.0860215	10.2793	8.23741	1.15073e-06	4.20017e-05	3.52488e-05	CDKL5/DYNC1H1/KIF1B/MAPT/MAPT/MAPT/TMEM108/ZC3H14	8
CC	GO:0030673	axolemma	5/189	24/22585	0.208333	24.8953	10.7593	1.45386e-06	4.4515e-05	3.7358e-05	MAPT/MAPT/MAPT/SPTBN1/THY1	5
CC	GO:1904115	axon cytoplasm	7/189	67/22585	0.104478	12.4848	8.64852	1.46351e-06	4.4515e-05	3.7358e-05	DYNC1H1/KIF1B/MAPT/MAPT/MAPT/TMEM108/ZC3H14	7
CC	GO:0032589	neuron projection membrane	7/189	69/22585	0.101449	12.1229	8.50049	1.79025e-06	5.02646e-05	4.21831e-05	ATP6AP2/GABRA2/MAPT/MAPT/MAPT/SPTBN1/THY1	7
CC	GO:0030868	smooth endoplasmic reticulum membrane	4/189	13/22585	0.307692	36.7684	11.8504	3.20212e-06	8.34838e-05	7.00614e-05	TTYH1/TTYH1/TTYH1/TTYH1	4
CC	GO:0099572	postsynaptic specialization	14/189	376/22585	0.037234	4.44937	6.19605	3.69383e-06	8.98833e-05	7.54319e-05	ADCY1/ADD1/CAPZB/CDKL5/DBNL/GABRA2/LRRC7/NSMF/NTRK2/PTPRS/RNF112/SLC8A1/SPTBN1/TMEM108	14
CC	GO:0014069	postsynaptic density	13/189	345/22585	0.0376812	4.5028	6.02287	7.29206e-06	0.00016635	0.000139605	ADCY1/ADD1/CAPZB/CDKL5/DBNL/LRRC7/NSMF/NTRK2/PTPRS/RNF112/SLC8A1/SPTBN1/TMEM108	13
CC	GO:0030175	filopodium	8/189	125/22585	0.064	7.64783	6.84662	1.05851e-05	0.000227268	0.000190728	ABI2/AP2A1/DYNC1H1/NGDN/TTYH1/TTYH1/TTYH1/TTYH1	8
CC	GO:0032279	asymmetric synapse	13/189	361/22585	0.0360111	4.30323	5.81202	1.18254e-05	0.000239793	0.00020124	ADCY1/ADD1/CAPZB/CDKL5/DBNL/LRRC7/NSMF/NTRK2/PTPRS/RNF112/SLC8A1/SPTBN1/TMEM108	13
CC	GO:0098984	neuron to neuron synapse	13/189	393/22585	0.0330789	3.95284	5.4248	2.87938e-05	0.000553143	0.00046421	ADCY1/ADD1/CAPZB/CDKL5/DBNL/LRRC7/NSMF/NTRK2/PTPRS/RNF112/SLC8A1/SPTBN1/TMEM108	13
CC	GO:0000118	histone deacetylase complex	6/189	79/22585	0.0759494	9.07575	6.60531	5.3113e-05	0.000969312	0.000813467	CHD3/CSNK2A1/KDM3A/KMT2E/NCOR1/SATB2	6
CC	GO:0034399	nuclear periphery	8/189	159/22585	0.0503145	6.01245	5.82664	5.98949e-05	0.00104103	0.000873655	MAPT/MAPT/MAPT/NSMF/OGG1/SATB1/SATB2/SMARCA4	8
CC	GO:0031527	filopodium membrane	4/189	28/22585	0.142857	17.0711	7.81679	8.31159e-05	0.00137897	0.00115726	TTYH1/TTYH1/TTYH1/TTYH1	4
CC	GO:0034707	chloride channel complex	5/189	65/22585	0.0769231	9.1921	6.07595	0.000214051	0.00337599	0.0028332	GABRA2/TTYH1/TTYH1/TTYH1/TTYH1	5
CC	GO:0005790	smooth endoplasmic reticulum	4/189	36/22585	0.111111	13.2775	6.77241	0.000226945	0.00337599	0.0028332	TTYH1/TTYH1/TTYH1/TTYH1	4
CC	GO:0008021	synaptic vesicle	9/189	245/22585	0.0367347	4.3897	4.90059	0.000231232	0.00337599	0.0028332	ATP6AP2/ATP6V0A1/CDK16/GABRA2/KIF1B/PTPRS/RNF112/STX1A/SYT5	9
CC	GO:0070382	exocytic vesicle	9/189	265/22585	0.0339623	4.0584	4.60062	0.000410997	0.00576977	0.00484211	ATP6AP2/ATP6V0A1/CDK16/GABRA2/KIF1B/PTPRS/RNF112/STX1A/SYT5	9
CC	GO:0005875	microtubule associated complex	7/189	167/22585	0.0419162	5.00887	4.7767	0.000528085	0.00705667	0.00592211	DCTN5/DCX/DYNC1H1/EML1/KIF1B/KLC1/NUDCD3	7
CC	GO:0097386	glial cell projection	4/189	45/22585	0.0888889	10.622	5.93527	0.000541334	0.00705667	0.00592211	GFAP/MAPT/MAPT/MAPT	4
CC	GO:0030027	lamellipodium	8/189	222/22585	0.036036	4.30621	4.54766	0.00058328	0.00734128	0.00616096	ABI2/APBB1/CAPZB/DBNL/EVL/ITSN1/RNH1/RNH1	8
CC	GO:0043194	axon initial segment	3/189	22/22585	0.136364	16.2951	6.59343	0.000789994	0.00961159	0.00806626	KCNQ2/KCNQ2/LRRC7	3
CC	GO:0016607	nuclear speck	12/189	499/22585	0.0240481	2.87368	3.88807	0.0010588	0.0124665	0.0104621	APBB1/ATP6V0A1/CLK3/KAZN/KMT2E/MAPT/MAPT/MAPT/OGG1/SNRNP70/SRRM2/ZC3H14	12
CC	GO:0099568	cytoplasmic region	9/189	308/22585	0.0292208	3.49181	4.0449	0.00119471	0.013249	0.0111188	CDKL5/CLASP2/DYNC1H1/KIF1B/MAPT/MAPT/MAPT/TMEM108/ZC3H14	9
CC	GO:0043197	dendritic spine	7/189	192/22585	0.0364583	4.35667	4.29091	0.00119785	0.013249	0.0111188	ABI2/ARHGAP33/ATP6AP2/MAPT/MAPT/MAPT/NTRK2	7
CC	GO:0044309	neuron spine	7/189	194/22585	0.0360825	4.31176	4.25568	0.00127163	0.0136513	0.0114565	ABI2/ARHGAP33/ATP6AP2/MAPT/MAPT/MAPT/NTRK2	7
CC	GO:0098858	actin-based cell projection	8/189	255/22585	0.0313725	3.74894	4.05543	0.00142449	0.0144088	0.0120921	ABI2/AP2A1/DYNC1H1/NGDN/TTYH1/TTYH1/TTYH1/TTYH1	8
CC	GO:0030672	synaptic vesicle membrane	6/189	146/22585	0.0410959	4.91085	4.35504	0.00146061	0.0144088	0.0120921	ATP6AP2/ATP6V0A1/GABRA2/PTPRS/STX1A/SYT5	6
CC	GO:0099501	exocytic vesicle membrane	6/189	146/22585	0.0410959	4.91085	4.35504	0.00146061	0.0144088	0.0120921	ATP6AP2/ATP6V0A1/GABRA2/PTPRS/STX1A/SYT5	6
CC	GO:0005938	cell cortex	9/189	322/22585	0.0279503	3.33999	3.88504	0.00162228	0.0154309	0.0129499	ARHGAP33/CAPZB/CLASP2/CRIP2/DBNL/DYNC1H1/EXOC7/NSMF/SPTBN1	9
CC	GO:0005912	adherens junction	7/189	203/22585	0.0344828	4.1206	4.10282	0.00164878	0.0154309	0.0129499	ABI2/ADD1/CD99L2/CYTH2/IGSF21/LRRC7/RND1	7
CC	GO:0032838	plasma membrane bounded cell projection cytoplasm	8/189	272/22585	0.0294118	3.51463	3.83288	0.00213321	0.0194655	0.0163359	CDKL5/DYNC1H1/KIF1B/MAPT/MAPT/MAPT/TMEM108/ZC3H14	8
CC	GO:0000220	vacuolar proton-transporting V-type ATPase, V0 domain	2/189	10/22585	0.2	23.8995	6.65362	0.00299932	0.0267013	0.0224083	ATP6AP2/ATP6V0A1	2
CC	GO:0033179	proton-transporting V-type ATPase, V0 domain	2/189	12/22585	0.166667	19.9162	6.02111	0.00435084	0.0372509	0.0312618	ATP6AP2/ATP6V0A1	2
CC	GO:0034702	monoatomic ion channel complex	9/189	374/22585	0.0240642	2.8756	3.36	0.00438846	0.0372509	0.0312618	CPT1C/GABRA2/KCNQ2/KCNQ2/STX1A/TTYH1/TTYH1/TTYH1/TTYH1	9
CC	GO:0032590	dendrite membrane	3/189	40/22585	0.075	8.9623	4.63009	0.00453876	0.0376511	0.0315976	ATP6AP2/GABRA2/THY1	3
CC	GO:0016605	PML body	5/189	132/22585	0.0378788	4.52641	3.73275	0.00511537	0.0414914	0.0348204	CHD3/CSNK2A1/SATB1/SP3/UBE2I	5
CC	GO:0016363	nuclear matrix	5/189	134/22585	0.0373134	4.45886	3.68904	0.00544816	0.04323	0.0362795	NSMF/OGG1/SATB1/SATB2/SMARCA4	5
CC	GO:0031209	SCAR complex	2/189	14/22585	0.142857	17.0711	5.52559	0.0059333	0.0460778	0.0386694	ABI2/CYFIP2	2
MF	GO:1990381	ubiquitin-specific protease binding	8/188	29/21092	0.275862	30.9494	15.3052	1.2548e-10	4.98578e-08	4.19616e-08	BAG6/BAG6/BAG6/BAG6/BAG6/BAG6/BAG6/LCOR	8
MF	GO:0051787	misfolded protein binding	8/188	31/21092	0.258065	28.9526	14.7699	2.27143e-10	4.98578e-08	4.19616e-08	BAG6/BAG6/BAG6/BAG6/BAG6/BAG6/BAG6/DNAJC10	8
MF	GO:0070628	proteasome binding	7/188	29/21092	0.241379	27.0807	13.3282	5.28442e-09	7.73287e-07	6.50818e-07	BAG6/BAG6/BAG6/BAG6/BAG6/BAG6/BAG6	7
MF	GO:0031072	heat shock protein binding	12/188	158/21092	0.0759494	8.52087	8.99878	1.87647e-08	2.05942e-06	1.73326e-06	BAG6/BAG6/BAG6/BAG6/BAG6/BAG6/BAG6/CSNK2A1/DNAJC10/MAPT/MAPT/MAPT	12
MF	GO:0030544	Hsp70 protein binding	8/188	58/21092	0.137931	15.4747	10.4683	4.49493e-08	3.94655e-06	3.32152e-06	BAG6/BAG6/BAG6/BAG6/BAG6/BAG6/BAG6/DNAJC10	8
MF	GO:0051087	protein-folding chaperone binding	11/188	152/21092	0.0723684	8.11912	8.35358	1.22362e-07	8.95278e-06	7.53489e-06	BAG6/BAG6/BAG6/BAG6/BAG6/BAG6/BAG6/DNAJC10/MAPT/MAPT/MAPT	11
MF	GO:0031593	polyubiquitin modification-dependent protein binding	7/188	68/21092	0.102941	11.5491	8.26278	2.44854e-06	0.000125629	0.000105733	BAG6/BAG6/BAG6/BAG6/BAG6/BAG6/BAG6	7
MF	GO:0003680	minor groove of adenine-thymine-rich DNA binding	4/188	12/21092	0.333333	37.3972	11.9601	2.86172e-06	0.000125629	0.000105733	KMT2A/MAPT/MAPT/MAPT	4
MF	GO:0005225	volume-sensitive anion channel activity	4/188	12/21092	0.333333	37.3972	11.9601	2.86172e-06	0.000125629	0.000105733	TTYH1/TTYH1/TTYH1/TTYH1	4
MF	GO:0005381	iron ion transmembrane transporter activity	4/188	12/21092	0.333333	37.3972	11.9601	2.86172e-06	0.000125629	0.000105733	TTYH1/TTYH1/TTYH1/TTYH1	4
MF	GO:0140030	modification-dependent protein binding	11/188	214/21092	0.0514019	5.76685	6.64671	3.64648e-06	0.000145528	0.00012248	BAG6/BAG6/BAG6/BAG6/BAG6/BAG6/BAG6/KMT2A/KMT2E/MSL3/SMARCA4	11
MF	GO:0043022	ribosome binding	8/188	128/21092	0.0625	7.01197	6.4699	1.97231e-05	0.000721536	0.000607263	BAG6/BAG6/BAG6/BAG6/BAG6/BAG6/BAG6/SRP68	8
MF	GO:0030506	ankyrin binding	4/188	21/21092	0.190476	21.3698	8.8566	3.24931e-05	0.00109727	0.000923488	KCNQ2/KCNQ2/SLC8A1/SPTBN1	4
MF	GO:0005229	intracellular calcium activated chloride channel activity	4/188	22/21092	0.181818	20.3985	8.63294	3.94378e-05	0.00123666	0.0010408	TTYH1/TTYH1/TTYH1/TTYH1	4
MF	GO:0002020	protease binding	9/188	186/21092	0.0483871	5.42862	5.7531	4.56719e-05	0.00133666	0.00112497	BAG6/BAG6/BAG6/BAG6/BAG6/BAG6/BAG6/LCOR/NTRK2	9
MF	GO:0061778	intracellular chloride channel activity	4/188	24/21092	0.166667	18.6986	8.22707	5.64953e-05	0.00155009	0.0013046	TTYH1/TTYH1/TTYH1/TTYH1	4
MF	GO:0050750	low-density lipoprotein particle receptor binding	4/188	25/21092	0.16	17.9506	8.04206	6.67893e-05	0.00172474	0.00145158	AP2A1/APBB1/LRPAP1/SNX17	4
MF	GO:0043021	ribonucleoprotein complex binding	9/188	202/21092	0.0445545	4.99863	5.4154	8.63375e-05	0.00206348	0.00173668	BAG6/BAG6/BAG6/BAG6/BAG6/BAG6/BAG6/BOP1/SRP68	9
MF	GO:0045296	cadherin binding	12/188	358/21092	0.0335196	3.76061	4.99594	9.34793e-05	0.00206348	0.00173668	ADD1/CAPZB/DBNL/EEF1D/EEF1D/FASN/HDLBP/MACF1/NEO1/PKM/PPME1/SPTBN1	12
MF	GO:0031625	ubiquitin protein ligase binding	12/188	360/21092	0.0333333	3.73972	4.97221	9.85175e-05	0.00206348	0.00173668	ABI2/APBB1/BAG6/BAG6/BAG6/BAG6/BAG6/BAG6/BAG6/GPI/GPI/MFN2	12
MF	GO:0046915	transition metal ion transmembrane transporter activity	5/188	52/21092	0.0961538	10.7876	6.70146	9.87088e-05	0.00206348	0.00173668	ATP2C1/TTYH1/TTYH1/TTYH1/TTYH1	5
MF	GO:0070325	lipoprotein particle receptor binding	4/188	30/21092	0.133333	14.9589	7.25561	0.000139742	0.00278849	0.00234686	AP2A1/APBB1/LRPAP1/SNX17	4
MF	GO:0044389	ubiquitin-like protein ligase binding	12/188	379/21092	0.0316623	3.55224	4.7548	0.000159254	0.00303968	0.00255827	ABI2/APBB1/BAG6/BAG6/BAG6/BAG6/BAG6/BAG6/BAG6/GPI/GPI/MFN2	12
MF	GO:0051721	protein phosphatase 2A binding	4/188	33/21092	0.121212	13.599	6.86888	0.000204348	0.00373787	0.00314588	MAPT/MAPT/MAPT/PPME1	4
MF	GO:0034452	dynactin binding	3/188	14/21092	0.214286	24.041	8.17832	0.000235967	0.00414359	0.00348735	MAPT/MAPT/MAPT	3
MF	GO:0070064	proline-rich region binding	3/188	17/21092	0.176471	19.7985	7.3532	0.000432216	0.00729781	0.00614202	ABI2/APBB1/ITSN1	3
MF	GO:0000217	DNA secondary structure binding	4/188	41/21092	0.097561	10.9455	6.04499	0.000478394	0.00777834	0.00654645	KMT2A/MAPT/MAPT/MAPT	4
MF	GO:1902936	phosphatidylinositol bisphosphate binding	6/188	120/21092	0.05	5.60957	4.80225	0.000729626	0.0112719	0.00948674	ATP13A2/EXOC7/MAPT/MAPT/MAPT/SYT5	6
MF	GO:0051879	Hsp90 protein binding	4/188	46/21092	0.0869565	9.75578	5.6377	0.000744614	0.0112719	0.00948674	CSNK2A1/MAPT/MAPT/MAPT	4
MF	GO:0019200	carbohydrate kinase activity	3/188	21/21092	0.142857	16.0274	6.53375	0.000823474	0.0120502	0.0101417	NAGK/PFKFB3/PFKM	3
MF	GO:0034185	apolipoprotein binding	3/188	23/21092	0.130435	14.6337	6.20394	0.00108225	0.015326	0.0128988	MAPT/MAPT/MAPT	3
MF	GO:0015662	P-type ion transporter activity	3/188	24/21092	0.125	14.0239	6.05409	0.00122878	0.01634	0.0137522	ATP13A2/ATP2A2/ATP2C1	3
MF	GO:0140358	P-type transmembrane transporter activity	3/188	24/21092	0.125	14.0239	6.05409	0.00122878	0.01634	0.0137522	ATP13A2/ATP2A2/ATP2C1	3
MF	GO:0008017	microtubule binding	9/188	293/21092	0.0307167	3.44615	3.99861	0.00130273	0.01634	0.0137522	CLASP2/DCX/EML1/KIF1B/MACF1/MAPT/MAPT/MAPT/OGG1	9
MF	GO:0035091	phosphatidylinositol binding	9/188	293/21092	0.0307167	3.44615	3.99861	0.00130273	0.01634	0.0137522	ARHGAP33/ATP13A2/EXOC7/MAPT/MAPT/MAPT/SNX17/SYT5/THY1	9
MF	GO:0005254	chloride channel activity	5/188	93/21092	0.0537634	6.0318	4.61188	0.00147109	0.0179392	0.0150981	GABRA2/TTYH1/TTYH1/TTYH1/TTYH1	5
MF	GO:0019829	ATPase-coupled monoatomic cation transmembrane transporter activity	4/188	60/21092	0.0666667	7.47943	4.76634	0.00201979	0.0239646	0.0201692	ATP13A2/ATP2A2/ATP2C1/ATP6V0A1	4
MF	GO:0045499	chemorepellent activity	3/188	29/21092	0.103448	11.606	5.42006	0.00214702	0.0248037	0.0208755	FLRT2/SEMA7A/SEMA7A	3
MF	GO:0004693	cyclin-dependent protein serine/threonine kinase activity	3/188	30/21092	0.1	11.2191	5.31176	0.00237005	0.0260113	0.0218918	CDK16/CDKL5/MOK	3
MF	GO:0097472	cyclin-dependent protein kinase activity	3/188	30/21092	0.1	11.2191	5.31176	0.00237005	0.0260113	0.0218918	CDK16/CDKL5/MOK	3
MF	GO:0005253	monoatomic anion channel activity	5/188	106/21092	0.0471698	5.29205	4.20113	0.00261454	0.0279947	0.0235611	GABRA2/TTYH1/TTYH1/TTYH1/TTYH1	5
MF	GO:0043121	neurotrophin binding	2/188	10/21092	0.2	22.4383	6.43054	0.00339281	0.035463	0.0298465	NTRK2/NTRK3	2
MF	GO:0071813	lipoprotein particle binding	3/188	36/21092	0.0833333	9.34929	4.75473	0.00400811	0.03999	0.0336566	MAPT/MAPT/MAPT	3
MF	GO:0071814	protein-lipid complex binding	3/188	36/21092	0.0833333	9.34929	4.75473	0.00400811	0.03999	0.0336566	MAPT/MAPT/MAPT	3
MF	GO:0008046	axon guidance receptor activity	2/188	11/21092	0.181818	20.3985	6.10282	0.00412253	0.0402175	0.0338481	L1CAM/ROBO1	2

## Sheet: SUV420H1
ONTOLOGY	ID	Description	GeneRatio	BgRatio	RichFactor	FoldEnrichment	zScore	pvalue	p.adjust	qvalue	geneID	Count
BP	GO:0010975	regulation of neuron projection development	41/393	491/21288	0.0835031	4.52319	10.832	7.01302e-16	2.68038e-12	2.17404e-12	AP2A1/ARHGAP33/ARHGAP35/BRSK2/BRSK2/FGFR1/FLNA/FUT9/KIF1A/L1CAM/LRP8/LRRC7/MACF1/MAP3K13/MAPT/MAPT/MAPT/NDRG4/NEDD4L/NEO1/NFATC4/NFATC4/NSMF/NTRK2/NTRK3/OBSL1/PAX6/PLXNA1/PLXNC1/PTK7/RGMA/ROBO1/SEMA6C/SEMA6D/SRCIN1/SRCIN1/STK24/THY1/TMEM106B/VEGFA/WNT7A	41
BP	GO:0006475	internal protein amino acid acetylation	10/393	26/21288	0.384615	20.8338	13.8779	1.67508e-11	3.20108e-08	2.59638e-08	BAG6/BAG6/BAG6/BAG6/BAG6/BAG6/BAG6/MAPT/MAPT/MAPT	10
BP	GO:0007409	axonogenesis	34/393	483/21288	0.0703934	3.81306	8.57633	2.78873e-11	3.55284e-08	2.88169e-08	ADAM17/ARHGAP35/BRSK2/BRSK2/CELSR3/CYFIP2/FLRT2/KALRN/L1CAM/MACF1/MAP1A/MAP3K13/MAPT/MAPT/MAPT/NELL2/NEO1/NOTCH1/NOTCH3/NTRK2/PAX6/PLEKHG4B/PLXNA1/PLXNC1/PTCH1/PTK7/RGMA/ROBO1/SEMA6C/SEMA6D/THY1/TRIO/VEGFA/WNT7A	34
BP	GO:0031346	positive regulation of cell projection organization	30/393	391/21288	0.0767263	4.15611	8.63835	5.30515e-11	5.06907e-08	4.11149e-08	AP2A1/APC/ARHGAP35/CDC42EP4/DEF8/FGFR1/FLNA/FUT9/ITGA2/L1CAM/LRP8/LRRC7/MACF1/MAP3K13/MAPT/MAPT/MAPT/NDRG4/NTRK2/NTRK3/OBSL1/PALM/PLXNA1/PLXNC1/PTK7/RGMA/ROBO1/STK24/TMEM106B/VEGFA	30
BP	GO:0050770	regulation of axonogenesis	19/393	169/21288	0.112426	6.08989	9.1106	3.64271e-10	2.78449e-07	2.25848e-07	ARHGAP35/BRSK2/BRSK2/L1CAM/MACF1/MAP3K13/MAPT/MAPT/MAPT/NTRK2/PLXNA1/PLXNC1/RGMA/ROBO1/SEMA6C/SEMA6D/THY1/VEGFA/WNT7A	19
BP	GO:0050767	regulation of neurogenesis	29/393	430/21288	0.0674419	3.65319	7.62251	2.25982e-09	1.43951e-06	1.16757e-06	CDON/HOOK3/L1CAM/LEF1/LRP8/MACF1/MAP3K13/MAPT/MAPT/MAPT/NF1/NFATC4/NFATC4/NOTCH1/NTRK2/OBSL1/PAX6/PLXNA1/PLXNC1/QKI/RGMA/RNF112/ROBO1/SEMA6C/SEMA6D/THY1/VCAN/VEGFA/WNT7A	29
BP	GO:0030900	forebrain development	29/393	447/21288	0.064877	3.51425	7.36776	5.42502e-09	2.96206e-06	2.40251e-06	ADGRG1/ARHGAP35/CCDC85C/CDK6/CDON/FAT4/FGFR1/FLNA/HERC1/HOOK3/IGF2BP1/KDM6B/LEF1/LRP8/NF1/NOTCH1/NOTCH3/NR2F2/NTRK2/PAX6/PLXNA1/POMGNT1/ROBO1/SCN2A/SRGAP2/TACC2/TYRO3/WNT7A/ZMIZ1	29
BP	GO:1902474	positive regulation of protein localization to synapse	6/393	10/21288	0.6	32.5008	13.6643	7.51864e-09	3.59203e-06	2.91347e-06	CLSTN3/CLSTN3/MAPT/MAPT/MAPT/WNT7A	6
BP	GO:0031589	cell-substrate adhesion	27/393	408/21288	0.0661765	3.58464	7.22932	1.22378e-08	5.19697e-06	4.21523e-06	BCAM/CDK6/CLASP2/EMP2/FLNA/ITGA2/ITGAE/L1CAM/MACF1/NF1/NOTCH1/P4HB/PEAK1/PIP5K1A/SORBS3/SRCIN1/SRCIN1/SRGAP2/TBCD/TBCD/THY1/TTYH1/TTYH1/TTYH1/TTYH1/TYRO3/VEGFA	27
BP	GO:0001764	neuron migration	18/393	191/21288	0.0942408	5.10483	7.81509	1.78926e-08	6.22212e-06	5.04673e-06	ADGRG1/CELSR1/CELSR2/DCX/FGFR1/FLNA/FLRT2/IGSF10/NEO1/NR2F2/NSMF/NTRK2/PAX6/PLXNA1/SRGAP2/TYRO3/VEGFA/ZMIZ1	18
BP	GO:0007130	synaptonemal complex assembly	9/393	37/21288	0.243243	13.176	10.1659	1.79077e-08	6.22212e-06	5.04673e-06	BAG6/BAG6/BAG6/BAG6/BAG6/BAG6/BAG6/REC8/REC8	9
BP	GO:0021543	pallium development	19/393	219/21288	0.086758	4.6995	7.54702	2.76593e-08	8.80949e-06	7.14532e-06	ADGRG1/CCDC85C/CDK6/CDON/FAT4/FLNA/IGF2BP1/KDM6B/LEF1/LRP8/NF1/NTRK2/PAX6/POMGNT1/ROBO1/SCN2A/SRGAP2/TACC2/ZMIZ1	19
BP	GO:0070193	synaptonemal complex organization	9/393	40/21288	0.225	12.1878	9.71287	3.74813e-08	9.67203e-06	7.84492e-06	BAG6/BAG6/BAG6/BAG6/BAG6/BAG6/BAG6/REC8/REC8	9
BP	GO:0007411	axon guidance	20/393	247/21288	0.0809717	4.38607	7.3408	3.79593e-08	9.67203e-06	7.84492e-06	ADAM17/ARHGAP35/CELSR3/CYFIP2/FLRT2/KALRN/L1CAM/NELL2/NEO1/NOTCH1/NOTCH3/PAX6/PLEKHG4B/PTCH1/PTK7/ROBO1/SEMA6C/SEMA6D/TRIO/VEGFA	20
BP	GO:0097485	neuron projection guidance	20/393	247/21288	0.0809717	4.38607	7.3408	3.79593e-08	9.67203e-06	7.84492e-06	ADAM17/ARHGAP35/CELSR3/CYFIP2/FLRT2/KALRN/L1CAM/NELL2/NEO1/NOTCH1/NOTCH3/PAX6/PLEKHG4B/PTCH1/PTK7/ROBO1/SEMA6C/SEMA6D/TRIO/VEGFA	20
BP	GO:0018393	internal peptidyl-lysine acetylation	7/393	20/21288	0.35	18.9588	11.0195	4.36622e-08	1.04298e-05	8.45955e-06	BAG6/BAG6/BAG6/BAG6/BAG6/BAG6/BAG6	7
BP	GO:0051962	positive regulation of nervous system development	23/393	327/21288	0.0703364	3.80998	7.02268	4.99376e-08	1.12271e-05	9.10626e-06	CDON/CLSTN3/CLSTN3/FLRT2/L1CAM/LRP8/MACF1/MAP3K13/MAPT/MAPT/MAPT/NOTCH1/NTRK2/OBSL1/PAX6/PLXNA1/PLXNC1/QKI/RNF112/ROBO1/VCAN/VEGFA/WNT7A	23
BP	GO:0030324	lung development	18/393	210/21288	0.0857143	4.64297	7.27583	7.74023e-08	1.64351e-05	1.33304e-05	BAG6/BAG6/BAG6/BAG6/BAG6/BAG6/BAG6/CELSR1/EIF4G1/FGFR1/HIPK2/LTBP3/NKIRAS2/NOTCH1/PKDCC/PTK7/TNC/VEGFA	18
BP	GO:0098813	nuclear chromosome segregation	24/393	365/21288	0.0657534	3.56173	6.77017	9.07096e-08	1.77589e-05	1.44042e-05	ANAPC1/APC/ARID2/BAG6/BAG6/BAG6/BAG6/BAG6/BAG6/BAG6/CDCA5/CLASP2/DYNC1H1/FLNA/KIF3B/NUMA1/PHF10/REC8/REC8/SMARCA4/SMARCB1/SMARCB1/SMARCC1/SMARCC2	24
BP	GO:0006620	post-translational protein targeting to endoplasmic reticulum membrane	7/393	22/21288	0.318182	17.2353	10.4486	9.30409e-08	1.77589e-05	1.44042e-05	BAG6/BAG6/BAG6/BAG6/BAG6/BAG6/BAG6	7
BP	GO:0060541	respiratory system development	19/393	237/21288	0.0801688	4.34258	7.09662	9.75766e-08	1.77589e-05	1.44042e-05	BAG6/BAG6/BAG6/BAG6/BAG6/BAG6/BAG6/CELSR1/EIF4G1/FGFR1/HIPK2/LEF1/LTBP3/NKIRAS2/NOTCH1/PKDCC/PTK7/TNC/VEGFA	19
BP	GO:0030323	respiratory tube development	18/393	214/21288	0.0841121	4.55618	7.1705	1.03115e-07	1.79139e-05	1.45298e-05	BAG6/BAG6/BAG6/BAG6/BAG6/BAG6/BAG6/CELSR1/EIF4G1/FGFR1/HIPK2/LTBP3/NKIRAS2/NOTCH1/PKDCC/PTK7/TNC/VEGFA	18
BP	GO:1904294	positive regulation of ERAD pathway	7/393	23/21288	0.304348	16.4859	10.1906	1.31631e-07	2.18736e-05	1.77415e-05	BAG6/BAG6/BAG6/BAG6/BAG6/BAG6/BAG6	7
BP	GO:0048813	dendrite morphogenesis	15/393	152/21288	0.0986842	5.34552	7.37368	1.52093e-07	2.42208e-05	1.96454e-05	ARHGAP33/CELSR2/FARP1/IGF2BP1/KIF1A/LRP8/NEDD4L/NFATC4/NFATC4/NSMF/OBSL1/SRCIN1/SRCIN1/TMEM106B/WNT7A	15
BP	GO:0071816	tail-anchored membrane protein insertion into ER membrane	7/393	24/21288	0.291667	15.799	9.94826	1.82892e-07	2.79606e-05	2.26787e-05	BAG6/BAG6/BAG6/BAG6/BAG6/BAG6/BAG6	7
BP	GO:0032435	negative regulation of proteasomal ubiquitin-dependent protein catabolic process	9/393	50/21288	0.18	9.75023	8.49532	2.91783e-07	4.2892e-05	3.47895e-05	BAG6/BAG6/BAG6/BAG6/BAG6/BAG6/BAG6/MAP1A/SMARCC1	9
BP	GO:2000059	negative regulation of ubiquitin-dependent protein catabolic process	10/393	67/21288	0.149254	8.08477	7.96549	3.98619e-07	5.64267e-05	4.57673e-05	BAG6/BAG6/BAG6/BAG6/BAG6/BAG6/BAG6/HIPK2/MAP1A/SMARCC1	10
BP	GO:0106106	cold-induced thermogenesis	15/393	166/21288	0.0903614	4.89469	6.90863	4.80152e-07	6.47765e-05	5.25398e-05	ADAM17/ADIPOR2/ADIPOR2/APC/DYNC1H1/GNAS/HADH/IGF2BP2/KDM6B/NOTCH1/QKI/SFXN5/SMARCA4/VEGFA/ZNF516	15
BP	GO:0042771	intrinsic apoptotic signaling pathway in response to DNA damage by p53 class mediator	9/393	53/21288	0.169811	9.19833	8.19539	4.91501e-07	6.47765e-05	5.25398e-05	BAG6/BAG6/BAG6/BAG6/BAG6/BAG6/BAG6/HIPK2/SHISA5	9
BP	GO:0050772	positive regulation of axonogenesis	11/393	87/21288	0.126437	6.84882	7.49691	5.88603e-07	7.4988e-05	6.08223e-05	L1CAM/MACF1/MAP3K13/MAPT/MAPT/MAPT/NTRK2/PLXNA1/PLXNC1/ROBO1/VEGFA	11
BP	GO:0008630	intrinsic apoptotic signaling pathway in response to DNA damage	13/393	126/21288	0.103175	5.58876	7.08491	6.16173e-07	7.59682e-05	6.16173e-05	BAG6/BAG6/BAG6/BAG6/BAG6/BAG6/BAG6/HIPK2/NFATC4/NFATC4/PRKDC/SHISA5/SOD2	13
BP	GO:0061351	neural precursor cell proliferation	15/393	172/21288	0.0872093	4.72395	6.72503	7.57366e-07	8.82095e-05	7.15461e-05	ADGRG1/CDON/EML1/FGFR1/FLNA/HOOK3/IGF2BP1/LEF1/NF1/NFIA/NOTCH1/PAX6/VCAN/VEGFA/WNT7A	15
BP	GO:2000819	regulation of nucleotide-excision repair	7/393	29/21288	0.241379	13.075	8.92376	7.6162e-07	8.82095e-05	7.15461e-05	ARID2/PHF10/SMARCA4/SMARCB1/SMARCB1/SMARCC1/SMARCC2	7
BP	GO:0050769	positive regulation of neurogenesis	19/393	274/21288	0.0693431	3.75617	6.29737	9.13417e-07	0.000100008	8.11156e-05	CDON/L1CAM/LRP8/MACF1/MAP3K13/MAPT/MAPT/MAPT/NOTCH1/NTRK2/OBSL1/PAX6/PLXNA1/PLXNC1/QKI/RNF112/ROBO1/VCAN/VEGFA	19
BP	GO:0031110	regulation of microtubule polymerization or depolymerization	12/393	110/21288	0.109091	5.90923	7.07945	9.15822e-07	0.000100008	8.11156e-05	APC/APC2/ATXN7/CLASP2/MAP1A/MAPT/MAPT/MAPT/NUMA1/PDE4DIP/TBCD/TBCD	12
BP	GO:1904292	regulation of ERAD pathway	7/393	30/21288	0.233333	12.6392	8.74892	9.77728e-07	0.000103802	8.41933e-05	BAG6/BAG6/BAG6/BAG6/BAG6/BAG6/BAG6	7
BP	GO:0021537	telencephalon development	20/393	307/21288	0.0651466	3.52886	6.12086	1.25361e-06	0.000129494	0.000105032	ADGRG1/CCDC85C/CDK6/CDON/FAT4/FLNA/HERC1/IGF2BP1/KDM6B/LEF1/LRP8/NF1/NTRK2/PAX6/POMGNT1/ROBO1/SCN2A/SRGAP2/TACC2/ZMIZ1	20
BP	GO:0006473	protein acetylation	10/393	76/21288	0.131579	7.12736	7.33874	1.32385e-06	0.000133151	0.000107998	BAG6/BAG6/BAG6/BAG6/BAG6/BAG6/BAG6/MAPT/MAPT/MAPT	10
BP	GO:0001659	temperature homeostasis	16/393	206/21288	0.0776699	4.20722	6.34364	1.5304e-06	0.000149979	0.000121647	ABAT/ADAM17/ADIPOR2/ADIPOR2/APC/DYNC1H1/GNAS/HADH/IGF2BP2/KDM6B/NOTCH1/QKI/SFXN5/SMARCA4/VEGFA/ZNF516	16
BP	GO:0042177	negative regulation of protein catabolic process	13/393	137/21288	0.0948905	5.14002	6.66699	1.60672e-06	0.000152437	0.000123641	BAG6/BAG6/BAG6/BAG6/BAG6/BAG6/BAG6/FLNA/MAP1A/SMARCC1/SNRNP70/TMEM132A/USP8	13
BP	GO:0006337	nucleosome disassembly	6/393	21/21288	0.285714	15.4766	9.10236	1.63525e-06	0.000152437	0.000123641	ARID2/SMARCA4/SMARCB1/SMARCB1/SMARCC1/SMARCC2	6
BP	GO:1990845	adaptive thermogenesis	15/393	184/21288	0.0815217	4.41586	6.38204	1.7778e-06	0.00016178	0.000131219	ADAM17/ADIPOR2/ADIPOR2/APC/DYNC1H1/GNAS/HADH/IGF2BP2/KDM6B/NOTCH1/QKI/SFXN5/SMARCA4/VEGFA/ZNF516	15
BP	GO:0016358	dendrite development	18/393	262/21288	0.0687023	3.72146	6.07865	2.01864e-06	0.000179424	0.00014553	ARHGAP33/CELSR2/FARP1/IGF2BP1/KIF1A/LRP8/MAP1A/NEDD4L/NFATC4/NFATC4/NSMF/OBSL1/SLC12A5/SRCIN1/SRCIN1/SRGAP2/TMEM106B/WNT7A	18
BP	GO:0070059	intrinsic apoptotic signaling pathway in response to endoplasmic reticulum stress	10/393	80/21288	0.125	6.77099	7.09215	2.13875e-06	0.000185779	0.000150684	BAG6/BAG6/BAG6/BAG6/BAG6/BAG6/BAG6/BRSK2/BRSK2/DNAJC10	10
BP	GO:0018394	peptidyl-lysine acetylation	7/393	34/21288	0.205882	11.1522	8.1248	2.42435e-06	0.000203726	0.000165241	BAG6/BAG6/BAG6/BAG6/BAG6/BAG6/BAG6	7
BP	GO:0120161	regulation of cold-induced thermogenesis	14/393	165/21288	0.0848485	4.59607	6.35952	2.45196e-06	0.000203726	0.000165241	ADAM17/ADIPOR2/ADIPOR2/APC/DYNC1H1/GNAS/HADH/KDM6B/NOTCH1/QKI/SFXN5/SMARCA4/VEGFA/ZNF516	14
BP	GO:0032986	protein-DNA complex disassembly	6/393	23/21288	0.26087	14.1308	8.64079	2.94839e-06	0.00023976	0.000194468	ARID2/SMARCA4/SMARCB1/SMARCB1/SMARCC1/SMARCC2	6
BP	GO:0021987	cerebral cortex development	13/393	145/21288	0.0896552	4.85644	6.39027	3.04209e-06	0.000242227	0.000196468	ADGRG1/CCDC85C/CDON/FAT4/FLNA/LRP8/NF1/NTRK2/PAX6/ROBO1/SRGAP2/TACC2/ZMIZ1	13
BP	GO:1902903	regulation of supramolecular fiber organization	24/393	445/21288	0.0539326	2.92142	5.61764	3.15512e-06	0.0002461	0.00019961	ADD1/APC/APC2/ARHGAP35/ARHGEF10L/ATXN7/CAPZB/CDC42EP4/CLASP2/CYFIP2/EVL/FLNA/MAP1A/MAPT/MAPT/MAPT/NUMA1/PDE4DIP/SORBS3/SPTBN1/TBCD/TBCD/TPM1/USP8	24
BP	GO:1903051	negative regulation of proteolysis involved in protein catabolic process	10/393	84/21288	0.119048	6.44856	6.86191	3.35918e-06	0.000256776	0.000208269	BAG6/BAG6/BAG6/BAG6/BAG6/BAG6/BAG6/HIPK2/MAP1A/SMARCC1	10
BP	GO:1901799	negative regulation of proteasomal protein catabolic process	9/393	67/21288	0.134328	7.27629	7.05651	3.77663e-06	0.000283025	0.00022956	BAG6/BAG6/BAG6/BAG6/BAG6/BAG6/BAG6/MAP1A/SMARCC1	9
BP	GO:0042176	regulation of protein catabolic process	23/393	421/21288	0.0546318	2.95929	5.56856	4.09776e-06	0.000301185	0.000244289	APC/APC2/BAG6/BAG6/BAG6/BAG6/BAG6/BAG6/BAG6/CD81/CSNK1E/DDA1/EEF1A2/FLNA/LRP1/MAP1A/NEDD4L/PCSK9/RGMA/SMARCC1/SNRNP70/TMEM132A/USP8	23
BP	GO:0007059	chromosome segregation	25/393	486/21288	0.0514403	2.78642	5.46362	4.52668e-06	0.000323063	0.000262034	ANAPC1/APC/ARID2/BAG6/BAG6/BAG6/BAG6/BAG6/BAG6/BAG6/CDCA5/CLASP2/DYNC1H1/FLNA/KIF3B/NUMA1/PHF10/REC8/REC8/SMARCA4/SMARCB1/SMARCB1/SMARCC1/SMARCC2/UBE2I	25
BP	GO:0010976	positive regulation of neuron projection development	14/393	174/21288	0.0804598	4.35834	6.10023	4.57553e-06	0.000323063	0.000262034	AP2A1/ARHGAP35/FGFR1/FLNA/FUT9/LRP8/LRRC7/NDRG4/NTRK2/NTRK3/PTK7/RGMA/STK24/TMEM106B	14
BP	GO:0045047	protein targeting to ER	8/393	52/21288	0.153846	8.33353	7.26124	4.64899e-06	0.000323063	0.000262034	BAG6/BAG6/BAG6/BAG6/BAG6/BAG6/BAG6/SRP68	8
BP	GO:0098930	axonal transport	9/393	69/21288	0.130435	7.06538	6.92074	4.84565e-06	0.000330716	0.000268241	AP3B2/CALY/DYNC1H1/KIF1A/KIF3B/MAP1A/MAPT/MAPT/MAPT	9
BP	GO:0070192	chromosome organization involved in meiotic cell cycle	10/393	88/21288	0.113636	6.15545	6.64618	5.14364e-06	0.000344895	0.000279742	BAG6/BAG6/BAG6/BAG6/BAG6/BAG6/BAG6/RAD50/REC8/REC8	10
BP	GO:0036503	ERAD pathway	12/393	130/21288	0.0923077	5.00012	6.27393	5.39023e-06	0.000355198	0.000288098	BAG6/BAG6/BAG6/BAG6/BAG6/BAG6/BAG6/BRSK2/BRSK2/DNAJC10/HM13/MAN1C1	12
BP	GO:0001558	regulation of cell growth	24/393	465/21288	0.0516129	2.79576	5.36953	6.6505e-06	0.000430817	0.000349433	ADAM17/AKAP6/CLSTN3/CLSTN3/EIF4G1/JADE1/L1CAM/LTBP4/MACF1/MAP3K13/MAPT/MAPT/MAPT/NEDD4L/RASGRP2/RGMA/SEMA6C/SEMA6D/SMARCA4/TCHP/TNC/UNC13A/VEGFA/YY1	24
BP	GO:0045048	protein insertion into ER membrane	7/393	40/21288	0.175	9.47939	7.36153	7.63775e-06	0.000486524	0.000394617	BAG6/BAG6/BAG6/BAG6/BAG6/BAG6/BAG6	7
BP	GO:0120162	positive regulation of cold-induced thermogenesis	11/393	113/21288	0.0973451	5.27299	6.24585	7.96372e-06	0.000498973	0.000404713	ADIPOR2/ADIPOR2/APC/DYNC1H1/GNAS/HADH/KDM6B/SFXN5/SMARCA4/VEGFA/ZNF516	11
BP	GO:0072599	establishment of protein localization to endoplasmic reticulum	8/393	56/21288	0.142857	7.73828	6.92436	8.22872e-06	0.000507261	0.000411436	BAG6/BAG6/BAG6/BAG6/BAG6/BAG6/BAG6/SRP68	8
BP	GO:0060560	developmental growth involved in morphogenesis	17/393	263/21288	0.0646388	3.50135	5.59779	8.72125e-06	0.000529089	0.000429141	CYFIP2/L1CAM/MACF1/MAP3K13/MAPT/MAPT/MAPT/NEDD4L/NOTCH1/PLXNA1/PTK7/RGMA/SEMA6C/SEMA6D/TNC/UNC13A/VEGFA	17
BP	GO:0006289	nucleotide-excision repair	10/393	94/21288	0.106383	5.76255	6.34642	9.34036e-06	0.000557795	0.000452424	ARID2/FAN1/FAN1/NTHL1/PHF10/SMARCA4/SMARCB1/SMARCB1/SMARCC1/SMARCC2	10
BP	GO:1902473	regulation of protein localization to synapse	6/393	28/21288	0.214286	11.6074	7.70263	1.01769e-05	0.000598401	0.000485359	CLSTN3/CLSTN3/MAPT/MAPT/MAPT/WNT7A	6
BP	GO:0007129	homologous chromosome pairing at meiosis	9/393	76/21288	0.118421	6.41462	6.4851	1.08731e-05	0.000629654	0.000510708	BAG6/BAG6/BAG6/BAG6/BAG6/BAG6/BAG6/REC8/REC8	9
BP	GO:0043543	protein acylation	11/393	118/21288	0.0932203	5.04955	6.04951	1.20725e-05	0.000688676	0.00055858	BAG6/BAG6/BAG6/BAG6/BAG6/BAG6/BAG6/GLUL/MAPT/MAPT/MAPT	11
BP	GO:1905898	positive regulation of response to endoplasmic reticulum stress	7/393	43/21288	0.162791	8.81804	7.03778	1.25874e-05	0.000707486	0.000573837	BAG6/BAG6/BAG6/BAG6/BAG6/BAG6/BAG6	7
BP	GO:0032984	protein-containing complex disassembly	17/393	272/21288	0.0625	3.3855	5.43026	1.35307e-05	0.000749485	0.000607903	ADD1/APC/APC2/ARID2/ATXN7/CAPZB/CLASP2/DYRK3/KLC1/MAP1A/MICAL1/SMARCA4/SMARCB1/SMARCB1/SMARCC1/SMARCC2/SPTBN1	17
BP	GO:0045732	positive regulation of protein catabolic process	16/393	245/21288	0.0653061	3.5375	5.47857	1.40802e-05	0.00076878	0.000623552	APC/APC2/BAG6/BAG6/BAG6/BAG6/BAG6/BAG6/BAG6/CD81/CSNK1E/DDA1/LRP1/NEDD4L/PCSK9/RGMA	16
BP	GO:0045663	positive regulation of myoblast differentiation	7/393	44/21288	0.159091	8.61763	6.93682	1.47332e-05	0.000782086	0.000634345	ARID2/PHF10/SMARCA4/SMARCB1/SMARCB1/SMARCC1/SMARCC2	7
BP	GO:0045773	positive regulation of axon extension	7/393	44/21288	0.159091	8.61763	6.93682	1.47332e-05	0.000782086	0.000634345	L1CAM/MACF1/MAP3K13/MAPT/MAPT/MAPT/VEGFA	7
BP	GO:0032535	regulation of cellular component size	21/393	396/21288	0.0530303	2.87254	5.15848	1.67987e-05	0.000873449	0.000708449	ADD1/ARHGAP35/CAPZB/CDC42EP4/CYFIP2/DNM1/EVL/L1CAM/MACF1/MAP3K13/MAPT/MAPT/MAPT/RAB3B/RGMA/SEMA6C/SEMA6D/SLC12A5/SPTBN1/VEGFA/WNT7A	21
BP	GO:0044772	mitotic cell cycle phase transition	24/393	492/21288	0.0487805	2.64234	5.05461	1.69114e-05	0.000873449	0.000708449	ADAM17/ANAPC1/APC/ARID2/BRSK2/BRSK2/CALM3/CDCA5/CDK6/CLASP2/EIF4G1/JADE1/KMT2E/NFIA/PHF10/PPME1/PRKDC/RAD50/RNASEH2B/SMARCA4/SMARCB1/SMARCB1/SMARCC1/SMARCC2	24
BP	GO:0008088	axo-dendritic transport	9/393	81/21288	0.111111	6.01866	6.20616	1.83605e-05	0.000935653	0.000758902	AP3B2/CALY/DYNC1H1/KIF1A/KIF3B/MAP1A/MAPT/MAPT/MAPT	9
BP	GO:0043550	regulation of lipid kinase activity	4/393	10/21288	0.4	21.6672	8.96495	2.19987e-05	0.00110138	0.000893324	EEF1A2/MAPT/MAPT/MAPT	4
BP	GO:0042326	negative regulation of phosphorylation	19/393	342/21288	0.0555556	3.00933	5.13743	2.23923e-05	0.00110138	0.000893324	APC/CADM1/CALM3/DNAJC10/EIF4G1/MAPT/MAPT/MAPT/MICAL1/MIDN/NF1/NR2F2/NTRK3/PAX6/PRKDC/SLC8A1/SRCIN1/SRCIN1/THY1	19
BP	GO:0001708	cell fate specification	11/393	126/21288	0.0873016	4.72895	5.75739	2.24772e-05	0.00110138	0.000893324	APC/APC2/CDON/CHD3/FGFR1/GATAD2A/MBD3/NFIA/NOTCH1/PAX6/PTCH1	11
BP	GO:0070316	regulation of G0 to G1 transition	7/393	47/21288	0.148936	8.06757	6.65217	2.30566e-05	0.00111547	0.000904753	ARID2/PHF10/SMARCA4/SMARCB1/SMARCB1/SMARCC1/SMARCC2	7
BP	GO:0007405	neuroblast proliferation	9/393	84/21288	0.107143	5.80371	6.04978	2.4679e-05	0.00117904	0.000956312	CDON/EML1/FGFR1/LEF1/NF1/NOTCH1/PAX6/VCAN/VEGFA	9
BP	GO:0050803	regulation of synapse structure or activity	17/393	286/21288	0.0594406	3.21977	5.18315	2.57754e-05	0.00121622	0.000986467	ARHGAP33/CLSTN3/CLSTN3/EIF4G1/FARP1/FLRT2/KIF1A/LRP8/NF1/NFATC4/NFATC4/NTRK2/PLXNC1/SLC17A7/SRCIN1/SRCIN1/WNT7A	17
BP	GO:0048588	developmental cell growth	16/393	259/21288	0.0617761	3.34628	5.21018	2.78742e-05	0.00129921	0.00105378	AKAP6/CYFIP2/L1CAM/MACF1/MAP3K13/MAPT/MAPT/MAPT/NEDD4L/PLXNA1/RGMA/SEMA6C/SEMA6D/UNC13A/VEGFA/YY1	16
BP	GO:0031109	microtubule polymerization or depolymerization	12/393	153/21288	0.0784314	4.24847	5.53038	2.82319e-05	0.00130003	0.00105444	APC/APC2/ATXN7/CLASP2/MAP1A/MAPT/MAPT/MAPT/NUMA1/PDE4DIP/TBCD/TBCD	12
BP	GO:0033045	regulation of sister chromatid segregation	10/393	107/21288	0.0934579	5.06242	5.77745	2.93566e-05	0.00133573	0.0010834	ANAPC1/APC/ARID2/NUMA1/PHF10/SMARCA4/SMARCB1/SMARCB1/SMARCC1/SMARCC2	10
BP	GO:0045023	G0 to G1 transition	7/393	49/21288	0.142857	7.73828	6.47608	3.05094e-05	0.0013663	0.0011082	ARID2/PHF10/SMARCA4/SMARCB1/SMARCB1/SMARCC1/SMARCC2	7
BP	GO:0072001	renal system development	19/393	350/21288	0.0542857	2.94055	5.02022	3.07436e-05	0.0013663	0.0011082	BAG6/BAG6/BAG6/BAG6/BAG6/BAG6/BAG6/CC2D2A/FGFR1/GDF11/NF1/NFIA/NOTCH1/NOTCH3/PCSK9/PTCH1/PTK7/VEGFA/ZBTB16	19
BP	GO:2000781	positive regulation of double-strand break repair	9/393	87/21288	0.103448	5.60358	5.90078	3.27539e-05	0.00143891	0.00116709	ARID2/MGMT/PHF10/PRKDC/SMARCA4/SMARCB1/SMARCB1/SMARCC1/SMARCC2	9
BP	GO:0070507	regulation of microtubule cytoskeleton organization	13/393	181/21288	0.0718232	3.89051	5.35591	3.3501e-05	0.00145501	0.00118015	APC/APC2/ATXN7/CLASP2/DYNC1H1/MAP1A/MAPT/MAPT/MAPT/NUMA1/PDE4DIP/TBCD/TBCD	13
BP	GO:2001222	regulation of neuron migration	7/393	50/21288	0.14	7.58351	6.39173	3.49185e-05	0.00149953	0.00121626	ADGRG1/FLNA/FLRT2/IGSF10/NSMF/PAX6/SRGAP2	7
BP	GO:0006302	double-strand break repair	18/393	327/21288	0.0550459	2.98172	4.95271	4.1374e-05	0.00175701	0.0014251	ARID2/CDCA5/FAN1/FAN1/LIG3/MGMT/PHF10/PRKDC/RAD50/REC8/REC8/SMARCA4/SMARCB1/SMARCB1/SMARCC1/SMARCC2/TNKS1BP1/YY1	18
BP	GO:0045143	homologous chromosome segregation	9/393	90/21288	0.1	5.41679	5.75855	4.29621e-05	0.00180441	0.00146354	BAG6/BAG6/BAG6/BAG6/BAG6/BAG6/BAG6/REC8/REC8	9
BP	GO:0022604	regulation of cell morphogenesis	16/393	269/21288	0.0594796	3.22188	5.02949	4.40298e-05	0.00182915	0.00148361	ARHGAP35/CAPZB/CDC42EP4/EPB41L3/LRP8/MACF1/MAP3K13/NEDD4L/OBSL1/PALM/PLXNA1/PLXNC1/PRKDC/TPM1/UNC13A/VEGFA	16
BP	GO:1990090	cellular response to nerve growth factor stimulus	7/393	52/21288	0.134615	7.29184	6.22982	4.53115e-05	0.00186216	0.00151038	CSNK1E/MAPT/MAPT/MAPT/NTRK2/NTRK3/USP8	7
BP	GO:0045995	regulation of embryonic development	10/393	113/21288	0.0884956	4.79362	5.54516	4.70382e-05	0.00191255	0.00155126	BAG6/BAG6/BAG6/BAG6/BAG6/BAG6/BAG6/CLASP2/NOTCH1/YY1	10
BP	GO:0016055	Wnt signaling pathway	23/393	492/21288	0.046748	2.53224	4.71576	4.8858e-05	0.00196564	0.00159431	APC/APC2/CELSR1/CELSR2/CELSR3/CSNK1E/CTNND1/GRK5/JADE1/LEF1/LRP1/MACF1/MDFI/NDRG2/NFATC4/NFATC4/NOTCH1/PLCG2/PTK7/SMARCA4/TMEM132A/USP8/WNT7A	23
BP	GO:0198738	cell-cell signaling by wnt	23/393	494/21288	0.0465587	2.52199	4.69395	5.19722e-05	0.00206914	0.00167827	APC/APC2/CELSR1/CELSR2/CELSR3/CSNK1E/CTNND1/GRK5/JADE1/LEF1/LRP1/MACF1/MDFI/NDRG2/NFATC4/NFATC4/NOTCH1/PLCG2/PTK7/SMARCA4/TMEM132A/USP8/WNT7A	23
BP	GO:0097193	intrinsic apoptotic signaling pathway	19/393	366/21288	0.0519126	2.812	4.79544	5.61928e-05	0.00221411	0.00179585	BAG6/BAG6/BAG6/BAG6/BAG6/BAG6/BAG6/BRSK2/BRSK2/DNAJC10/HIPK2/NFATC4/NFATC4/P4HB/PRKDC/SCN2A/SHISA5/SOD2/STK24	19
BP	GO:1990089	response to nerve growth factor	7/393	54/21288	0.12963	7.02177	6.07628	5.81132e-05	0.00226641	0.00183827	CSNK1E/MAPT/MAPT/MAPT/NTRK2/NTRK3/USP8	7
BP	GO:0046847	filopodium assembly	8/393	73/21288	0.109589	5.93621	5.79383	5.92751e-05	0.00228838	0.00185609	CAPZB/PALM/SPATA13/SRGAP2/TTYH1/TTYH1/TTYH1/TTYH1	8
BP	GO:0050807	regulation of synapse organization	16/393	279/21288	0.0573477	3.10641	4.85706	6.79441e-05	0.00253653	0.00205736	ARHGAP33/CLSTN3/CLSTN3/EIF4G1/FARP1/FLRT2/KIF1A/LRP8/NF1/NFATC4/NFATC4/NTRK2/PLXNC1/SRCIN1/SRCIN1/WNT7A	16
BP	GO:0140747	regulation of ncRNA transcription	10/393	118/21288	0.0847458	4.5905	5.36375	6.80542e-05	0.00253653	0.00205736	NCOR2/NFATC4/NFATC4/NOTCH3/PAX6/SMARCA4/SMARCB1/SMARCB1/VEGFA/YY1	10
BP	GO:0001822	kidney development	18/393	340/21288	0.0529412	2.86771	4.76114	6.83937e-05	0.00253653	0.00205736	BAG6/BAG6/BAG6/BAG6/BAG6/BAG6/BAG6/CC2D2A/FGFR1/GDF11/NF1/NOTCH1/NOTCH3/PCSK9/PTCH1/PTK7/VEGFA/ZBTB16	18
BP	GO:1990138	neuron projection extension	13/393	194/21288	0.0670103	3.62981	5.04636	6.86093e-05	0.00253653	0.00205736	CYFIP2/L1CAM/MACF1/MAP3K13/MAPT/MAPT/MAPT/NEDD4L/PLXNA1/SEMA6C/SEMA6D/UNC13A/VEGFA	13
BP	GO:0007091	metaphase/anaphase transition of mitotic cell cycle	9/393	96/21288	0.09375	5.07824	5.49231	7.15749e-05	0.00253653	0.00205736	ANAPC1/APC/ARID2/PHF10/SMARCA4/SMARCB1/SMARCB1/SMARCC1/SMARCC2	9
BP	GO:0072332	intrinsic apoptotic signaling pathway by p53 class mediator	9/393	96/21288	0.09375	5.07824	5.49231	7.15749e-05	0.00253653	0.00205736	BAG6/BAG6/BAG6/BAG6/BAG6/BAG6/BAG6/HIPK2/SHISA5	9
BP	GO:0071679	commissural neuron axon guidance	4/393	13/21288	0.307692	16.6671	7.7492	7.16759e-05	0.00253653	0.00205736	ADAM17/NELL2/PTCH1/VEGFA	4
BP	GO:0097084	vascular associated smooth muscle cell development	4/393	13/21288	0.307692	16.6671	7.7492	7.16759e-05	0.00253653	0.00205736	NFATC4/NFATC4/NOTCH1/VEGFA	4
BP	GO:1990416	cellular response to brain-derived neurotrophic factor stimulus	4/393	13/21288	0.307692	16.6671	7.7492	7.16759e-05	0.00253653	0.00205736	MAPT/MAPT/MAPT/NTRK2	4
BP	GO:0061387	regulation of extent of cell growth	10/393	119/21288	0.0840336	4.55193	5.32868	7.30972e-05	0.0025631	0.00207891	L1CAM/MACF1/MAP3K13/MAPT/MAPT/MAPT/RGMA/SEMA6C/SEMA6D/VEGFA	10
BP	GO:0033044	regulation of chromosome organization	16/393	281/21288	0.0569395	3.0843	4.82351	7.39065e-05	0.00256791	0.00208282	ANAPC1/APC/ARID2/HDAC8/MAPT/MAPT/MAPT/NUMA1/PHF10/RAD50/SMARCA4/SMARCB1/SMARCB1/SMARCC1/SMARCC2/YY1	16
BP	GO:2000045	regulation of G1/S transition of mitotic cell cycle	13/393	196/21288	0.0663265	3.59277	5.0011	7.61711e-05	0.00262276	0.0021273	ADAM17/APC/ARID2/EIF4G1/JADE1/KMT2E/PHF10/PRKDC/SMARCA4/SMARCB1/SMARCB1/SMARCC1/SMARCC2	13
BP	GO:0001701	in utero embryonic development	21/393	441/21288	0.047619	2.57943	4.59652	7.99288e-05	0.00272757	0.00221232	ARNT2/ATP11A/B9D1/CMIP/EPN1/FGFR1/HM13/LEF1/MBD3/MDFI/NOTCH1/NR2F2/PTCH1/PTPN18/RNASEH2B/SMARCB1/SMARCB1/SUPT6H/TET1/VEGFA/ZMIZ1	21
BP	GO:0033674	positive regulation of kinase activity	18/393	346/21288	0.0520231	2.81799	4.67575	8.54406e-05	0.00285846	0.00231848	ADAM17/CALM3/EEF1A2/EMP2/FGFR1/LRP8/MAP3K13/MAPT/MAPT/MAPT/NTRK2/NTRK3/RAD50/ROBO1/SRCIN1/SRCIN1/TYRO3/VEGFA	18
BP	GO:0051056	regulation of small GTPase mediated signal transduction	18/393	346/21288	0.0520231	2.81799	4.67575	8.54406e-05	0.00285846	0.00231848	ADGRG1/ARHGAP35/ARHGEF10L/CDON/CYTH2/KALRN/NF1/NOTCH1/PLEKHG4B/PSD/RALGPS1/RAP1GAP/RASA4/ROBO1/SPATA13/SRGAP2/SRGAP3/TRIO	18
BP	GO:1905508	protein localization to microtubule organizing center	6/393	40/21288	0.15	8.12519	6.18586	8.60081e-05	0.00285846	0.00231848	APC/HOOK3/NUDCD3/NUMA1/TRIM69/TRIM69	6
BP	GO:0048638	regulation of developmental growth	18/393	348/21288	0.0517241	2.80179	4.6477	9.19029e-05	0.00302804	0.00245602	AKAP6/FGFR1/L1CAM/MACF1/MAP3K13/MAPT/MAPT/MAPT/NEDD4L/NOTCH1/PTCH1/RGMA/SEMA6C/SEMA6D/UNC13A/VEGFA/WWC1/YY1	18
BP	GO:1902806	regulation of cell cycle G1/S phase transition	14/393	228/21288	0.0614035	3.3261	4.84283	9.34517e-05	0.00305276	0.00247607	ADAM17/APC/ARID2/EIF4G1/JADE1/KMT2E/PHF10/PLCG2/PRKDC/SMARCA4/SMARCB1/SMARCB1/SMARCC1/SMARCC2	14
BP	GO:0044784	metaphase/anaphase transition of cell cycle	9/393	100/21288	0.09	4.87511	5.32687	9.84374e-05	0.00312884	0.00253778	ANAPC1/APC/ARID2/PHF10/SMARCA4/SMARCB1/SMARCB1/SMARCC1/SMARCC2	9
BP	GO:0007212	dopamine receptor signaling pathway	6/393	41/21288	0.146341	7.92702	6.08866	9.91983e-05	0.00312884	0.00253778	CALY/FLNA/GNA11/GNAO1/GNAS/PALM	6
BP	GO:0031111	negative regulation of microtubule polymerization or depolymerization	6/393	41/21288	0.146341	7.92702	6.08866	9.91983e-05	0.00312884	0.00253778	APC/APC2/ATXN7/CLASP2/TBCD/TBCD	6
BP	GO:0035886	vascular associated smooth muscle cell differentiation	6/393	41/21288	0.146341	7.92702	6.08866	9.91983e-05	0.00312884	0.00253778	NFATC4/NFATC4/NOTCH1/QKI/SOD2/VEGFA	6
BP	GO:0042659	regulation of cell fate specification	5/393	26/21288	0.192308	10.4169	6.58909	9.98739e-05	0.00312884	0.00253778	CHD3/FGFR1/GATAD2A/MBD3/PAX6	5
BP	GO:0051205	protein insertion into membrane	7/393	59/21288	0.118644	6.4267	5.7244	0.000103433	0.003214	0.00260685	BAG6/BAG6/BAG6/BAG6/BAG6/BAG6/BAG6	7
BP	GO:0045664	regulation of neuron differentiation	13/393	203/21288	0.0640394	3.46888	4.84723	0.000108615	0.00334779	0.00271537	CDON/EIF4G1/FGFR1/GDF11/GDPD5/MAP3K13/NOTCH1/NOTCH3/PAX6/RAP1GAP/RNF112/TCF3/ZFHX2	13
BP	GO:0032434	regulation of proteasomal ubiquitin-dependent protein catabolic process	11/393	150/21288	0.0733333	3.97232	5.01004	0.000111108	0.00339724	0.00275548	BAG6/BAG6/BAG6/BAG6/BAG6/BAG6/BAG6/CSNK1E/DDA1/MAP1A/SMARCC1	11
BP	GO:0030516	regulation of axon extension	9/393	102/21288	0.0882353	4.77952	5.24741	0.000114757	0.00346865	0.0028134	L1CAM/MACF1/MAP3K13/MAPT/MAPT/MAPT/SEMA6C/SEMA6D/VEGFA	9
BP	GO:0072698	protein localization to microtubule cytoskeleton	7/393	60/21288	0.116667	6.31959	5.6589	0.000115259	0.00346865	0.0028134	APC/HOOK3/MAP1A/NUDCD3/NUMA1/TRIM69/TRIM69	7
BP	GO:0021846	cell proliferation in forebrain	5/393	27/21288	0.185185	10.0311	6.43966	0.000120727	0.00360482	0.00292385	FGFR1/HOOK3/IGF2BP1/PAX6/WNT7A	5
BP	GO:0003002	regionalization	21/393	457/21288	0.0459519	2.48912	4.41331	0.000131371	0.00389224	0.00315697	ADGRG1/CC2D2A/CDON/CELSR2/FGFR1/GDF11/GPR161/HIPK2/KIF3B/LEF1/MDFI/NDRG4/NOTCH1/NR2F2/PAX6/PRKDC/PTCH1/ROBO1/WNT7A/YY1/ZBTB16	21
BP	GO:0030575	nuclear body organization	4/393	15/21288	0.266667	14.4448	7.1436	0.000132886	0.00390684	0.00316881	CELF3/DYRK3/HIPK2/NEAT1	4
BP	GO:0042063	gliogenesis	19/393	393/21288	0.0483461	2.61881	4.44224	0.000142861	0.00416806	0.00338068	ADGRG1/CDK6/LEF1/LRP1/LRP8/MAPT/MAPT/MAPT/NF1/NFIA/NOTCH1/NTRK2/PAX6/PHGDH/QKI/RNF112/SRGAP2/VCAN/ZMIZ1	19
BP	GO:0048732	gland development	22/393	495/21288	0.0444444	2.40746	4.34524	0.000147085	0.00425878	0.00345427	ARHGAP35/CADM1/FASN/FGFR1/HIPK2/ITGA2/LEF1/NCOR2/NF1/NOTCH1/PAX6/PCSK9/PLXNA1/PTCH1/RAP1GAP/ROBO1/SMARCB1/SMARCB1/SMARCC1/SOD2/TNC/VEGFA	22
BP	GO:0045661	regulation of myoblast differentiation	8/393	83/21288	0.0963855	5.22101	5.28407	0.000148208	0.00425902	0.00345446	ARID2/NOTCH1/PHF10/SMARCA4/SMARCB1/SMARCB1/SMARCC1/SMARCC2	8
BP	GO:0030307	positive regulation of cell growth	12/393	182/21288	0.0659341	3.57151	4.77808	0.000151075	0.00430901	0.00349501	ADAM17/AKAP6/EIF4G1/L1CAM/MACF1/MAP3K13/MAPT/MAPT/MAPT/NEDD4L/UNC13A/VEGFA	12
BP	GO:0048708	astrocyte differentiation	9/393	106/21288	0.0849057	4.59916	5.09452	0.000154242	0.00436677	0.00354186	CDK6/LRP1/MAPT/MAPT/MAPT/NF1/NOTCH1/PAX6/QKI	9
BP	GO:0048639	positive regulation of developmental growth	12/393	183/21288	0.0655738	3.552	4.75494	0.00015904	0.00446948	0.00362517	AKAP6/FGFR1/L1CAM/MACF1/MAP3K13/MAPT/MAPT/MAPT/NEDD4L/NOTCH1/UNC13A/VEGFA	12
BP	GO:2000628	regulation of miRNA metabolic process	9/393	107/21288	0.0841121	4.55618	5.05749	0.000165711	0.00462298	0.00374967	NCOR2/NEAT1/NFATC4/NFATC4/NOTCH3/PAX6/SMARCA4/VEGFA/YY1	9
BP	GO:0070972	protein localization to endoplasmic reticulum	8/393	85/21288	0.0941176	5.09816	5.19197	0.000175138	0.00485056	0.00393426	BAG6/BAG6/BAG6/BAG6/BAG6/BAG6/BAG6/SRP68	8
BP	GO:0035418	protein localization to synapse	8/393	86/21288	0.0930233	5.03888	5.147	0.00019004	0.00522542	0.0042383	CLSTN3/CLSTN3/LRRC7/MAP1A/MAPT/MAPT/MAPT/WNT7A	8
BP	GO:0044380	protein localization to cytoskeleton	7/393	65/21288	0.107692	5.83347	5.35235	0.000191998	0.00524154	0.00425138	APC/HOOK3/MAP1A/NUDCD3/NUMA1/TRIM69/TRIM69	7
BP	GO:0021700	developmental maturation	18/393	370/21288	0.0486486	2.6352	4.35154	0.000197006	0.00534013	0.00433134	ATP6V0A1/CLN5/FGFR1/GDF11/IGSF21/MAP3K13/NF1/NFATC4/NFATC4/NFIA/PALM/PTPRN/REC8/REC8/SRRM4/UNC13A/VEGFA/ZBTB16	18
BP	GO:0045165	cell fate commitment	17/393	338/21288	0.0502959	2.72442	4.38271	0.000199627	0.00537305	0.00435804	APC/APC2/CDON/CHD3/FGFR1/GATAD2A/KDM6B/MBD3/NFIA/NOTCH1/NOTCH3/NR2F2/PAX6/PRKDC/PTCH1/TCF3/WNT7A	17
BP	GO:0051983	regulation of chromosome segregation	10/393	135/21288	0.0740741	4.01244	4.81539	0.000208551	0.005574	0.00452104	ANAPC1/APC/ARID2/NUMA1/PHF10/SMARCA4/SMARCB1/SMARCB1/SMARCC1/SMARCC2	10
BP	GO:2000179	positive regulation of neural precursor cell proliferation	7/393	66/21288	0.106061	5.74508	5.29487	0.000211415	0.00561131	0.0045513	ADGRG1/CDON/FLNA/NOTCH1/PAX6/VCAN/VEGFA	7
BP	GO:0033151	V(D)J recombination	4/393	17/21288	0.235294	12.7454	6.64401	0.000225017	0.00593115	0.00481072	LEF1/PRKDC/TCF3/YY1	4
BP	GO:0000082	G1/S transition of mitotic cell cycle	14/393	249/21288	0.0562249	3.04559	4.45284	0.000234629	0.00614214	0.00498185	ADAM17/APC/ARID2/CDK6/EIF4G1/JADE1/KMT2E/PHF10/PRKDC/SMARCA4/SMARCB1/SMARCB1/SMARCC1/SMARCC2	14
BP	GO:1901879	regulation of protein depolymerization	8/393	89/21288	0.0898876	4.86903	5.01616	0.000241115	0.006269	0.00508475	ADD1/APC/APC2/ATXN7/CAPZB/CLASP2/MAP1A/SPTBN1	8
BP	GO:0000819	sister chromatid segregation	14/393	250/21288	0.056	3.0334	4.43531	0.000244468	0.00631321	0.0051206	ANAPC1/APC/ARID2/CDCA5/CLASP2/FLNA/KIF3B/NUMA1/PHF10/SMARCA4/SMARCB1/SMARCB1/SMARCC1/SMARCC2	14
BP	GO:2000058	regulation of ubiquitin-dependent protein catabolic process	12/393	193/21288	0.0621762	3.36795	4.53205	0.000260541	0.00668314	0.00542065	BAG6/BAG6/BAG6/BAG6/BAG6/BAG6/BAG6/CSNK1E/DDA1/HIPK2/MAP1A/SMARCC1	12
BP	GO:0044843	cell cycle G1/S phase transition	15/393	283/21288	0.0530035	2.87109	4.3457	0.000268596	0.00684383	0.00555099	ADAM17/APC/ARID2/CDK6/EIF4G1/JADE1/KMT2E/PHF10/PLCG2/PRKDC/SMARCA4/SMARCB1/SMARCB1/SMARCC1/SMARCC2	15
BP	GO:0032271	regulation of protein polymerization	13/393	223/21288	0.058296	3.15777	4.44232	0.000274544	0.00694906	0.00563634	ADD1/CAPZB/CDC42EP4/CYFIP2/EVL/MAPT/MAPT/MAPT/NUMA1/PDE4DIP/SPTBN1/TBCD/TBCD	13
BP	GO:0031114	regulation of microtubule depolymerization	5/393	32/21288	0.15625	8.46374	5.79459	0.00027917	0.00701966	0.0056936	APC/APC2/ATXN7/CLASP2/MAP1A	5
BP	GO:0043010	camera-type eye development	18/393	381/21288	0.0472441	2.55912	4.21141	0.000281201	0.0070245	0.00569753	ARHGAP35/B9D1/CC2D2A/CDON/DCX/GDF11/HIPK2/NF1/NFIA/NOTCH1/NTRK2/PAX6/SLC17A7/SMARCA4/THY1/VEGFA/WNT7A/YY1	18
BP	GO:0009895	negative regulation of catabolic process	19/393	415/21288	0.0457831	2.47998	4.1756	0.000284938	0.00702741	0.00569989	BAG6/BAG6/BAG6/BAG6/BAG6/BAG6/BAG6/EIF4G1/FLNA/HERC1/HIPK2/IGF2BP1/IGF2BP2/MAP1A/QKI/SMARCC1/SNRNP70/TMEM132A/USP8	19
BP	GO:0050768	negative regulation of neurogenesis	11/393	167/21288	0.0658683	3.56795	4.56898	0.000284994	0.00702741	0.00569989	HOOK3/NF1/NFATC4/NFATC4/NOTCH1/PAX6/RGMA/SEMA6C/SEMA6D/THY1/WNT7A	11
BP	GO:0010001	glial cell differentiation	15/393	285/21288	0.0526316	2.85094	4.31427	0.000289555	0.00709409	0.00575397	CDK6/LEF1/LRP1/MAPT/MAPT/MAPT/NF1/NFIA/NOTCH1/NTRK2/PAX6/PHGDH/QKI/RNF112/VCAN	15
BP	GO:0045739	positive regulation of DNA repair	10/393	141/21288	0.070922	3.8417	4.64296	0.000296619	0.00722088	0.00585681	ARID2/MGMT/PHF10/PRKDC/SMARCA4/SMARCB1/SMARCB1/SMARCC1/SMARCC2/YY1	10
BP	GO:1990778	protein localization to cell periphery	18/393	383/21288	0.0469974	2.54575	4.18645	0.000299484	0.00722459	0.00585982	CD81/CLASP2/EIF4G1/EMP2/EPB41L3/FLNA/LRP1/LRRC7/MACF1/NUMA1/PACS2/PALM/PIP5K1A/PKDCC/PPIL2/PTCH1/RAB3B/SPTBN1	18
BP	GO:0032886	regulation of microtubule-based process	15/393	286/21288	0.0524476	2.84098	4.29866	0.000300552	0.00722459	0.00585982	APC/APC2/ATXN7/CALY/CLASP2/DYNC1H1/MACF1/MAP1A/MAPT/MAPT/MAPT/NUMA1/PDE4DIP/TBCD/TBCD	15
BP	GO:0030071	regulation of mitotic metaphase/anaphase transition	8/393	92/21288	0.0869565	4.71026	4.89106	0.000302921	0.00723603	0.0058691	APC/ARID2/PHF10/SMARCA4/SMARCB1/SMARCB1/SMARCC1/SMARCC2	8
BP	GO:1902459	positive regulation of stem cell population maintenance	6/393	50/21288	0.12	6.50015	5.33993	0.000304879	0.00723756	0.00587034	PHF10/SMARCA4/SMARCB1/SMARCB1/SMARCC1/TET1	6
BP	GO:0072659	protein localization to plasma membrane	16/393	319/21288	0.0501567	2.71689	4.23722	0.000314811	0.00740269	0.00600428	CD81/CLASP2/EMP2/EPB41L3/FLNA/LRP1/LRRC7/MACF1/PACS2/PALM/PIP5K1A/PKDCC/PPIL2/PTCH1/RAB3B/SPTBN1	16
BP	GO:0098781	ncRNA transcription	11/393	169/21288	0.0650888	3.52572	4.5209	0.000315709	0.00740269	0.00600428	CELF3/NCOR2/NFATC4/NFATC4/NOTCH3/PAX6/SMARCA4/SMARCB1/SMARCB1/VEGFA/YY1	11
BP	GO:1902893	regulation of miRNA transcription	8/393	93/21288	0.0860215	4.65961	4.85056	0.000326186	0.00760171	0.0061657	NCOR2/NFATC4/NFATC4/NOTCH3/PAX6/SMARCA4/VEGFA/YY1	8
BP	GO:0045132	meiotic chromosome segregation	9/393	118/21288	0.0762712	4.13145	4.67798	0.000346077	0.00788876	0.00639852	BAG6/BAG6/BAG6/BAG6/BAG6/BAG6/BAG6/REC8/REC8	9
BP	GO:0060840	artery development	9/393	118/21288	0.0762712	4.13145	4.67798	0.000346077	0.00788876	0.00639852	ARID2/DCTN5/LRP1/NF1/NOTCH1/NOTCH3/ROBO1/VEGFA/ZMIZ1	9
BP	GO:0021915	neural tube development	11/393	171/21288	0.0643275	3.48449	4.47354	0.000349164	0.00788876	0.00639852	ARHGAP35/CC2D2A/CELSR1/GPR161/NF1/NOTCH1/PAX6/PHGDH/PTCH1/PTK7/RGMA	11
BP	GO:0045621	positive regulation of lymphocyte differentiation	11/393	171/21288	0.0643275	3.48449	4.47354	0.000349164	0.00788876	0.00639852	ARID2/LEF1/PHF10/PRKDC/SMARCA4/SMARCB1/SMARCB1/SMARCC1/SMARCC2/ZBTB16/ZMIZ1	11
BP	GO:0045936	negative regulation of phosphate metabolic process	19/393	422/21288	0.0450237	2.43884	4.09432	0.000350726	0.00788876	0.00639852	APC/CADM1/CALM3/DNAJC10/EIF4G1/MAPT/MAPT/MAPT/MICAL1/MIDN/NF1/NR2F2/NTRK3/PAX6/PRKDC/SLC8A1/SRCIN1/SRCIN1/THY1	19
BP	GO:0061614	miRNA transcription	8/393	94/21288	0.0851064	4.61004	4.81062	0.000350887	0.00788876	0.00639852	NCOR2/NFATC4/NFATC4/NOTCH3/PAX6/SMARCA4/VEGFA/YY1	8
BP	GO:0043923	positive regulation by host of viral transcription	4/393	19/21288	0.210526	11.4038	6.22195	0.000355903	0.00795476	0.00645205	LEF1/SMARCA4/SMARCB1/SMARCB1	4
BP	GO:0010563	negative regulation of phosphorus metabolic process	19/393	423/21288	0.0449173	2.43308	4.08284	0.000361129	0.00802463	0.00650872	APC/CADM1/CALM3/DNAJC10/EIF4G1/MAPT/MAPT/MAPT/MICAL1/MIDN/NF1/NR2F2/NTRK3/PAX6/PRKDC/SLC8A1/SRCIN1/SRCIN1/THY1	19
BP	GO:1902414	protein localization to cell junction	9/393	119/21288	0.0756303	4.09673	4.64579	0.000368411	0.00813912	0.00660159	CLSTN3/CLSTN3/FLNA/LRRC7/MAP1A/MAPT/MAPT/MAPT/WNT7A	9
BP	GO:0042060	wound healing	21/393	494/21288	0.0425101	2.30269	4.0176	0.000375192	0.00824129	0.00668446	ADAM17/ADIPOR2/ADIPOR2/AHNAK/ARHGAP35/CLASP2/DGKI/FLNA/GNAS/ITGA2/MACF1/MCAM/NF1/PABPC4/PLCG2/PTK7/SCUBE1/TPM1/TYRO3/VEGFA/WNT7A	21
BP	GO:0051961	negative regulation of nervous system development	11/393	173/21288	0.0635838	3.4442	4.42688	0.000385551	0.00842044	0.00682976	HOOK3/NF1/NFATC4/NFATC4/NOTCH1/PAX6/RGMA/SEMA6C/SEMA6D/THY1/WNT7A	11
BP	GO:0051261	protein depolymerization	9/393	120/21288	0.075	4.0626	4.61395	0.000391921	0.00850534	0.00689863	ADD1/APC/APC2/ATXN7/CAPZB/CLASP2/MAP1A/MICAL1/SPTBN1	9
BP	GO:0031113	regulation of microtubule polymerization	7/393	73/21288	0.0958904	5.19419	4.92289	0.000396115	0.00850534	0.00689863	MAPT/MAPT/MAPT/NUMA1/PDE4DIP/TBCD/TBCD	7
BP	GO:1901880	negative regulation of protein depolymerization	7/393	73/21288	0.0958904	5.19419	4.92289	0.000396115	0.00850534	0.00689863	ADD1/APC/APC2/ATXN7/CAPZB/CLASP2/SPTBN1	7
BP	GO:1902099	regulation of metaphase/anaphase transition of cell cycle	8/393	96/21288	0.0833333	4.51399	4.73242	0.000404864	0.00864464	0.00701162	APC/ARID2/PHF10/SMARCA4/SMARCB1/SMARCB1/SMARCC1/SMARCC2	8
BP	GO:0051347	positive regulation of transferase activity	19/393	429/21288	0.044289	2.39905	4.01464	0.000429369	0.00908147	0.00736592	ADAM17/CALM3/EEF1A2/EMP2/FGFR1/LRP8/MAP3K13/MAPT/MAPT/MAPT/NTRK2/NTRK3/RAD50/ROBO1/SRCIN1/SRCIN1/TYRO3/UBE2I/VEGFA	19
BP	GO:0070570	regulation of neuron projection regeneration	5/393	35/21288	0.142857	7.73828	5.47148	0.000430075	0.00908147	0.00736592	FLNA/NEO1/RGMA/STK24/THY1	5
BP	GO:1902692	regulation of neuroblast proliferation	6/393	54/21288	0.111111	6.01866	5.06409	0.000465761	0.00978098	0.00793329	CDON/NF1/NOTCH1/PAX6/VCAN/VEGFA	6
BP	GO:0007156	homophilic cell adhesion via plasma membrane adhesion molecules	12/393	206/21288	0.0582524	3.15541	4.26325	0.000470638	0.00982939	0.00797255	CADM1/CDH23/CELSR1/CELSR2/CELSR3/CLSTN3/CLSTN3/FAT4/IGSF21/L1CAM/PTK7/ROBO1	12
BP	GO:0001654	eye development	19/393	433/21288	0.0438799	2.37688	3.9698	0.000480851	0.0099881	0.00810129	ARHGAP35/B9D1/CC2D2A/CDON/DCX/GDF11/HIPK2/NF1/NFIA/NOTCH1/NTRK2/PAX6/PXDN/SLC17A7/SMARCA4/THY1/VEGFA/WNT7A/YY1	19
BP	GO:0008361	regulation of cell size	12/393	207/21288	0.057971	3.14017	4.24346	0.000491474	0.0101536	0.00823552	ARHGAP35/L1CAM/MACF1/MAP3K13/MAPT/MAPT/MAPT/RGMA/SEMA6C/SEMA6D/SLC12A5/VEGFA	12
BP	GO:0031345	negative regulation of cell projection organization	12/393	209/21288	0.0574163	3.11012	4.20424	0.000535485	0.010957	0.00888719	CAPZB/EVL/FLNA/NEO1/NFATC4/NFATC4/RAP1GAP/RGMA/SEMA6C/SEMA6D/TCHP/THY1	12
BP	GO:0150063	visual system development	19/393	437/21288	0.0434783	2.35513	3.92545	0.000537601	0.010957	0.00888719	ARHGAP35/B9D1/CC2D2A/CDON/DCX/GDF11/HIPK2/NF1/NFIA/NOTCH1/NTRK2/PAX6/PXDN/SLC17A7/SMARCA4/THY1/VEGFA/WNT7A/YY1	19
BP	GO:0060041	retina development in camera-type eye	11/393	180/21288	0.0611111	3.31026	4.26881	0.000538965	0.010957	0.00888719	CDON/DCX/GDF11/HIPK2/NFIA/NOTCH1/NTRK2/PAX6/SLC17A7/SMARCA4/THY1	11
BP	GO:1902905	positive regulation of supramolecular fiber organization	12/393	210/21288	0.0571429	3.09531	4.18481	0.000558704	0.0110973	0.00900092	ARHGEF10L/CDC42EP4/EVL/FLNA/MAPT/MAPT/MAPT/NUMA1/PDE4DIP/SORBS3/TPM1/USP8	12
BP	GO:0060074	synapse maturation	5/393	37/21288	0.135135	7.31999	5.27667	0.000560289	0.0110973	0.00900092	IGSF21/NFATC4/NFATC4/NFIA/PALM	5
BP	GO:0099174	regulation of presynapse organization	5/393	37/21288	0.135135	7.31999	5.27667	0.000560289	0.0110973	0.00900092	CLSTN3/CLSTN3/EIF4G1/FARP1/WNT7A	5
BP	GO:1905606	regulation of presynapse assembly	5/393	37/21288	0.135135	7.31999	5.27667	0.000560289	0.0110973	0.00900092	CLSTN3/CLSTN3/EIF4G1/FARP1/WNT7A	5
BP	GO:0010586	miRNA metabolic process	9/393	126/21288	0.0714286	3.86914	4.42987	0.00056038	0.0110973	0.00900092	NCOR2/NEAT1/NFATC4/NFATC4/NOTCH3/PAX6/SMARCA4/VEGFA/YY1	9
BP	GO:0048593	camera-type eye morphogenesis	10/393	153/21288	0.0653595	3.54039	4.32491	0.000567223	0.0111749	0.00906387	CDON/GDF11/HIPK2/NF1/NOTCH1/NTRK2/PAX6/THY1/VEGFA/YY1	10
BP	GO:0010810	regulation of cell-substrate adhesion	13/393	242/21288	0.053719	2.90985	4.09783	0.000597965	0.0117201	0.0095061	CDK6/CLASP2/EMP2/FLNA/MACF1/NF1/NOTCH1/P4HB/PEAK1/TBCD/TBCD/THY1/VEGFA	13
BP	GO:0099003	vesicle-mediated transport in synapse	13/393	243/21288	0.0534979	2.89787	4.08064	0.00062145	0.0121183	0.00982905	AP2A1/AP3B2/ATP6V0A1/BRSK2/BRSK2/CALY/DNM1/PRKCB/RAB3B/SLC17A7/SYT5/UNC13A/WNT7A	13
BP	GO:1903351	cellular response to dopamine	6/393	57/21288	0.105263	5.70189	4.8748	0.000624745	0.0121207	0.00983102	CALY/FLNA/GNA11/GNAO1/GNAS/PALM	6
BP	GO:1901800	positive regulation of proteasomal protein catabolic process	9/393	128/21288	0.0703125	3.80868	4.37101	0.000628206	0.0121263	0.00983555	BAG6/BAG6/BAG6/BAG6/BAG6/BAG6/BAG6/CSNK1E/DDA1	9
BP	GO:0051495	positive regulation of cytoskeleton organization	12/393	213/21288	0.056338	3.05171	4.1272	0.000633502	0.0121446	0.00985044	ARHGEF10L/CDC42EP4/DYNC1H1/EVL/FLNA/MAPT/MAPT/MAPT/NUMA1/PDE4DIP/SORBS3/TPM1	12
BP	GO:0002052	positive regulation of neuroblast proliferation	5/393	38/21288	0.131579	7.12736	5.18463	0.000635513	0.0121446	0.00985044	CDON/NOTCH1/PAX6/VCAN/VEGFA	5
BP	GO:0008090	retrograde axonal transport	4/393	22/21288	0.181818	9.84872	5.69483	0.000642919	0.0122251	0.00991567	CALY/DYNC1H1/KIF1A/MAP1A	4
BP	GO:0007127	meiosis I	10/393	156/21288	0.0641026	3.4723	4.25036	0.000659993	0.0124261	0.0100787	BAG6/BAG6/BAG6/BAG6/BAG6/BAG6/BAG6/RAD50/REC8/REC8	10
BP	GO:0045582	positive regulation of T cell differentiation	10/393	156/21288	0.0641026	3.4723	4.25036	0.000659993	0.0124261	0.0100787	ARID2/LEF1/PHF10/SMARCA4/SMARCB1/SMARCB1/SMARCC1/SMARCC2/ZBTB16/ZMIZ1	10
BP	GO:0018209	peptidyl-serine modification	15/393	309/21288	0.0485437	2.62951	3.9571	0.000673684	0.0126217	0.0102374	CSNK1E/DYRK3/DYRK4/EIF4G1/GALNT2/HIPK2/MAP3K13/MGAT5B/NTRK2/NTRK3/PNCK/PRKCB/PRKDC/TNKS1BP1/VEGFA	15
BP	GO:0048675	axon extension	9/393	130/21288	0.0692308	3.75009	4.31334	0.000702602	0.0130992	0.0106247	L1CAM/MACF1/MAP3K13/MAPT/MAPT/MAPT/SEMA6C/SEMA6D/VEGFA	9
BP	GO:0071539	protein localization to centrosome	5/393	39/21288	0.128205	6.94461	5.09587	0.000718051	0.0133223	0.0108056	APC/HOOK3/NUDCD3/TRIM69/TRIM69	5
BP	GO:0060996	dendritic spine development	8/393	105/21288	0.0761905	4.12708	4.40527	0.000737627	0.0136194	0.0110466	ARHGAP33/KIF1A/LRP8/SLC12A5/SRCIN1/SRCIN1/SRGAP2/WNT7A	8
BP	GO:1903350	response to dopamine	6/393	59/21288	0.101695	5.5086	4.75593	0.000752112	0.0138201	0.0112094	CALY/FLNA/GNA11/GNAO1/GNAS/PALM	6
BP	GO:0048880	sensory system development	19/393	450/21288	0.0422222	2.28709	3.7846	0.000763924	0.0138935	0.0112689	ARHGAP35/B9D1/CC2D2A/CDON/DCX/GDF11/HIPK2/NF1/NFIA/NOTCH1/NTRK2/PAX6/PXDN/SLC17A7/SMARCA4/THY1/VEGFA/WNT7A/YY1	19
BP	GO:0010288	response to lead ion	4/393	23/21288	0.173913	9.42051	5.54118	0.000767013	0.0138935	0.0112689	MAPT/MAPT/MAPT/SLC6A1	4
BP	GO:0034755	iron ion transmembrane transport	4/393	23/21288	0.173913	9.42051	5.54118	0.000767013	0.0138935	0.0112689	TTYH1/TTYH1/TTYH1/TTYH1	4
BP	GO:0032386	regulation of intracellular transport	14/393	281/21288	0.0498221	2.69876	3.93129	0.000784249	0.0140244	0.0113751	BRSK2/BRSK2/CALY/CD81/DYNC1H1/ERGIC3/FLNA/NDRG4/NEAT1/NF1/NUMA1/PCSK9/SUPT6H/WWC1	14
BP	GO:0045927	positive regulation of growth	14/393	281/21288	0.0498221	2.69876	3.93129	0.000784249	0.0140244	0.0113751	ADAM17/AKAP6/EIF4G1/FGFR1/L1CAM/MACF1/MAP3K13/MAPT/MAPT/MAPT/NEDD4L/NOTCH1/UNC13A/VEGFA	14
BP	GO:2000177	regulation of neural precursor cell proliferation	8/393	106/21288	0.0754717	4.08815	4.37119	0.00078525	0.0140244	0.0113751	ADGRG1/CDON/FLNA/NF1/NOTCH1/PAX6/VCAN/VEGFA	8
BP	GO:0021953	central nervous system neuron differentiation	11/393	189/21288	0.0582011	3.15263	4.07664	0.000808175	0.0143667	0.0116528	ARHGAP35/HERC1/MAPT/MAPT/MAPT/NTRK2/PAX6/PLXNA1/PTCH1/WNT7A/ZMIZ1	11
BP	GO:0071868	cellular response to monoamine stimulus	6/393	60/21288	0.1	5.41679	4.69851	0.000822874	0.0144932	0.0117553	CALY/FLNA/GNA11/GNAO1/GNAS/PALM	6
BP	GO:0071870	cellular response to catecholamine stimulus	6/393	60/21288	0.1	5.41679	4.69851	0.000822874	0.0144932	0.0117553	CALY/FLNA/GNA11/GNAO1/GNAS/PALM	6
BP	GO:0001570	vasculogenesis	7/393	83/21288	0.0843373	4.56838	4.46708	0.000862531	0.015122	0.0122653	EMP2/NOTCH1/NTRK2/QKI/VEGFA/WNT7A/ZMIZ1	7
BP	GO:0035107	appendage morphogenesis	10/393	162/21288	0.0617284	3.3437	4.10661	0.000883268	0.0153448	0.012446	B9D1/FGFR1/LEF1/NFIA/NOTCH1/PKDCC/PTCH1/WNT7A/ZBTB16/ZNF219	10
BP	GO:0035108	limb morphogenesis	10/393	162/21288	0.0617284	3.3437	4.10661	0.000883268	0.0153448	0.012446	B9D1/FGFR1/LEF1/NFIA/NOTCH1/PKDCC/PTCH1/WNT7A/ZBTB16/ZNF219	10
BP	GO:0014002	astrocyte development	6/393	61/21288	0.0983607	5.32799	4.64237	0.000898661	0.0155416	0.0126057	CDK6/LRP1/MAPT/MAPT/MAPT/NF1	6
BP	GO:0048311	mitochondrion distribution	4/393	24/21288	0.166667	9.02799	5.39663	0.000907111	0.015617	0.0126669	ATCAY/MAPT/MAPT/MAPT	4
BP	GO:1901838	positive regulation of transcription of nucleolar large rRNA by RNA polymerase I	3/393	11/21288	0.272727	14.7731	6.2662	0.000922725	0.0158146	0.0128271	SMARCA4/SMARCB1/SMARCB1	3
BP	GO:0001933	negative regulation of protein phosphorylation	15/393	320/21288	0.046875	2.53912	3.80454	0.00096042	0.0163872	0.0132915	APC/CADM1/CALM3/DNAJC10/EIF4G1/MICAL1/NF1/NR2F2/NTRK3/PAX6/PRKDC/SLC8A1/SRCIN1/SRCIN1/THY1	15
BP	GO:2000779	regulation of double-strand break repair	9/393	136/21288	0.0661765	3.58464	4.14693	0.000969988	0.016423	0.0133206	ARID2/MGMT/PHF10/PRKDC/SMARCA4/SMARCB1/SMARCB1/SMARCC1/SMARCC2	9
BP	GO:0031102	neuron projection regeneration	6/393	62/21288	0.0967742	5.24206	4.58744	0.00097971	0.016423	0.0133206	FLNA/NEO1/RGMA/STK24/THY1/TNC	6
BP	GO:0071867	response to monoamine	6/393	62/21288	0.0967742	5.24206	4.58744	0.00097971	0.016423	0.0133206	CALY/FLNA/GNA11/GNAO1/GNAS/PALM	6
BP	GO:0071869	response to catecholamine	6/393	62/21288	0.0967742	5.24206	4.58744	0.00097971	0.016423	0.0133206	CALY/FLNA/GNA11/GNAO1/GNAS/PALM	6
BP	GO:0048844	artery morphogenesis	7/393	85/21288	0.0823529	4.46089	4.38461	0.000993698	0.0165848	0.0134518	ARID2/LRP1/NF1/NOTCH1/NOTCH3/VEGFA/ZMIZ1	7
BP	GO:1901990	regulation of mitotic cell cycle phase transition	17/393	391/21288	0.0434783	2.35513	3.70902	0.001039	0.0171951	0.0139469	ADAM17/APC/ARID2/CDCA5/CDK6/EIF4G1/JADE1/KMT2E/PHF10/PRKDC/RAD50/RNASEH2B/SMARCA4/SMARCB1/SMARCB1/SMARCC1/SMARCC2	17
BP	GO:0030111	regulation of Wnt signaling pathway	16/393	357/21288	0.0448179	2.42769	3.73084	0.00105644	0.0171951	0.0139469	APC/APC2/CSNK1E/CTNND1/JADE1/LEF1/LRP1/MACF1/MDFI/NFATC4/NFATC4/NOTCH1/PTK7/SMARCA4/TMEM132A/USP8	16
BP	GO:0007029	endoplasmic reticulum organization	8/393	111/21288	0.0720721	3.904	4.20685	0.00106181	0.0171951	0.0139469	BAG6/BAG6/BAG6/BAG6/BAG6/BAG6/BAG6/RNF112	8
BP	GO:0046785	microtubule polymerization	8/393	111/21288	0.0720721	3.904	4.20685	0.00106181	0.0171951	0.0139469	CLASP2/MAPT/MAPT/MAPT/NUMA1/PDE4DIP/TBCD/TBCD	8
BP	GO:0061982	meiosis I cell cycle process	10/393	166/21288	0.060241	3.26313	4.01447	0.00106401	0.0171951	0.0139469	BAG6/BAG6/BAG6/BAG6/BAG6/BAG6/BAG6/RAD50/REC8/REC8	10
BP	GO:0007097	nuclear migration	4/393	25/21288	0.16	8.66687	5.26027	0.00106429	0.0171951	0.0139469	CLMN/DYNC1H1/HOOK3/PAX6	4
BP	GO:0048678	response to axon injury	7/393	86/21288	0.0813953	4.40902	4.34433	0.00106491	0.0171951	0.0139469	FLNA/NEO1/PLCG2/RGMA/SOD2/STK24/TNC	7
BP	GO:0060997	dendritic spine morphogenesis	6/393	63/21288	0.0952381	5.15885	4.53369	0.00106626	0.0171951	0.0139469	ARHGAP33/KIF1A/LRP8/SRCIN1/SRCIN1/WNT7A	6
BP	GO:0031116	positive regulation of microtubule polymerization	5/393	43/21288	0.116279	6.2986	4.76979	0.00113024	0.0180224	0.0146179	MAPT/MAPT/MAPT/NUMA1/PDE4DIP	5
BP	GO:0021761	limbic system development	9/393	139/21288	0.0647482	3.50728	4.06721	0.00113171	0.0180224	0.0146179	CDK6/FGFR1/KDM6B/LEF1/LRP8/NF1/PLXNA1/POMGNT1/SCN2A	9
BP	GO:0050684	regulation of mRNA processing	9/393	139/21288	0.0647482	3.50728	4.06721	0.00113171	0.0180224	0.0146179	CELF3/QKI/RBFOX3/RBM25/SNRNP70/SRRM4/SRSF4/SUPT6H/ZC3H14	9
BP	GO:0001188	RNA polymerase I preinitiation complex assembly	3/393	12/21288	0.25	13.542	5.95997	0.00121351	0.0191655	0.015545	SMARCA4/SMARCB1/SMARCB1	3
BP	GO:0048103	somatic stem cell division	3/393	12/21288	0.25	13.542	5.95997	0.00121351	0.0191655	0.015545	FUT9/NOTCH1/WNT7A	3
BP	GO:0048736	appendage development	11/393	199/21288	0.0552764	2.99421	3.87616	0.00122945	0.0192579	0.01562	B4GALNT1/B9D1/FGFR1/LEF1/NFIA/NOTCH1/PKDCC/PTCH1/WNT7A/ZBTB16/ZNF219	11
BP	GO:0060173	limb development	11/393	199/21288	0.0552764	2.99421	3.87616	0.00122945	0.0192579	0.01562	B4GALNT1/B9D1/FGFR1/LEF1/NFIA/NOTCH1/PKDCC/PTCH1/WNT7A/ZBTB16/ZNF219	11
BP	GO:0007039	protein catabolic process in the vacuole	4/393	26/21288	0.153846	8.33353	5.13133	0.00123964	0.0193384	0.0156853	CD81/LRP1/TMEM106B/USP8	4
BP	GO:0006612	protein targeting to membrane	9/393	141/21288	0.0638298	3.45753	4.01528	0.00125114	0.0193697	0.0157107	BAG6/BAG6/BAG6/BAG6/BAG6/BAG6/BAG6/NACA/SRP68	9
BP	GO:0014912	negative regulation of smooth muscle cell migration	5/393	44/21288	0.113636	6.15545	4.69469	0.00125609	0.0193697	0.0157107	LRP1/NDRG4/NF1/SEMA6D/TPM1	5
BP	GO:0031122	cytoplasmic microtubule organization	6/393	65/21288	0.0923077	5.00012	4.42954	0.00125685	0.0193697	0.0157107	DYNC1H1/HOOK3/MAPT/MAPT/MAPT/NUMA1	6
BP	GO:0021954	central nervous system neuron development	7/393	89/21288	0.0786517	4.2604	4.22708	0.00130283	0.0199976	0.0162199	ARHGAP35/MAPT/MAPT/MAPT/NTRK2/PLXNA1/ZMIZ1	7
BP	GO:0048863	stem cell differentiation	13/393	265/21288	0.0490566	2.6573	3.72313	0.00137287	0.0209885	0.0170236	CDK6/CHD3/FGFR1/GATAD2A/LTBP3/MBD3/MSI2/NOTCH1/PAX6/PRKDC/SEMA6C/SEMA6D/WNT7A	13
BP	GO:0043242	negative regulation of protein-containing complex disassembly	7/393	90/21288	0.0777778	4.21306	4.18914	0.00139074	0.0211119	0.0171237	ADD1/APC/APC2/ATXN7/CAPZB/CLASP2/SPTBN1	7
BP	GO:1902894	negative regulation of miRNA transcription	5/393	45/21288	0.111111	6.01866	4.62188	0.00139199	0.0211119	0.0171237	NCOR2/NFATC4/NFATC4/VEGFA/YY1	5
BP	GO:0018210	peptidyl-threonine modification	8/393	116/21288	0.0689655	3.73572	4.05184	0.0014112	0.0213186	0.0172914	CALM3/DYRK3/DYRK4/EIF4G1/GALNT2/HIPK2/PRKDC/TNKS1BP1	8
BP	GO:0031954	positive regulation of protein autophosphorylation	4/393	27/21288	0.148148	8.02488	5.00912	0.00143424	0.0214967	0.0174358	CALM3/RAD50/TNKS1BP1/VEGFA	4
BP	GO:0090042	tubulin deacetylation	4/393	27/21288	0.148148	8.02488	5.00912	0.00143424	0.0214967	0.0174358	FLNA/MAPT/MAPT/MAPT	4
BP	GO:0033673	negative regulation of kinase activity	11/393	204/21288	0.0539216	2.92082	3.78057	0.00149968	0.0223898	0.0181602	APC/MAPT/MAPT/MAPT/MIDN/NF1/NR2F2/SLC8A1/SRCIN1/SRCIN1/THY1	11
BP	GO:0006282	regulation of DNA repair	12/393	236/21288	0.0508475	2.7543	3.7166	0.00153559	0.0227902	0.018485	ARID2/ATXN7/MGMT/PHF10/PRKDC/SMARCA4/SMARCB1/SMARCB1/SMARCC1/SMARCC2/USP22/YY1	12
BP	GO:2000629	negative regulation of miRNA metabolic process	5/393	46/21288	0.108696	5.88782	4.55123	0.00153843	0.0227902	0.018485	NCOR2/NFATC4/NFATC4/VEGFA/YY1	5
BP	GO:0019827	stem cell population maintenance	11/393	205/21288	0.0536585	2.90657	3.76181	0.00155917	0.0230083	0.0186619	HOOK3/IGF2BP1/LDB2/NOTCH1/PHF10/SMARCA4/SMARCB1/SMARCB1/SMARCC1/TET1/WNT7A	11
BP	GO:0032355	response to estradiol	8/393	118/21288	0.0677966	3.6724	3.99222	0.00157419	0.0230547	0.0186995	ITGA2/LCOR/MBD3/NCOR2/NR2F2/PTCH1/SLC6A1/WNT7A	8
BP	GO:0031400	negative regulation of protein modification process	19/393	479/21288	0.039666	2.14862	3.487	0.00157907	0.0230547	0.0186995	APC/CADM1/CALM3/DNAJC10/EIF4G1/HDAC8/MAPT/MAPT/MAPT/MICAL1/NF1/NR2F2/NTRK3/PAX6/PRKDC/SLC8A1/SRCIN1/SRCIN1/THY1	19
BP	GO:2000736	regulation of stem cell differentiation	7/393	92/21288	0.076087	4.12147	4.1149	0.00158041	0.0230547	0.0186995	CDK6/CHD3/GATAD2A/LTBP3/MBD3/NOTCH1/PRKDC	7
BP	GO:0007026	negative regulation of microtubule depolymerization	4/393	28/21288	0.142857	7.73828	4.89304	0.00164915	0.023966	0.0194387	APC/APC2/ATXN7/CLASP2	4
BP	GO:0007019	microtubule depolymerization	5/393	47/21288	0.106383	5.76255	4.48263	0.00169588	0.0243998	0.0197906	APC/APC2/ATXN7/CLASP2/MAP1A	5
BP	GO:0031112	positive regulation of microtubule polymerization or depolymerization	5/393	47/21288	0.106383	5.76255	4.48263	0.00169588	0.0243998	0.0197906	MAPT/MAPT/MAPT/NUMA1/PDE4DIP	5
BP	GO:0043087	regulation of GTPase activity	15/393	339/21288	0.0442478	2.39681	3.5554	0.00169816	0.0243998	0.0197906	APC2/NF1/NTRK2/NTRK3/PIP5K1A/PLXNA1/PLXNC1/RALGDS/RALGPS1/RAP1GAP/RASA4/RASGRP2/SRGAP2/TBC1D16/THY1	15
BP	GO:0048814	regulation of dendrite morphogenesis	6/393	69/21288	0.0869565	4.71026	4.23349	0.00171511	0.0245512	0.0199133	LRP8/NEDD4L/NFATC4/NFATC4/NSMF/OBSL1	6
BP	GO:0048041	focal adhesion assembly	7/393	94/21288	0.0744681	4.03378	4.04273	0.00178964	0.0255224	0.0207011	CLASP2/ITGA2/MACF1/PEAK1/PIP5K1A/THY1/VEGFA	7
BP	GO:0098727	maintenance of cell number	11/393	209/21288	0.0526316	2.85094	3.68785	0.00181675	0.0258127	0.0209366	HOOK3/IGF2BP1/LDB2/NOTCH1/PHF10/SMARCA4/SMARCB1/SMARCB1/SMARCC1/TET1/WNT7A	11
BP	GO:0034976	response to endoplasmic reticulum stress	14/393	308/21288	0.0454545	2.46218	3.54491	0.0018693	0.026461	0.0214624	BAG6/BAG6/BAG6/BAG6/BAG6/BAG6/BAG6/BRSK2/BRSK2/DNAJC10/EIF4G1/HM13/MAN1C1/P4HB	14
BP	GO:1904350	regulation of protein catabolic process in the vacuole	3/393	14/21288	0.214286	11.6074	5.44479	0.00195348	0.0275505	0.0223461	CD81/LRP1/USP8	3
BP	GO:0030336	negative regulation of cell migration	17/393	416/21288	0.0408654	2.21359	3.42823	0.00200958	0.0282375	0.0229033	ADGRG1/ARID2/CLASP2/EVL/LRP1/NDRG4/NF1/NOTCH1/NR2F2/ROBO1/SEMA6D/SRGAP2/SRGAP3/STK24/TET1/THY1/TPM1	17
BP	GO:0003407	neural retina development	7/393	96/21288	0.0729167	3.94975	3.97252	0.00201976	0.0282766	0.022935	GDF11/HIPK2/NOTCH1/NTRK2/SLC17A7/SMARCA4/THY1	7
BP	GO:0061001	regulation of dendritic spine morphogenesis	5/393	49/21288	0.102041	5.52734	4.35117	0.00204579	0.0285365	0.0231458	ARHGAP33/KIF1A/LRP8/SRCIN1/SRCIN1	5
BP	GO:0031623	receptor internalization	9/393	152/21288	0.0592105	3.20731	3.74547	0.00210264	0.0292229	0.0237025	AP2A1/CALY/CD81/DNM1/LRP1/LRPAP1/PCSK9/PLCG2/VEGFA	9
BP	GO:0048592	eye morphogenesis	10/393	182/21288	0.0549451	2.97626	3.67206	0.00211405	0.0292751	0.0237448	CDON/GDF11/HIPK2/NF1/NOTCH1/NTRK2/PAX6/THY1/VEGFA/YY1	10
BP	GO:0045666	positive regulation of neuron differentiation	7/393	97/21288	0.0721649	3.90903	3.93813	0.00214307	0.0294788	0.02391	CDON/EIF4G1/FGFR1/GDPD5/PAX6/RNF112/TCF3	7
BP	GO:0021542	dentate gyrus development	4/393	30/21288	0.133333	7.22239	4.67723	0.00214419	0.0294788	0.02391	CDK6/LEF1/POMGNT1/SCN2A	4
BP	GO:0045445	myoblast differentiation	8/393	124/21288	0.0645161	3.49471	3.82088	0.00215417	0.0295099	0.0239353	ARID2/NOTCH1/PHF10/SMARCA4/SMARCB1/SMARCB1/SMARCC1/SMARCC2	8
BP	GO:0046777	protein autophosphorylation	11/393	214/21288	0.0514019	2.78433	3.59784	0.00218649	0.0297981	0.024169	CALM3/FGFR1/GRK5/MAP3K13/NTRK2/PEAK1/RAD50/STK24/TNKS1BP1/TYRO3/VEGFA	11
BP	GO:0030101	natural killer cell activation	9/393	153/21288	0.0588235	3.18635	3.72217	0.0021986	0.0297981	0.024169	BAG6/BAG6/BAG6/BAG6/BAG6/BAG6/BAG6/EMP2/TYRO3	9
BP	GO:1903052	positive regulation of proteolysis involved in protein catabolic process	9/393	153/21288	0.0588235	3.18635	3.72217	0.0021986	0.0297981	0.024169	BAG6/BAG6/BAG6/BAG6/BAG6/BAG6/BAG6/CSNK1E/DDA1	9
BP	GO:0010453	regulation of cell fate commitment	5/393	50/21288	0.1	5.41679	4.28813	0.00223923	0.0299242	0.0242713	CHD3/FGFR1/GATAD2A/MBD3/PAX6	5
BP	GO:0044319	wound healing, spreading of cells	5/393	50/21288	0.1	5.41679	4.28813	0.00223923	0.0299242	0.0242713	ADAM17/ARHGAP35/CLASP2/FLNA/WNT7A	5
BP	GO:0060976	coronary vasculature development	5/393	50/21288	0.1	5.41679	4.28813	0.00223923	0.0299242	0.0242713	ARID2/DCTN5/NOTCH1/PTK7/VEGFA	5
BP	GO:0090505	epiboly involved in wound healing	5/393	50/21288	0.1	5.41679	4.28813	0.00223923	0.0299242	0.0242713	ADAM17/ARHGAP35/CLASP2/FLNA/WNT7A	5
BP	GO:0014910	regulation of smooth muscle cell migration	7/393	98/21288	0.0714286	3.86914	3.90419	0.00227212	0.030258	0.0245421	ITGA2/LRP1/NDRG4/NF1/PLXNA1/SEMA6D/TPM1	7
BP	GO:0002011	morphogenesis of an epithelial sheet	6/393	73/21288	0.0821918	4.45216	4.05194	0.00229022	0.0302863	0.0245651	ADAM17/ARHGAP35/CLASP2/FLNA/NOTCH1/WNT7A	6
BP	GO:0035567	non-canonical Wnt signaling pathway	6/393	73/21288	0.0821918	4.45216	4.05194	0.00229022	0.0302863	0.0245651	CELSR1/CELSR2/CELSR3/CSNK1E/PTK7/WNT7A	6
BP	GO:0007224	smoothened signaling pathway	9/393	154/21288	0.0584416	3.16566	3.69906	0.00229802	0.0302863	0.0245651	B9D1/CC2D2A/CDON/DISP2/GPR161/HIPK2/PAX6/PTCH1/SCUBE1	9
BP	GO:1901888	regulation of cell junction assembly	12/393	248/21288	0.0483871	2.62103	3.52149	0.00232134	0.0304886	0.0247291	CLASP2/CLSTN3/CLSTN3/EIF4G1/FARP1/FLRT2/MACF1/NTRK2/PEAK1/THY1/VEGFA/WNT7A	12
BP	GO:0007160	cell-matrix adhesion	13/393	282/21288	0.0460993	2.4971	3.47086	0.00237422	0.0308919	0.0250562	BCAM/CDK6/CLASP2/EMP2/ITGA2/ITGAE/L1CAM/MACF1/NF1/PEAK1/PIP5K1A/THY1/VEGFA	13
BP	GO:0006361	transcription initiation at RNA polymerase I promoter	3/393	15/21288	0.2	10.8336	5.22487	0.00240863	0.0308919	0.0250562	SMARCA4/SMARCB1/SMARCB1	3
BP	GO:0009757	hexose mediated signaling	3/393	15/21288	0.2	10.8336	5.22487	0.00240863	0.0308919	0.0250562	SMARCA4/SMARCB1/SMARCB1	3
BP	GO:0010182	sugar mediated signaling pathway	3/393	15/21288	0.2	10.8336	5.22487	0.00240863	0.0308919	0.0250562	SMARCA4/SMARCB1/SMARCB1	3
BP	GO:0010255	glucose mediated signaling pathway	3/393	15/21288	0.2	10.8336	5.22487	0.00240863	0.0308919	0.0250562	SMARCA4/SMARCB1/SMARCB1	3
BP	GO:0010917	negative regulation of mitochondrial membrane potential	3/393	15/21288	0.2	10.8336	5.22487	0.00240863	0.0308919	0.0250562	MAPT/MAPT/MAPT	3
BP	GO:0045837	negative regulation of membrane potential	3/393	15/21288	0.2	10.8336	5.22487	0.00240863	0.0308919	0.0250562	MAPT/MAPT/MAPT	3
BP	GO:0090504	epiboly	5/393	51/21288	0.0980392	5.31058	4.22675	0.00244564	0.0312617	0.0253561	ADAM17/ARHGAP35/CLASP2/FLNA/WNT7A	5
BP	GO:0030178	negative regulation of Wnt signaling pathway	10/393	186/21288	0.0537634	2.91225	3.5923	0.00247697	0.0315566	0.0255954	APC/APC2/CSNK1E/CTNND1/JADE1/LRP1/MDFI/NFATC4/NFATC4/NOTCH1	10
BP	GO:0099504	synaptic vesicle cycle	11/393	218/21288	0.0504587	2.73324	3.52767	0.00252435	0.0320534	0.0259983	AP3B2/ATP6V0A1/BRSK2/BRSK2/DNM1/PRKCB/RAB3B/SLC17A7/SYT5/UNC13A/WNT7A	11
BP	GO:0048568	embryonic organ development	19/393	500/21288	0.038	2.05838	3.28438	0.00255326	0.0323131	0.026209	ARID2/CC2D2A/CDH23/COL18A1/EPN1/FGFR1/HIPK2/LEF1/MBD3/MDFI/NDRG4/NOTCH1/NR2F2/PAX6/PKDCC/PTCH1/PTK7/RNF112/VEGFA	19
BP	GO:0051258	protein polymerization	14/393	319/21288	0.0438871	2.37728	3.39907	0.00257625	0.0324964	0.0263576	ADD1/CAPZB/CDC42EP4/CLASP2/CYFIP2/EVL/MAPT/MAPT/MAPT/NUMA1/PDE4DIP/SPTBN1/TBCD/TBCD	14
BP	GO:0061136	regulation of proteasomal protein catabolic process	11/393	219/21288	0.0502283	2.72076	3.51038	0.0026151	0.0328124	0.0266139	BAG6/BAG6/BAG6/BAG6/BAG6/BAG6/BAG6/CSNK1E/DDA1/MAP1A/SMARCC1	11
BP	GO:0021885	forebrain cell migration	6/393	75/21288	0.08	4.33344	3.96601	0.00262705	0.0328124	0.0266139	ADGRG1/LRP8/ROBO1/SRGAP2/TYRO3/ZMIZ1	6
BP	GO:2000379	positive regulation of reactive oxygen species metabolic process	6/393	75/21288	0.08	4.33344	3.96601	0.00262705	0.0328124	0.0266139	AKR1C1/MAPT/MAPT/MAPT/PLCG2/SOD2	6
BP	GO:0045862	positive regulation of proteolysis	16/393	391/21288	0.0409207	2.21659	3.32984	0.00265684	0.0329697	0.0267415	BAG6/BAG6/BAG6/BAG6/BAG6/BAG6/BAG6/CSNK1E/CYFIP2/DDA1/MAPT/MAPT/MAPT/NLRP1/RGMA/ROBO1	16
BP	GO:0060071	Wnt signaling pathway, planar cell polarity pathway	5/393	52/21288	0.0961538	5.20846	4.16697	0.00266553	0.0329697	0.0267415	CELSR1/CELSR2/CELSR3/PTK7/WNT7A	5
BP	GO:0099054	presynapse assembly	5/393	52/21288	0.0961538	5.20846	4.16697	0.00266553	0.0329697	0.0267415	CLSTN3/CLSTN3/EIF4G1/FARP1/WNT7A	5
BP	GO:0106027	neuron projection organization	7/393	101/21288	0.0693069	3.75421	3.80501	0.00269546	0.0332325	0.0269546	ARHGAP33/KIF1A/LRP8/MAP1A/SRCIN1/SRCIN1/WNT7A	7
BP	GO:0010632	regulation of epithelial cell migration	14/393	321/21288	0.0436137	2.36246	3.3732	0.00272584	0.0334671	0.0271449	ADAM17/CLASP2/EMP2/EVL/FGFR1/GLUL/ITGA2/MACF1/NF1/NOTCH1/NR2F2/PLCG2/VEGFA/WNT7A	14
BP	GO:0001889	liver development	9/393	158/21288	0.056962	3.08552	3.60848	0.00273201	0.0334671	0.0271449	CADM1/ITGA2/NF1/NOTCH1/PCSK9/PTCH1/SMARCB1/SMARCB1/SOD2	9
BP	GO:0071900	regulation of protein serine/threonine kinase activity	13/393	288/21288	0.0451389	2.44508	3.38619	0.0028463	0.0346809	0.0281294	ADAM17/APC/CALM3/CCNK/FGFR1/MAP3K13/NF1/NR2F2/NTRK3/ROBO1/SLC8A1/THY1/VEGFA	13
BP	GO:0021510	spinal cord development	7/393	102/21288	0.0686275	3.71741	3.77279	0.00284924	0.0346809	0.0281294	GDF11/LRP8/NF1/NOTCH1/PAX6/PHGDH/PTCH1	7
BP	GO:0006305	DNA alkylation	5/393	53/21288	0.0943396	5.11018	4.10871	0.00289939	0.0349256	0.0283279	GATAD2A/KMT2E/MBD3/MGMT/PAX6	5
BP	GO:0006306	DNA methylation	5/393	53/21288	0.0943396	5.11018	4.10871	0.00289939	0.0349256	0.0283279	GATAD2A/KMT2E/MBD3/MGMT/PAX6	5
BP	GO:0008089	anterograde axonal transport	5/393	53/21288	0.0943396	5.11018	4.10871	0.00289939	0.0349256	0.0283279	AP3B2/CALY/KIF1A/KIF3B/MAP1A	5
BP	GO:0070365	hepatocyte differentiation	3/393	16/21288	0.1875	10.1565	5.02478	0.00292417	0.0349256	0.0283279	ITGA2/SMARCB1/SMARCB1	3
BP	GO:0070571	negative regulation of neuron projection regeneration	3/393	16/21288	0.1875	10.1565	5.02478	0.00292417	0.0349256	0.0283279	NEO1/RGMA/THY1	3
BP	GO:1901836	regulation of transcription of nucleolar large rRNA by RNA polymerase I	3/393	16/21288	0.1875	10.1565	5.02478	0.00292417	0.0349256	0.0283279	SMARCA4/SMARCB1/SMARCB1	3
BP	GO:2000146	negative regulation of cell motility	17/393	432/21288	0.0393519	2.13161	3.25878	0.00296373	0.0352769	0.0286129	ADGRG1/ARID2/CLASP2/EVL/LRP1/NDRG4/NF1/NOTCH1/NR2F2/ROBO1/SEMA6D/SRGAP2/SRGAP3/STK24/TET1/THY1/TPM1	17
BP	GO:0034728	nucleosome organization	9/393	160/21288	0.05625	3.04695	3.56426	0.00297205	0.0352769	0.0286129	ARID2/KAT6B/KAT6B/SMARCA4/SMARCB1/SMARCB1/SMARCC1/SMARCC2/SUPT6H	9
BP	GO:1905897	regulation of response to endoplasmic reticulum stress	7/393	103/21288	0.0679612	3.68132	3.74097	0.00300965	0.0356126	0.0288852	BAG6/BAG6/BAG6/BAG6/BAG6/BAG6/BAG6	7
BP	GO:0034694	response to prostaglandin	4/393	33/21288	0.121212	6.56581	4.38821	0.00306546	0.0358293	0.0290609	AKR1C2/PAX6/TNC/YY1	4
BP	GO:0048679	regulation of axon regeneration	4/393	33/21288	0.121212	6.56581	4.38821	0.00306546	0.0358293	0.0290609	FLNA/NEO1/RGMA/STK24	4
BP	GO:0051647	nucleus localization	4/393	33/21288	0.121212	6.56581	4.38821	0.00306546	0.0358293	0.0290609	CLMN/DYNC1H1/HOOK3/PAX6	4
BP	GO:0061098	positive regulation of protein tyrosine kinase activity	4/393	33/21288	0.121212	6.56581	4.38821	0.00306546	0.0358293	0.0290609	ADAM17/LRP8/SRCIN1/SRCIN1	4
BP	GO:0040013	negative regulation of locomotion	18/393	471/21288	0.0382166	2.07011	3.22079	0.00308772	0.0359539	0.029162	ADGRG1/ARID2/CLASP2/EVL/LRP1/NDRG4/NF1/NOTCH1/NR2F2/ROBO1/SEMA6C/SEMA6D/SRGAP2/SRGAP3/STK24/TET1/THY1/TPM1	18
BP	GO:0061008	hepaticobiliary system development	9/393	161/21288	0.0559006	3.02802	3.54241	0.00309815	0.0359539	0.029162	CADM1/ITGA2/NF1/NOTCH1/PCSK9/PTCH1/SMARCB1/SMARCB1/SOD2	9
BP	GO:0070085	glycosylation	12/393	257/21288	0.0466926	2.52924	3.38256	0.00310434	0.0359539	0.029162	ALG3/B3GAT1/B4GALNT1/CLN5/FUT9/GALNT2/MAN1C1/MGAT5B/PMM1/POMGNT1/ST8SIA5/TET1	12
BP	GO:0031103	axon regeneration	5/393	54/21288	0.0925926	5.01555	4.0519	0.00314772	0.0363462	0.0294801	FLNA/NEO1/RGMA/STK24/TNC	5
BP	GO:0007611	learning or memory	14/393	327/21288	0.0428135	2.31912	3.29673	0.00321805	0.0370463	0.030048	B3GAT1/MAP1A/MAPT/MAPT/MAPT/NDRG4/NF1/NFATC4/NFATC4/NTRK2/PAX6/SCN2A/SLC12A5/SLC6A1	14
BP	GO:0007044	cell-substrate junction assembly	7/393	105/21288	0.0666667	3.6112	3.67852	0.00335111	0.0383611	0.0311145	CLASP2/ITGA2/MACF1/PEAK1/PIP5K1A/THY1/VEGFA	7
BP	GO:0072331	signal transduction by p53 class mediator	10/393	194/21288	0.0515464	2.79216	3.43899	0.00335233	0.0383611	0.0311145	BAG6/BAG6/BAG6/BAG6/BAG6/BAG6/BAG6/DYRK3/HIPK2/SHISA5	10
BP	GO:0017145	stem cell division	4/393	34/21288	0.117647	6.3727	4.29976	0.00342429	0.0388357	0.0314994	FUT9/NOTCH1/WNT7A/ZBTB16	4
BP	GO:0034063	stress granule assembly	4/393	34/21288	0.117647	6.3727	4.29976	0.00342429	0.0388357	0.0314994	DYNC1H1/MAPT/MAPT/MAPT	4
BP	GO:0061042	vascular wound healing	4/393	34/21288	0.117647	6.3727	4.29976	0.00342429	0.0388357	0.0314994	ADIPOR2/ADIPOR2/MCAM/VEGFA	4
BP	GO:0031334	positive regulation of protein-containing complex assembly	11/393	227/21288	0.0484581	2.62488	3.37541	0.00343995	0.0388978	0.0315498	CALY/CDC42EP4/EIF4G1/EVL/MAPT/MAPT/MAPT/NUMA1/PDE4DIP/PLCG2/VEGFA	11
BP	GO:0009756	carbohydrate mediated signaling	3/393	17/21288	0.176471	9.55905	4.84159	0.00350256	0.0392481	0.0318338	SMARCA4/SMARCB1/SMARCB1	3
BP	GO:0072520	seminiferous tubule development	3/393	17/21288	0.176471	9.55905	4.84159	0.00350256	0.0392481	0.0318338	ADGRG1/REC8/REC8	3
BP	GO:1903050	regulation of proteolysis involved in protein catabolic process	12/393	261/21288	0.045977	2.49048	3.32269	0.00351499	0.0392481	0.0318338	BAG6/BAG6/BAG6/BAG6/BAG6/BAG6/BAG6/CSNK1E/DDA1/HIPK2/MAP1A/SMARCC1	12
BP	GO:0018107	peptidyl-threonine phosphorylation	7/393	106/21288	0.0660377	3.57713	3.64786	0.00353253	0.0392481	0.0318338	CALM3/DYRK3/DYRK4/EIF4G1/HIPK2/PRKDC/TNKS1BP1	7
BP	GO:0032273	positive regulation of protein polymerization	7/393	106/21288	0.0660377	3.57713	3.64786	0.00353253	0.0392481	0.0318338	CDC42EP4/EVL/MAPT/MAPT/MAPT/NUMA1/PDE4DIP	7
BP	GO:0050773	regulation of dendrite development	7/393	106/21288	0.0660377	3.57713	3.64786	0.00353253	0.0392481	0.0318338	LRP8/NEDD4L/NFATC4/NFATC4/NSMF/OBSL1/TMEM106B	7
BP	GO:0050805	negative regulation of synaptic transmission	6/393	80/21288	0.075	4.0626	3.76372	0.00363102	0.0402254	0.0326266	GRIK3/MAPT/MAPT/MAPT/SLC6A1/SORCS2	6
BP	GO:0018105	peptidyl-serine phosphorylation	13/393	297/21288	0.043771	2.37099	3.26308	0.00369585	0.0408253	0.0331131	CSNK1E/DYRK3/DYRK4/EIF4G1/HIPK2/MAP3K13/NTRK2/NTRK3/PNCK/PRKCB/PRKDC/TNKS1BP1/VEGFA	13
BP	GO:0034446	substrate adhesion-dependent cell spreading	7/393	107/21288	0.0654206	3.5437	3.61757	0.00372134	0.0409883	0.0332454	FLNA/P4HB/PEAK1/SRCIN1/SRCIN1/SRGAP2/TYRO3	7
BP	GO:0009743	response to carbohydrate	12/393	264/21288	0.0454545	2.46218	3.27851	0.00385088	0.0422932	0.0343038	BRSK2/BRSK2/GLUL/ITGA2/PAX6/PRKCB/PTPRN/SLC6A1/SMARCA4/SMARCB1/SMARCB1/SOD2	12
BP	GO:0043244	regulation of protein-containing complex disassembly	8/393	137/21288	0.0583942	3.16309	3.48339	0.00398185	0.0435106	0.0352911	ADD1/APC/APC2/ATXN7/CAPZB/CLASP2/MAP1A/SPTBN1	8
BP	GO:0099172	presynapse organization	5/393	57/21288	0.0877193	4.75157	3.88954	0.00398448	0.0435106	0.0352911	CLSTN3/CLSTN3/EIF4G1/FARP1/WNT7A	5
BP	GO:0043484	regulation of RNA splicing	10/393	199/21288	0.0502513	2.72201	3.34708	0.00401378	0.0437056	0.0354493	AHNAK/ATXN7/CELF3/QKI/RBFOX3/RBM25/SNRNP70/SRRM4/SRSF4/USP22	10
BP	GO:0006304	DNA modification	7/393	109/21288	0.0642202	3.47867	3.55805	0.00412185	0.0447549	0.0363004	GATAD2A/KMT2E/MBD3/MGMT/NTHL1/PAX6/TET1	7
BP	GO:0009952	anterior/posterior pattern specification	11/393	233/21288	0.0472103	2.55728	3.27794	0.00418597	0.0453223	0.0367607	CDON/CELSR2/GDF11/HIPK2/LEF1/NOTCH1/NR2F2/PAX6/PRKDC/YY1/ZBTB16	11
BP	GO:0021872	forebrain generation of neurons	5/393	58/21288	0.0862069	4.66965	3.83792	0.00429565	0.0463784	0.0376173	FGFR1/LEF1/PAX6/PLXNA1/ZMIZ1	5
BP	GO:0014909	smooth muscle cell migration	7/393	111/21288	0.0630631	3.416	3.49992	0.00455418	0.0490312	0.0397689	ITGA2/LRP1/NDRG4/NF1/PLXNA1/SEMA6D/TPM1	7
BP	GO:0090150	establishment of protein localization to membrane	13/393	305/21288	0.042623	2.3088	3.15734	0.00461378	0.0495014	0.0401502	BAG6/BAG6/BAG6/BAG6/BAG6/BAG6/BAG6/LRRC7/MACF1/NACA/PKDCC/SPTBN1/SRP68	13
BP	GO:0072132	mesenchyme morphogenesis	5/393	59/21288	0.0847458	4.5905	3.78747	0.00462375	0.0495014	0.0401502	APC/FGFR1/LEF1/NOTCH1/ROBO1	5
BP	GO:0002068	glandular epithelial cell development	4/393	37/21288	0.108108	5.85599	4.05435	0.00466973	0.049854	0.0404363	CDK6/FASN/GDF11/PAX6	4
CC	GO:0150034	distal axon	27/406	290/22585	0.0931034	5.17917	9.6912	3.42629e-12	1.59323e-09	1.20461e-09	ATCAY/BRSK2/BRSK2/CSNK1E/CTNND1/CYTH2/FLNA/GDPD5/GRIK3/IGF2BP1/ITGA2/KIF21B/KLC1/L1CAM/MAPT/MAPT/MAPT/MICAL1/NDRG2/NEO1/NTRK2/PRKCB/PTCH1/PTPRN/SLC8A1/THY1/UNC13A	27
CC	GO:0031253	cell projection membrane	29/406	400/22585	0.0725	4.03304	8.28076	2.37578e-10	5.52368e-08	4.17637e-08	ADAM17/ADGRV1/APC/APC2/CLASP2/EPB41L3/GPR161/MACF1/MAPT/MAPT/MAPT/NDRG4/PALM/PIP5K1A/PLCG2/PRKCB/PSD/PTCH1/RASGRP2/SLC12A5/SPATA13/SPTBN1/THY1/TPM1/TTYH1/TTYH1/TTYH1/TTYH1/WWC1	29
CC	GO:0031256	leading edge membrane	20/406	198/22585	0.10101	5.619	8.83232	5.46192e-10	8.46597e-08	6.40098e-08	ADAM17/ADGRV1/APC/APC2/CLASP2/EPB41L3/MACF1/MAPT/MAPT/MAPT/PIP5K1A/PLCG2/PSD/RASGRP2/SLC12A5/SPATA13/SPTBN1/THY1/TPM1/WWC1	20
CC	GO:0016586	RSC-type complex	7/406	16/22585	0.4375	24.3373	12.6342	5.73228e-09	6.01169e-07	4.54534e-07	ARID2/PHF10/SMARCA4/SMARCB1/SMARCB1/SMARCC1/SMARCC2	7
CC	GO:0031252	cell leading edge	29/406	462/22585	0.0627706	3.49181	7.32159	6.46418e-09	6.01169e-07	4.54534e-07	ADAM17/ADGRV1/APC/APC2/CAPZB/CDK6/CLASP2/CTNND1/EPB41L3/EVL/IGF2BP1/INPPL1/LDB2/MACF1/MAPT/MAPT/MAPT/P4HB/PIP5K1A/PLCG2/PSD/RASGRP2/SLC12A5/SPATA13/SPTBN1/SRGAP2/THY1/TPM1/WWC1	29
CC	GO:0030426	growth cone	17/406	175/22585	0.0971429	5.40387	7.91271	1.95926e-08	1.51842e-06	1.14806e-06	ATCAY/CSNK1E/CTNND1/CYTH2/FLNA/GDPD5/IGF2BP1/KIF21B/KLC1/L1CAM/MAPT/MAPT/MAPT/NDRG2/NEO1/PTCH1/THY1	17
CC	GO:0030427	site of polarized growth	17/406	180/22585	0.0944444	5.25376	7.75228	2.98219e-08	1.98103e-06	1.49782e-06	ATCAY/CSNK1E/CTNND1/CYTH2/FLNA/GDPD5/IGF2BP1/KIF21B/KLC1/L1CAM/MAPT/MAPT/MAPT/NDRG2/NEO1/PTCH1/THY1	17
CC	GO:0072379	ER membrane insertion complex	7/406	22/22585	0.318182	17.6998	10.6027	7.78449e-08	4.52474e-06	3.42108e-06	BAG6/BAG6/BAG6/BAG6/BAG6/BAG6/BAG6	7
CC	GO:0071564	npBAF complex	6/406	15/22585	0.4	22.2512	11.1393	1.41929e-07	7.333e-06	5.54436e-06	PHF10/SMARCA4/SMARCB1/SMARCB1/SMARCC1/SMARCC2	6
CC	GO:0032279	asymmetric synapse	23/406	361/22585	0.0637119	3.54417	6.59297	1.88547e-07	7.65352e-06	5.7867e-06	ADD1/CADM1/CAPZB/CLSTN3/CLSTN3/CTNND1/DGKI/GRIK3/KALRN/LRRC7/NSMF/NTRK2/PALM/PLXNC1/PSD/RNF112/SLC8A1/SORCS2/SPTBN1/SRCIN1/SRCIN1/SRGAP2/USP8	23
CC	GO:0044304	main axon	11/406	80/22585	0.1375	7.64886	8.06019	1.90769e-07	7.65352e-06	5.7867e-06	EPB41L3/KCNQ2/KCNQ2/LRRC7/MAP1A/MAPT/MAPT/MAPT/SCN2A/SPTBN1/THY1	11
CC	GO:0034399	nuclear periphery	15/406	159/22585	0.0943396	5.24793	7.27265	1.9751e-07	7.65352e-06	5.7867e-06	ARID2/ATXN7/MAPT/MAPT/MAPT/NCOR2/NSMF/NUMA1/PHF10/SMARCA4/SMARCB1/SMARCB1/SMARCC1/SMARCC2/YY1	15
CC	GO:1904115	axon cytoplasm	10/406	67/22585	0.149254	8.3027	8.09932	3.14081e-07	1.12344e-05	8.49416e-06	AP3B2/CALY/DYNC1H1/KIF1A/KIF3B/MAP1A/MAPT/MAPT/MAPT/ZC3H14	10
CC	GO:0014069	postsynaptic density	22/406	345/22585	0.0637681	3.5473	6.45081	3.43702e-07	1.14158e-05	8.63132e-06	ADD1/CADM1/CAPZB/CLSTN3/CLSTN3/CTNND1/DGKI/GRIK3/KALRN/LRRC7/NSMF/NTRK2/PALM/PSD/RNF112/SLC8A1/SORCS2/SPTBN1/SRCIN1/SRCIN1/SRGAP2/USP8	22
CC	GO:0043197	dendritic spine	16/406	192/22585	0.0833333	4.63567	6.84497	4.26414e-07	1.32188e-05	9.99455e-06	ARHGAP33/CTNND1/DGKI/FARP1/IGF2BP1/KIF3B/MAPT/MAPT/MAPT/NTRK2/PALM/PSD/SORCS2/SRGAP2/STRN4/USP8	16
CC	GO:0044309	neuron spine	16/406	194/22585	0.0824742	4.58788	6.79039	4.9048e-07	1.42546e-05	1.07776e-05	ARHGAP33/CTNND1/DGKI/FARP1/IGF2BP1/KIF3B/MAPT/MAPT/MAPT/NTRK2/PALM/PSD/SORCS2/SRGAP2/STRN4/USP8	16
CC	GO:0098984	neuron to neuron synapse	23/406	393/22585	0.0585242	3.25559	6.1031	8.34157e-07	2.28167e-05	1.72513e-05	ADD1/CADM1/CAPZB/CLSTN3/CLSTN3/CTNND1/DGKI/GRIK3/KALRN/LRRC7/NSMF/NTRK2/PALM/PLXNC1/PSD/RNF112/SLC8A1/SORCS2/SPTBN1/SRCIN1/SRCIN1/SRGAP2/USP8	23
CC	GO:0120111	neuron projection cytoplasm	11/406	93/22585	0.11828	6.57967	7.29505	9.00727e-07	2.32688e-05	1.75931e-05	AP3B2/CALY/DYNC1H1/GRIK3/KIF1A/KIF3B/MAP1A/MAPT/MAPT/MAPT/ZC3H14	11
CC	GO:0099572	postsynaptic specialization	22/406	376/22585	0.0585106	3.25483	5.96536	1.45269e-06	3.55526e-05	2.68808e-05	ADD1/CADM1/CAPZB/CLSTN3/CLSTN3/CTNND1/DGKI/GRIK3/KALRN/LRRC7/NSMF/NTRK2/PALM/PSD/RNF112/SLC8A1/SORCS2/SPTBN1/SRCIN1/SRCIN1/SRGAP2/USP8	22
CC	GO:0030673	axolemma	6/406	24/22585	0.25	13.907	8.55943	3.3275e-06	7.73644e-05	5.8494e-05	EPB41L3/MAPT/MAPT/MAPT/SPTBN1/THY1	6
CC	GO:0005912	adherens junction	15/406	203/22585	0.0738916	4.11045	6.02302	4.38272e-06	9.26978e-05	7.00873e-05	ADD1/APC/CCDC85C/CDC42EP4/CTNND1/CYTH2/IGSF21/LRRC7/MAGI1/NOTCH1/PDLIM2/TBCD/TBCD/TNKS1BP1/VEGFA	15
CC	GO:0032587	ruffle membrane	11/406	109/22585	0.100917	5.61384	6.53294	4.3857e-06	9.26978e-05	7.00873e-05	ADAM17/APC/CLASP2/MACF1/PIP5K1A/PLCG2/PSD/RASGRP2/SPATA13/TPM1/WWC1	11
CC	GO:0016607	nuclear speck	25/406	499/22585	0.0501002	2.78698	5.46139	4.59421e-06	9.2883e-05	7.02273e-05	ATP6V0A1/DYRK3/GATAD2A/GRK5/HIF3A/INPPL1/JADE1/KAZN/KMT2E/MAPT/MAPT/MAPT/MSL1/NFATC4/NFATC4/PIP5K1A/RBM25/SNRNP70/SRRM2/SRSF4/TRIM69/TRIM69/ZBTB16/ZC3H14/ZC3H18	25
CC	GO:0016363	nuclear matrix	12/406	134/22585	0.0895522	4.98162	6.25442	5.6743e-06	0.000109939	8.31235e-05	ARID2/ATXN7/NCOR2/NSMF/NUMA1/PHF10/SMARCA4/SMARCB1/SMARCB1/SMARCC1/SMARCC2/YY1	12
CC	GO:0019898	extrinsic component of membrane	14/406	185/22585	0.0756757	4.20969	5.93086	6.93112e-06	0.000128919	9.74734e-05	APC/APC2/CDH23/CTNND1/FARP1/GNA11/GNAO1/GNAS/KALRN/PCSK9/PIK3C2B/PLEKHG4B/TRIO/WIPI2	14
CC	GO:0071565	nBAF complex	5/406	17/22585	0.294118	16.3612	8.57226	9.48425e-06	0.000169622	0.000128249	SMARCA4/SMARCB1/SMARCB1/SMARCC1/SMARCC2	5
CC	GO:0070603	SWI/SNF superfamily-type complex	11/406	120/22585	0.0916667	5.09924	6.09163	1.11227e-05	0.000191557	0.000144833	ARID2/CHD3/GATAD2A/MBD3/PHF10/SMARCA4/SMARCB1/SMARCB1/SMARCC1/SMARCC2/YY1	11
CC	GO:0030175	filopodium	11/406	125/22585	0.088	4.89527	5.90854	1.64026e-05	0.000270101	0.000204219	AP2A1/DYNC1H1/FARP1/IGF2BP1/INPPL1/PALM/SPATA13/TTYH1/TTYH1/TTYH1/TTYH1	11
CC	GO:0016514	SWI/SNF complex	7/406	46/22585	0.152174	8.46514	6.85713	1.6845e-05	0.000270101	0.000204219	ARID2/PHF10/SMARCA4/SMARCB1/SMARCB1/SMARCC1/SMARCC2	7
CC	GO:0140092	bBAF complex	4/406	11/22585	0.363636	20.2284	8.63033	3.07244e-05	0.000476228	0.000360068	SMARCA4/SMARCB1/SMARCB1/SMARCC2	4
CC	GO:0032589	neuron projection membrane	8/406	69/22585	0.115942	6.44963	6.13393	3.26644e-05	0.000489965	0.000370455	ADGRV1/EPB41L3/MAPT/MAPT/MAPT/SLC12A5/SPTBN1/THY1	8
CC	GO:0005875	microtubule associated complex	12/406	167/22585	0.0718563	3.99723	5.25983	5.19294e-05	0.000754599	0.00057054	DCTN5/DCX/DNAH14/DYNC1H1/EML1/KIF1A/KIF21B/KIF3B/KLC1/LRP8/MAP1A/NUDCD3	12
CC	GO:0032433	filopodium tip	5/406	24/22585	0.208333	11.5892	7.02233	5.8726e-05	0.000827503	0.000625662	AP2A1/TTYH1/TTYH1/TTYH1/TTYH1	5
CC	GO:0030868	smooth endoplasmic reticulum membrane	4/406	13/22585	0.307692	17.1163	7.86403	6.46949e-05	0.000884797	0.000668981	TTYH1/TTYH1/TTYH1/TTYH1	4
CC	GO:1904949	ATPase complex	12/406	182/22585	0.0659341	3.66779	4.88907	0.000118571	0.00155044	0.00117226	ARID2/ATP6V0A1/CHD3/GATAD2A/MBD3/PHF10/SMARCA4/SMARCB1/SMARCB1/SMARCC1/SMARCC2/YY1	12
CC	GO:0035060	brahma complex	4/406	15/22585	0.266667	14.8342	7.25145	0.000120034	0.00155044	0.00117226	SMARCB1/SMARCB1/SMARCC1/SMARCC2	4
CC	GO:0019897	extrinsic component of plasma membrane	9/406	106/22585	0.0849057	4.72314	5.19836	0.000126776	0.00156621	0.00118419	APC/APC2/CDH23/CTNND1/FARP1/GNA11/GNAO1/GNAS/PCSK9	9
CC	GO:0031527	filopodium membrane	5/406	28/22585	0.178571	9.93359	6.39966	0.000127992	0.00156621	0.00118419	PALM/TTYH1/TTYH1/TTYH1/TTYH1	5
CC	GO:0000776	kinetochore	12/406	185/22585	0.0648649	3.60831	4.81962	0.000138347	0.00164953	0.00124718	APC/ARID2/CLASP2/DCTN5/PHF10/REC8/REC8/SMARCA4/SMARCB1/SMARCB1/SMARCC1/SMARCC2	12
CC	GO:0097386	glial cell projection	6/406	45/22585	0.133333	7.41708	5.82987	0.000146419	0.00170213	0.00128695	ADGRG1/GLUL/GPR161/MAPT/MAPT/MAPT	6
CC	GO:0099568	cytoplasmic region	16/406	308/22585	0.0519481	2.88977	4.51802	0.000158725	0.00180017	0.00136108	AP3B2/CALY/CLASP2/CTNND1/DYNC1H1/GRIK3/KIF1A/KIF3B/MAP1A/MAPT/MAPT/MAPT/NUMA1/TCHP/UNC13A/ZC3H14	16
CC	GO:0000779	condensed chromosome, centromeric region	12/406	196/22585	0.0612245	3.4058	4.57681	0.000236889	0.0026227	0.00198298	APC/ARID2/CLASP2/DCTN5/PHF10/REC8/REC8/SMARCA4/SMARCB1/SMARCB1/SMARCC1/SMARCC2	12
CC	GO:0001726	ruffle	12/406	197/22585	0.0609137	3.38851	4.5556	0.00024825	0.00268456	0.00202975	ADAM17/APC/CDK6/CLASP2/MACF1/PIP5K1A/PLCG2/PSD/RASGRP2/SPATA13/TPM1/WWC1	12
CC	GO:0005925	focal adhesion	21/406	495/22585	0.0424242	2.35998	4.13932	0.000273693	0.00289244	0.00218692	ADAM17/ADD1/AHNAK/CD81/CLASP2/EVL/FLNA/FLRT2/ITGA2/L1CAM/LRP1/MCAM/MRC2/P4HB/PEAK1/PIP5K1A/PTK7/SORBS3/SRP68/THY1/TNC	21
CC	GO:0000793	condensed chromosome	15/406	298/22585	0.0503356	2.80007	4.23218	0.000353303	0.00365079	0.00276031	AGO3/APC/ARID2/CLASP2/DCTN5/PHF10/RAD50/REC8/REC8/SMARCA4/SMARCB1/SMARCB1/SMARCC1/SMARCC2/UBE2I	15
CC	GO:0010494	cytoplasmic stress granule	8/406	98/22585	0.0816327	4.54107	4.75307	0.000391301	0.00395555	0.00299072	DDX25/DYRK3/EIF4G1/HIPK2/IGF2BP1/IGF2BP2/PABPC4/QKI	8
CC	GO:0099738	cell cortex region	5/406	36/22585	0.138889	7.72612	5.46443	0.000436327	0.00431686	0.0032639	CLASP2/CTNND1/NUMA1/TCHP/UNC13A	5
CC	GO:0043194	axon initial segment	4/406	22/22585	0.181818	10.1142	5.7866	0.000582284	0.00564087	0.00426497	KCNQ2/KCNQ2/LRRC7/MAP1A	4
CC	GO:0098858	actin-based cell projection	13/406	255/22585	0.0509804	2.83594	3.98912	0.000764508	0.00725503	0.00548541	ADGRV1/AP2A1/CDH23/DYNC1H1/FARP1/IGF2BP1/INPPL1/PALM/SPATA13/TTYH1/TTYH1/TTYH1/TTYH1	13
CC	GO:0036464	cytoplasmic ribonucleoprotein granule	14/406	295/22585	0.0474576	2.63998	3.83607	0.000976113	0.00907785	0.00686362	AGO1/AGO3/DDX25/DYRK3/EIF4G1/HIPK2/IGF2BP1/IGF2BP2/MAPT/MAPT/MAPT/PABPC4/QKI/TNRC6B	14
CC	GO:0043679	axon terminus	8/406	120/22585	0.0666667	3.70854	4.02499	0.00148595	0.0135483	0.0102437	GRIK3/ITGA2/MICAL1/NTRK2/PRKCB/PTPRN/SLC8A1/UNC13A	8
CC	GO:0043073	germ cell nucleus	6/406	70/22585	0.0857143	4.76812	4.27199	0.00161758	0.0144649	0.0109367	REC8/REC8/SMARCB1/SMARCB1/SMARCC1/ZBTB16	6
CC	GO:0000775	chromosome, centromeric region	13/406	279/22585	0.046595	2.59199	3.62013	0.00172268	0.0151141	0.0114275	APC/ARID2/CDCA5/CLASP2/DCTN5/PHF10/REC8/REC8/SMARCA4/SMARCB1/SMARCB1/SMARCC1/SMARCC2	13
CC	GO:0035770	ribonucleoprotein granule	14/406	314/22585	0.044586	2.48023	3.57369	0.00175734	0.0151327	0.0114416	AGO1/AGO3/DDX25/DYRK3/EIF4G1/HIPK2/IGF2BP1/IGF2BP2/MAPT/MAPT/MAPT/PABPC4/QKI/TNRC6B	14
CC	GO:0044295	axonal growth cone	4/406	30/22585	0.133333	7.41708	4.75849	0.0019478	0.0164678	0.012451	FLNA/L1CAM/NEO1/PTCH1	4
CC	GO:0005938	cell cortex	14/406	322/22585	0.0434783	2.41861	3.4689	0.00221475	0.0182249	0.0137796	ARHGAP33/CAPZB/CLASP2/CRIP2/CTNND1/DYNC1H1/FLNA/NSMF/NUMA1/PDLIM2/PRKCB/SPTBN1/TCHP/UNC13A	14
CC	GO:0001741	XY body	3/406	15/22585	0.2	11.1256	5.30755	0.00223402	0.0182249	0.0137796	SMARCB1/SMARCB1/SMARCC1	3
CC	GO:0030027	lamellipodium	11/406	222/22585	0.0495495	2.75635	3.55807	0.00237657	0.0190536	0.0144061	APC/APC2/CAPZB/CTNND1/EVL/IGF2BP1/INPPL1/P4HB/PIP5K1A/SPATA13/SRGAP2	11
CC	GO:0016342	catenin complex	4/406	32/22585	0.125	6.95351	4.55972	0.00248469	0.0195827	0.0148062	APC/APC2/CDH23/CTNND1	4
CC	GO:0036019	endolysosome	4/406	33/22585	0.121212	6.7428	4.46663	0.0027878	0.0216055	0.0163355	AP2A1/CTSB/CTSB/PCSK9	4
CC	GO:0098978	glutamatergic synapse	17/406	443/22585	0.0383747	2.13471	3.26341	0.00293772	0.0223941	0.0169318	CALY/CLSTN3/CLSTN3/CTNND1/DNM1/FARP1/FLNA/GRIK3/NF1/PLXNC1/SCN2A/SPTBN1/SRCIN1/SRCIN1/TRIO/USP8/WNT7A	17
CC	GO:0016581	NuRD complex	3/406	17/22585	0.176471	9.81672	4.92014	0.00325096	0.0236257	0.017863	CHD3/GATAD2A/MBD3	3
CC	GO:0090545	CHD-type complex	3/406	17/22585	0.176471	9.81672	4.92014	0.00325096	0.0236257	0.017863	CHD3/GATAD2A/MBD3	3
CC	GO:0044306	neuron projection terminus	8/406	136/22585	0.0588235	3.27224	3.59598	0.00325171	0.0236257	0.017863	GRIK3/ITGA2/MICAL1/NTRK2/PRKCB/PTPRN/SLC8A1/UNC13A	8
CC	GO:0005788	endoplasmic reticulum lumen	14/406	337/22585	0.041543	2.31096	3.28058	0.00333759	0.0238766	0.0180527	ADAM17/COL18A1/DNAJC10/GANAB/JMJD8/LRPAP1/P4HB/PCSK9/SHISA5/SUMF2/TMEM132A/TNC/VCAN/WNT7A	14
CC	GO:0005790	smooth endoplasmic reticulum	4/406	36/22585	0.111111	6.1809	4.20906	0.00384702	0.0267173	0.0202005	TTYH1/TTYH1/TTYH1/TTYH1	4
CC	GO:0033268	node of Ranvier	3/406	18/22585	0.166667	9.27135	4.74972	0.00384959	0.0267173	0.0202005	KCNQ2/KCNQ2/SCN2A	3
CC	GO:0030863	cortical cytoskeleton	7/406	114/22585	0.0614035	3.41576	3.49854	0.00457193	0.0312639	0.0236382	CAPZB/FLNA/NSMF/NUMA1/PDLIM2/PRKCB/SPTBN1	7
CC	GO:0001650	fibrillar center	9/406	179/22585	0.0502793	2.79694	3.26566	0.00523036	0.0352481	0.0266505	ARHGAP33/EEF1D/EEF1D/FAM111A/IMP4/SMARCA4/SMARCB1/SMARCB1/WDR33	9
CC	GO:0034707	chloride channel complex	5/406	65/22585	0.0769231	4.27908	3.58193	0.00625574	0.041556	0.0314198	SLC17A7/TTYH1/TTYH1/TTYH1/TTYH1	5
MF	GO:1990381	ubiquitin-specific protease binding	8/391	29/21092	0.275862	14.881	10.2802	3.96465e-08	2.42665e-05	2.03459e-05	BAG6/BAG6/BAG6/BAG6/BAG6/BAG6/BAG6/LCOR	8
MF	GO:0051787	misfolded protein binding	8/391	31/21092	0.258065	13.921	9.89413	7.05422e-08	2.42665e-05	2.03459e-05	BAG6/BAG6/BAG6/BAG6/BAG6/BAG6/BAG6/DNAJC10	8
MF	GO:0070628	proteasome binding	7/391	29/21092	0.241379	13.0209	8.90261	7.82722e-07	0.000154935	0.000129903	BAG6/BAG6/BAG6/BAG6/BAG6/BAG6/BAG6	7
MF	GO:0051087	protein-folding chaperone binding	14/391	152/21092	0.0921053	4.9685	6.74841	9.62874e-07	0.000154935	0.000129903	BAG6/BAG6/BAG6/BAG6/BAG6/BAG6/BAG6/DNAJC10/HDAC8/MAPT/MAPT/MAPT/TBCD/TBCD	14
MF	GO:0030544	Hsp70 protein binding	9/391	58/21092	0.155172	8.37058	7.72496	1.12598e-06	0.000154935	0.000129903	BAG6/BAG6/BAG6/BAG6/BAG6/BAG6/BAG6/DNAJC10/HDAC8	9
MF	GO:0034185	apolipoprotein binding	6/391	23/21092	0.26087	14.0723	8.62054	3.0188e-06	0.000346156	0.000290229	LRP1/LRP8/MAPT/MAPT/MAPT/PCSK9	6
MF	GO:0003713	transcription coactivator activity	18/391	313/21092	0.057508	3.1022	5.14961	2.4552e-05	0.00241311	0.00202323	HIPK2/JADE1/KAT6B/KAT6B/KMT2C/KMT2E/LMO3/MED12L/NOTCH1/PRKCB/SMARCA4/SMARCB1/SMARCB1/SMARCC1/SMARCC2/USP22/WWC1/ZMIZ1	18
MF	GO:0008017	microtubule binding	17/391	293/21092	0.0580205	3.12984	5.04546	3.68013e-05	0.00270798	0.00227046	APC/APC2/CCSER2/CLASP2/DCX/DNM1/EML1/HOOK3/KIF1A/KIF21B/KIF3B/MACF1/MAP1A/MAPT/MAPT/MAPT/NUMA1	17
MF	GO:0031072	heat shock protein binding	12/391	158/21092	0.0759494	4.09699	5.37012	4.03438e-05	0.00270798	0.00227046	BAG6/BAG6/BAG6/BAG6/BAG6/BAG6/BAG6/DNAJC10/HDAC8/MAPT/MAPT/MAPT	12
MF	GO:0045296	cadherin binding	19/391	358/21092	0.0530726	2.86294	4.88584	4.4088e-05	0.00270798	0.00227046	ADD1/AHNAK/CAPZB/CDH23/CTNND1/EEF1D/EEF1D/FASN/FLNA/HDLBP/MACF1/NEO1/NOTCH3/PKM/PPME1/SPTBN1/STK24/TNKS1BP1/USP8	19
MF	GO:0003680	minor groove of adenine-thymine-rich DNA binding	4/391	12/21092	0.333333	17.9812	8.0866	5.11682e-05	0.00270798	0.00227046	MAPT/MAPT/MAPT/PAX6	4
MF	GO:0005225	volume-sensitive anion channel activity	4/391	12/21092	0.333333	17.9812	8.0866	5.11682e-05	0.00270798	0.00227046	TTYH1/TTYH1/TTYH1/TTYH1	4
MF	GO:0005381	iron ion transmembrane transporter activity	4/391	12/21092	0.333333	17.9812	8.0866	5.11682e-05	0.00270798	0.00227046	TTYH1/TTYH1/TTYH1/TTYH1	4
MF	GO:0034452	dynactin binding	4/391	14/21092	0.285714	15.4125	7.41361	0.000100473	0.00493751	0.00413977	HOOK3/MAPT/MAPT/MAPT	4
MF	GO:0140030	modification-dependent protein binding	13/391	214/21092	0.0607477	3.27696	4.60106	0.000190997	0.00836711	0.00701526	BAG6/BAG6/BAG6/BAG6/BAG6/BAG6/BAG6/CBX2/FAN1/FAN1/KMT2E/PLCG2/SMARCA4	13
MF	GO:0015631	tubulin binding	19/391	401/21092	0.0473815	2.55594	4.3233	0.000194584	0.00836711	0.00701526	APC/APC2/CCSER2/CLASP2/DCX/DNM1/EML1/HOOK3/KIF1A/KIF21B/KIF3B/MACF1/MAP1A/MAPT/MAPT/MAPT/NUMA1/TBCD/TBCD	19
MF	GO:0005085	guanyl-nucleotide exchange factor activity	14/391	249/21092	0.0562249	3.03298	4.43501	0.000244499	0.00989503	0.00829633	ARHGEF10L/CYTH2/EEF1D/EEF1D/FARP1/HERC1/KALRN/PLEKHG4B/PSD/RALGDS/RALGPS1/RASGRP2/SPATA13/TRIO	14
MF	GO:0031593	polyubiquitin modification-dependent protein binding	7/391	68/21092	0.102941	5.55303	5.16819	0.000261408	0.00999161	0.0083773	BAG6/BAG6/BAG6/BAG6/BAG6/BAG6/BAG6	7
MF	GO:0051721	protein phosphatase 2A binding	5/391	33/21092	0.151515	8.17329	5.66758	0.000330251	0.0119586	0.0100265	MAPT/MAPT/MAPT/PPME1/STRN4	5
MF	GO:0004674	protein serine/threonine kinase activity	20/391	461/21092	0.0433839	2.34029	3.99881	0.000418542	0.0143979	0.0120716	BRSK2/BRSK2/CCNK/CDK18/CDK6/CSNK1E/DYRK3/DYRK4/GRK5/HIPK2/KALRN/LTBP4/MAP3K13/MAPK10/PNCK/PRKCB/PRKDC/SBK1/STK24/TRIO	20
MF	GO:0071813	lipoprotein particle binding	5/391	36/21092	0.138889	7.49219	5.35791	0.000501225	0.0156747	0.0131422	LRP8/MAPT/MAPT/MAPT/PCSK9	5
MF	GO:0071814	protein-lipid complex binding	5/391	36/21092	0.138889	7.49219	5.35791	0.000501225	0.0156747	0.0131422	LRP8/MAPT/MAPT/MAPT/PCSK9	5
MF	GO:0030506	ankyrin binding	4/391	21/21092	0.190476	10.275	5.84416	0.000542081	0.0162153	0.0135954	KCNQ2/KCNQ2/SLC8A1/SPTBN1	4
MF	GO:0004713	protein tyrosine kinase activity	10/391	154/21092	0.0649351	3.50284	4.28417	0.000615897	0.0172772	0.0144857	DYRK3/DYRK4/FGFR1/HIPK2/NTRK2/NTRK3/PEAK1/PKDCC/PKM/TYRO3	10
MF	GO:0005229	intracellular calcium activated chloride channel activity	4/391	22/21092	0.181818	9.80795	5.68061	0.000652916	0.0172772	0.0144857	TTYH1/TTYH1/TTYH1/TTYH1	4
MF	GO:0140517	protein-RNA adaptor activity	4/391	22/21092	0.181818	9.80795	5.68061	0.000652916	0.0172772	0.0144857	IGF2BP1/IGF2BP2/QKI/RBM33	4
MF	GO:0036408	histone H3K14 acetyltransferase activity	3/391	10/21092	0.3	16.1831	6.60004	0.00068858	0.017546	0.0147112	JADE1/KAT6B/KAT6B	3
MF	GO:0043394	proteoglycan binding	5/391	39/21092	0.128205	6.91586	5.082	0.000731454	0.0179729	0.015069	CTSB/CTSB/ITGA2/LRP1/TNC	5
MF	GO:0106310	protein serine kinase activity	17/391	379/21092	0.0448549	2.41964	3.83281	0.000772032	0.0183158	0.0153566	BRSK2/BRSK2/CDK18/CDK6/CSNK1E/DYRK3/DYRK4/HIPK2/KALRN/MAP3K13/MAPK10/PNCK/PRKCB/PRKDC/SBK1/STK24/TRIO	17
MF	GO:0061778	intracellular chloride channel activity	4/391	24/21092	0.166667	8.99062	5.38289	0.000921106	0.018896	0.0158431	TTYH1/TTYH1/TTYH1/TTYH1	4
MF	GO:0000217	DNA secondary structure binding	5/391	41/21092	0.121951	6.5785	4.91377	0.000923649	0.018896	0.0158431	MAPT/MAPT/MAPT/PAX6/YY1	5
MF	GO:0001163	RNA polymerase I transcription regulatory region sequence-specific DNA binding	3/391	11/21092	0.272727	14.7119	6.25159	0.000933816	0.018896	0.0158431	SMARCA4/SMARCB1/SMARCB1	3
MF	GO:0001164	RNA polymerase I core promoter sequence-specific DNA binding	3/391	11/21092	0.272727	14.7119	6.25159	0.000933816	0.018896	0.0158431	SMARCA4/SMARCB1/SMARCB1	3
MF	GO:0008046	axon guidance receptor activity	3/391	11/21092	0.272727	14.7119	6.25159	0.000933816	0.018896	0.0158431	L1CAM/PTK7/ROBO1	3
MF	GO:0017124	SH3 domain binding	9/391	136/21092	0.0661765	3.56981	4.13197	0.00099807	0.0196192	0.0164494	ADAM17/EVL/INPPL1/MAPT/MAPT/MAPT/MICAL1/QKI/USP8	9
MF	GO:0001046	core promoter sequence-specific DNA binding	5/391	45/21092	0.111111	5.99375	4.60871	0.00141746	0.027083	0.0227073	AGO1/PAX6/SMARCA4/SMARCB1/SMARCB1	5
MF	GO:0019894	kinesin binding	5/391	46/21092	0.108696	5.86345	4.53816	0.00156648	0.027083	0.0227073	ATCAY/CLSTN3/CLSTN3/KLC1/LRP8	5
MF	GO:0030957	Tat protein binding	3/391	13/21092	0.230769	12.4486	5.67464	0.00157459	0.027083	0.0227073	SMARCA4/SMARCB1/SMARCB1	3
MF	GO:0045295	gamma-catenin binding	3/391	13/21092	0.230769	12.4486	5.67464	0.00157459	0.027083	0.0227073	APC/APC2/LEF1	3
MF	GO:1990247	N6-methyladenosine-containing RNA reader activity	3/391	13/21092	0.230769	12.4486	5.67464	0.00157459	0.027083	0.0227073	IGF2BP1/IGF2BP2/RBM33	3
MF	GO:0004402	histone acetyltransferase activity	5/391	47/21092	0.106383	5.7387	4.46966	0.0017267	0.0286829	0.0240487	JADE1/KAT6B/KAT6B/PHF10/USP22	5
MF	GO:0031492	nucleosomal DNA binding	6/391	69/21092	0.0869565	4.69076	4.22021	0.00175099	0.0286829	0.0240487	MBD3/SMARCA4/SMARCB1/SMARCB1/SMARCC1/SMARCC2	6
MF	GO:0031490	chromatin DNA binding	9/391	152/21092	0.0592105	3.19404	3.73094	0.0021613	0.0340325	0.028534	KDM6B/MBD3/NOTCH1/PAX6/SMARCA4/SMARCB1/SMARCB1/SMARCC1/SMARCC2	9
MF	GO:0070325	lipoprotein particle receptor binding	4/391	30/21092	0.133333	7.1925	4.66464	0.0021765	0.0340325	0.028534	AP2A1/LRP1/LRPAP1/PCSK9	4
MF	GO:0043022	ribosome binding	8/391	128/21092	0.0625	3.37148	3.69853	0.00269251	0.0411655	0.0345145	BAG6/BAG6/BAG6/BAG6/BAG6/BAG6/BAG6/SRP68	8
MF	GO:0010484	histone H3 acetyltransferase activity	3/391	16/21092	0.1875	10.1145	5.01231	0.00295849	0.0442487	0.0370996	JADE1/KAT6B/KAT6B	3
MF	GO:0031491	nucleosome binding	7/391	103/21092	0.0679612	3.66608	3.72767	0.00307847	0.0450636	0.0377828	MBD3/SMARCA4/SMARCB1/SMARCB1/SMARCC1/SMARCC2/SUPT6H	7
MF	GO:0003779	actin binding	18/391	471/21092	0.0382166	2.06154	3.2021	0.00322188	0.0461803	0.0387191	ADD1/CAPZB/CLMN/EPB41L1/EPB41L3/EVL/FLNA/INPPL1/MACF1/MAP1A/MAPT/MAPT/MAPT/MICAL1/P4HB/PDLIM2/SPTBN1/TPM1	18
MF	GO:0016628	oxidoreductase activity, acting on the CH-CH group of donors, NAD or NADP as acceptor	4/391	34/21092	0.117647	6.34632	4.28773	0.00347506	0.0487581	0.0408804	AKR1C1/AKR1C2/FASN/TM7SF2	4
MF	GO:0010851	cyclase regulator activity	3/391	17/21092	0.176471	9.51948	4.82942	0.00354347	0.0487581	0.0408804	ADGRV1/CALM3/GNAS	3

## Sheet: Newborn_ARID1B
ONTOLOGY	ID	Description	GeneRatio	BgRatio	RichFactor	FoldEnrichment	zScore	pvalue	p.adjust	qvalue	geneID	Count
BP	GO:0006475	internal protein amino acid acetylation	10/180	26/21288	0.384615	45.4872	20.9599	6.86039e-15	1.66913e-11	1.38002e-11	BAG6/BAG6/BAG6/BAG6/BAG6/BAG6/BAG6/MAPT/MAPT/MAPT	10
BP	GO:0071816	tail-anchored membrane protein insertion into ER membrane	8/180	24/21288	0.333333	39.4222	17.3914	1.46432e-11	1.48709e-08	1.22951e-08	BAG6/BAG6/BAG6/BAG6/BAG6/BAG6/BAG6/EMC10	8
BP	GO:0007130	synaptonemal complex assembly	9/180	37/21288	0.243243	28.7676	15.6106	1.83365e-11	1.48709e-08	1.22951e-08	BAG6/BAG6/BAG6/BAG6/BAG6/BAG6/BAG6/REC8/REC8	9
BP	GO:0070193	synaptonemal complex organization	9/180	40/21288	0.225	26.61	14.971	3.94362e-11	2.39871e-08	1.98323e-08	BAG6/BAG6/BAG6/BAG6/BAG6/BAG6/BAG6/REC8/REC8	9
BP	GO:0018393	internal peptidyl-lysine acetylation	7/180	20/21288	0.35	41.3933	16.689	1.94192e-10	9.44938e-08	7.81265e-08	BAG6/BAG6/BAG6/BAG6/BAG6/BAG6/BAG6	7
BP	GO:0006620	post-translational protein targeting to endoplasmic reticulum membrane	7/180	22/21288	0.318182	37.6303	15.8737	4.21172e-10	1.70785e-07	1.41204e-07	BAG6/BAG6/BAG6/BAG6/BAG6/BAG6/BAG6	7
BP	GO:1904294	positive regulation of ERAD pathway	7/180	23/21288	0.304348	35.9942	15.5059	6.01133e-10	2.08937e-07	1.72747e-07	BAG6/BAG6/BAG6/BAG6/BAG6/BAG6/BAG6	7
BP	GO:0006473	protein acetylation	10/180	76/21288	0.131579	15.5614	11.7433	8.56512e-10	2.60487e-07	2.15368e-07	BAG6/BAG6/BAG6/BAG6/BAG6/BAG6/BAG6/MAPT/MAPT/MAPT	10
BP	GO:0045048	protein insertion into ER membrane	8/180	40/21288	0.2	23.6533	13.2426	1.36452e-09	3.68874e-07	3.04981e-07	BAG6/BAG6/BAG6/BAG6/BAG6/BAG6/BAG6/EMC10	8
BP	GO:1904292	regulation of ERAD pathway	7/180	30/21288	0.233333	27.5956	13.461	4.74887e-09	1.02961e-06	8.51274e-07	BAG6/BAG6/BAG6/BAG6/BAG6/BAG6/BAG6	7
BP	GO:2000059	negative regulation of ubiquitin-dependent protein catabolic process	9/180	67/21288	0.134328	15.8866	11.2699	5.07058e-09	1.02961e-06	8.51274e-07	BAG6/BAG6/BAG6/BAG6/BAG6/BAG6/BAG6/CSNK2A1/SMARCC1	9
BP	GO:0043543	protein acylation	11/180	118/21288	0.0932203	11.0249	10.0839	5.07825e-09	1.02961e-06	8.51274e-07	BAG6/BAG6/BAG6/BAG6/BAG6/BAG6/BAG6/GLUL/MAPT/MAPT/MAPT	11
BP	GO:0032435	negative regulation of proteasomal ubiquitin-dependent protein catabolic process	8/180	50/21288	0.16	18.9227	11.7166	8.86431e-09	1.65899e-06	1.37164e-06	BAG6/BAG6/BAG6/BAG6/BAG6/BAG6/BAG6/SMARCC1	8
BP	GO:0018394	peptidyl-lysine acetylation	7/180	34/21288	0.205882	24.349	12.5822	1.21963e-08	2.11954e-06	1.75242e-06	BAG6/BAG6/BAG6/BAG6/BAG6/BAG6/BAG6	7
BP	GO:0042771	intrinsic apoptotic signaling pathway in response to DNA damage by p53 class mediator	8/180	53/21288	0.150943	17.8516	11.3428	1.43214e-08	2.32294e-06	1.92058e-06	BAG6/BAG6/BAG6/BAG6/BAG6/BAG6/BAG6/SHISA5	8
BP	GO:0007129	homologous chromosome pairing at meiosis	9/180	76/21288	0.118421	14.0053	10.4883	1.58287e-08	2.40695e-06	1.99004e-06	BAG6/BAG6/BAG6/BAG6/BAG6/BAG6/BAG6/REC8/REC8	9
BP	GO:0051205	protein insertion into membrane	8/180	59/21288	0.135593	16.0362	10.6799	3.4317e-08	4.91137e-06	4.06067e-06	BAG6/BAG6/BAG6/BAG6/BAG6/BAG6/BAG6/EMC10	8
BP	GO:1903051	negative regulation of proteolysis involved in protein catabolic process	9/180	84/21288	0.107143	12.6714	9.89748	3.85995e-08	5.21737e-06	4.31367e-06	BAG6/BAG6/BAG6/BAG6/BAG6/BAG6/BAG6/CSNK2A1/SMARCC1	9
BP	GO:0070192	chromosome organization involved in meiotic cell cycle	9/180	88/21288	0.102273	12.0955	9.63138	5.81968e-08	7.45225e-06	6.16144e-06	BAG6/BAG6/BAG6/BAG6/BAG6/BAG6/BAG6/REC8/REC8	9
BP	GO:0045132	meiotic chromosome segregation	10/180	118/21288	0.0847458	10.0226	9.07574	6.44211e-08	7.83683e-06	6.47941e-06	BAG6/BAG6/BAG6/BAG6/BAG6/BAG6/BAG6/CHFR/REC8/REC8	10
BP	GO:1905898	positive regulation of response to endoplasmic reticulum stress	7/180	43/21288	0.162791	19.2527	11.0638	6.85205e-08	7.84131e-06	6.48311e-06	BAG6/BAG6/BAG6/BAG6/BAG6/BAG6/BAG6	7
BP	GO:0045143	homologous chromosome segregation	9/180	90/21288	0.1	11.8267	9.5047	7.09037e-08	7.84131e-06	6.48311e-06	BAG6/BAG6/BAG6/BAG6/BAG6/BAG6/BAG6/REC8/REC8	9
BP	GO:0098813	nuclear chromosome segregation	16/180	365/21288	0.0438356	5.18429	7.44606	9.17688e-08	9.66064e-06	7.98732e-06	BAG6/BAG6/BAG6/BAG6/BAG6/BAG6/BAG6/CHFR/KIF3B/NUMA1/REC8/REC8/SMARCB1/SMARCB1/SMARCC1/SMARCD3	16
BP	GO:1901799	negative regulation of proteasomal protein catabolic process	8/180	67/21288	0.119403	14.1214	9.93355	9.52961e-08	9.66064e-06	7.98732e-06	BAG6/BAG6/BAG6/BAG6/BAG6/BAG6/BAG6/SMARCC1	8
BP	GO:0030324	lung development	12/180	210/21288	0.0571429	6.7581	7.74361	2.41344e-07	2.34876e-05	1.94193e-05	ACVR2B/BAG6/BAG6/BAG6/BAG6/BAG6/BAG6/BAG6/NKIRAS2/SREBF1/THRA/VEGFA	12
BP	GO:0045047	protein targeting to ER	7/180	52/21288	0.134615	15.9205	9.94762	2.66825e-07	2.49687e-05	2.06439e-05	BAG6/BAG6/BAG6/BAG6/BAG6/BAG6/BAG6	7
BP	GO:0030323	respiratory tube development	12/180	214/21288	0.0560748	6.63178	7.64625	2.95748e-07	2.66502e-05	2.20341e-05	ACVR2B/BAG6/BAG6/BAG6/BAG6/BAG6/BAG6/BAG6/NKIRAS2/SREBF1/THRA/VEGFA	12
BP	GO:0072599	establishment of protein localization to endoplasmic reticulum	7/180	56/21288	0.125	14.7833	9.53724	4.4957e-07	3.90644e-05	3.22981e-05	BAG6/BAG6/BAG6/BAG6/BAG6/BAG6/BAG6	7
BP	GO:0001764	neuron migration	11/180	191/21288	0.0575916	6.81117	7.44972	7.18474e-07	6.02775e-05	4.98368e-05	ADGRG1/ARHGEF2/DCX/FLRT2/MAP1B/NEO1/NR2F2/NSMF/NTRK2/SRGAP2/VEGFA	11
BP	GO:0007059	chromosome segregation	17/180	486/21288	0.0349794	4.1369	6.46005	8.67507e-07	6.88953e-05	5.69619e-05	BAG6/BAG6/BAG6/BAG6/BAG6/BAG6/BAG6/CHFR/CSNK2A1/KIF3B/NUMA1/REC8/REC8/SMARCB1/SMARCB1/SMARCC1/SMARCD3	17
BP	GO:0060541	respiratory system development	12/180	237/21288	0.0506329	5.98819	7.131	8.77828e-07	6.88953e-05	5.69619e-05	ACVR2B/BAG6/BAG6/BAG6/BAG6/BAG6/BAG6/BAG6/NKIRAS2/SREBF1/THRA/VEGFA	12
BP	GO:0043550	regulation of lipid kinase activity	4/180	10/21288	0.4	47.3067	13.5253	9.97783e-07	7.35931e-05	6.0846e-05	EEF1A2/MAPT/MAPT/MAPT	4
BP	GO:0010975	regulation of neuron projection development	17/180	491/21288	0.0346232	4.09477	6.40677	9.9818e-07	7.35931e-05	6.0846e-05	APBB1/CFLAR/FKBP4/LRP8/LRRC7/MAP1B/MAPT/MAPT/MAPT/NEO1/NSMF/NTRK2/PTPRS/SEMA4D/THY1/TMEM106B/VEGFA	17
BP	GO:0008630	intrinsic apoptotic signaling pathway in response to DNA damage	9/180	126/21288	0.0714286	8.44762	7.74273	1.27415e-06	9.11769e-05	7.53841e-05	BAG6/BAG6/BAG6/BAG6/BAG6/BAG6/BAG6/PRKDC/SHISA5	9
BP	GO:0072332	intrinsic apoptotic signaling pathway by p53 class mediator	8/180	96/21288	0.0833333	9.85556	8.03037	1.57309e-06	0.000106831	8.8327e-05	BAG6/BAG6/BAG6/BAG6/BAG6/BAG6/BAG6/SHISA5	8
BP	GO:0031116	positive regulation of microtubule polymerization	6/180	43/21288	0.139535	16.5023	9.39664	1.58074e-06	0.000106831	8.8327e-05	GIT1/MAP1B/MAPT/MAPT/MAPT/NUMA1	6
BP	GO:0036503	ERAD pathway	9/180	130/21288	0.0692308	8.18769	7.59091	1.65508e-06	0.000108832	8.99815e-05	ANKZF1/BAG6/BAG6/BAG6/BAG6/BAG6/BAG6/BAG6/HM13	9
BP	GO:0042177	negative regulation of protein catabolic process	9/180	137/21288	0.0656934	7.76934	7.34026	2.56016e-06	0.000163917	0.000135525	BAG6/BAG6/BAG6/BAG6/BAG6/BAG6/BAG6/SMARCC1/SNRNP70	9
BP	GO:0031112	positive regulation of microtubule polymerization or depolymerization	6/180	47/21288	0.12766	15.0979	8.9348	2.70722e-06	0.000166098	0.000137328	GIT1/MAP1B/MAPT/MAPT/MAPT/NUMA1	6
BP	GO:0031113	regulation of microtubule polymerization	7/180	73/21288	0.0958904	11.3406	8.17254	2.79902e-06	0.000166098	0.000137328	FKBP4/GIT1/MAP1B/MAPT/MAPT/MAPT/NUMA1	7
BP	GO:0046847	filopodium assembly	7/180	73/21288	0.0958904	11.3406	8.17254	2.79902e-06	0.000166098	0.000137328	CAPZB/PALM/SRGAP2/TTYH1/TTYH1/TTYH1/TTYH1	7
BP	GO:1990416	cellular response to brain-derived neurotrophic factor stimulus	4/180	13/21288	0.307692	36.3897	11.7865	3.33035e-06	0.000192922	0.000159506	MAPT/MAPT/MAPT/NTRK2	4
BP	GO:0031110	regulation of microtubule polymerization or depolymerization	8/180	110/21288	0.0727273	8.60121	7.38085	4.39606e-06	0.000248735	0.000205652	ARHGEF2/FKBP4/GIT1/MAP1B/MAPT/MAPT/MAPT/NUMA1	8
BP	GO:0007029	endoplasmic reticulum organization	8/180	111/21288	0.0720721	8.52372	7.33892	4.70366e-06	0.000260091	0.00021504	BAG6/BAG6/BAG6/BAG6/BAG6/BAG6/BAG6/EMC10	8
BP	GO:0070059	intrinsic apoptotic signaling pathway in response to endoplasmic reticulum stress	7/180	80/21288	0.0875	10.3483	7.73569	5.1926e-06	0.000280746	0.000232118	BAG6/BAG6/BAG6/BAG6/BAG6/BAG6/BAG6	7
BP	GO:0032434	regulation of proteasomal ubiquitin-dependent protein catabolic process	9/180	150/21288	0.06	7.096	6.91877	5.39669e-06	0.000285438	0.000235997	BAG6/BAG6/BAG6/BAG6/BAG6/BAG6/BAG6/CHFR/SMARCC1	9
BP	GO:2000058	regulation of ubiquitin-dependent protein catabolic process	10/180	193/21288	0.0518135	6.12781	6.60831	5.97652e-06	0.00030938	0.000255793	BAG6/BAG6/BAG6/BAG6/BAG6/BAG6/BAG6/CHFR/CSNK2A1/SMARCC1	10
BP	GO:0031346	positive regulation of cell projection organization	14/180	391/21288	0.0358056	4.23461	5.96127	6.39728e-06	0.000324262	0.000268097	APBB1/CFLAR/DLG4/LRP8/LRRC7/MAP1B/MAPT/MAPT/MAPT/NTRK2/PALM/SEMA4D/TMEM106B/VEGFA	14
BP	GO:0007127	meiosis I	9/180	156/21288	0.0576923	6.82308	6.74085	7.42644e-06	0.000368745	0.000304875	BAG6/BAG6/BAG6/BAG6/BAG6/BAG6/BAG6/REC8/REC8	9
BP	GO:0070972	protein localization to endoplasmic reticulum	7/180	85/21288	0.0823529	9.73961	7.45543	7.78678e-06	0.000378905	0.000313275	BAG6/BAG6/BAG6/BAG6/BAG6/BAG6/BAG6	7
BP	GO:0050772	positive regulation of axonogenesis	7/180	87/21288	0.0804598	9.51571	7.34974	9.08859e-06	0.000433579	0.000358479	MAP1B/MAPT/MAPT/MAPT/NTRK2/SEMA4D/VEGFA	7
BP	GO:0072001	renal system development	13/180	350/21288	0.0371429	4.39276	5.91003	9.36174e-06	0.000438022	0.000362152	ACVR2B/AKR1B1/BAG6/BAG6/BAG6/BAG6/BAG6/BAG6/BAG6/CEP290/CFLAR/NFIA/VEGFA	13
BP	GO:0061982	meiosis I cell cycle process	9/180	166/21288	0.0542169	6.41205	6.46425	1.22617e-05	0.000562882	0.000465385	BAG6/BAG6/BAG6/BAG6/BAG6/BAG6/BAG6/REC8/REC8	9
BP	GO:1901800	positive regulation of proteasomal protein catabolic process	8/180	128/21288	0.0625	7.39167	6.69779	1.34839e-05	0.000607525	0.000502295	BAG6/BAG6/BAG6/BAG6/BAG6/BAG6/BAG6/CHFR	8
BP	GO:0050770	regulation of axonogenesis	9/180	169/21288	0.0532544	6.29822	6.38568	1.41544e-05	0.000626137	0.000517684	MAP1B/MAPT/MAPT/MAPT/NTRK2/PTPRS/SEMA4D/THY1/VEGFA	9
BP	GO:0099072	regulation of postsynaptic membrane neurotransmitter receptor levels	7/180	95/21288	0.0736842	8.71439	6.95884	1.62391e-05	0.000705531	0.000583325	AP2A2/AP2A2/AP2A2/CTNND1/DLG4/LRRC7/NUMB	7
BP	GO:0050767	regulation of neurogenesis	14/180	430/21288	0.0325581	3.85054	5.51436	1.85974e-05	0.000793814	0.000656317	LRP8/MAP1B/MAPT/MAPT/MAPT/NTRK2/NUMB/PTPRS/SEMA4D/SMARCD3/SORL1/THY1/VCAN/VEGFA	14
BP	GO:0031647	regulation of protein stability	13/180	379/21288	0.0343008	4.05664	5.54456	2.16908e-05	0.00090989	0.000752287	ATF7IP/BAG6/BAG6/BAG6/BAG6/BAG6/BAG6/BAG6/CHFR/CSNK2A1/CTNND1/PRKDC/SREBF1	13
BP	GO:0050769	positive regulation of neurogenesis	11/180	274/21288	0.040146	4.74793	5.7661	2.27443e-05	0.000937913	0.000775457	LRP8/MAP1B/MAPT/MAPT/MAPT/NTRK2/NUMB/SEMA4D/SMARCD3/VCAN/VEGFA	11
BP	GO:0051962	positive regulation of nervous system development	12/180	327/21288	0.0366972	4.34006	5.62072	2.34351e-05	0.000942085	0.000778906	FLRT2/LRP8/MAP1B/MAPT/MAPT/MAPT/NTRK2/NUMB/SEMA4D/SMARCD3/VCAN/VEGFA	12
BP	GO:0140013	meiotic nuclear division	10/180	226/21288	0.0442478	5.23304	5.90781	2.36199e-05	0.000942085	0.000778906	BAG6/BAG6/BAG6/BAG6/BAG6/BAG6/BAG6/CHFR/REC8/REC8	10
BP	GO:0030516	regulation of axon extension	7/180	102/21288	0.0686275	8.11634	6.65277	2.58254e-05	0.00101344	0.000837902	MAP1B/MAPT/MAPT/MAPT/PTPRS/SEMA4D/VEGFA	7
BP	GO:0006337	nucleosome disassembly	4/180	21/21288	0.190476	22.527	9.11401	2.64398e-05	0.00102108	0.000844217	SMARCB1/SMARCB1/SMARCC1/SMARCD3	4
BP	GO:0006612	protein targeting to membrane	8/180	141/21288	0.0567376	6.71017	6.28208	2.72e-05	0.00102983	0.000851453	BAG6/BAG6/BAG6/BAG6/BAG6/BAG6/BAG6/NACA	8
BP	GO:1905897	regulation of response to endoplasmic reticulum stress	7/180	103/21288	0.0679612	8.03754	6.61143	2.75129e-05	0.00102983	0.000851453	BAG6/BAG6/BAG6/BAG6/BAG6/BAG6/BAG6	7
BP	GO:0045773	positive regulation of axon extension	5/180	44/21288	0.113636	13.4394	7.62741	3.39856e-05	0.00124553	0.00102979	MAP1B/MAPT/MAPT/MAPT/VEGFA	5
BP	GO:0001822	kidney development	12/180	340/21288	0.0352941	4.17412	5.4483	3.42993e-05	0.00124553	0.00102979	ACVR2B/AKR1B1/BAG6/BAG6/BAG6/BAG6/BAG6/BAG6/BAG6/CEP290/CFLAR/VEGFA	12
BP	GO:0032986	protein-DNA complex disassembly	4/180	23/21288	0.173913	20.5681	8.67062	3.86048e-05	0.00136124	0.00112546	SMARCB1/SMARCB1/SMARCC1/SMARCD3	4
BP	GO:0034755	iron ion transmembrane transport	4/180	23/21288	0.173913	20.5681	8.67062	3.86048e-05	0.00136124	0.00112546	TTYH1/TTYH1/TTYH1/TTYH1	4
BP	GO:0046785	microtubule polymerization	7/180	111/21288	0.0630631	7.45826	6.29962	4.45643e-05	0.00154893	0.00128064	FKBP4/GIT1/MAP1B/MAPT/MAPT/MAPT/NUMA1	7
BP	GO:0045732	positive regulation of protein catabolic process	10/180	245/21288	0.0408163	4.82721	5.56393	4.68772e-05	0.00160637	0.00132813	BAG6/BAG6/BAG6/BAG6/BAG6/BAG6/BAG6/CHFR/CSNK2A1/SORL1	10
BP	GO:0031109	microtubule polymerization or depolymerization	8/180	153/21288	0.0522876	6.18388	5.9425	4.87609e-05	0.00162514	0.00134365	ARHGEF2/FKBP4/GIT1/MAP1B/MAPT/MAPT/MAPT/NUMA1	8
BP	GO:1903052	positive regulation of proteolysis involved in protein catabolic process	8/180	153/21288	0.0522876	6.18388	5.9425	4.87609e-05	0.00162514	0.00134365	BAG6/BAG6/BAG6/BAG6/BAG6/BAG6/BAG6/CHFR	8
BP	GO:0045995	regulation of embryonic development	7/180	113/21288	0.0619469	7.32625	6.2265	4.99621e-05	0.00164267	0.00135814	BAG6/BAG6/BAG6/BAG6/BAG6/BAG6/BAG6	7
BP	GO:1903046	meiotic cell cycle process	10/180	248/21288	0.0403226	4.76882	5.51287	5.19246e-05	0.00168443	0.00139267	BAG6/BAG6/BAG6/BAG6/BAG6/BAG6/BAG6/CHFR/REC8/REC8	10
BP	GO:0009895	negative regulation of catabolic process	13/180	415/21288	0.0313253	3.70474	5.13839	5.52381e-05	0.00176835	0.00146205	BAG6/BAG6/BAG6/BAG6/BAG6/BAG6/BAG6/CSNK2A1/GIT1/IGF2BP2/SMARCC1/SNRNP70/SORL1	13
BP	GO:0090150	establishment of protein localization to membrane	11/180	305/21288	0.0360656	4.26536	5.30416	6.02672e-05	0.00190429	0.00157445	BAG6/BAG6/BAG6/BAG6/BAG6/BAG6/BAG6/EMC10/LRRC7/NACA/SORL1	11
BP	GO:0050821	protein stabilization	10/180	254/21288	0.0393701	4.65617	5.41317	6.34213e-05	0.00194303	0.00160648	ATF7IP/BAG6/BAG6/BAG6/BAG6/BAG6/BAG6/BAG6/CSNK2A1/CTNND1	10
BP	GO:2001222	regulation of neuron migration	5/180	50/21288	0.1	11.8267	7.07771	6.36427e-05	0.00194303	0.00160648	ADGRG1/ARHGEF2/FLRT2/NSMF/SRGAP2	5
BP	GO:0042176	regulation of protein catabolic process	13/180	421/21288	0.0308789	3.65194	5.0751	6.38893e-05	0.00194303	0.00160648	BAG6/BAG6/BAG6/BAG6/BAG6/BAG6/BAG6/CHFR/CSNK2A1/EEF1A2/SMARCC1/SNRNP70/SORL1	13
BP	GO:0007409	axonogenesis	14/180	483/21288	0.0289855	3.42802	4.98439	6.57617e-05	0.00197529	0.00163315	APBB1/FLRT2/MAP1B/MAPT/MAPT/MAPT/NELL2/NEO1/NTRK2/NUMB/PTPRS/SEMA4D/THY1/VEGFA	14
BP	GO:1902474	positive regulation of protein localization to synapse	3/180	10/21288	0.3	35.48	10.071	6.82945e-05	0.00202635	0.00167536	MAPT/MAPT/MAPT	3
BP	GO:0061387	regulation of extent of cell growth	7/180	119/21288	0.0588235	6.95686	6.01743	6.94562e-05	0.00203599	0.00168333	MAP1B/MAPT/MAPT/MAPT/PTPRS/SEMA4D/VEGFA	7
BP	GO:0007405	neuroblast proliferation	6/180	84/21288	0.0714286	8.44762	6.31565	7.91418e-05	0.0022758	0.00188161	ARHGEF2/EML1/NUMB/SMARCD3/VCAN/VEGFA	6
BP	GO:1903050	regulation of proteolysis involved in protein catabolic process	10/180	261/21288	0.0383142	4.53129	5.30072	7.95081e-05	0.0022758	0.00188161	BAG6/BAG6/BAG6/BAG6/BAG6/BAG6/BAG6/CHFR/CSNK2A1/SMARCC1	10
BP	GO:0072583	clathrin-dependent endocytosis	5/180	53/21288	0.0943396	11.1572	6.83687	8.44521e-05	0.00233473	0.00193033	AP2A2/AP2A2/AP2A2/ITSN1/UNC119	5
BP	GO:0034643	establishment of mitochondrion localization, microtubule-mediated	4/180	28/21288	0.142857	16.8952	7.77203	8.6365e-05	0.00233473	0.00193033	MAP1B/MAPT/MAPT/MAPT	4
BP	GO:0047497	mitochondrion transport along microtubule	4/180	28/21288	0.142857	16.8952	7.77203	8.6365e-05	0.00233473	0.00193033	MAP1B/MAPT/MAPT/MAPT	4
BP	GO:0098884	postsynaptic neurotransmitter receptor internalization	4/180	28/21288	0.142857	16.8952	7.77203	8.6365e-05	0.00233473	0.00193033	AP2A2/AP2A2/AP2A2/NUMB	4
BP	GO:0140239	postsynaptic endocytosis	4/180	28/21288	0.142857	16.8952	7.77203	8.6365e-05	0.00233473	0.00193033	AP2A2/AP2A2/AP2A2/NUMB	4
BP	GO:2000819	regulation of nucleotide-excision repair	4/180	29/21288	0.137931	16.3126	7.61987	9.95245e-05	0.00266091	0.00220002	SMARCB1/SMARCB1/SMARCC1/SMARCD3	4
BP	GO:0061136	regulation of proteasomal protein catabolic process	9/180	219/21288	0.0410959	4.86027	5.30259	0.000106963	0.0028287	0.00233874	BAG6/BAG6/BAG6/BAG6/BAG6/BAG6/BAG6/CHFR/SMARCC1	9
BP	GO:0061351	neural precursor cell proliferation	8/180	172/21288	0.0465116	5.50078	5.47288	0.000110883	0.00289585	0.00239426	ADGRG1/ARHGEF2/EML1/NFIA/NUMB/SMARCD3/VCAN/VEGFA	8
BP	GO:0051321	meiotic cell cycle	11/180	327/21288	0.0336391	3.97839	5.0121	0.000111883	0.00289585	0.00239426	BAG6/BAG6/BAG6/BAG6/BAG6/BAG6/BAG6/CHFR/NUMA1/REC8/REC8	11
BP	GO:0048675	axon extension	7/180	130/21288	0.0538462	6.36821	5.66935	0.00012118	0.00310349	0.00256593	MAP1B/MAPT/MAPT/MAPT/PTPRS/SEMA4D/VEGFA	7
BP	GO:0045862	positive regulation of proteolysis	12/180	391/21288	0.0306905	3.62967	4.84638	0.000129843	0.00329072	0.00272073	BAG6/BAG6/BAG6/BAG6/BAG6/BAG6/BAG6/CHFR/MAPT/MAPT/MAPT/NLRP1	12
BP	GO:0045861	negative regulation of proteolysis	10/180	279/21288	0.0358423	4.23895	5.0289	0.000137542	0.00344989	0.00285233	BAG6/BAG6/BAG6/BAG6/BAG6/BAG6/BAG6/CSNK2A1/SMARCC1/VEGFA	10
BP	GO:0043161	proteasome-mediated ubiquitin-dependent protein catabolic process	13/180	456/21288	0.0285088	3.37164	4.72754	0.000141764	0.00351952	0.0029099	AGAP3/BAG6/BAG6/BAG6/BAG6/BAG6/BAG6/BAG6/CHFR/HERC2/HERC2/HERC2/SMARCC1	13
BP	GO:0033044	regulation of chromosome organization	10/180	281/21288	0.0355872	4.20878	5.00012	0.000145775	0.00358254	0.002962	ATF7IP/CHFR/MAPT/MAPT/MAPT/NUMA1/SMARCB1/SMARCB1/SMARCC1/SMARCD3	10
BP	GO:0051983	regulation of chromosome segregation	7/180	135/21288	0.0518519	6.13235	5.52417	0.000153289	0.00372952	0.00308353	CHFR/CSNK2A1/NUMA1/SMARCB1/SMARCB1/SMARCC1/SMARCD3	7
BP	GO:0070507	regulation of microtubule cytoskeleton organization	8/180	181/21288	0.0441989	5.22726	5.27417	0.000157682	0.00379842	0.00314049	ARHGEF2/FKBP4/GIT1/MAP1B/MAPT/MAPT/MAPT/NUMA1	8
BP	GO:0034063	stress granule assembly	4/180	34/21288	0.117647	13.9137	6.9589	0.000188029	0.00448504	0.00370818	ATXN2L/MAPT/MAPT/MAPT	4
BP	GO:0006898	receptor-mediated endocytosis	10/180	294/21288	0.0340136	4.02268	4.81934	0.000210097	0.00493376	0.00407918	AP2A2/AP2A2/AP2A2/DLG4/ITSN1/LRPAP1/NUMB/SORL1/UNC119/VEGFA	10
BP	GO:0099590	neurotransmitter receptor internalization	4/180	35/21288	0.114286	13.5162	6.84331	0.000210896	0.00493376	0.00407918	AP2A2/AP2A2/AP2A2/NUMB	4
BP	GO:0031122	cytoplasmic microtubule organization	5/180	65/21288	0.0769231	9.09744	6.03769	0.000223994	0.00519025	0.00429124	CEP126/MAPT/MAPT/MAPT/NUMA1	5
BP	GO:0010917	negative regulation of mitochondrial membrane potential	3/180	15/21288	0.2	23.6533	8.10463	0.000251002	0.00569956	0.00471233	MAPT/MAPT/MAPT	3
BP	GO:0045837	negative regulation of membrane potential	3/180	15/21288	0.2	23.6533	8.10463	0.000251002	0.00569956	0.00471233	MAPT/MAPT/MAPT	3
BP	GO:0072331	signal transduction by p53 class mediator	8/180	194/21288	0.0412371	4.87698	5.00939	0.000253001	0.00569956	0.00471233	BAG6/BAG6/BAG6/BAG6/BAG6/BAG6/BAG6/SHISA5	8
BP	GO:0051654	establishment of mitochondrion localization	4/180	37/21288	0.108108	12.7856	6.62571	0.000262536	0.0058601	0.00484507	MAP1B/MAPT/MAPT/MAPT	4
BP	GO:0072594	establishment of protein localization to organelle	13/180	489/21288	0.0265849	3.1441	4.42944	0.000279584	0.0061839	0.00511278	BAG6/BAG6/BAG6/BAG6/BAG6/BAG6/BAG6/LRRC7/MAPT/MAPT/MAPT/SORL1/SREBF1	13
BP	GO:0032273	positive regulation of protein polymerization	6/180	106/21288	0.0566038	6.69434	5.42729	0.000284984	0.00624653	0.00516457	GIT1/MAP1B/MAPT/MAPT/MAPT/NUMA1	6
BP	GO:0098930	axonal transport	5/180	69/21288	0.0724638	8.57005	5.81608	0.000296585	0.00644277	0.00532682	KIF3B/MAPT/MAPT/MAPT/SPG7	5
BP	GO:0033045	regulation of sister chromatid segregation	6/180	107/21288	0.0560748	6.63178	5.39304	0.000299822	0.00645547	0.00533731	CHFR/NUMA1/SMARCB1/SMARCB1/SMARCC1/SMARCD3	6
BP	GO:0070571	negative regulation of neuron projection regeneration	3/180	16/21288	0.1875	22.175	7.82437	0.000307008	0.0065522	0.00541729	NEO1/PTPRS/THY1	3
BP	GO:0031623	receptor internalization	7/180	152/21288	0.0460526	5.44649	5.0804	0.000317519	0.0067176	0.00555404	AP2A2/AP2A2/AP2A2/DLG4/LRPAP1/NUMB/VEGFA	7
BP	GO:0031503	protein-containing complex localization	8/180	201/21288	0.039801	4.70713	4.87639	0.000321254	0.00673804	0.00557094	AP2A2/AP2A2/AP2A2/DLG4/FKBP4/KIF3B/LRRC7/NUMB	8
BP	GO:0021700	developmental maturation	11/180	370/21288	0.0297297	3.51604	4.50845	0.000325122	0.00676087	0.00558982	AKR1B1/DLG4/IGSF21/MAP1B/NFIA/PALM/REC8/REC8/SEMA4D/SRRM4/VEGFA	11
BP	GO:0030101	natural killer cell activation	7/180	153/21288	0.0457516	5.41089	5.0564	0.000330405	0.0068125	0.0056325	BAG6/BAG6/BAG6/BAG6/BAG6/BAG6/BAG6	7
BP	GO:0072520	seminiferous tubule development	3/180	17/21288	0.176471	20.8706	7.56852	0.000370482	0.00757464	0.00626264	ADGRG1/REC8/REC8	3
BP	GO:0070841	inclusion body assembly	4/180	41/21288	0.097561	11.5382	6.23706	0.000392101	0.00794985	0.00657285	MAPT/MAPT/MAPT/SORL1	4
BP	GO:0007611	learning or memory	10/180	327/21288	0.030581	3.61672	4.40347	0.000487258	0.00979751	0.00810048	B3GAT1/DLG4/GIT1/GPI/GPI/MAPT/MAPT/MAPT/NTRK2/THRA	10
BP	GO:0045663	positive regulation of myoblast differentiation	4/180	44/21288	0.0909091	10.7515	5.9793	0.00051534	0.0102772	0.00849711	SMARCB1/SMARCB1/SMARCC1/SMARCD3	4
BP	GO:0019896	axonal transport of mitochondrion	3/180	20/21288	0.15	17.74	6.91635	0.00060962	0.0118058	0.00976092	MAPT/MAPT/MAPT	3
BP	GO:0032930	positive regulation of superoxide anion generation	3/180	20/21288	0.15	17.74	6.91635	0.00060962	0.0118058	0.00976092	MAPT/MAPT/MAPT	3
BP	GO:1900034	regulation of cellular response to heat	3/180	20/21288	0.15	17.74	6.91635	0.00060962	0.0118058	0.00976092	MAPT/MAPT/MAPT	3
BP	GO:0042462	eye photoreceptor cell development	4/180	46/21288	0.0869565	10.2841	5.82088	0.000611398	0.0118058	0.00976092	CEP290/NTRK2/THY1/VEGFA	4
BP	GO:0008088	axo-dendritic transport	5/180	81/21288	0.0617284	7.30041	5.24616	0.000623207	0.0119391	0.00987111	KIF3B/MAPT/MAPT/MAPT/SPG7	5
BP	GO:0032271	regulation of protein polymerization	8/180	223/21288	0.0358744	4.24275	4.49526	0.000639455	0.0121546	0.0100493	CAPZB/FKBP4/GIT1/MAP1B/MAPT/MAPT/MAPT/NUMA1	8
BP	GO:0043254	regulation of protein-containing complex assembly	12/180	467/21288	0.0256959	3.03897	4.11423	0.000647125	0.0122051	0.010091	ATF7IP/CAPZB/FKBP4/GIT1/MAP1B/MAPT/MAPT/MAPT/NUMA1/SORL1/THRA/VEGFA	12
BP	GO:0070316	regulation of G0 to G1 transition	4/180	47/21288	0.0851064	10.0652	5.74528	0.000663898	0.0124251	0.0102729	SMARCB1/SMARCB1/SMARCC1/SMARCD3	4
BP	GO:0006414	translational elongation	5/180	83/21288	0.060241	7.1245	5.1625	0.000696698	0.0129394	0.0106982	ANKZF1/EEF1A2/EEF1D/EEF1D/TCF25	5
BP	GO:0045023	G0 to G1 transition	4/180	49/21288	0.0816327	9.65442	5.60066	0.000778342	0.0143463	0.0118613	SMARCB1/SMARCB1/SMARCC1/SMARCD3	4
BP	GO:0035418	protein localization to synapse	5/180	86/21288	0.0581395	6.87597	5.04209	0.000818844	0.0149793	0.0123847	DLG4/LRRC7/MAPT/MAPT/MAPT	5
BP	GO:1902459	positive regulation of stem cell population maintenance	4/180	50/21288	0.08	9.46133	5.53142	0.00084049	0.0152605	0.0126173	BRD9/SMARCB1/SMARCB1/SMARCC1	4
BP	GO:2000781	positive regulation of double-strand break repair	5/180	87/21288	0.0574713	6.79693	5.00322	0.000862903	0.0155514	0.0128578	PRKDC/SMARCB1/SMARCB1/SMARCC1/SMARCD3	5
BP	GO:0060041	retina development in camera-type eye	7/180	180/21288	0.0388889	4.59926	4.47812	0.000870436	0.0155718	0.0128746	ACVR2B/DCX/NFIA/NTRK2/SLC17A7/SMARCD3/THY1	7
BP	GO:0018205	peptidyl-lysine modification	7/180	181/21288	0.038674	4.57385	4.45895	0.00089911	0.0159674	0.0132017	BAG6/BAG6/BAG6/BAG6/BAG6/BAG6/BAG6	7
BP	GO:0030307	positive regulation of cell growth	7/180	182/21288	0.0384615	4.54872	4.43991	0.000928524	0.0162707	0.0134524	CSNK2A1/MAP1B/MAPT/MAPT/MAPT/SEMA4D/VEGFA	7
BP	GO:0010288	response to lead ion	3/180	23/21288	0.130435	15.4261	6.39219	0.000929562	0.0162707	0.0134524	MAPT/MAPT/MAPT	3
BP	GO:1990090	cellular response to nerve growth factor stimulus	4/180	52/21288	0.0769231	9.09744	5.39862	0.000975144	0.0169466	0.0140113	MAPT/MAPT/MAPT/NTRK2	4
BP	GO:0032928	regulation of superoxide anion generation	3/180	24/21288	0.125	14.7833	6.23889	0.00105578	0.0179236	0.014819	MAPT/MAPT/MAPT	3
BP	GO:0048311	mitochondrion distribution	3/180	24/21288	0.125	14.7833	6.23889	0.00105578	0.0179236	0.014819	MAPT/MAPT/MAPT	3
BP	GO:0090043	regulation of tubulin deacetylation	3/180	24/21288	0.125	14.7833	6.23889	0.00105578	0.0179236	0.014819	MAPT/MAPT/MAPT	3
BP	GO:0006605	protein targeting	10/180	362/21288	0.0276243	3.26703	4.01735	0.00106083	0.0179236	0.014819	BAG6/BAG6/BAG6/BAG6/BAG6/BAG6/BAG6/NACA/SORL1/SREBF1	10
BP	GO:0099003	vesicle-mediated transport in synapse	8/180	243/21288	0.0329218	3.89355	4.18919	0.00111448	0.0187002	0.0154611	AP2A2/AP2A2/AP2A2/GIT1/ITSN1/NUMB/RAB3B/SLC17A7	8
BP	GO:1990089	response to nerve growth factor	4/180	54/21288	0.0740741	8.76049	5.27279	0.00112429	0.0187356	0.0154904	MAPT/MAPT/MAPT/NTRK2	4
BP	GO:0097193	intrinsic apoptotic signaling pathway	10/180	366/21288	0.0273224	3.23133	3.97624	0.00115201	0.019067	0.0157644	ARHGEF2/BAG6/BAG6/BAG6/BAG6/BAG6/BAG6/BAG6/PRKDC/SHISA5	10
BP	GO:0072384	organelle transport along microtubule	5/180	93/21288	0.0537634	6.35842	4.78224	0.00116535	0.0191573	0.0158391	KIF3B/MAP1B/MAPT/MAPT/MAPT	5
BP	GO:0034976	response to endoplasmic reticulum stress	9/180	308/21288	0.0292208	3.45584	4.00907	0.00127614	0.020838	0.0172286	ANKZF1/BAG6/BAG6/BAG6/BAG6/BAG6/BAG6/BAG6/HM13	9
BP	GO:0051646	mitochondrion localization	4/180	56/21288	0.0714286	8.44762	5.15331	0.00128873	0.0209032	0.0172826	MAP1B/MAPT/MAPT/MAPT	4
BP	GO:0042659	regulation of cell fate specification	3/180	26/21288	0.115385	13.6462	5.95817	0.00133952	0.0213756	0.0176731	CHD3/GATAD2B/GATAD2B	3
BP	GO:1902099	regulation of metaphase/anaphase transition of cell cycle	5/180	96/21288	0.0520833	6.15972	4.67892	0.00134302	0.0213756	0.0176731	CHFR/SMARCB1/SMARCB1/SMARCC1/SMARCD3	5
BP	GO:1990138	neuron projection extension	7/180	194/21288	0.0360825	4.26735	4.2217	0.00134421	0.0213756	0.0176731	MAP1B/MAPT/MAPT/MAPT/PTPRS/SEMA4D/VEGFA	7
BP	GO:1903747	regulation of establishment of protein localization to mitochondrion	4/180	57/21288	0.0701754	8.29942	5.09577	0.00137694	0.0217539	0.0179859	MAPT/MAPT/MAPT/SREBF1	4
BP	GO:0000381	regulation of alternative mRNA splicing, via spliceosome	4/180	58/21288	0.0689655	8.15632	5.03963	0.00146929	0.0230618	0.0190673	CELF3/RBFOX3/RBM25/SRRM4	4
BP	GO:0021987	cerebral cortex development	6/180	145/21288	0.0413793	4.89379	4.34454	0.00148192	0.0230618	0.0190673	ADGRG1/EFHC1/LRP8/NTRK2/PTPRS/SRGAP2	6
BP	GO:0090042	tubulin deacetylation	3/180	27/21288	0.111111	13.1407	5.82915	0.00149764	0.0230618	0.0190673	MAPT/MAPT/MAPT	3
BP	GO:1900452	regulation of long-term synaptic depression	3/180	27/21288	0.111111	13.1407	5.82915	0.00149764	0.0230618	0.0190673	MAPT/MAPT/MAPT	3
BP	GO:0043010	camera-type eye development	10/180	381/21288	0.0262467	3.10411	3.82697	0.00155285	0.0237615	0.0196457	ACVR2B/CEP290/DCX/KDM5B/NFIA/NTRK2/SLC17A7/SMARCD3/THY1/VEGFA	10
BP	GO:0006096	glycolytic process	5/180	100/21288	0.05	5.91333	4.5478	0.00161005	0.0243307	0.0201164	GIT1/GPI/GPI/PFKM/PKM	5
BP	GO:0044784	metaphase/anaphase transition of cell cycle	5/180	100/21288	0.05	5.91333	4.5478	0.00161005	0.0243307	0.0201164	CHFR/SMARCB1/SMARCB1/SMARCC1/SMARCD3	5
BP	GO:0021795	cerebral cortex cell migration	4/180	60/21288	0.0666667	7.88444	4.93128	0.00166676	0.0248822	0.0205724	ADGRG1/EFHC1/LRP8/SRGAP2	4
BP	GO:1902473	regulation of protein localization to synapse	3/180	28/21288	0.107143	12.6714	5.70678	0.001667	0.0248822	0.0205724	MAPT/MAPT/MAPT	3
BP	GO:0046032	ADP catabolic process	5/180	102/21288	0.0490196	5.79739	4.48487	0.00175729	0.0259729	0.0214741	GIT1/GPI/GPI/PFKM/PKM	5
BP	GO:0001754	eye photoreceptor cell differentiation	4/180	61/21288	0.0655738	7.75519	4.87897	0.00177209	0.0259729	0.0214741	CEP290/NTRK2/THY1/VEGFA	4
BP	GO:0006826	iron ion transport	4/180	61/21288	0.0655738	7.75519	4.87897	0.00177209	0.0259729	0.0214741	TTYH1/TTYH1/TTYH1/TTYH1	4
BP	GO:0016358	dendrite development	8/180	262/21288	0.0305344	3.6112	3.92719	0.00179383	0.0261341	0.0216074	DLG4/LRP8/MAP1B/NSMF/PTPRS/SEMA4D/SRGAP2/TMEM106B	8
BP	GO:0050890	cognition	10/180	389/21288	0.0257069	3.04027	3.75034	0.00180903	0.0261987	0.0216608	B3GAT1/DLG4/GIT1/GPI/GPI/MAPT/MAPT/MAPT/NTRK2/THRA	10
BP	GO:0060560	developmental growth involved in morphogenesis	8/180	263/21288	0.0304183	3.59747	3.91408	0.00183704	0.0264468	0.021866	KDM5B/MAP1B/MAPT/MAPT/MAPT/PTPRS/SEMA4D/VEGFA	8
BP	GO:0031102	neuron projection regeneration	4/180	62/21288	0.0645161	7.63011	4.82783	0.00188195	0.0267765	0.0221386	MAP1B/NEO1/PTPRS/THY1	4
BP	GO:0042461	photoreceptor cell development	4/180	62/21288	0.0645161	7.63011	4.82783	0.00188195	0.0267765	0.0221386	CEP290/NTRK2/THY1/VEGFA	4
BP	GO:0019364	pyridine nucleotide catabolic process	5/180	104/21288	0.0480769	5.6859	4.4236	0.00191418	0.0270767	0.0223867	GIT1/GPI/GPI/PFKM/PKM	5
BP	GO:0008361	regulation of cell size	7/180	207/21288	0.0338164	3.99936	4.0044	0.00194562	0.0273624	0.0226229	MAP1B/MAPT/MAPT/MAPT/PTPRS/SEMA4D/VEGFA	7
BP	GO:0009137	purine nucleoside diphosphate catabolic process	5/180	105/21288	0.047619	5.63175	4.39355	0.00199635	0.0277549	0.0229475	GIT1/GPI/GPI/PFKM/PKM	5
BP	GO:0009181	purine ribonucleoside diphosphate catabolic process	5/180	105/21288	0.047619	5.63175	4.39355	0.00199635	0.0277549	0.0229475	GIT1/GPI/GPI/PFKM/PKM	5
BP	GO:0022604	regulation of cell morphogenesis	8/180	269/21288	0.0297398	3.51722	3.83674	0.00211384	0.0292215	0.02416	CAPZB/DLG4/EPB41L3/LRP8/PALM/PRKDC/SEMA4D/VEGFA	8
BP	GO:0001945	lymph vessel development	3/180	31/21288	0.0967742	11.4452	5.37421	0.00224518	0.0304331	0.0251618	ACVR2B/NR2F2/VEGFA	3
BP	GO:0009191	ribonucleoside diphosphate catabolic process	5/180	108/21288	0.0462963	5.47531	4.30568	0.00225834	0.0304331	0.0251618	GIT1/GPI/GPI/PFKM/PKM	5
BP	GO:0046031	ADP metabolic process	5/180	108/21288	0.0462963	5.47531	4.30568	0.00225834	0.0304331	0.0251618	GIT1/GPI/GPI/PFKM/PKM	5
BP	GO:0072526	pyridine-containing compound catabolic process	5/180	108/21288	0.0462963	5.47531	4.30568	0.00225834	0.0304331	0.0251618	GIT1/GPI/GPI/PFKM/PKM	5
BP	GO:0032984	protein-containing complex disassembly	8/180	272/21288	0.0294118	3.47843	3.79889	0.00226403	0.0304331	0.0251618	ARHGEF2/CAPZB/KLC1/MAP1B/SMARCB1/SMARCB1/SMARCC1/SMARCD3	8
BP	GO:1903670	regulation of sprouting angiogenesis	4/180	66/21288	0.0606061	7.16768	4.63415	0.00236867	0.0314917	0.026037	EPN1/GLUL/PKM/VEGFA	4
BP	GO:2000179	positive regulation of neural precursor cell proliferation	4/180	66/21288	0.0606061	7.16768	4.63415	0.00236867	0.0314917	0.026037	ADGRG1/SMARCD3/VCAN/VEGFA	4
BP	GO:0034728	nucleosome organization	6/180	160/21288	0.0375	4.435	4.02743	0.00243594	0.0321731	0.0266003	KAT6B/KAT6B/SMARCB1/SMARCB1/SMARCC1/SMARCD3	6
BP	GO:0000041	transition metal ion transport	5/180	110/21288	0.0454545	5.37576	4.24891	0.00244637	0.0321731	0.0266003	FKBP4/TTYH1/TTYH1/TTYH1/TTYH1	5
BP	GO:0051156	glucose 6-phosphate metabolic process	3/180	32/21288	0.09375	11.0875	5.27336	0.00246216	0.0322067	0.0266281	GPI/GPI/TKT	3
BP	GO:0032869	cellular response to insulin stimulus	7/180	217/21288	0.0322581	3.81505	3.84896	0.00253588	0.0329935	0.0272787	CFLAR/HDAC5/PKM/PRKDC/SMARCC1/SORL1/SREBF1	7
BP	GO:0009134	nucleoside diphosphate catabolic process	5/180	112/21288	0.0446429	5.27976	4.1935	0.00264552	0.034237	0.0283068	GIT1/GPI/GPI/PFKM/PKM	5
BP	GO:0061098	positive regulation of protein tyrosine kinase activity	3/180	33/21288	0.0909091	10.7515	5.17688	0.00269168	0.0342872	0.0283483	DLG4/LRP8/UNC119	3
BP	GO:0090311	regulation of protein deacetylation	3/180	33/21288	0.0909091	10.7515	5.17688	0.00269168	0.0342872	0.0283483	MAPT/MAPT/MAPT	3
BP	GO:0090322	regulation of superoxide metabolic process	3/180	33/21288	0.0909091	10.7515	5.17688	0.00269168	0.0342872	0.0283483	MAPT/MAPT/MAPT	3
BP	GO:0033674	positive regulation of kinase activity	9/180	346/21288	0.0260116	3.0763	3.59575	0.00280769	0.0355787	0.0294161	DLG4/EEF1A2/LRP8/MAPT/MAPT/MAPT/NTRK2/UNC119/VEGFA	9
BP	GO:0090140	regulation of mitochondrial fission	3/180	34/21288	0.0882353	10.4353	5.08446	0.00293397	0.0369862	0.0305798	MAPT/MAPT/MAPT	3
BP	GO:0048024	regulation of mRNA splicing, via spliceosome	5/180	115/21288	0.0434783	5.14203	4.11283	0.00296593	0.0371964	0.0307536	CELF3/RBFOX3/RBM25/SNRNP70/SRRM4	5
BP	GO:1901653	cellular response to peptide	10/180	417/21288	0.0239808	2.83613	3.49679	0.00298761	0.0372762	0.0308196	ARHGEF2/CACNA1A/CFLAR/HDAC5/MAP1B/PKM/PRKDC/SMARCC1/SORL1/SREBF1	10
BP	GO:0015074	DNA integration	2/180	10/21288	0.2	23.6533	6.61663	0.00305993	0.0379837	0.0314045	SMARCB1/SMARCB1	2
BP	GO:0032886	regulation of microtubule-based process	8/180	286/21288	0.027972	3.30816	3.62901	0.00307924	0.0380294	0.0314423	ARHGEF2/FKBP4/GIT1/MAP1B/MAPT/MAPT/MAPT/NUMA1	8
BP	GO:0070570	regulation of neuron projection regeneration	3/180	35/21288	0.0857143	10.1371	4.99579	0.00318925	0.0390687	0.0323016	NEO1/PTPRS/THY1	3
BP	GO:0098781	ncRNA transcription	6/180	169/21288	0.035503	4.19882	3.85537	0.00319551	0.0390687	0.0323016	CELF3/SMARCB1/SMARCB1/SREBF1/VEGFA/ZC3H8	6
BP	GO:0022029	telencephalon cell migration	4/180	72/21288	0.0555556	6.57037	4.37208	0.00325127	0.0394032	0.0325782	ADGRG1/EFHC1/LRP8/SRGAP2	4
BP	GO:0031334	positive regulation of protein-containing complex assembly	7/180	227/21288	0.030837	3.64699	3.7025	0.00325526	0.0394032	0.0325782	GIT1/MAP1B/MAPT/MAPT/MAPT/NUMA1/VEGFA	7
BP	GO:0032355	response to estradiol	5/180	118/21288	0.0423729	5.0113	4.03493	0.00331347	0.0399092	0.0329965	CFLAR/GPI/GPI/MAP1B/NR2F2	5
BP	GO:0002090	regulation of receptor internalization	4/180	73/21288	0.0547945	6.48037	4.33131	0.00341739	0.0409581	0.0338637	DLG4/LRPAP1/NUMB/VEGFA	4
BP	GO:1902414	protein localization to cell junction	5/180	119/21288	0.0420168	4.96919	4.00954	0.00343556	0.0409742	0.033877	DLG4/LRRC7/MAPT/MAPT/MAPT	5
BP	GO:0009135	purine nucleoside diphosphate metabolic process	5/180	120/21288	0.0416667	4.92778	3.98444	0.00356086	0.0420562	0.0347716	GIT1/GPI/GPI/PFKM/PKM	5
BP	GO:0009179	purine ribonucleoside diphosphate metabolic process	5/180	120/21288	0.0416667	4.92778	3.98444	0.00356086	0.0420562	0.0347716	GIT1/GPI/GPI/PFKM/PKM	5
BP	GO:0007416	synapse assembly	7/180	231/21288	0.030303	3.58384	3.64622	0.00358303	0.0421135	0.034819	ARHGEF9/FLRT2/MAP1B/NTRK2/PTPRS/SEMA4D/SRGAP2	7
BP	GO:0010976	positive regulation of neuron projection development	6/180	174/21288	0.0344828	4.07816	3.76488	0.00368718	0.042949	0.0355098	APBB1/CFLAR/LRP8/LRRC7/NTRK2/TMEM106B	6
BP	GO:1902476	chloride transmembrane transport	5/180	121/21288	0.0413223	4.88705	3.95962	0.00368941	0.042949	0.0355098	SLC17A7/TTYH1/TTYH1/TTYH1/TTYH1	5
BP	GO:1901838	positive regulation of transcription of nucleolar large rRNA by RNA polymerase I	2/180	11/21288	0.181818	21.503	6.28101	0.00371917	0.0430893	0.0356258	SMARCB1/SMARCB1	2
BP	GO:0060074	synapse maturation	3/180	37/21288	0.0810811	9.58919	4.82873	0.00373969	0.0431216	0.0356525	IGSF21/NFIA/PALM	3
BP	GO:0021885	forebrain cell migration	4/180	75/21288	0.0533333	6.30756	4.25201	0.00376676	0.0432289	0.0357412	ADGRG1/EFHC1/LRP8/SRGAP2	4
BP	GO:0034101	erythrocyte homeostasis	6/180	175/21288	0.0342857	4.05486	3.74718	0.00379189	0.043313	0.0358107	CFLAR/GPI/GPI/PRKDC/THRA/VEGFA	6
BP	GO:0001654	eye development	10/180	433/21288	0.0230947	2.73133	3.36116	0.00389685	0.0443039	0.03663	ACVR2B/CEP290/DCX/KDM5B/NFIA/NTRK2/SLC17A7/SMARCD3/THY1/VEGFA	10
BP	GO:1901890	positive regulation of cell junction assembly	5/180	123/21288	0.0406504	4.80759	3.91078	0.00395644	0.0446262	0.0368965	FLRT2/NTRK2/SEMA4D/THY1/VEGFA	5
BP	GO:0019362	pyridine nucleotide metabolic process	6/180	177/21288	0.0338983	4.00904	3.71219	0.00400792	0.0446262	0.0368965	GIT1/GPI/GPI/PFKM/PKM/TKT	6
BP	GO:0046496	nicotinamide nucleotide metabolic process	6/180	177/21288	0.0338983	4.00904	3.71219	0.00400792	0.0446262	0.0368965	GIT1/GPI/GPI/PFKM/PKM/TKT	6
BP	GO:0002052	positive regulation of neuroblast proliferation	3/180	38/21288	0.0789474	9.33684	4.74989	0.00403525	0.0446262	0.0368965	SMARCD3/VCAN/VEGFA	3
BP	GO:0021801	cerebral cortex radial glia-guided migration	3/180	38/21288	0.0789474	9.33684	4.74989	0.00403525	0.0446262	0.0368965	ADGRG1/LRP8/SRGAP2	3
BP	GO:0022030	telencephalon glial cell migration	3/180	38/21288	0.0789474	9.33684	4.74989	0.00403525	0.0446262	0.0368965	ADGRG1/LRP8/SRGAP2	3
BP	GO:0000380	alternative mRNA splicing, via spliceosome	4/180	77/21288	0.0519481	6.14372	4.17554	0.00413958	0.0453358	0.0374832	CELF3/RBFOX3/RBM25/SRRM4	4
BP	GO:0140962	multicellular organismal-level chemical homeostasis	4/180	77/21288	0.0519481	6.14372	4.17554	0.00413958	0.0453358	0.0374832	AKR1B1/NEO1/NKIRAS2/VEGFA	4
BP	GO:0150063	visual system development	10/180	437/21288	0.0228833	2.70633	3.32821	0.00415532	0.0453358	0.0374832	ACVR2B/CEP290/DCX/KDM5B/NFIA/NTRK2/SLC17A7/SMARCD3/THY1/VEGFA	10
BP	GO:0010970	transport along microtubule	6/180	179/21288	0.0335196	3.96425	3.6777	0.00423294	0.0459765	0.0380129	KIF3B/MAP1B/MAPT/MAPT/MAPT/SPG7	6
BP	GO:0048261	negative regulation of receptor-mediated endocytosis	3/180	39/21288	0.0769231	9.09744	4.67391	0.00434463	0.0469492	0.0388171	DLG4/LRPAP1/UNC119	3
BP	GO:0048167	regulation of synaptic plasticity	7/180	240/21288	0.0291667	3.44944	3.52401	0.00441207	0.0469492	0.0388171	DLG4/MAP1B/MAPT/MAPT/MAPT/NSMF/NTRK2	7
BP	GO:0001188	RNA polymerase I preinitiation complex assembly	2/180	12/21288	0.166667	19.7111	5.98708	0.00443828	0.0469492	0.0388171	SMARCB1/SMARCB1	2
BP	GO:0001867	complement activation, lectin pathway	2/180	12/21288	0.166667	19.7111	5.98708	0.00443828	0.0469492	0.0388171	MASP1/MASP1	2
BP	GO:0090557	establishment of endothelial intestinal barrier	2/180	12/21288	0.166667	19.7111	5.98708	0.00443828	0.0469492	0.0388171	FASN/PTPRS	2
BP	GO:2001223	negative regulation of neuron migration	2/180	12/21288	0.166667	19.7111	5.98708	0.00443828	0.0469492	0.0388171	ADGRG1/SRGAP2	2
BP	GO:0006919	activation of cysteine-type endopeptidase activity involved in apoptotic process	4/180	79/21288	0.0506329	5.98819	4.10172	0.00453658	0.0475755	0.0393349	MAPT/MAPT/MAPT/NLRP1	4
BP	GO:0046530	photoreceptor cell differentiation	4/180	79/21288	0.0506329	5.98819	4.10172	0.00453658	0.0475755	0.0393349	CEP290/NTRK2/THY1/VEGFA	4
BP	GO:0048259	regulation of receptor-mediated endocytosis	5/180	128/21288	0.0390625	4.61979	3.79316	0.00468413	0.048912	0.0404399	DLG4/LRPAP1/NUMB/UNC119/VEGFA	5
BP	GO:0048639	positive regulation of developmental growth	6/180	183/21288	0.0327869	3.8776	3.61021	0.00471082	0.0489805	0.0404966	MAP1B/MAPT/MAPT/MAPT/SEMA4D/VEGFA	6
BP	GO:0050805	negative regulation of synaptic transmission	4/180	80/21288	0.05	5.91333	4.06576	0.00474437	0.0491193	0.0406113	GRIK3/MAPT/MAPT/MAPT	4
BP	GO:0072524	pyridine-containing compound metabolic process	6/180	184/21288	0.0326087	3.85652	3.59364	0.00483626	0.0496482	0.0410486	GIT1/GPI/GPI/PFKM/PKM/TKT	6
BP	GO:1990845	adaptive thermogenesis	6/180	184/21288	0.0326087	3.85652	3.59364	0.00483626	0.0496482	0.0410486	ACVR2B/GNAS/IGF2BP2/SORL1/THRA/VEGFA	6
CC	GO:0072379	ER membrane insertion complex	7/183	22/22585	0.318182	39.2685	16.2307	3.14525e-10	1.08511e-07	7.68104e-08	BAG6/BAG6/BAG6/BAG6/BAG6/BAG6/BAG6	7
CC	GO:0150034	distal axon	15/183	290/22585	0.0517241	6.38355	8.33963	1.57499e-08	2.38515e-06	1.68835e-06	APBB1/CTNND1/FKBP4/GIT1/GRIK3/KIF21B/KLC1/MAP1B/MAPT/MAPT/MAPT/NEO1/NTRK2/PTPRS/THY1	15
CC	GO:0030426	growth cone	12/183	175/22585	0.0685714	8.46276	8.95737	2.07405e-08	2.38515e-06	1.68835e-06	APBB1/CTNND1/FKBP4/KIF21B/KLC1/MAP1B/MAPT/MAPT/MAPT/NEO1/PTPRS/THY1	12
CC	GO:0030427	site of polarized growth	12/183	180/22585	0.0666667	8.22769	8.79925	2.83898e-08	2.44862e-06	1.73327e-06	APBB1/CTNND1/FKBP4/KIF21B/KLC1/MAP1B/MAPT/MAPT/MAPT/NEO1/PTPRS/THY1	12
CC	GO:0044304	main axon	8/183	80/22585	0.1	12.3415	9.18459	2.80939e-07	1.93848e-05	1.37217e-05	DLG4/EPB41L3/LRRC7/MAP1B/MAPT/MAPT/MAPT/THY1	8
CC	GO:0014069	postsynaptic density	14/183	345/22585	0.0405797	5.00816	6.78062	9.22295e-07	4.94134e-05	3.49776e-05	ARHGEF9/CADM1/CAPZB/CTNND1/DLG4/GIT1/GRIK3/LRRC7/MAP1B/NSMF/NTRK2/PALM/PTPRS/SRGAP2	14
CC	GO:0031253	cell projection membrane	15/183	400/22585	0.0375	4.62807	6.61697	1.00259e-06	4.94134e-05	3.49776e-05	ARHGEF2/EPB41L3/GPI/GPI/GPR161/MAPT/MAPT/MAPT/PALM/SH2D3C/THY1/TTYH1/TTYH1/TTYH1/TTYH1	15
CC	GO:0030673	axolemma	5/183	24/22585	0.208333	25.7115	10.9473	1.24033e-06	5.34893e-05	3.78627e-05	EPB41L3/MAPT/MAPT/MAPT/THY1	5
CC	GO:0032279	asymmetric synapse	14/183	361/22585	0.0387812	4.78619	6.55432	1.57365e-06	5.63462e-05	3.9885e-05	ARHGEF9/CADM1/CAPZB/CTNND1/DLG4/GIT1/GRIK3/LRRC7/MAP1B/NSMF/NTRK2/PALM/PTPRS/SRGAP2	14
CC	GO:0097386	glial cell projection	6/183	45/22585	0.133333	16.4554	9.37975	1.63322e-06	5.63462e-05	3.9885e-05	ADGRG1/GLUL/GPR161/MAPT/MAPT/MAPT	6
CC	GO:0099572	postsynaptic specialization	14/183	376/22585	0.037234	4.59525	6.35391	2.53022e-06	7.47562e-05	5.29167e-05	ARHGEF9/CADM1/CAPZB/CTNND1/DLG4/GIT1/GRIK3/LRRC7/MAP1B/NSMF/NTRK2/PALM/PTPRS/SRGAP2	14
CC	GO:0031527	filopodium membrane	5/183	28/22585	0.178571	22.0384	10.0678	2.79357e-06	7.47562e-05	5.29167e-05	PALM/TTYH1/TTYH1/TTYH1/TTYH1	5
CC	GO:0030868	smooth endoplasmic reticulum membrane	4/183	13/22585	0.307692	37.9739	12.0522	2.8169e-06	7.47562e-05	5.29167e-05	TTYH1/TTYH1/TTYH1/TTYH1	4
CC	GO:0043197	dendritic spine	10/183	192/22585	0.0520833	6.42788	6.82664	3.9514e-06	9.34319e-05	6.61364e-05	CTNND1/DLG4/KIF3B/MAP1B/MAPT/MAPT/MAPT/NTRK2/PALM/SRGAP2	10
CC	GO:0098984	neuron to neuron synapse	14/183	393/22585	0.0356234	4.39647	6.13916	4.2153e-06	9.34319e-05	6.61364e-05	ARHGEF9/CADM1/CAPZB/CTNND1/DLG4/GIT1/GRIK3/LRRC7/MAP1B/NSMF/NTRK2/PALM/PTPRS/SRGAP2	14
CC	GO:0044309	neuron spine	10/183	194/22585	0.0515464	6.36161	6.77863	4.33307e-06	9.34319e-05	6.61364e-05	CTNND1/DLG4/KIF3B/MAP1B/MAPT/MAPT/MAPT/NTRK2/PALM/SRGAP2	10
CC	GO:0035060	brahma complex	4/183	15/22585	0.266667	32.9107	11.1738	5.30988e-06	0.000101773	7.20404e-05	SMARCB1/SMARCB1/SMARCC1/SMARCD3	4
CC	GO:0071564	npBAF complex	4/183	15/22585	0.266667	32.9107	11.1738	5.30988e-06	0.000101773	7.20404e-05	SMARCB1/SMARCB1/SMARCC1/SMARCD3	4
CC	GO:0070603	SWI/SNF superfamily-type complex	8/183	120/22585	0.0666667	8.22769	7.17496	6.18424e-06	0.000112293	7.94872e-05	BRD9/CHD3/GATAD2B/GATAD2B/SMARCB1/SMARCB1/SMARCC1/SMARCD3	8
CC	GO:0005905	clathrin-coated pit	7/183	89/22585	0.0786517	9.70682	7.43849	8.04663e-06	0.000138804	9.82536e-05	AP2A2/AP2A2/AP2A2/EPN1/EPS15L1/ITSN1/NUMB	7
CC	GO:0071565	nBAF complex	4/183	17/22585	0.235294	29.0389	10.4525	9.1415e-06	0.000144576	0.000102339	SMARCB1/SMARCB1/SMARCC1/SMARCD3	4
CC	GO:0005875	microtubule associated complex	9/183	167/22585	0.0538922	6.65112	6.62487	9.21931e-06	0.000144576	0.000102339	DCTN5/DCX/EML1/KIF21B/KIF3B/KLC1/LRP8/MAP1B/NUDCD3	9
CC	GO:0120111	neuron projection cytoplasm	7/183	93/22585	0.0752688	9.28932	7.23984	1.07666e-05	0.0001615	0.000114319	DLG4/GRIK3/KIF3B/MAPT/MAPT/MAPT/SPG7	7
CC	GO:0030132	clathrin coat of coated pit	4/183	20/22585	0.2	24.6831	9.57674	1.82588e-05	0.000262471	0.000185792	AP2A2/AP2A2/AP2A2/EPS15L1	4
CC	GO:0016514	SWI/SNF complex	5/183	46/22585	0.108696	13.4147	7.61782	3.46246e-05	0.000477819	0.000338227	BRD9/SMARCB1/SMARCB1/SMARCC1/SMARCD3	5
CC	GO:0032433	filopodium tip	4/183	24/22585	0.166667	20.5692	8.66927	3.90429e-05	0.00051807	0.000366719	TTYH1/TTYH1/TTYH1/TTYH1	4
CC	GO:0034399	nuclear periphery	8/183	159/22585	0.0503145	6.20957	5.9581	4.77041e-05	0.000609552	0.000431475	MAPT/MAPT/MAPT/NSMF/NUMA1/SMARCB1/SMARCB1/SMARCC1	8
CC	GO:0098562	cytoplasmic side of membrane	9/183	217/22585	0.0414747	5.11861	5.50997	7.25361e-05	0.000893748	0.000632645	AP2A2/AP2A2/AP2A2/DLG4/EEF1A2/GNAO1/GNAS/HM13/PALM	9
CC	GO:0030118	clathrin coat	5/183	55/22585	0.0909091	11.2196	6.85829	8.28459e-05	0.00098558	0.000697649	AP2A2/AP2A2/AP2A2/EPN1/EPS15L1	5
CC	GO:0031252	cell leading edge	13/183	462/22585	0.0281385	3.47272	4.85353	0.000106665	0.00122665	0.000868289	APBB1/ARHGEF2/CAPZB/CTNND1/EPB41L3/GIT1/ITSN1/MAPT/MAPT/MAPT/SH2D3C/SRGAP2/THY1	13
CC	GO:1904949	ATPase complex	8/183	182/22585	0.043956	5.42485	5.41706	0.000122881	0.00136754	0.000968024	BRD9/CHD3/GATAD2B/GATAD2B/SMARCB1/SMARCB1/SMARCC1/SMARCD3	8
CC	GO:0030122	AP-2 adaptor complex	3/183	13/22585	0.230769	28.4805	8.95763	0.000140983	0.00147391	0.00104332	AP2A2/AP2A2/AP2A2	3
CC	GO:0030128	clathrin coat of endocytic vesicle	3/183	13/22585	0.230769	28.4805	8.95763	0.000140983	0.00147391	0.00104332	AP2A2/AP2A2/AP2A2	3
CC	GO:0034707	chloride channel complex	5/183	65/22585	0.0769231	9.49348	6.19785	0.000184266	0.00186976	0.00132352	SLC17A7/TTYH1/TTYH1/TTYH1/TTYH1	5
CC	GO:0005790	smooth endoplasmic reticulum	4/183	36/22585	0.111111	13.7128	6.89941	0.000200617	0.00197751	0.0013998	TTYH1/TTYH1/TTYH1/TTYH1	4
CC	GO:1904115	axon cytoplasm	5/183	67/22585	0.0746269	9.2101	6.0828	0.000212654	0.00201215	0.00142431	KIF3B/MAPT/MAPT/MAPT/SPG7	5
CC	GO:0099568	cytoplasmic region	10/183	308/22585	0.0324675	4.00699	4.80244	0.000218137	0.00201215	0.00142431	CTNND1/DLG4/EFHC1/GRIK3/KIF3B/MAPT/MAPT/MAPT/NUMA1/SPG7	10
CC	GO:0001741	XY body	3/183	15/22585	0.2	24.6831	8.29278	0.000221628	0.00201215	0.00142431	SMARCB1/SMARCB1/SMARCC1	3
CC	GO:0032589	neuron projection membrane	5/183	69/22585	0.0724638	8.94314	5.97246	0.000244255	0.00216072	0.00152948	EPB41L3/MAPT/MAPT/MAPT/THY1	5
CC	GO:0043073	germ cell nucleus	5/183	70/22585	0.0714286	8.81538	5.91896	0.000261333	0.002254	0.00159551	REC8/REC8/SMARCB1/SMARCB1/SMARCC1	5
CC	GO:0016586	RSC-type complex	3/183	16/22585	0.1875	23.1404	8.00703	0.000271149	0.00225789	0.00159826	SMARCB1/SMARCB1/SMARCC1	3
CC	GO:0030125	clathrin vesicle coat	4/183	39/22585	0.102564	12.658	6.58572	0.000274874	0.00225789	0.00159826	AP2A2/AP2A2/AP2A2/EPN1	4
CC	GO:0016581	NuRD complex	3/183	17/22585	0.176471	21.7792	7.7462	0.000327294	0.00256628	0.00181656	CHD3/GATAD2B/GATAD2B	3
CC	GO:0090545	CHD-type complex	3/183	17/22585	0.176471	21.7792	7.7462	0.000327294	0.00256628	0.00181656	CHD3/GATAD2B/GATAD2B	3
CC	GO:0000118	histone deacetylase complex	5/183	79/22585	0.0632911	7.81109	5.48105	0.000458916	0.00351835	0.00249049	CHD3/CSNK2A1/GATAD2B/GATAD2B/HDAC5	5
CC	GO:0009898	cytoplasmic side of plasma membrane	7/183	175/22585	0.04	4.93661	4.72502	0.000575924	0.00431943	0.00305754	AP2A2/AP2A2/AP2A2/DLG4/GNAO1/GNAS/PALM	7
CC	GO:0016607	nuclear speck	12/183	499/22585	0.0240481	2.9679	4.0177	0.00079959	0.00586933	0.00415464	APBB1/ATXN2L/CLK3/GATAD2B/GATAD2B/HDAC5/HIF3A/MAPT/MAPT/MAPT/RBM25/SNRNP70	12
CC	GO:0036020	endolysosome membrane	3/183	23/22585	0.130435	16.0976	6.54737	0.000822467	0.00591148	0.00418448	AP2A2/AP2A2/AP2A2	3
CC	GO:0031256	leading edge membrane	7/183	198/22585	0.0353535	4.36317	4.29601	0.00118747	0.00836074	0.0059182	ARHGEF2/EPB41L3/MAPT/MAPT/MAPT/SH2D3C/THY1	7
CC	GO:0032839	dendrite cytoplasm	3/183	28/22585	0.107143	13.2231	5.84926	0.00147683	0.0101186	0.00716254	DLG4/GRIK3/KIF3B	3
CC	GO:0030117	membrane coat	5/183	103/22585	0.0485437	5.99103	4.58854	0.00152513	0.0101186	0.00716254	AP2A2/AP2A2/AP2A2/EPN1/EPS15L1	5
CC	GO:0048475	coated membrane	5/183	103/22585	0.0485437	5.99103	4.58854	0.00152513	0.0101186	0.00716254	AP2A2/AP2A2/AP2A2/EPN1/EPS15L1	5
CC	GO:0032838	plasma membrane bounded cell projection cytoplasm	8/183	272/22585	0.0294118	3.62986	3.94386	0.00174358	0.0113497	0.00803398	DLG4/EFHC1/GRIK3/KIF3B/MAPT/MAPT/MAPT/SPG7	8
CC	GO:0030131	clathrin adaptor complex	3/183	30/22585	0.1	12.3415	5.61815	0.00180865	0.0115552	0.00817945	AP2A2/AP2A2/AP2A2	3
CC	GO:0030120	vesicle coat	4/183	68/22585	0.0588235	7.25972	4.67237	0.00226799	0.0142265	0.0100703	AP2A2/AP2A2/AP2A2/EPN1	4
CC	GO:0036019	endolysosome	3/183	33/22585	0.0909091	11.2196	5.30982	0.00238766	0.0147097	0.0104123	AP2A2/AP2A2/AP2A2	3
CC	GO:0008278	cohesin complex	2/183	11/22585	0.181818	22.4391	6.42809	0.00342276	0.0203596	0.0144116	REC8/REC8	2
CC	GO:0140092	bBAF complex	2/183	11/22585	0.181818	22.4391	6.42809	0.00342276	0.0203596	0.0144116	SMARCB1/SMARCB1	2
CC	GO:0030175	filopodium	5/183	125/22585	0.04	4.93661	3.98892	0.00354378	0.0206081	0.0145876	PALM/TTYH1/TTYH1/TTYH1/TTYH1	5
CC	GO:0000803	sex chromosome	3/183	38/22585	0.0789474	9.74331	4.87535	0.00358402	0.0206081	0.0145876	SMARCB1/SMARCB1/SMARCC1	3
CC	GO:0000776	kinetochore	6/183	185/22585	0.0324324	4.00266	3.70638	0.00405055	0.022361	0.0158284	DCTN5/REC8/REC8/SMARCB1/SMARCB1/SMARCC1	6
CC	GO:0019898	extrinsic component of membrane	6/183	185/22585	0.0324324	4.00266	3.70638	0.00405055	0.022361	0.0158284	CTNND1/DLG4/GNAO1/GNAS/SOCS7/SOCS7	6
CC	GO:0051233	spindle midzone	3/183	40/22585	0.075	9.25615	4.72351	0.00414813	0.022361	0.0158284	EML1/NUMA1/UNC119	3
CC	GO:0097431	mitotic spindle pole	3/183	40/22585	0.075	9.25615	4.72351	0.00414813	0.022361	0.0158284	EML1/GIT1/NUMA1	3
CC	GO:0016363	nuclear matrix	5/183	134/22585	0.0373134	4.60505	3.78293	0.00476004	0.0252648	0.0178839	NSMF/NUMA1/SMARCB1/SMARCB1/SMARCC1	5
CC	GO:0000779	condensed chromosome, centromeric region	6/183	196/22585	0.0306122	3.77802	3.53044	0.00535248	0.027867	0.0197258	DCTN5/REC8/REC8/SMARCB1/SMARCB1/SMARCC1	6
CC	GO:0030119	AP-type membrane coat adaptor complex	3/183	44/22585	0.0681818	8.41468	4.44954	0.00543062	0.027867	0.0197258	AP2A2/AP2A2/AP2A2	3
CC	GO:0044224	juxtaparanode region of axon	2/183	14/22585	0.142857	17.6308	5.62579	0.0055734	0.027867	0.0197258	DLG4/EPB41L3	2
CC	GO:0140288	GBAF complex	2/183	14/22585	0.142857	17.6308	5.62579	0.0055734	0.027867	0.0197258	BRD9/SMARCC1	2
CC	GO:0000800	lateral element	2/183	15/22585	0.133333	16.4554	5.4118	0.00639675	0.0315269	0.0223165	REC8/REC8	2
CC	GO:1990023	mitotic spindle midzone	2/183	16/22585	0.125	15.4269	5.21747	0.00727184	0.035335	0.0250121	EML1/NUMA1	2
CC	GO:0031234	extrinsic component of cytoplasmic side of plasma membrane	3/183	50/22585	0.06	7.40492	4.09782	0.00775746	0.0371712	0.0263119	DLG4/GNAO1/GNAS	3
CC	GO:0097440	apical dendrite	2/183	17/22585	0.117647	14.5194	5.03987	0.00819778	0.0387429	0.0274244	MAP1B/NSMF	2
CC	GO:0001673	male germ cell nucleus	3/183	54/22585	0.0555556	6.85641	3.89422	0.00958874	0.043642	0.0308923	REC8/REC8/SMARCC1	3
CC	GO:0005871	kinesin complex	3/183	54/22585	0.0555556	6.85641	3.89422	0.00958874	0.043642	0.0308923	KIF21B/KIF3B/KLC1	3
CC	GO:0030027	lamellipodium	6/183	222/22585	0.027027	3.33555	3.1607	0.00961388	0.043642	0.0308923	APBB1/CAPZB/CTNND1/GIT1/ITSN1/SRGAP2	6
CC	GO:0005791	rough endoplasmic reticulum	3/183	56/22585	0.0535714	6.61153	3.80003	0.0105908	0.0474521	0.0335893	HM13/LRPAP1/PKM	3
CC	GO:0019897	extrinsic component of plasma membrane	4/183	106/22585	0.0377358	4.65718	3.41109	0.0109174	0.0482884	0.0341812	CTNND1/DLG4/GNAO1/GNAS	4
CC	GO:0098687	chromosomal region	9/183	450/22585	0.02	2.46831	2.84358	0.0113725	0.0495714	0.0350894	DCTN5/GATAD2B/GATAD2B/PRKDC/REC8/REC8/SMARCB1/SMARCB1/SMARCC1	9
CC	GO:0034702	monoatomic ion channel complex	8/183	374/22585	0.0213904	2.6399	2.89036	0.0114948	0.0495714	0.0350894	CACNA1A/DLG4/GRIK3/SLC17A7/TTYH1/TTYH1/TTYH1/TTYH1	8
MF	GO:0070628	proteasome binding	7/181	29/21092	0.241379	28.128	13.6006	4.05986e-09	7.34848e-07	6.10304e-07	BAG6/BAG6/BAG6/BAG6/BAG6/BAG6/BAG6	7
MF	GO:1990381	ubiquitin-specific protease binding	7/181	29/21092	0.241379	28.128	13.6006	4.05986e-09	7.34848e-07	6.10304e-07	BAG6/BAG6/BAG6/BAG6/BAG6/BAG6/BAG6	7
MF	GO:0031593	polyubiquitin modification-dependent protein binding	9/181	68/21092	0.132353	15.4231	11.083	6.59248e-09	7.34848e-07	6.10304e-07	AGAP3/BAG6/BAG6/BAG6/BAG6/BAG6/BAG6/BAG6/FAAP20	9
MF	GO:0051787	misfolded protein binding	7/181	31/21092	0.225806	26.3133	13.1217	6.74173e-09	7.34848e-07	6.10304e-07	BAG6/BAG6/BAG6/BAG6/BAG6/BAG6/BAG6	7
MF	GO:0031072	heat shock protein binding	12/181	158/21092	0.0759494	8.85041	9.215	1.22728e-08	1.07018e-06	8.88806e-07	BAG6/BAG6/BAG6/BAG6/BAG6/BAG6/BAG6/CSNK2A1/FKBP4/MAPT/MAPT/MAPT	12
MF	GO:0030544	Hsp70 protein binding	7/181	58/21092	0.12069	14.064	9.26894	6.34228e-07	4.60872e-05	3.82762e-05	BAG6/BAG6/BAG6/BAG6/BAG6/BAG6/BAG6	7
MF	GO:0051087	protein-folding chaperone binding	10/181	152/21092	0.0657895	7.66647	7.67415	7.91121e-07	4.92756e-05	4.09242e-05	BAG6/BAG6/BAG6/BAG6/BAG6/BAG6/BAG6/MAPT/MAPT/MAPT	10
MF	GO:0005225	volume-sensitive anion channel activity	4/181	12/21092	0.333333	38.8435	12.1996	2.4609e-06	0.000119217	9.90116e-05	TTYH1/TTYH1/TTYH1/TTYH1	4
MF	GO:0005381	iron ion transmembrane transporter activity	4/181	12/21092	0.333333	38.8435	12.1996	2.4609e-06	0.000119217	9.90116e-05	TTYH1/TTYH1/TTYH1/TTYH1	4
MF	GO:0031625	ubiquitin protein ligase binding	14/181	360/21092	0.0388889	4.53174	6.2881	2.93564e-06	0.000127994	0.000106301	APBB1/BAG6/BAG6/BAG6/BAG6/BAG6/BAG6/BAG6/GPI/GPI/HERC2/HERC2/HERC2/HM13	14
MF	GO:0044389	ubiquitin-like protein ligase binding	14/181	379/21092	0.0369393	4.30455	6.03964	5.30532e-06	0.000210284	0.000174644	APBB1/BAG6/BAG6/BAG6/BAG6/BAG6/BAG6/BAG6/GPI/GPI/HERC2/HERC2/HERC2/HM13	14
MF	GO:0008017	microtubule binding	12/181	293/21092	0.0409556	4.77258	6.04994	9.10743e-06	0.000330903	0.000274821	ARHGEF2/CCSER2/DCX/EML1/EML6/KIF21B/KIF3B/MAP1B/MAPT/MAPT/MAPT/NUMA1	12
MF	GO:0015631	tubulin binding	14/181	401/21092	0.0349127	4.06839	5.77155	1.00604e-05	0.000337409	0.000280224	ARHGEF2/CCSER2/DCX/EFHC1/EML1/EML6/GIT1/KIF21B/KIF3B/MAP1B/MAPT/MAPT/MAPT/NUMA1	14
MF	GO:0071813	lipoprotein particle binding	5/181	36/21092	0.138889	16.1848	8.48344	1.33786e-05	0.00038887	0.000322963	LRP8/MAPT/MAPT/MAPT/SORL1	5
MF	GO:0071814	protein-lipid complex binding	5/181	36/21092	0.138889	16.1848	8.48344	1.33786e-05	0.00038887	0.000322963	LRP8/MAPT/MAPT/MAPT/SORL1	5
MF	GO:0140030	modification-dependent protein binding	10/181	214/21092	0.046729	5.44535	6.08091	1.67562e-05	0.000456606	0.000379219	AGAP3/BAG6/BAG6/BAG6/BAG6/BAG6/BAG6/BAG6/BRD9/FAAP20	10
MF	GO:0002020	protease binding	9/181	186/21092	0.0483871	5.63857	5.9116	3.39546e-05	0.000823658	0.000684062	BAG6/BAG6/BAG6/BAG6/BAG6/BAG6/BAG6/CFLAR/NTRK2	9
MF	GO:0005229	intracellular calcium activated chloride channel activity	4/181	22/21092	0.181818	21.1873	8.81371	3.40042e-05	0.000823658	0.000684062	TTYH1/TTYH1/TTYH1/TTYH1	4
MF	GO:0034185	apolipoprotein binding	4/181	23/21092	0.173913	20.2662	8.60077	4.08878e-05	0.000938268	0.000779247	LRP8/MAPT/MAPT/MAPT	4
MF	GO:0061778	intracellular chloride channel activity	4/181	24/21092	0.166667	19.4217	8.40088	4.87375e-05	0.00106248	0.000882405	TTYH1/TTYH1/TTYH1/TTYH1	4
MF	GO:0043022	ribosome binding	7/181	128/21092	0.0546875	6.37276	5.67238	0.000120482	0.00250143	0.00207748	BAG6/BAG6/BAG6/BAG6/BAG6/BAG6/BAG6	7
MF	GO:0003680	minor groove of adenine-thymine-rich DNA binding	3/181	12/21092	0.25	29.1326	9.06913	0.000129167	0.00255986	0.00212601	MAPT/MAPT/MAPT	3
MF	GO:0050780	dopamine receptor binding	3/181	13/21092	0.230769	26.8916	8.68773	0.000166858	0.00316305	0.00262697	DLG4/GNAS/PALM	3
MF	GO:0051721	protein phosphatase 2A binding	4/181	33/21092	0.121212	14.1249	7.01996	0.000176706	0.00321016	0.00266609	MAPT/MAPT/MAPT/PPME1	4
MF	GO:0034452	dynactin binding	3/181	14/21092	0.214286	24.9708	8.34704	0.000211026	0.00368029	0.00305654	MAPT/MAPT/MAPT	3
MF	GO:0097718	disordered domain specific binding	4/181	35/21092	0.114286	13.3178	6.78528	0.000223104	0.00374128	0.0031072	AP2A2/AP2A2/AP2A2/NUMA1	4
MF	GO:0045296	cadherin binding	11/181	358/21092	0.0307263	3.58054	4.58154	0.000278527	0.00449769	0.00373541	ATXN2L/CAPZB/CTNND1/EEF1D/EEF1D/EPS15L1/FASN/NEO1/NUMB/PKM/PPME1	11
MF	GO:0005085	guanyl-nucleotide exchange factor activity	9/181	249/21092	0.0361446	4.21194	4.74338	0.000311238	0.00477127	0.00396262	ARHGEF2/ARHGEF9/EEF1D/EEF1D/HERC2/HERC2/HERC2/ITSN1/SH2D3C	9
MF	GO:0031492	nucleosomal DNA binding	5/181	69/21092	0.0724638	8.44423	5.76232	0.000317355	0.00477127	0.00396262	GATAD2B/GATAD2B/SMARCB1/SMARCB1/SMARCC1	5
MF	GO:0035615	clathrin adaptor activity	3/181	20/21092	0.15	17.4796	6.85975	0.000636325	0.00908694	0.00754685	AP2A2/AP2A2/AP2A2	3
MF	GO:0051879	Hsp90 protein binding	4/181	46/21092	0.0869565	10.1331	5.76915	0.00064609	0.00908694	0.00754685	CSNK2A1/MAPT/MAPT/MAPT	4
MF	GO:0140993	histone modifying activity	8/181	224/21092	0.0357143	4.1618	4.42607	0.000724693	0.00946006	0.00785674	HDAC5/KAT6B/KAT6B/KDM5B/MYSM1/PRDM2/PRKDC/USP49	8
MF	GO:0032183	SUMO binding	3/181	21/21092	0.142857	16.6472	6.67428	0.000737711	0.00946006	0.00785674	HERC2/HERC2/HERC2	3
MF	GO:0140312	cargo adaptor activity	3/181	21/21092	0.142857	16.6472	6.67428	0.000737711	0.00946006	0.00785674	AP2A2/AP2A2/AP2A2	3
MF	GO:0003746	translation elongation factor activity	3/181	22/21092	0.136364	15.8905	6.50113	0.000848823	0.0105739	0.0087818	EEF1A2/EEF1D/EEF1D	3
MF	GO:0046915	transition metal ion transmembrane transporter activity	4/181	52/21092	0.0769231	8.96388	5.34938	0.00102987	0.0124729	0.0103589	TTYH1/TTYH1/TTYH1/TTYH1	4
MF	GO:0005254	chloride channel activity	5/181	93/21092	0.0537634	6.26507	4.73421	0.00124394	0.0146583	0.012174	SLC17A7/TTYH1/TTYH1/TTYH1/TTYH1	5
MF	GO:0003713	transcription coactivator activity	9/181	313/21092	0.028754	3.35071	3.89816	0.00157787	0.018104	0.0150357	APBB1/KAT6B/KAT6B/LMO3/MYSM1/SMARCB1/SMARCB1/SMARCC1/SMARCD3	9
MF	GO:0043021	ribonucleoprotein complex binding	7/181	202/21092	0.0346535	4.03818	4.03665	0.00184114	0.020583	0.0170945	BAG6/BAG6/BAG6/BAG6/BAG6/BAG6/BAG6	7
MF	GO:0031491	nucleosome binding	5/181	103/21092	0.0485437	5.65681	4.4077	0.00195627	0.0213233	0.0177093	GATAD2B/GATAD2B/SMARCB1/SMARCB1/SMARCC1	5
MF	GO:0031490	chromatin DNA binding	6/181	152/21092	0.0394737	4.59988	4.14403	0.00202729	0.0215585	0.0179047	GATAD2B/GATAD2B/SMARCB1/SMARCB1/SMARCC1/THRA	6
MF	GO:0001540	amyloid-beta binding	5/181	105/21092	0.047619	5.54907	4.34753	0.00212842	0.0220951	0.0183503	APBB1/CACNA1A/LRP8/LRPAP1/SORL1	5
MF	GO:0005253	monoatomic anion channel activity	5/181	106/21092	0.0471698	5.49672	4.31801	0.00221853	0.0224948	0.0186823	SLC17A7/TTYH1/TTYH1/TTYH1/TTYH1	5
MF	GO:0036408	histone H3K14 acetyltransferase activity	2/181	10/21092	0.2	23.3061	6.56399	0.00314978	0.0312115	0.0259217	KAT6B/KAT6B	2
MF	GO:0001163	RNA polymerase I transcription regulatory region sequence-specific DNA binding	2/181	11/21092	0.181818	21.1873	6.23061	0.00382807	0.0362835	0.030134	SMARCB1/SMARCB1	2
MF	GO:0001164	RNA polymerase I core promoter sequence-specific DNA binding	2/181	11/21092	0.181818	21.1873	6.23061	0.00382807	0.0362835	0.030134	SMARCB1/SMARCB1	2
MF	GO:0090079	translation regulator activity, nucleic acid binding	5/181	121/21092	0.0413223	4.81531	3.91573	0.00392723	0.0364314	0.0302569	EEF1A2/EEF1D/EEF1D/EIF3G/IGF2BP2	5
MF	GO:0000217	DNA secondary structure binding	3/181	41/21092	0.0731707	8.52661	4.48803	0.00521478	0.0468093	0.0388759	MAPT/MAPT/MAPT	3
MF	GO:0030957	Tat protein binding	2/181	13/21092	0.153846	17.9278	5.67998	0.00536803	0.0468093	0.0388759	SMARCB1/SMARCB1	2
MF	GO:1990247	N6-methyladenosine-containing RNA reader activity	2/181	13/21092	0.153846	17.9278	5.67998	0.00536803	0.0468093	0.0388759	IGF2BP2/RBM33	2
MF	GO:0048306	calcium-dependent protein binding	4/181	83/21092	0.0481928	5.61592	3.92008	0.00569218	0.0486625	0.040415	LRP8/MASP1/MASP1/NSMF	4
MF	GO:0015108	chloride transmembrane transporter activity	5/181	133/21092	0.037594	4.38084	3.63886	0.00585003	0.0490503	0.0407371	SLC17A7/TTYH1/TTYH1/TTYH1/TTYH1	5

## Sheet: Newborn_CHD8
ONTOLOGY	ID	Description	GeneRatio	BgRatio	RichFactor	FoldEnrichment	zScore	pvalue	p.adjust	qvalue	geneID	Count
BP	GO:0021903	rostrocaudal neural tube patterning	2/7	11/21288	0.181818	552.935	33.2077	5.09038e-06	0.0019598	0.000814461	ATP6AP2/PAX6	2
BP	GO:0021532	neural tube patterning	2/7	32/21288	0.0625	190.071	19.412	4.57552e-05	0.00880788	0.00366042	ATP6AP2/PAX6	2
MF	GO:0003680	minor groove of adenine-thymine-rich DNA binding	1/7	12/21092	0.0833333	251.095	15.7896	0.00397633	0.0293338	0.00738379	PAX6	1
MF	GO:0070410	co-SMAD binding	1/7	13/21092	0.0769231	231.78	15.1655	0.00430707	0.0293338	0.00738379	PAX6	1
MF	GO:0071837	HMG box domain binding	1/7	13/21092	0.0769231	231.78	15.1655	0.00430707	0.0293338	0.00738379	PAX6	1
MF	GO:0030955	potassium ion binding	1/7	14/21092	0.0714286	215.224	14.6093	0.00463773	0.0293338	0.00738379	PKM	1
MF	GO:0016846	carbon-sulfur lyase activity	1/7	17/21092	0.0588235	177.244	13.2454	0.00562912	0.0293338	0.00738379	MGST3	1
MF	GO:0061133	endopeptidase activator activity	1/7	18/21092	0.0555556	167.397	12.8682	0.0059594	0.0293338	0.00738379	NLRP1	1
MF	GO:0000979	RNA polymerase II core promoter sequence-specific DNA binding	1/7	20/21092	0.05	150.657	12.2003	0.00661967	0.0293338	0.00738379	PAX6	1
MF	GO:0031420	alkali metal ion binding	1/7	20/21092	0.05	150.657	12.2003	0.00661967	0.0293338	0.00738379	PKM	1
MF	GO:0050145	nucleoside monophosphate kinase activity	1/7	21/21092	0.047619	143.483	11.9026	0.00694967	0.0293338	0.00738379	GUK1	1
MF	GO:0008656	cysteine-type endopeptidase activator activity involved in apoptotic process	1/7	22/21092	0.0454545	136.961	11.6253	0.00727957	0.0293338	0.00738379	NLRP1	1
MF	GO:0016505	peptidase activator activity involved in apoptotic process	1/7	25/21092	0.04	120.526	10.8953	0.00826871	0.0293338	0.00738379	NLRP1	1
MF	GO:0004602	glutathione peroxidase activity	1/7	26/21092	0.0384615	115.89	10.6804	0.00859824	0.0293338	0.00738379	MGST3	1
MF	GO:0070412	R-SMAD binding	1/7	26/21092	0.0384615	115.89	10.6804	0.00859824	0.0293338	0.00738379	PAX6	1
MF	GO:0035035	histone acetyltransferase binding	1/7	27/21092	0.037037	111.598	10.4775	0.00892767	0.0293338	0.00738379	PAX6	1
MF	GO:0004364	glutathione transferase activity	1/7	31/21092	0.0322581	97.1982	9.76605	0.0102445	0.0314163	0.007908	MGST3	1
MF	GO:0016776	phosphotransferase activity, phosphate group as acceptor	1/7	36/21092	0.0277778	83.6984	9.04839	0.0118883	0.0317172	0.00798372	GUK1	1
MF	GO:0000217	DNA secondary structure binding	1/7	41/21092	0.0243902	73.4913	8.46549	0.0135299	0.0317172	0.00798372	PAX6	1
MF	GO:0038187	pattern recognition receptor activity	1/7	41/21092	0.0243902	73.4913	8.46549	0.0135299	0.0317172	0.00798372	NLRP1	1
MF	GO:0019205	nucleobase-containing compound kinase activity	1/7	42/21092	0.0238095	71.7415	8.36149	0.0138579	0.0317172	0.00798372	GUK1	1
MF	GO:0140693	molecular condensate scaffold activity	1/7	42/21092	0.0238095	71.7415	8.36149	0.0138579	0.0317172	0.00798372	NLRP1	1
MF	GO:0001046	core promoter sequence-specific DNA binding	1/7	45/21092	0.0222222	66.9587	8.07038	0.0148414	0.0317172	0.00798372	PAX6	1
MF	GO:0043028	cysteine-type endopeptidase regulator activity involved in apoptotic process	1/7	46/21092	0.0217391	65.5031	7.97968	0.0151691	0.0317172	0.00798372	NLRP1	1
MF	GO:0016504	peptidase activator activity	1/7	59/21092	0.0169492	51.0702	7.01723	0.0194201	0.0381338	0.0095989	NLRP1	1
MF	GO:0004601	peroxidase activity	1/7	61/21092	0.0163934	49.3958	6.89689	0.0200727	0.0381338	0.0095989	MGST3	1
MF	GO:0016684	oxidoreductase activity, acting on peroxide as acceptor	1/7	63/21092	0.015873	47.8277	6.78226	0.0207249	0.0381338	0.0095989	MGST3	1
MF	GO:0016765	transferase activity, transferring alkyl or aryl (other than methyl) groups	1/7	66/21092	0.0151515	45.6537	6.62006	0.0217025	0.0383968	0.0096651	MGST3	1
MF	GO:0003725	double-stranded RNA binding	1/7	75/21092	0.0133333	40.1752	6.19252	0.0246305	0.041963	0.0105628	NLRP1	1
MF	GO:0043621	protein self-association	1/7	79/21092	0.0126582	38.141	6.02607	0.0259293	0.0421586	0.010612	NLRP1	1
MF	GO:0046332	SMAD binding	1/7	81/21092	0.0123457	37.1993	5.94744	0.0265782	0.0421586	0.010612	PAX6	1
MF	GO:0016209	antioxidant activity	1/7	97/21092	0.0103093	31.0633	5.40724	0.031756	0.0486925	0.0122567	MGST3	1

## Sheet: GABAergic
ONTOLOGY	ID	Description	GeneRatio	BgRatio	RichFactor	FoldEnrichment	zScore	pvalue	p.adjust	qvalue	geneID	Count
BP	GO:0034101	erythrocyte homeostasis	4/10	175/21288	0.0228571	48.6583	13.7238	8.91603e-07	0.000484816	0.00021404	GPI/GPI/KMT2E/VEGFA	4
BP	GO:0002262	myeloid cell homeostasis	4/10	208/21288	0.0192308	40.9385	12.5481	1.77588e-06	0.000484816	0.00021404	GPI/GPI/KMT2E/VEGFA	4
BP	GO:0006096	glycolytic process	3/10	100/21288	0.03	63.864	13.6599	1.17841e-05	0.000753515	0.000332668	GPI/GPI/PKM	3
BP	GO:0046032	ADP catabolic process	3/10	102/21288	0.0294118	62.6118	13.5217	1.25067e-05	0.000753515	0.000332668	GPI/GPI/PKM	3
BP	GO:0019364	pyridine nucleotide catabolic process	3/10	104/21288	0.0288462	61.4077	13.3874	1.3258e-05	0.000753515	0.000332668	GPI/GPI/PKM	3
BP	GO:0009137	purine nucleoside diphosphate catabolic process	3/10	105/21288	0.0285714	60.8229	13.3217	1.36445e-05	0.000753515	0.000332668	GPI/GPI/PKM	3
BP	GO:0009181	purine ribonucleoside diphosphate catabolic process	3/10	105/21288	0.0285714	60.8229	13.3217	1.36445e-05	0.000753515	0.000332668	GPI/GPI/PKM	3
BP	GO:0009191	ribonucleoside diphosphate catabolic process	3/10	108/21288	0.0277778	59.1333	13.13	1.48488e-05	0.000753515	0.000332668	GPI/GPI/PKM	3
BP	GO:0046031	ADP metabolic process	3/10	108/21288	0.0277778	59.1333	13.13	1.48488e-05	0.000753515	0.000332668	GPI/GPI/PKM	3
BP	GO:0072526	pyridine-containing compound catabolic process	3/10	108/21288	0.0277778	59.1333	13.13	1.48488e-05	0.000753515	0.000332668	GPI/GPI/PKM	3
BP	GO:0048872	homeostasis of number of cells	4/10	365/21288	0.0109589	23.3293	9.32828	1.64536e-05	0.000753515	0.000332668	GPI/GPI/KMT2E/VEGFA	4
BP	GO:0009134	nucleoside diphosphate catabolic process	3/10	112/21288	0.0267857	57.0214	12.8864	1.65608e-05	0.000753515	0.000332668	GPI/GPI/PKM	3
BP	GO:0009135	purine nucleoside diphosphate metabolic process	3/10	120/21288	0.025	53.22	12.436	2.03656e-05	0.00079426	0.000350657	GPI/GPI/PKM	3
BP	GO:0009179	purine ribonucleoside diphosphate metabolic process	3/10	120/21288	0.025	53.22	12.436	2.03656e-05	0.00079426	0.000350657	GPI/GPI/PKM	3
BP	GO:0006090	pyruvate metabolic process	3/10	130/21288	0.0230769	49.1262	11.9318	2.58796e-05	0.00088314	0.000389896	GPI/GPI/PKM	3
BP	GO:0009185	ribonucleoside diphosphate metabolic process	3/10	130/21288	0.0230769	49.1262	11.9318	2.58796e-05	0.00088314	0.000389896	GPI/GPI/PKM	3
BP	GO:0009132	nucleoside diphosphate metabolic process	3/10	137/21288	0.0218978	46.6161	11.6119	3.0273e-05	0.00091828	0.00040541	GPI/GPI/PKM	3
BP	GO:0010595	positive regulation of endothelial cell migration	3/10	137/21288	0.0218978	46.6161	11.6119	3.0273e-05	0.00091828	0.00040541	GPI/GPI/VEGFA	3
BP	GO:0001701	in utero embryonic development	4/10	441/21288	0.00907029	19.3088	8.42268	3.45579e-05	0.000993086	0.000438436	GPI/GPI/TET1/VEGFA	4
BP	GO:0009154	purine ribonucleotide catabolic process	3/10	148/21288	0.0202703	43.1514	11.1553	3.81252e-05	0.00104082	0.000459509	GPI/GPI/PKM	3
BP	GO:0009261	ribonucleotide catabolic process	3/10	154/21288	0.0194805	41.4701	10.9269	4.29231e-05	0.00107928	0.000476489	GPI/GPI/PKM	3
BP	GO:0006195	purine nucleotide catabolic process	3/10	157/21288	0.0191083	40.6777	10.8175	4.54641e-05	0.00107928	0.000476489	GPI/GPI/PKM	3
BP	GO:0007498	mesoderm development	3/10	157/21288	0.0191083	40.6777	10.8175	4.54641e-05	0.00107928	0.000476489	GPI/GPI/VEGFA	3
BP	GO:0072523	purine-containing compound catabolic process	3/10	162/21288	0.0185185	39.4222	10.642	4.99156e-05	0.00113558	0.000501345	GPI/GPI/PKM	3
BP	GO:0035994	response to muscle stretch	2/10	26/21288	0.0769231	163.754	18.0015	6.416e-05	0.0012636	0.000557863	GPI/GPI	2
BP	GO:0019362	pyridine nucleotide metabolic process	3/10	177/21288	0.0169492	36.0814	10.1602	6.49661e-05	0.0012636	0.000557863	GPI/GPI/PKM	3
BP	GO:0046496	nicotinamide nucleotide metabolic process	3/10	177/21288	0.0169492	36.0814	10.1602	6.49661e-05	0.0012636	0.000557863	GPI/GPI/PKM	3
BP	GO:0016052	carbohydrate catabolic process	3/10	180/21288	0.0166667	35.48	10.071	6.82945e-05	0.0012636	0.000557863	GPI/GPI/PKM	3
BP	GO:0035902	response to immobilization stress	2/10	27/21288	0.0740741	157.689	17.6612	6.92755e-05	0.0012636	0.000557863	GPI/GPI	2
BP	GO:0009166	nucleotide catabolic process	3/10	181/21288	0.0165746	35.284	10.0417	6.94283e-05	0.0012636	0.000557863	GPI/GPI/PKM	3
BP	GO:0072524	pyridine-containing compound metabolic process	3/10	184/21288	0.0163043	34.7087	9.95544	7.29038e-05	0.00126411	0.000558091	GPI/GPI/PKM	3
BP	GO:0010634	positive regulation of epithelial cell migration	3/10	185/21288	0.0162162	34.5211	9.92713	7.40872e-05	0.00126411	0.000558091	GPI/GPI/VEGFA	3
BP	GO:1901292	nucleoside phosphate catabolic process	3/10	190/21288	0.0157895	33.6126	9.7889	8.01933e-05	0.00130804	0.000577483	GPI/GPI/PKM	3
BP	GO:0001764	neuron migration	3/10	191/21288	0.0157068	33.4366	9.7619	8.14528e-05	0.00130804	0.000577483	DCX/NSMF/VEGFA	3
BP	GO:1903672	positive regulation of sprouting angiogenesis	2/10	30/21288	0.0666667	141.92	16.7442	8.57897e-05	0.00133832	0.000590852	PKM/VEGFA	2
BP	GO:0051156	glucose 6-phosphate metabolic process	2/10	32/21288	0.0625	133.05	16.2056	9.77709e-05	0.00148286	0.000654665	GPI/GPI	2
BP	GO:0006006	glucose metabolic process	3/10	210/21288	0.0142857	30.4114	9.28545	0.000107905	0.00159233	0.000702995	GPI/GPI/PKM	3
BP	GO:0032570	response to progesterone	2/10	43/21288	0.0465116	99.014	13.9472	0.000177508	0.00255051	0.00112602	GPI/GPI	2
BP	GO:0019318	hexose metabolic process	3/10	251/21288	0.0119522	25.4438	8.44512	0.000182815	0.00255942	0.00112995	GPI/GPI/PKM	3
BP	GO:0010594	regulation of endothelial cell migration	3/10	254/21288	0.011811	25.1433	8.39159	0.000189335	0.0025774	0.00113789	GPI/GPI/VEGFA	3
BP	GO:0046034	ATP metabolic process	3/10	256/21288	0.0117188	24.9469	8.35642	0.000193765	0.0025774	0.00113789	GPI/GPI/PKM	3
BP	GO:0046434	organophosphate catabolic process	3/10	258/21288	0.0116279	24.7535	8.32165	0.000198262	0.0025774	0.00113789	GPI/GPI/PKM	3
BP	GO:0033574	response to testosterone	2/10	48/21288	0.0416667	88.7	13.1867	0.00022146	0.00275192	0.00121494	GPI/GPI	2
BP	GO:0043523	regulation of neuron apoptotic process	3/10	268/21288	0.011194	23.8299	8.15354	0.000221767	0.00275192	0.00121494	GPI/GPI/NSMF	3
BP	GO:0005996	monosaccharide metabolic process	3/10	271/21288	0.0110701	23.5661	8.10488	0.000229156	0.00278042	0.00122752	GPI/GPI/PKM	3
BP	GO:0009205	purine ribonucleoside triphosphate metabolic process	3/10	279/21288	0.0107527	22.8903	7.97891	0.000249639	0.00296311	0.00130818	GPI/GPI/PKM	3
BP	GO:0009144	purine nucleoside triphosphate metabolic process	3/10	285/21288	0.0105263	22.4084	7.88784	0.000265758	0.00305429	0.00134843	GPI/GPI/PKM	3
BP	GO:0009199	ribonucleoside triphosphate metabolic process	3/10	286/21288	0.0104895	22.3301	7.87294	0.000268509	0.00305429	0.00134843	GPI/GPI/PKM	3
BP	GO:1901136	carbohydrate derivative catabolic process	3/10	300/21288	0.01	21.288	7.67196	0.000308979	0.00340717	0.00150423	GPI/GPI/PKM	3
BP	GO:0009141	nucleoside triphosphate metabolic process	3/10	301/21288	0.00996678	21.2173	7.65813	0.000312012	0.00340717	0.00150423	GPI/GPI/PKM	3
BP	GO:0043542	endothelial cell migration	3/10	310/21288	0.00967742	20.6013	7.5366	0.000340183	0.00364196	0.00160788	GPI/GPI/VEGFA	3
BP	GO:0002639	positive regulation of immunoglobulin production	2/10	61/21288	0.0327869	69.7967	11.6649	0.000358115	0.00376021	0.00166009	GPI/GPI	2
BP	GO:0010632	regulation of epithelial cell migration	3/10	321/21288	0.00934579	19.8953	7.39487	0.000376792	0.00384466	0.00169737	GPI/GPI/VEGFA	3
BP	GO:0051402	neuron apoptotic process	3/10	322/21288	0.00931677	19.8335	7.38234	0.000380241	0.00384466	0.00169737	GPI/GPI/NSMF	3
BP	GO:1903670	regulation of sprouting angiogenesis	2/10	66/21288	0.030303	64.5091	11.2023	0.000419232	0.00416183	0.0018374	PKM/VEGFA	2
BP	GO:0046686	response to cadmium ion	2/10	67/21288	0.0298507	63.5463	11.116	0.000432023	0.00421223	0.00185965	GPI/GPI	2
BP	GO:0043010	camera-type eye development	3/10	381/21288	0.00787402	16.7622	6.73016	0.000621626	0.00595452	0.00262885	DCX/NFIA/VEGFA	3
BP	GO:0001707	mesoderm formation	2/10	87/21288	0.0229885	48.9379	9.71298	0.000727326	0.00677363	0.00299048	GPI/GPI	2
BP	GO:0010631	epithelial cell migration	3/10	403/21288	0.00744417	15.8471	6.52334	0.000731949	0.00677363	0.00299048	GPI/GPI/VEGFA	3
BP	GO:0090132	epithelium migration	3/10	406/21288	0.00738916	15.73	6.4964	0.0007479	0.00680589	0.00300472	GPI/GPI/VEGFA	3
BP	GO:0048332	mesoderm morphogenesis	2/10	89/21288	0.0224719	47.8382	9.59907	0.000760968	0.00681128	0.0030071	GPI/GPI	2
BP	GO:0090130	tissue migration	3/10	411/21288	0.00729927	15.5387	6.45214	0.000774979	0.00682481	0.00301308	GPI/GPI/VEGFA	3
BP	GO:0002637	regulation of immunoglobulin production	2/10	91/21288	0.021978	46.7868	9.4889	0.000795353	0.00689306	0.0030432	GPI/GPI	2
BP	GO:0050878	regulation of body fluid levels	3/10	421/21288	0.00712589	15.1696	6.36591	0.000831009	0.00708955	0.00312995	GPI/GPI/VEGFA	3
BP	GO:0001654	eye development	3/10	433/21288	0.00692841	14.7492	6.26625	0.000901597	0.00746989	0.00329787	DCX/NFIA/VEGFA	3
BP	GO:0006094	gluconeogenesis	2/10	97/21288	0.0206186	43.8928	9.17881	0.000902954	0.00746989	0.00329787	GPI/GPI	2
BP	GO:0150063	visual system development	3/10	437/21288	0.00686499	14.6142	6.23391	0.000925951	0.00754581	0.00333139	DCX/NFIA/VEGFA	3
BP	GO:0019319	hexose biosynthetic process	2/10	100/21288	0.02	42.576	9.0342	0.000959249	0.0077022	0.00340043	GPI/GPI	2
BP	GO:0048880	sensory system development	3/10	450/21288	0.00666667	14.192	6.1317	0.001008	0.00797638	0.00352148	DCX/NFIA/VEGFA	3
BP	GO:0046364	monosaccharide biosynthetic process	2/10	104/21288	0.0192308	40.9385	8.85107	0.00103689	0.00808771	0.00357063	GPI/GPI	2
BP	GO:0071229	cellular response to acid chemical	2/10	106/21288	0.0188679	40.166	8.76337	0.00107681	0.0082808	0.00365588	NSMF/VEGFA	2
BP	GO:0006304	DNA modification	2/10	109/21288	0.0183486	39.0606	8.63629	0.00113806	0.00863031	0.00381018	KMT2E/TET1	2
BP	GO:0032355	response to estradiol	2/10	118/21288	0.0169492	36.0814	8.28417	0.00133169	0.00996034	0.00439737	GPI/GPI	2
BP	GO:0001704	formation of primary germ layer	2/10	151/21288	0.013245	28.196	7.2705	0.00216676	0.0159804	0.00705514	GPI/GPI	2
BP	GO:0001101	response to acid chemical	2/10	152/21288	0.0131579	28.0105	7.24495	0.0021951	0.0159804	0.00705514	NSMF/VEGFA	2
BP	GO:0008360	regulation of cell shape	2/10	158/21288	0.0126582	26.9468	7.09668	0.00236885	0.0170183	0.00751339	EPB41L3/VEGFA	2
BP	GO:0030218	erythrocyte differentiation	2/10	164/21288	0.0121951	25.961	6.95644	0.00254894	0.0180743	0.00797959	KMT2E/VEGFA	2
BP	GO:0061351	neural precursor cell proliferation	2/10	172/21288	0.0116279	24.7535	6.78075	0.00279886	0.019592	0.00864965	NFIA/VEGFA	2
BP	GO:0043524	negative regulation of neuron apoptotic process	2/10	176/21288	0.0113636	24.1909	6.69732	0.002928	0.0202366	0.00893422	GPI/GPI	2
BP	GO:0060041	retina development in camera-type eye	2/10	180/21288	0.0111111	23.6533	6.61663	0.00305993	0.020884	0.00922004	DCX/NFIA	2
BP	GO:0045766	positive regulation of angiogenesis	2/10	197/21288	0.0101523	21.6122	6.30087	0.00365137	0.024613	0.0108663	PKM/VEGFA	2
BP	GO:1904018	positive regulation of vasculature development	2/10	200/21288	0.01	21.288	6.24926	0.00376089	0.025042	0.0110558	PKM/VEGFA	2
BP	GO:0002040	sprouting angiogenesis	2/10	203/21288	0.00985222	20.9734	6.19876	0.00387194	0.0254708	0.0112451	PKM/VEGFA	2
BP	GO:0002377	immunoglobulin production	2/10	207/21288	0.00966184	20.5681	6.13311	0.00402238	0.0261454	0.0115429	GPI/GPI	2
BP	GO:0002702	positive regulation of production of molecular mediator of immune response	2/10	211/21288	0.00947867	20.1782	6.06927	0.00417553	0.0268216	0.0118414	GPI/GPI	2
BP	GO:0007369	gastrulation	2/10	219/21288	0.00913242	19.4411	5.94674	0.00448992	0.0284295	0.0125513	GPI/GPI	2
BP	GO:0016051	carbohydrate biosynthetic process	2/10	220/21288	0.00909091	19.3527	5.93188	0.00452998	0.0284295	0.0125513	GPI/GPI	2
BP	GO:0060947	cardiac vascular smooth muscle cell differentiation	1/10	10/21288	0.1	212.88	14.5284	0.00468855	0.0287635	0.0126987	VEGFA	1
BP	GO:0099612	protein localization to axon	1/10	10/21288	0.1	212.88	14.5284	0.00468855	0.0287635	0.0126987	EPB41L3	1
BP	GO:1901654	response to ketone	2/10	228/21288	0.00877193	18.6737	5.81644	0.00485645	0.0294624	0.0130073	GPI/GPI	2
BP	GO:0045216	cell-cell junction organization	2/10	235/21288	0.00851064	18.1174	5.72015	0.00515085	0.0306016	0.0135103	EPB41L3/VEGFA	2
BP	GO:1905603	regulation of blood-brain barrier permeability	1/10	11/21288	0.0909091	193.527	13.846	0.00515632	0.0306016	0.0135103	VEGFA	1
BP	GO:0009612	response to mechanical stimulus	2/10	239/21288	0.0083682	17.8142	5.66698	0.00532273	0.0312496	0.0137963	GPI/GPI	2
BP	GO:0010749	regulation of nitric oxide mediated signal transduction	1/10	12/21288	0.0833333	177.4	13.2506	0.00562389	0.0326664	0.0144218	VEGFA	1
BP	GO:0002551	mast cell chemotaxis	1/10	13/21288	0.0769231	163.754	12.7251	0.00609126	0.0335942	0.0148314	VEGFA	1
BP	GO:0071257	cellular response to electrical stimulus	1/10	13/21288	0.0769231	163.754	12.7251	0.00609126	0.0335942	0.0148314	NSMF	1
BP	GO:0071679	commissural neuron axon guidance	1/10	13/21288	0.0769231	163.754	12.7251	0.00609126	0.0335942	0.0148314	VEGFA	1
BP	GO:0097084	vascular associated smooth muscle cell development	1/10	13/21288	0.0769231	163.754	12.7251	0.00609126	0.0335942	0.0148314	VEGFA	1
BP	GO:0097475	motor neuron migration	1/10	13/21288	0.0769231	163.754	12.7251	0.00609126	0.0335942	0.0148314	VEGFA	1
BP	GO:0021781	glial cell fate commitment	1/10	14/21288	0.0714286	152.057	12.2567	0.00655843	0.035809	0.0158093	NFIA	1
BP	GO:0007599	hemostasis	2/10	269/21288	0.00743494	15.8275	5.30555	0.00669544	0.0358403	0.0158231	GPI/GPI	2
BP	GO:0022604	regulation of cell morphogenesis	2/10	269/21288	0.00743494	15.8275	5.30555	0.00669544	0.0358403	0.0158231	EPB41L3/VEGFA	2
BP	GO:2001028	positive regulation of endothelial cell chemotaxis	1/10	15/21288	0.0666667	141.92	11.8357	0.0070254	0.0369429	0.0163099	VEGFA	1
BP	GO:0002700	regulation of production of molecular mediator of immune response	2/10	276/21288	0.00724638	15.4261	5.22951	0.00703674	0.0369429	0.0163099	GPI/GPI	2
BP	GO:0060841	venous blood vessel development	1/10	16/21288	0.0625	133.05	11.4548	0.00749218	0.0380142	0.0167828	VEGFA	1
BP	GO:0097531	mast cell migration	1/10	16/21288	0.0625	133.05	11.4548	0.00749218	0.0380142	0.0167828	VEGFA	1
BP	GO:2000048	negative regulation of cell-cell adhesion mediated by cadherin	1/10	16/21288	0.0625	133.05	11.4548	0.00749218	0.0380142	0.0167828	VEGFA	1
BP	GO:0042593	glucose homeostasis	2/10	286/21288	0.00699301	14.8867	5.12559	0.00753792	0.0380142	0.0167828	GPI/GPI	2
BP	GO:0033500	carbohydrate homeostasis	2/10	287/21288	0.00696864	14.8348	5.11549	0.00758891	0.0380142	0.0167828	GPI/GPI	2
BP	GO:0045602	negative regulation of endothelial cell differentiation	1/10	17/21288	0.0588235	125.224	11.1078	0.00795876	0.0383344	0.0169242	VEGFA	1
BP	GO:1900748	positive regulation of vascular endothelial growth factor signaling pathway	1/10	17/21288	0.0588235	125.224	11.1078	0.00795876	0.0383344	0.0169242	VEGFA	1
BP	GO:1901163	regulation of trophoblast cell migration	1/10	17/21288	0.0588235	125.224	11.1078	0.00795876	0.0383344	0.0169242	VEGFA	1
BP	GO:2000767	positive regulation of cytoplasmic translation	1/10	17/21288	0.0588235	125.224	11.1078	0.00795876	0.0383344	0.0169242	PKM	1
BP	GO:0006735	NADH regeneration	1/10	18/21288	0.0555556	118.267	10.7899	0.00842514	0.0383344	0.0169242	PKM	1
BP	GO:0043129	surfactant homeostasis	1/10	18/21288	0.0555556	118.267	10.7899	0.00842514	0.0383344	0.0169242	VEGFA	1
BP	GO:0061450	trophoblast cell migration	1/10	18/21288	0.0555556	118.267	10.7899	0.00842514	0.0383344	0.0169242	VEGFA	1
BP	GO:0061621	canonical glycolysis	1/10	18/21288	0.0555556	118.267	10.7899	0.00842514	0.0383344	0.0169242	PKM	1
BP	GO:0061718	glucose catabolic process to pyruvate	1/10	18/21288	0.0555556	118.267	10.7899	0.00842514	0.0383344	0.0169242	PKM	1
BP	GO:0071371	cellular response to gonadotropin stimulus	1/10	18/21288	0.0555556	118.267	10.7899	0.00842514	0.0383344	0.0169242	NSMF	1
BP	GO:0090036	regulation of protein kinase C signaling	1/10	18/21288	0.0555556	118.267	10.7899	0.00842514	0.0383344	0.0169242	VEGFA	1
BP	GO:0043116	negative regulation of vascular permeability	1/10	19/21288	0.0526316	112.042	10.4974	0.00889133	0.0388373	0.0171462	VEGFA	1
BP	GO:0043217	myelin maintenance	1/10	19/21288	0.0526316	112.042	10.4974	0.00889133	0.0388373	0.0171462	EPB41L3	1
BP	GO:0060977	coronary vasculature morphogenesis	1/10	19/21288	0.0526316	112.042	10.4974	0.00889133	0.0388373	0.0171462	VEGFA	1
BP	GO:0072189	ureter development	1/10	19/21288	0.0526316	112.042	10.4974	0.00889133	0.0388373	0.0171462	NFIA	1
BP	GO:2001224	positive regulation of neuron migration	1/10	19/21288	0.0526316	112.042	10.4974	0.00889133	0.0388373	0.0171462	NSMF	1
BP	GO:0061620	glycolytic process through glucose-6-phosphate	1/10	20/21288	0.05	106.44	10.227	0.00935731	0.0405484	0.0179016	PKM	1
BP	GO:0007611	learning or memory	2/10	327/21288	0.00611621	13.0202	4.74866	0.00975752	0.0409421	0.0180755	GPI/GPI	2
BP	GO:0019677	NAD catabolic process	1/10	21/21288	0.047619	101.371	9.97605	0.0098231	0.0409421	0.0180755	PKM	1
BP	GO:0050930	induction of positive chemotaxis	1/10	21/21288	0.047619	101.371	9.97605	0.0098231	0.0409421	0.0180755	VEGFA	1
BP	GO:0090190	positive regulation of branching involved in ureteric bud morphogenesis	1/10	21/21288	0.047619	101.371	9.97605	0.0098231	0.0409421	0.0180755	VEGFA	1
BP	GO:0090308	regulation of DNA methylation-dependent heterochromatin formation	1/10	21/21288	0.047619	101.371	9.97605	0.0098231	0.0409421	0.0180755	TET1	1
BP	GO:0043117	positive regulation of vascular permeability	1/10	22/21288	0.0454545	96.7636	9.74229	0.0102887	0.0425578	0.0187888	VEGFA	1
BP	GO:0006959	humoral immune response	2/10	343/21288	0.0058309	12.4128	4.61947	0.0106943	0.0428373	0.0189122	GPI/GPI	2
BP	GO:0031290	retinal ganglion cell axon guidance	1/10	23/21288	0.0434783	92.5565	9.52385	0.0107541	0.0428373	0.0189122	VEGFA	1
BP	GO:0036303	lymph vessel morphogenesis	1/10	23/21288	0.0434783	92.5565	9.52385	0.0107541	0.0428373	0.0189122	VEGFA	1
BP	GO:0072001	renal system development	2/10	350/21288	0.00571429	12.1646	4.56563	0.0111163	0.0428373	0.0189122	NFIA/VEGFA	2
BP	GO:0032288	myelin assembly	1/10	24/21288	0.0416667	88.7	9.31911	0.0112193	0.0428373	0.0189122	EPB41L3	1
BP	GO:0035162	embryonic hemopoiesis	1/10	24/21288	0.0416667	88.7	9.31911	0.0112193	0.0428373	0.0189122	VEGFA	1
BP	GO:0090189	regulation of branching involved in ureteric bud morphogenesis	1/10	24/21288	0.0416667	88.7	9.31911	0.0112193	0.0428373	0.0189122	VEGFA	1
BP	GO:1901550	regulation of endothelial cell development	1/10	24/21288	0.0416667	88.7	9.31911	0.0112193	0.0428373	0.0189122	VEGFA	1
BP	GO:1903140	regulation of establishment of endothelial barrier	1/10	24/21288	0.0416667	88.7	9.31911	0.0112193	0.0428373	0.0189122	VEGFA	1
BP	GO:1903589	positive regulation of blood vessel endothelial cell proliferation involved in sprouting angiogenesis	1/10	24/21288	0.0416667	88.7	9.31911	0.0112193	0.0428373	0.0189122	VEGFA	1
BP	GO:2001026	regulation of endothelial cell chemotaxis	1/10	24/21288	0.0416667	88.7	9.31911	0.0112193	0.0428373	0.0189122	VEGFA	1
BP	GO:0038083	peptidyl-tyrosine autophosphorylation	1/10	25/21288	0.04	85.152	9.1267	0.0116843	0.0439974	0.0194243	VEGFA	1
BP	GO:0061615	glycolytic process through fructose-6-phosphate	1/10	25/21288	0.04	85.152	9.1267	0.0116843	0.0439974	0.0194243	PKM	1
BP	GO:0031445	regulation of heterochromatin formation	1/10	26/21288	0.0384615	81.8769	8.94543	0.0121491	0.0442227	0.0195238	TET1	1
BP	GO:0051894	positive regulation of focal adhesion assembly	1/10	26/21288	0.0384615	81.8769	8.94543	0.0121491	0.0442227	0.0195238	VEGFA	1
BP	GO:0060749	mammary gland alveolus development	1/10	26/21288	0.0384615	81.8769	8.94543	0.0121491	0.0442227	0.0195238	VEGFA	1
BP	GO:0061377	mammary gland lobule development	1/10	26/21288	0.0384615	81.8769	8.94543	0.0121491	0.0442227	0.0195238	VEGFA	1
BP	GO:0120261	regulation of heterochromatin organization	1/10	26/21288	0.0384615	81.8769	8.94543	0.0121491	0.0442227	0.0195238	TET1	1
BP	GO:0021700	developmental maturation	2/10	370/21288	0.00540541	11.507	4.4199	0.0123628	0.0447026	0.0197357	NFIA/VEGFA	2
BP	GO:0006007	glucose catabolic process	1/10	27/21288	0.037037	78.8444	8.77424	0.0126137	0.0450136	0.019873	PKM	1
BP	GO:0031954	positive regulation of protein autophosphorylation	1/10	27/21288	0.037037	78.8444	8.77424	0.0126137	0.0450136	0.019873	VEGFA	1
BP	GO:0048545	response to steroid hormone	2/10	378/21288	0.00529101	11.2635	4.36471	0.0128781	0.0456586	0.0201578	GPI/GPI	2
BP	GO:0002092	positive regulation of receptor internalization	1/10	28/21288	0.0357143	76.0286	8.61224	0.0130781	0.0457734	0.0202084	VEGFA	1
BP	GO:0034698	response to gonadotropin	1/10	28/21288	0.0357143	76.0286	8.61224	0.0130781	0.0457734	0.0202084	NSMF	1
BP	GO:0045765	regulation of angiogenesis	2/10	386/21288	0.00518135	11.0301	4.31117	0.0134028	0.0461283	0.0203651	PKM/VEGFA	2
BP	GO:0010038	response to metal ion	2/10	387/21288	0.00516796	11.0016	4.30458	0.013469	0.0461283	0.0203651	GPI/GPI	2
BP	GO:0007263	nitric oxide mediated signal transduction	1/10	29/21288	0.0344828	73.4069	8.45862	0.0135423	0.0461283	0.0203651	VEGFA	1
BP	GO:1902455	negative regulation of stem cell population maintenance	1/10	29/21288	0.0344828	73.4069	8.45862	0.0135423	0.0461283	0.0203651	TET1	1
BP	GO:0050890	cognition	2/10	389/21288	0.00514139	10.945	4.29149	0.0136019	0.0461283	0.0203651	GPI/GPI	2
BP	GO:1901342	regulation of vasculature development	2/10	395/21288	0.00506329	10.7787	4.25278	0.0140042	0.0471994	0.020838	PKM/VEGFA	2
BP	GO:0002440	production of molecular mediator of immune response	2/10	398/21288	0.00502513	10.6975	4.23373	0.0142073	0.0475665	0.021	GPI/GPI	2
BP	GO:0001945	lymph vessel development	1/10	31/21288	0.0322581	68.671	8.1738	0.0144702	0.0475665	0.021	VEGFA	1
BP	GO:0035767	endothelial cell chemotaxis	1/10	31/21288	0.0322581	68.671	8.1738	0.0144702	0.0475665	0.021	VEGFA	1
BP	GO:0150117	positive regulation of cell-substrate junction organization	1/10	31/21288	0.0322581	68.671	8.1738	0.0144702	0.0475665	0.021	VEGFA	1
BP	GO:0090287	regulation of cellular response to growth factor stimulus	2/10	403/21288	0.00496278	10.5648	4.20244	0.0145487	0.0475665	0.021	TET1/VEGFA	2
BP	GO:0050927	positive regulation of positive chemotaxis	1/10	32/21288	0.03125	66.525	8.04143	0.0149338	0.0485349	0.0214276	VEGFA	1
BP	GO:0002699	positive regulation of immune effector process	2/10	411/21288	0.00486618	10.3591	4.1535	0.0151025	0.0487926	0.0215414	GPI/GPI	2
BP	GO:0006734	NADH metabolic process	1/10	33/21288	0.030303	64.5091	7.91506	0.0153972	0.0491631	0.0217049	PKM	1
BP	GO:0050926	regulation of positive chemotaxis	1/10	33/21288	0.030303	64.5091	7.91506	0.0153972	0.0491631	0.0217049	VEGFA	1
BP	GO:0141091	transforming growth factor beta receptor superfamily signaling pathway	2/10	417/21288	0.00479616	10.2101	4.11767	0.0155238	0.049279	0.0217561	NFIA/TET1	2
BP	GO:0010458	exit from mitosis	1/10	34/21288	0.0294118	62.6118	7.79425	0.0158605	0.0494847	0.0218469	NFIA	1
BP	GO:0061042	vascular wound healing	1/10	34/21288	0.0294118	62.6118	7.79425	0.0158605	0.0494847	0.0218469	VEGFA	1
BP	GO:0080111	DNA demethylation	1/10	34/21288	0.0294118	62.6118	7.79425	0.0158605	0.0494847	0.0218469	TET1	1
CC	GO:0034774	secretory granule lumen	4/10	381/22585	0.0104987	23.7113	9.40969	1.54491e-05	0.000187798	9.03689e-05	GPI/GPI/PKM/VEGFA	4
CC	GO:0060205	cytoplasmic vesicle lumen	4/10	384/22585	0.0104167	23.526	9.37024	1.59331e-05	0.000187798	9.03689e-05	GPI/GPI/PKM/VEGFA	4
CC	GO:0031983	vesicle lumen	4/10	385/22585	0.0103896	23.4649	9.35719	1.6097e-05	0.000187798	9.03689e-05	GPI/GPI/PKM/VEGFA	4
CC	GO:1904813	ficolin-1-rich granule lumen	3/10	150/22585	0.02	45.17	11.4234	3.33006e-05	0.00029138	0.000140213	GPI/GPI/PKM	3
CC	GO:0101002	ficolin-1-rich granule	3/10	235/22585	0.012766	28.8319	9.02661	0.000126455	0.000885188	0.000425955	GPI/GPI/PKM	3
CC	GO:0000791	euchromatin	2/10	63/22585	0.031746	71.6984	11.8267	0.000339677	0.00198145	0.000953479	KMT2E/NSMF	2
CC	GO:0031253	cell projection membrane	3/10	400/22585	0.0075	16.9387	6.76926	0.000603183	0.00276611	0.00133106	EPB41L3/GPI/GPI	3
CC	GO:0060170	ciliary membrane	2/10	86/22585	0.0232558	52.5233	10.0753	0.000632253	0.00276611	0.00133106	GPI/GPI	2
CC	GO:0033270	paranode region of axon	1/10	14/22585	0.0714286	161.321	12.6289	0.00618277	0.0216397	0.0104131	EPB41L3	1
CC	GO:0044224	juxtaparanode region of axon	1/10	14/22585	0.0714286	161.321	12.6289	0.00618277	0.0216397	0.0104131	EPB41L3	1
CC	GO:0097440	apical dendrite	1/10	17/22585	0.0588235	132.853	11.446	0.00750317	0.0238737	0.0114881	NSMF	1
CC	GO:0030673	axolemma	1/10	24/22585	0.0416667	94.1042	9.60466	0.0105779	0.0308523	0.0148462	EPB41L3	1
MF	GO:0008083	growth factor activity	3/10	167/21092	0.0179641	37.8898	10.4238	5.61609e-05	0.00275189	0.00135969	GPI/GPI/VEGFA	3
MF	GO:0016860	intramolecular oxidoreductase activity	2/10	54/21092	0.037037	78.1185	12.3579	0.000285729	0.00483787	0.00239036	GPI/GPI	2
MF	GO:0005125	cytokine activity	3/10	293/21092	0.0102389	21.5959	7.7319	0.000296196	0.00483787	0.00239036	GPI/GPI/VEGFA	3
MF	GO:0048029	monosaccharide binding	2/10	77/21092	0.025974	54.7844	10.2975	0.000580848	0.00711539	0.00351566	GPI/GPI	2
MF	GO:0016853	isomerase activity	2/10	173/21092	0.0115607	24.3838	6.72606	0.00288259	0.0282494	0.0139578	GPI/GPI	2
MF	GO:0043184	vascular endothelial growth factor receptor 2 binding	1/10	11/21092	0.0909091	191.745	13.7815	0.00520413	0.0385627	0.0190535	VEGFA	1
MF	GO:0005161	platelet-derived growth factor receptor binding	1/10	14/21092	0.0714286	150.657	12.1994	0.0066192	0.0385627	0.0190535	VEGFA	1
MF	GO:0030955	potassium ion binding	1/10	14/21092	0.0714286	150.657	12.1994	0.0066192	0.0385627	0.0190535	PKM	1
MF	GO:0005172	vascular endothelial growth factor receptor binding	1/10	15/21092	0.0666667	140.613	11.7804	0.00709049	0.0385627	0.0190535	VEGFA	1
MF	GO:0030246	carbohydrate binding	2/10	313/21092	0.00638978	13.4773	4.84366	0.00913099	0.0385627	0.0190535	GPI/GPI	2
MF	GO:0030297	transmembrane receptor protein tyrosine kinase activator activity	1/10	20/21092	0.05	105.46	10.179	0.00944392	0.0385627	0.0190535	VEGFA	1
MF	GO:0031420	alkali metal ion binding	1/10	20/21092	0.05	105.46	10.179	0.00944392	0.0385627	0.0190535	PKM	1
MF	GO:0008093	cytoskeletal anchor activity	1/10	24/21092	0.0416667	87.8833	9.2752	0.011323	0.0417942	0.0206502	EPB41L3	1
MF	GO:0031625	ubiquitin protein ligase binding	2/10	360/21092	0.00555556	11.7178	4.46712	0.0119412	0.0417942	0.0206502	GPI/GPI	2
MF	GO:0044389	ubiquitin-like protein ligase binding	2/10	379/21092	0.00527704	11.1303	4.33426	0.0131732	0.0430326	0.0212621	GPI/GPI	2
MF	GO:0008327	methyl-CpG binding	1/10	33/21092	0.030303	63.9152	7.87746	0.0155393	0.0448461	0.0221581	TET1	1
MF	GO:0001968	fibronectin binding	1/10	35/21092	0.0285714	60.2629	7.64207	0.0164741	0.0448461	0.0221581	VEGFA	1
MF	GO:0030296	protein tyrosine kinase activator activity	1/10	35/21092	0.0285714	60.2629	7.64207	0.0164741	0.0448461	0.0221581	VEGFA	1
MF	GO:0043495	protein-membrane adaptor activity	1/10	40/21092	0.025	52.73	7.13212	0.0188075	0.0485035	0.0239652	EPB41L3	1
