# Supplementary material for: Transcripts derived from AmnSINE1 repetitive sequences are depleted in the cortex of autism spectrum disorder patients
Source: Front Bioinform. 2025 Apr 9;5:1532981. doi: 10.3389/fbinf.2025.1532981 (PMC12015672; doi:10.3389/fbinf.2025.1532981)
Supplement: Supplementary file 1 [file DataSheet1.zip › new_supplementary/Supplementary Table S5.xlsx]

## Sheet: DO
ID	Description	GeneRatio	BgRatio	RichFactor	FoldEnrichment	zScore	pvalue	p.adjust	qvalue	geneID	Count
DOID:5419	schizophrenia	33/489	194/7865	0.170103	2.73591	6.3033	9.03318e-08	6.85618e-05	6.75111e-05	2475/460/27185/9378/2066/6854/776/27086/1814/5530/1501/22999/2534/9863/5649/93986/2918/26047/64478/3084/288/10718/54805/2915/2893/4684/2904/3356/2903/81565/25925/6925/4155	33
DOID:2468	psychotic disorder	33/489	202/7865	0.163366	2.62756	6.03363	2.41976e-07	9.18298e-05	9.04225e-05	2475/460/27185/9378/2066/6854/776/27086/1814/5530/1501/22999/2534/9863/5649/93986/2918/26047/64478/3084/288/10718/54805/2915/2893/4684/2904/3356/2903/81565/25925/6925/4155	33
DOID:0060041	autism spectrum disorder	34/489	225/7865	0.151111	2.43045	5.60509	1.04368e-06	0.00026405	0.000260003	23126/27185/9378/129684/6323/11069/8828/8452/6854/8087/287/9348/1501/4208/22999/57492/5649/4897/93986/4233/2918/26047/2131/23081/144165/121278/51347/26960/3356/9369/84978/54816/4905/8224	34
DOID:0060040	pervasive developmental disorder	34/489	231/7865	0.147186	2.36732	5.43082	1.92947e-06	0.000366117	0.000360506	23126/27185/9378/129684/6323/11069/8828/8452/6854/8087/287/9348/1501/4208/22999/57492/5649/4897/93986/4233/2918/26047/2131/23081/144165/121278/51347/26960/3356/9369/84978/54816/4905/8224	34
DOID:0060307	autosomal dominant intellectual developmental disorder	19/489	103/7865	0.184466	2.96692	5.1735	1.55721e-05	0.00236384	0.00232762	8289/23126/23040/55209/3842/4208/56479/57492/816/26053/1804/6595/55690/775/2904/84978/26115/26040/10369	19
DOID:1561	cognitive disorder	50/489	444/7865	0.112613	1.81124	4.53083	2.42607e-05	0.00306898	0.00302195	2475/2730/6281/460/27185/9378/6323/2066/6854/776/27086/1814/5530/2247/1501/348980/5144/22999/2534/23345/5071/2115/9863/5649/93986/2918/26047/64478/3084/1756/288/10718/54805/2915/2893/4684/2904/121278/3479/2321/3356/2903/81565/1394/104909134/25925/6925/4155/1555/6721	50
DOID:0060038	specific developmental disorder	52/489	491/7865	0.105906	1.70338	4.14424	8.71062e-05	0.0094448	0.00930006	8289/23266/23126/23040/9378/129684/116987/55209/27086/51319/23284/287/9348/3842/4208/51473/56479/26230/57492/816/26053/93986/4233/2918/26266/26047/1804/6595/5422/11141/1756/81887/24137/2258/288/55690/775/2904/3479/9201/3356/4212/84978/54816/80153/84894/54715/1394/104909134/26115/26040/10369	52
DOID:8927	learning disability	5/489	11/7865	0.454545	7.31084	5.39267	0.000307315	0.0291565	0.0287097	51473/93986/26047/9201/4212	5
DOID:1441	autosomal dominant cerebellar ataxia	12/489	64/7865	0.1875	3.01572	4.1688	0.00049098	0.0345415	0.0340121	473/3752/3708/7222/5521/6310/219285/222255/5520/6710/463/25814	12
DOID:0050425	restless legs syndrome	5/489	12/7865	0.416667	6.7016	5.08904	0.000500032	0.0345415	0.0340121	4211/1814/114781/5789/4212	5
DOID:10273	heart conduction disease	18/489	122/7865	0.147541	2.37303	3.93523	0.000500601	0.0345415	0.0340121	79258/3752/6262/90134/55799/287/817/348980/56479/6885/816/3778/3784/775/2321/801/463/6721	18
DOID:0112202	developmental and epileptic encephalopathy	19/489	138/7865	0.137681	2.21444	3.70576	0.000847742	0.0530914	0.0522778	85440/26052/64801/6323/2257/7358/5530/348980/10667/56479/57582/57526/2258/10659/6506/2904/6334/51741/4905	19
DOID:0050701	electroclinical syndrome	24/489	194/7865	0.123711	1.98975	3.59392	0.000909338	0.0530914	0.0522778	85440/26052/64801/6323/2257/7358/5530/348980/10667/56479/7957/401474/57582/57526/2258/10659/3746/6506/2904/144165/6334/51741/4905/10369	24
DOID:11832	visual epilepsy	18/489	131/7865	0.137405	2.20999	3.59569	0.00117863	0.0638985	0.0629193	4436/2066/6538/1814/2596/5337/56172/348980/5243/2918/26047/3084/6833/144165/6857/317/11113/6721	18
DOID:1059	intellectual disability	39/489	384/7865	0.101562	1.63352	3.27724	0.00151298	0.0732021	0.0720803	8289/23126/23040/9378/129684/116987/55209/27086/51319/287/9348/3842/4208/56479/26230/57492/816/26053/26047/1804/6595/5422/11141/1756/81887/24137/2258/288/55690/775/2904/84978/54816/80153/84894/54715/26115/26040/10369	39
DOID:0050742	nicotine dependence	8/489	37/7865	0.216216	3.47759	3.88929	0.00163765	0.0732021	0.0720803	1814/7222/4684/5893/2904/3356/1555/5332	8
DOID:0050753	cerebellar ataxia	17/489	124/7865	0.137097	2.20504	3.48242	0.00163957	0.0732021	0.0720803	473/3752/255928/3708/2895/7222/5521/6310/9474/23345/219285/222255/5520/6710/463/51741/25814	17
DOID:12849	autistic disorder	10/489	55/7865	0.181818	2.92434	3.68725	0.00182384	0.0759406	0.0747769	27185/11069/287/5649/93986/4233/2918/26047/23081/121278	10
DOID:3324	mood disorder	21/489	170/7865	0.123529	1.98683	3.34909	0.00190102	0.0759406	0.0747769	6281/27185/1501/348980/5144/23345/2115/5649/93986/26047/3084/288/4684/2904/121278/3479/3356/2903/1394/104909134/1555	21
DOID:3312	bipolar disorder	10/489	56/7865	0.178571	2.87212	3.61988	0.00209991	0.0796916	0.0784703	27185/23345/2115/5649/3084/288/4684/2904/121278/2903	10
DOID:2843	long QT syndrome	6/489	25/7865	0.24	3.86012	3.68776	0.00359267	0.129849	0.127859	90134/287/56479/3784/775/801	6
DOID:9973	substance dependence	17/489	135/7865	0.125926	2.02537	3.09403	0.00407698	0.140656	0.1385	9095/1814/401145/7222/55714/5243/2918/148/4684/5893/775/2904/3356/9369/2903/1555/5332	17
DOID:303	substance-related disorder	37/489	386/7865	0.0958549	1.54172	2.81002	0.00528292	0.174336	0.171665	8289/4853/9095/27185/6262/2066/1814/5291/401145/7222/55714/57492/2692/26053/5243/2918/23362/148/6595/23081/3778/1488/4684/5893/775/2904/2059/3356/5583/9369/6263/2903/1012/5578/1555/5332/6721	37
DOID:8725	vascular dementia	7/489	36/7865	0.194444	3.12741	3.29394	0.00593256	0.185169	0.182331	2475/2730/2904/3479/2321/2903/6721	7
DOID:0050951	hereditary ataxia	18/489	152/7865	0.118421	1.90467	2.89977	0.0060991	0.185169	0.182331	473/3752/255928/785/3708/2895/7222/5521/6310/9474/23345/219285/222255/5520/6710/463/51741/25814	18
DOID:3905	lung carcinoma	34/489	357/7865	0.0952381	1.53179	2.64778	0.00809705	0.236372	0.232749	2475/8289/83593/4436/9448/53353/2487/2066/5915/2272/27086/5352/4214/860/55603/57492/5243/4233/10499/5747/63035/8829/867/5893/317/4088/9956/463/1012/22806/6777/54894/3909/861	34
DOID:2234	focal epilepsy	10/489	68/7865	0.147059	2.36527	2.91122	0.00880743	0.247587	0.243792	2475/348980/2534/5243/5649/57582/2904/144165/4905/4155	10
DOID:3328	temporal lobe epilepsy	9/489	59/7865	0.152542	2.45347	2.88525	0.0100225	0.265942	0.261866	2475/348980/2534/5243/5649/2904/144165/4905/4155	9
DOID:305	carcinoma	23/489	221/7865	0.104072	1.67388	2.6163	0.0101611	0.265942	0.261866	4853/5321/1131/4436/2066/2272/25937/8626/1739/2247/2534/4233/6788/1896/7251/1740/5893/2321/463/51741/22806/5578/3162	23
DOID:3908	lung non-small cell carcinoma	32/489	338/7865	0.0946746	1.52273	2.52925	0.0109047	0.27589	0.271662	8289/83593/4436/9448/53353/2487/2066/5915/2272/27086/5352/4214/860/55603/57492/5243/4233/10499/5747/63035/8829/867/5893/317/4088/9956/463/1012/22806/6777/54894/861	32
DOID:11723	Duchenne muscular dystrophy	7/489	42/7865	0.166667	2.68064	2.81176	0.0139102	0.338374	0.333189	776/7402/1756/3778/775/6645/24139	7
DOID:2277	gonadal disease	12/489	95/7865	0.126316	2.03164	2.60463	0.0142661	0.338374	0.333189	79625/4214/254394/10371/23514/23414/3293/3730/5592/3479/122042/6938	12
DOID:1470	major depressive disorder	7/489	43/7865	0.162791	2.6183	2.73968	0.0157533	0.362326	0.356774	27185/1501/93986/26047/3084/121278/3356	7
DOID:2340	craniosynostosis	4/489	17/7865	0.235294	3.78443	2.95902	0.0183659	0.409992	0.403709	7291/27241/4745/6938	4
DOID:1324	lung cancer	37/489	420/7865	0.0880952	1.41691	2.261	0.0190272	0.412618	0.406295	2475/8289/83593/4436/9448/53353/2487/2066/5915/2272/27086/5352/8626/4214/860/55603/57492/5071/5243/4233/10499/5747/63035/8829/867/5893/317/23405/4088/9956/463/1012/22806/6777/54894/3909/861	37
DOID:2345	plasma protein metabolism disease	3/489	10/7865	0.3	4.82515	3.11632	0.0206353	0.435061	0.428394	5274/1992/145264	3
DOID:0050563	nonsyndromic deafness	17/489	161/7865	0.10559	1.69829	2.30494	0.0220061	0.442946	0.436157	7399/165829/152137/51473/2070/5137/4233/25861/1730/1288/79731/5962/2059/81624/2103/124842/11078	17
DOID:1827	idiopathic generalized epilepsy	6/489	36/7865	0.166667	2.68064	2.60219	0.0221765	0.442946	0.436157	785/6323/6092/348980/3778/6334	6
DOID:1596	depressive disorder	14/489	127/7865	0.110236	1.77302	2.26123	0.0257576	0.487675	0.480201	6281/27185/1501/5144/93986/26047/3084/4684/121278/3479/3356/1394/104909134/1555	14
DOID:0080006	bone development disease	22/489	228/7865	0.0964912	1.55195	2.17757	0.026057	0.487675	0.480201	8626/80144/658/5144/57688/860/1297/55603/6885/7291/27241/7227/7046/4745/90993/23426/3479/10082/112752/6938/64131/8792	22
DOID:0050615	respiratory system cancer	37/489	430/7865	0.0860465	1.38396	2.10836	0.0263434	0.487675	0.480201	2475/8289/83593/4436/9448/53353/2487/2066/5915/2272/27086/5352/8626/4214/860/55603/57492/5071/5243/4233/10499/5747/63035/8829/867/5893/317/23405/4088/9956/463/1012/22806/6777/54894/3909/861	37
DOID:14447	gonadal dysgenesis	5/489	29/7865	0.172414	2.77308	2.46289	0.0312936	0.548291	0.539888	4214/254394/23514/23414/3479	5
DOID:3883	Lynch syndrome	5/489	29/7865	0.172414	2.77308	2.46289	0.0312936	0.548291	0.539888	4436/2272/7046/4088/6925	5
DOID:0060001	withdrawal disorder	6/489	39/7865	0.153846	2.47444	2.37659	0.031785	0.548291	0.539888	23081/3778/2904/3356/2903/1555	6
DOID:13948	bladder neck obstruction	3/489	12/7865	0.25	4.02096	2.6964	0.0344866	0.581674	0.57276	1281/148/3356	3
DOID:0050827	rheumatic heart disease	4/489	21/7865	0.190476	3.06359	2.43798	0.0379738	0.626567	0.616965	9839/1281/7291/3479	4
DOID:14227	azoospermia	5/489	31/7865	0.16129	2.59417	2.28975	0.0404736	0.653606	0.64359	676/2104/9348/5789/2103	5
DOID:9974	drug dependence	9/489	75/7865	0.12	1.93006	2.08372	0.0419819	0.663203	0.653039	1814/401145/55714/5243/148/4684/3356/2903/1555	9
DOID:0050787	juvenile polyposis syndrome	3/489	13/7865	0.230769	3.71166	2.51931	0.0428155	0.663203	0.653039	658/4086/3096	3
DOID:0050565	autosomal recessive nonsyndromic deafness	10/489	90/7865	0.111111	1.78709	1.93359	0.0519025	0.783428	0.771422	165829/51473/4233/25861/79731/5962/2059/2103/124842/11078	10
DOID:1094	attention deficit hyperactivity disorder	7/489	55/7865	0.127273	2.04703	2.00624	0.0526414	0.783428	0.771422	23266/23284/4208/51473/93986/2918/2904	7
DOID:1574	alcohol use disorder	23/489	261/7865	0.0881226	1.41735	1.76549	0.0563063	0.813414	0.800949	8289/4853/6262/2066/1814/5291/57492/2692/26053/23362/148/6595/23081/3778/1488/4684/2904/2059/3356/5583/6263/5578/6721	23
DOID:1934	dysostosis	7/489	56/7865	0.125	2.01048	1.95384	0.057094	0.813414	0.800949	658/5144/57688/7291/27241/4745/6938	7
DOID:5041	esophageal cancer	15/489	155/7865	0.0967742	1.5565	1.80165	0.0578714	0.813414	0.800949	8289/4436/2066/55209/27086/2247/4214/860/7373/23081/5090/51741/11122/861/3162	15
DOID:0060170	generalized epilepsy with febrile seizures plus	3/489	15/7865	0.2	3.21677	2.21257	0.0621555	0.844057	0.831122	6323/348980/6334	3
DOID:1824	status epilepticus	12/489	118/7865	0.101695	1.63565	1.79124	0.0622756	0.844057	0.831122	2475/5629/348980/4208/358/5243/5649/1756/288/6833/2903/3162	12
DOID:0050572	cone-rod dystrophy	4/489	25/7865	0.16	2.57342	2.02871	0.0661279	0.865743	0.852476	23418/9364/346007/23093	4
DOID:9884	muscular dystrophy	15/489	158/7865	0.0949367	1.52695	1.72274	0.0661569	0.865743	0.852476	776/22989/2483/6444/3908/7402/23345/729920/137868/654463/1756/3778/775/6645/24139	15
DOID:1923	disorder of sexual development	7/489	59/7865	0.118644	1.90825	1.80295	0.0718148	0.915133	0.901109	4214/254394/23514/23414/3293/3479/122042	7
DOID:11206	opioid abuse	3/489	16/7865	0.1875	3.01572	2.07802	0.0730944	0.915133	0.901109	4684/2904/2903	3
DOID:0050696	fetal alcohol spectrum disorder	5/489	37/7865	0.135135	2.17349	1.84214	0.0768898	0.915133	0.901109	26266/2904/3479/1394/104909134	5
DOID:1924	hypogonadism	5/489	37/7865	0.135135	2.17349	1.84214	0.0768898	0.915133	0.901109	79625/10371/3730/5592/6938	5
DOID:302	substance abuse	24/489	285/7865	0.0842105	1.35443	1.56922	0.0786522	0.915133	0.901109	8289/4853/6262/2066/1814/5291/57492/2692/26053/23362/148/6595/23081/3778/1488/4684/2904/2059/3356/5583/6263/2903/5578/6721	24
DOID:3748	esophagus squamous cell carcinoma	11/489	110/7865	0.1	1.60838	1.65443	0.0793483	0.915133	0.901109	4436/2066/55209/4214/860/7373/23081/5090/51741/11122/861	11
DOID:0110861	autosomal recessive polycystic kidney disease	4/489	27/7865	0.148148	2.38279	1.85311	0.0833401	0.915133	0.901109	2475/993/5314/358	4
DOID:4724	brain edema	4/489	27/7865	0.148148	2.38279	1.85311	0.0833401	0.915133	0.901109	358/1756/6833/3162	4
DOID:891	progressive myoclonus epilepsy	3/489	17/7865	0.176471	2.83833	1.95359	0.084822	0.915133	0.901109	7957/3746/144165	3
DOID:9182	pemphigus	3/489	17/7865	0.176471	2.83833	1.95359	0.084822	0.915133	0.901109	493/831/9914	3
DOID:9778	irritable bowel syndrome	3/489	17/7865	0.176471	2.83833	1.95359	0.084822	0.915133	0.901109	1394/104909134/54894	3
DOID:11714	gestational diabetes	6/489	50/7865	0.12	1.93006	1.69863	0.0879966	0.915133	0.901109	493/6262/3708/4233/6934/6263	6
DOID:365	bladder disease	7/489	62/7865	0.112903	1.81592	1.66065	0.0885875	0.915133	0.901109	2475/1131/1281/2247/148/3084/3356	7
DOID:1107	esophageal carcinoma	13/489	139/7865	0.0935252	1.50424	1.54432	0.0909596	0.915133	0.901109	8289/4436/2066/55209/27086/4214/860/7373/23081/5090/51741/11122/861	13
DOID:5353	colonic disease	5/489	39/7865	0.128205	2.06203	1.71185	0.091963	0.915133	0.901109	9839/2690/121536/1394/104909134	5
DOID:9976	heroin dependence	5/489	39/7865	0.128205	2.06203	1.71185	0.091963	0.915133	0.901109	1814/5243/148/2903/1555	5
DOID:4254	osteosclerosis	4/489	28/7865	0.142857	2.29769	1.77109	0.0926896	0.915133	0.901109	56172/2690/1186/8792	4
DOID:4928	intrahepatic cholangiocarcinoma	4/489	28/7865	0.142857	2.29769	1.77109	0.0926896	0.915133	0.901109	8289/53353/54894/861	4
DOID:0081337	congenital myopathy	8/489	75/7865	0.106667	1.71561	1.60326	0.0928396	0.915133	0.901109	26052/6262/22989/8087/84466/273/4534/6263	8
DOID:1925	Coffin-Siris syndrome	3/489	18/7865	0.166667	2.68064	1.83791	0.0972901	0.946707	0.932199	8289/57492/6595	3
DOID:0090070	hypogonadotropic hypogonadism	4/489	29/7865	0.137931	2.21846	1.6925	0.102513	0.984903	0.969809	79625/10371/3730/6938	4
DOID:0080000	muscular disease	33/489	424/7865	0.0778302	1.25181	1.37247	0.104652	0.986013	0.970902	2475/26052/6262/23175/776/22989/8087/2483/2690/84466/6444/3908/7402/23345/729920/273/4233/137868/23414/654463/1756/1288/4534/3778/867/775/317/3479/3356/6263/6645/31/24139	33
DOID:5409	lung small cell carcinoma	5/489	41/7865	0.121951	1.96144	1.58916	0.108435	0.986013	0.970902	2475/5915/5747/5893/3909	5
DOID:0081120	Graves ophthalmopathy	3/489	19/7865	0.157895	2.53955	1.72987	0.110448	0.986013	0.970902	149233/3479/7253	3
DOID:1727	retinal vein occlusion	3/489	19/7865	0.157895	2.53955	1.72987	0.110448	0.986013	0.970902	2247/358/8829	3
DOID:2730	epidermolysis bullosa	3/489	19/7865	0.157895	2.53955	1.72987	0.110448	0.986013	0.970902	667/23426/3909	3
DOID:11971	synostosis	4/489	30/7865	0.133333	2.14451	1.61706	0.112792	0.986013	0.970902	7291/27241/4745/6938	4
DOID:1307	dementia	9/489	92/7865	0.0978261	1.57342	1.42442	0.117082	0.986013	0.970902	2475/2730/5071/3084/2904/3479/2321/2903/6721	9
DOID:2030	anxiety disorder	7/489	67/7865	0.104478	1.6804	1.44005	0.121014	0.986013	0.970902	6323/1501/348980/26047/121278/3356/2903	7
DOID:0050706	variable age at onset electroclinical syndrome	3/489	20/7865	0.15	2.41258	1.62853	0.124243	0.986013	0.970902	7957/3746/144165	3
DOID:0060030	autoimmune disease of eyes, ear, nose and throat	3/489	20/7865	0.15	2.41258	1.62853	0.124243	0.986013	0.970902	149233/3479/7253	3
DOID:0090131	complex cortical dysplasia with other brain malformations	3/489	20/7865	0.15	2.41258	1.62853	0.124243	0.986013	0.970902	1496/27086/348980	3
DOID:2731	vesiculobullous skin disease	3/489	20/7865	0.15	2.41258	1.62853	0.124243	0.986013	0.970902	667/23426/3909	3
DOID:0050685	small cell carcinoma	2/489	10/7865	0.2	3.21677	1.80598	0.124713	0.986013	0.970902	1131/22806	2
DOID:0060319	cardiac arrest	2/489	10/7865	0.2	3.21677	1.80598	0.124713	0.986013	0.970902	3708/6833	2
DOID:0080422	Dravet syndrome	2/489	10/7865	0.2	3.21677	1.80598	0.124713	0.986013	0.970902	6323/6334	2
DOID:0111294	generalized epilepsy with febrile seizures plus 2	2/489	10/7865	0.2	3.21677	1.80598	0.124713	0.986013	0.970902	6323/6334	2
DOID:14448	46,XY sex reversal	2/489	10/7865	0.2	3.21677	1.80598	0.124713	0.986013	0.970902	4214/23414	2
DOID:0060084	cell type benign neoplasm	7/489	68/7865	0.102941	1.65569	1.39815	0.128146	0.999949	0.984625	5321/2247/5747/7046/4684/81029/54894	7
DOID:13533	osteopetrosis	3/489	21/7865	0.142857	2.29769	1.53313	0.138621	0.999949	0.984625	2690/1186/8792	3
DOID:1729	retinal vascular occlusion	3/489	21/7865	0.142857	2.29769	1.53313	0.138621	0.999949	0.984625	2247/358/8829	3
DOID:0080636	syndromic microphthalmia	2/489	11/7865	0.181818	2.92434	1.64436	0.146408	0.999949	0.984625	5915/54880	2
DOID:11836	clubfoot	2/489	11/7865	0.181818	2.92434	1.64436	0.146408	0.999949	0.984625	80144/23426	2
DOID:14450	46 XX gonadal dysgenesis	2/489	11/7865	0.181818	2.92434	1.64436	0.146408	0.999949	0.984625	254394/23514	2
DOID:3891	placental insufficiency	2/489	11/7865	0.181818	2.92434	1.64436	0.146408	0.999949	0.984625	2904/2903	2
DOID:0050431	arrhythmogenic right ventricular cardiomyopathy	3/489	22/7865	0.136364	2.19325	1.44301	0.153528	0.999949	0.984625	6262/29119/7043	3
DOID:2590	familial nephrotic syndrome	4/489	34/7865	0.117647	1.89222	1.34235	0.158036	0.999949	0.984625	23500/9863/51196/5800	4
DOID:3498	pancreatic ductal adenocarcinoma	4/489	34/7865	0.117647	1.89222	1.34235	0.158036	0.999949	0.984625	5337/7046/7043/5797	4
DOID:0080425	developmental and epileptic encephalopathy 47	2/489	12/7865	0.166667	2.68064	1.50008	0.168792	0.999949	0.984625	2257/2258	2
DOID:0050700	cardiomyopathy	33/489	447/7865	0.0738255	1.1874	1.05037	0.170308	0.999949	0.984625	5629/6262/785/90134/2066/3708/22989/5530/287/6444/56479/6885/2070/5071/137868/2053/1756/10529/29119/90550/3784/4684/775/3479/7043/2103/7253/801/23405/54715/5578/8792/3162	33
DOID:6432	pulmonary hypertension	15/489	184/7865	0.0815217	1.31118	1.09972	0.170548	0.999949	0.984625	2475/149233/6262/658/7222/2247/4086/7291/2053/5747/7046/5139/6263/4773/3162	15
DOID:2559	opiate dependence	6/489	61/7865	0.0983607	1.58202	1.17492	0.176776	0.999949	0.984625	1814/5243/148/4684/2903/1555	6
DOID:3525	middle cerebral artery infarction	12/489	143/7865	0.0839161	1.34969	1.08657	0.178128	0.999949	0.984625	2475/2596/2247/3084/6833/6506/4684/317/23405/163/861/3162	12
DOID:0050328	congenital hypothyroidism	4/489	36/7865	0.111111	1.78709	1.21868	0.182811	0.999949	0.984625	2690/860/3479/7253	4
DOID:0080639	bone sarcoma	4/489	36/7865	0.111111	1.78709	1.21868	0.182811	0.999949	0.984625	2475/4436/2131/867	4
DOID:10908	hydrocephalus	4/489	36/7865	0.111111	1.78709	1.21868	0.182811	0.999949	0.984625	358/25911/4649/54768	4
DOID:184	bone cancer	4/489	36/7865	0.111111	1.78709	1.21868	0.182811	0.999949	0.984625	2475/4436/2131/867	4
DOID:767	muscular atrophy	4/489	36/7865	0.111111	1.78709	1.21868	0.182811	0.999949	0.984625	2475/2690/1756/317	4
DOID:0060039	autoimmune disease of skin and connective tissue	3/489	24/7865	0.125	2.01048	1.27648	0.184713	0.999949	0.984625	493/831/9914	3
DOID:14717	centronuclear myopathy	3/489	24/7865	0.125	2.01048	1.27648	0.184713	0.999949	0.984625	26052/273/4534	3
DOID:2621	autonomic nervous system neoplasm	3/489	24/7865	0.125	2.01048	1.27648	0.184713	0.999949	0.984625	8289/238/57492	3
DOID:769	neuroblastoma	3/489	24/7865	0.125	2.01048	1.27648	0.184713	0.999949	0.984625	8289/238/57492	3
DOID:8502	bullous skin disease	3/489	24/7865	0.125	2.01048	1.27648	0.184713	0.999949	0.984625	667/23426/3909	3
DOID:9206	Barrett's esophagus	3/489	24/7865	0.125	2.01048	1.27648	0.184713	0.999949	0.984625	27086/4481/51008	3
DOID:0060036	intrinsic cardiomyopathy	27/489	362/7865	0.0745856	1.19962	1.00119	0.184934	0.999949	0.984625	5629/6262/785/90134/3708/22989/5530/287/6444/56479/6885/2070/137868/2053/1756/10529/29119/3784/775/3479/7043/2103/801/23405/54715/5578/3162	27
DOID:9743	diabetic neuropathy	5/489	49/7865	0.102041	1.64121	1.15923	0.186702	0.999949	0.984625	2247/3084/3479/7043/4155	5
DOID:0060870	isolated growth hormone deficiency	2/489	13/7865	0.153846	2.47444	1.36985	0.191696	0.999949	0.984625	2690/2692	2
DOID:4449	macular retinal edema	2/489	13/7865	0.153846	2.47444	1.36985	0.191696	0.999949	0.984625	2247/2321	2
DOID:6929	retinal edema	2/489	13/7865	0.153846	2.47444	1.36985	0.191696	0.999949	0.984625	2247/2321	2
DOID:3490	Noonan syndrome	3/489	25/7865	0.12	1.93006	1.19919	0.200883	0.999949	0.984625	867/317/3479	3
DOID:5517	stomach carcinoma	7/489	77/7865	0.0909091	1.46217	1.0493	0.200999	0.999949	0.984625	8289/2066/23081/54880/51196/6777/54894	7
DOID:66	muscle tissue disease	28/489	382/7865	0.0732984	1.17892	0.923038	0.204814	0.999949	0.984625	2475/26052/6262/23175/776/22989/8087/2483/2690/84466/6444/3908/7402/23345/729920/273/4233/137868/654463/1756/1288/4534/3778/775/317/6263/6645/24139	28
DOID:10481	diaphragm disease	4/489	38/7865	0.105263	1.69304	1.10259	0.208756	0.999949	0.984625	23414/867/3479/3356	4
DOID:3827	congenital diaphragmatic hernia	4/489	38/7865	0.105263	1.69304	1.10259	0.208756	0.999949	0.984625	23414/867/3479/3356	4
DOID:0050851	glomerulosclerosis	5/489	51/7865	0.0980392	1.57685	1.06408	0.208852	0.999949	0.984625	1281/5530/55907/8554/4649	5
DOID:8398	osteoarthritis	8/489	92/7865	0.0869565	1.3986	0.990142	0.211929	0.999949	0.984625	2487/2690/1297/55603/7046/3479/2321/4088	8
DOID:0050451	Brugada syndrome	2/489	14/7865	0.142857	2.29769	1.25124	0.214971	0.999949	0.984625	3752/775	2
DOID:11123	Henoch-Schoenlein purpura	2/489	14/7865	0.142857	2.29769	1.25124	0.214971	0.999949	0.984625	3479/3162	2
DOID:205	hyperostosis	2/489	14/7865	0.142857	2.29769	1.25124	0.214971	0.999949	0.984625	2131/8792	2
DOID:4677	keratitis	2/489	14/7865	0.142857	2.29769	1.25124	0.214971	0.999949	0.984625	2247/2321	2
DOID:571	median neuropathy	2/489	14/7865	0.142857	2.29769	1.25124	0.214971	0.999949	0.984625	2066/3084	2
DOID:572	mononeuritis of upper limb and mononeuritis multiplex	2/489	14/7865	0.142857	2.29769	1.25124	0.214971	0.999949	0.984625	2066/3084	2
DOID:9588	encephalitis	2/489	14/7865	0.142857	2.29769	1.25124	0.214971	0.999949	0.984625	5243/4155	2
DOID:13207	proliferative diabetic retinopathy	3/489	26/7865	0.115385	1.85583	1.1254	0.21737	0.999949	0.984625	800/54880/2321	3
DOID:28	endocrine system disease	29/489	401/7865	0.0723192	1.16317	0.863564	0.220775	0.999949	0.984625	9095/5352/79625/2690/4214/860/254394/2692/10371/5649/4233/6916/23514/23414/3293/3730/5592/9049/4684/3479/122042/3356/10379/1734/7253/23405/6938/4155/3162	29
DOID:1312	focal segmental glomerulosclerosis	4/489	39/7865	0.102564	1.64963	1.04711	0.222103	0.999949	0.984625	5530/55907/8554/4649	4
DOID:363	uterine cancer	11/489	136/7865	0.0808824	1.3009	0.91137	0.224658	0.999949	0.984625	8289/23451/5291/2247/5747/7251/4088/1012/54894/5578/861	11
DOID:423	myopathy	27/489	372/7865	0.0725806	1.16738	0.851534	0.225151	0.999949	0.984625	2475/26052/6262/23175/776/22989/8087/2483/2690/84466/6444/3908/7402/23345/729920/273/137868/654463/1756/1288/4534/3778/775/317/6263/6645/24139	27
DOID:0060308	autosomal recessive intellectual developmental disorder	7/489	80/7865	0.0875	1.40734	0.942833	0.228272	0.999949	0.984625	129684/51319/26230/26047/288/80153/84894	7
DOID:422	congenital structural myopathy	3/489	27/7865	0.111111	1.78709	1.0548	0.234124	0.999949	0.984625	26052/273/4534	3
DOID:589	congenital hemolytic anemia	3/489	27/7865	0.111111	1.78709	1.0548	0.234124	0.999949	0.984625	29127/81624/6710	3
DOID:0050439	Usher syndrome	2/489	15/7865	0.133333	2.14451	1.14234	0.238481	0.999949	0.984625	7399/25861	2
DOID:0050650	familial atrial fibrillation	2/489	15/7865	0.133333	2.14451	1.14234	0.238481	0.999949	0.984625	3784/463	2
DOID:1969	cerebral palsy	2/489	15/7865	0.133333	2.14451	1.14234	0.238481	0.999949	0.984625	116987/120	2
DOID:9809	hypersensitivity vasculitis	2/489	15/7865	0.133333	2.14451	1.14234	0.238481	0.999949	0.984625	3479/3162	2
DOID:3856	male reproductive organ cancer	24/489	330/7865	0.0727273	1.16973	0.811055	0.238568	0.999949	0.984625	2475/4436/23671/2066/55209/993/2272/5291/8626/2247/6885/4233/4481/10499/5747/6595/23081/6934/7251/4088/463/1012/5578/6721	24
DOID:214	teeth hard tissue disease	3/489	28/7865	0.107143	1.72327	0.987119	0.251096	0.999949	0.984625	3694/54880/256764	3
DOID:4248	coronary stenosis	3/489	28/7865	0.107143	1.72327	0.987119	0.251096	0.999949	0.984625	3479/1012/3162	3
DOID:9406	hypopituitarism	3/489	28/7865	0.107143	1.72327	0.987119	0.251096	0.999949	0.984625	9095/2690/2692	3
DOID:0050950	autosomal recessive cerebellar ataxia	5/489	55/7865	0.0909091	1.46217	0.885566	0.255429	0.999949	0.984625	255928/2895/9474/23345/51741	5
DOID:0060100	musculoskeletal system cancer	7/489	83/7865	0.0843373	1.35647	0.840583	0.256719	0.999949	0.984625	2475/4436/8087/10499/2131/867/2321	7
DOID:201	connective tissue cancer	6/489	69/7865	0.0869565	1.3986	0.856222	0.257194	0.999949	0.984625	2475/4436/8087/10499/2131/867	6
DOID:12858	Huntington's disease	9/489	112/7865	0.0803571	1.29245	0.802591	0.260686	0.999949	0.984625	3708/27086/4899/6506/2904/3479/25942/2903/4155	9
DOID:1115	sarcoma	2/489	16/7865	0.125	2.01048	1.04171	0.262108	0.999949	0.984625	4233/6721	2
DOID:9993	hypoglycemia	2/489	16/7865	0.125	2.01048	1.04171	0.262108	0.999949	0.984625	6833/2904	2
DOID:127	leiomyoma	4/489	42/7865	0.0952381	1.53179	0.889708	0.263343	0.999949	0.984625	2247/5747/7046/81029	4
DOID:0050741	alcohol dependence	6/489	70/7865	0.0857143	1.37862	0.819228	0.267898	0.999949	0.984625	9095/2918/775/3356/9369/2903	6
DOID:14791	Leber congenital amaurosis	3/489	29/7865	0.103448	1.66385	0.922114	0.26824	0.999949	0.984625	23418/207063/51741	3
DOID:4896	bile duct adenocarcinoma	9/489	113/7865	0.079646	1.28101	0.774687	0.26905	0.999949	0.984625	8289/53353/8671/5530/2247/4233/4684/54894/861	9
DOID:4947	cholangiocarcinoma	9/489	113/7865	0.079646	1.28101	0.774687	0.26905	0.999949	0.984625	8289/53353/8671/5530/2247/4233/4684/54894/861	9
DOID:2256	osteochondrodysplasia	10/489	128/7865	0.078125	1.25655	0.753455	0.272829	0.999949	0.984625	658/860/1297/55603/7227/7046/90993/3479/10082/64131	10
DOID:3717	gastric adenocarcinoma	4/489	43/7865	0.0930233	1.49617	0.839988	0.277405	0.999949	0.984625	8289/51196/6777/54894	4
DOID:1319	brain cancer	6/489	71/7865	0.084507	1.3592	0.782796	0.27871	0.999949	0.984625	4853/5629/23081/100048912/2719/4684	6
DOID:2121	ectodermal dysplasia	3/489	30/7865	0.1	1.60838	0.859577	0.285513	0.999949	0.984625	8626/1896/26040	3
DOID:9975	cocaine dependence	3/489	30/7865	0.1	1.60838	0.859577	0.285513	0.999949	0.984625	401145/55714/3356	3
DOID:0050543	Charcot-Marie-Tooth disease intermediate type	2/489	17/7865	0.117647	1.89222	0.948159	0.285746	0.999949	0.984625	26052/54332	2
DOID:13413	hepatic encephalopathy	2/489	17/7865	0.117647	1.89222	0.948159	0.285746	0.999949	0.984625	5243/3162	2
DOID:13810	familial hypercholesterolemia	2/489	17/7865	0.117647	1.89222	0.948159	0.285746	0.999949	0.984625	2690/2053	2
DOID:4247	coronary restenosis	2/489	17/7865	0.117647	1.89222	0.948159	0.285746	0.999949	0.984625	1012/3162	2
DOID:687	hepatoblastoma	2/489	17/7865	0.117647	1.89222	0.948159	0.285746	0.999949	0.984625	2719/463	2
DOID:4897	bile duct carcinoma	9/489	115/7865	0.0782609	1.25874	0.719648	0.286014	0.999949	0.984625	8289/53353/8671/5530/2247/4233/4684/54894/861	9
DOID:10283	prostate cancer	23/489	325/7865	0.0707692	1.13824	0.655329	0.287648	0.999949	0.984625	2475/4436/23671/2066/55209/993/2272/5291/2247/6885/4233/4481/10499/5747/6595/23081/6934/7251/4088/463/1012/5578/6721	23
DOID:0050908	myelodysplastic syndrome	5/489	58/7865	0.0862069	1.38654	0.760729	0.291865	0.999949	0.984625	23451/219285/23414/8233/2120	5
DOID:0050687	cell type cancer	32/489	464/7865	0.0689655	1.10923	0.624488	0.293293	0.999949	0.984625	2475/4853/5321/1131/4436/53353/2066/2272/5291/25937/8626/1739/2247/2534/5243/4233/6788/1896/3784/55553/7251/1740/5893/3479/2321/463/51741/22806/54894/5578/3162/6721	32
DOID:1380	endometrial cancer	10/489	131/7865	0.0763359	1.22777	0.676868	0.296932	0.999949	0.984625	8289/5291/2247/5747/7251/4088/1012/54894/5578/861	10
DOID:3910	lung adenocarcinoma	10/489	131/7865	0.0763359	1.22777	0.676868	0.296932	0.999949	0.984625	4436/9448/53353/2066/5915/27086/5352/463/54894/861	10
DOID:4362	cervical cancer	8/489	102/7865	0.0784314	1.26148	0.684362	0.300411	0.999949	0.984625	2066/993/5071/5747/7251/4088/463/1012	8
DOID:0070296	primary autosomal recessive microcephaly	3/489	31/7865	0.0967742	1.5565	0.79932	0.30287	0.999949	0.984625	10015/9662/11113	3
DOID:0110274	autosomal recessive limb-girdle muscular dystrophy	3/489	31/7865	0.0967742	1.5565	0.79932	0.30287	0.999949	0.984625	6444/3908/729920	3
DOID:10907	microcephaly	5/489	59/7865	0.0847458	1.36304	0.720658	0.304214	0.999949	0.984625	10015/9662/26053/3479/11113	5
DOID:3526	cerebral infarction	15/489	207/7865	0.0724638	1.1655	0.62127	0.306253	0.999949	0.984625	2475/2596/2247/6916/2053/3084/6833/6506/4684/317/5583/23405/163/861/3162	15
DOID:120	female reproductive organ cancer	23/489	329/7865	0.0699088	1.1244	0.593502	0.308235	0.999949	0.984625	8289/23451/2066/993/5291/25937/2247/7402/5071/5243/4233/3084/5747/2719/7251/4684/4978/4088/463/1012/54894/5578/861	23
DOID:0060894	early-onset Parkinson's disease	2/489	18/7865	0.111111	1.78709	0.860749	0.309303	0.999949	0.984625	9829/5071	2
DOID:1557	hypersensitivity reaction type III disease	2/489	18/7865	0.111111	1.78709	0.860749	0.309303	0.999949	0.984625	3479/3162	2
DOID:2987	familial Mediterranean fever	2/489	18/7865	0.111111	1.78709	0.860749	0.309303	0.999949	0.984625	5243/3479	2
DOID:5158	pleural cancer	2/489	18/7865	0.111111	1.78709	0.860749	0.309303	0.999949	0.984625	8087/10499	2
DOID:7474	malignant pleural mesothelioma	2/489	18/7865	0.111111	1.78709	0.860749	0.309303	0.999949	0.984625	8087/10499	2
DOID:12930	dilated cardiomyopathy	16/489	223/7865	0.0717489	1.154	0.600661	0.311932	0.999949	0.984625	5629/785/3708/22989/5530/6444/6885/2070/137868/1756/10529/3479/2103/23405/54715/5578	16
DOID:2490	congenital nervous system abnormality	10/489	133/7865	0.075188	1.20931	0.626814	0.313301	0.999949	0.984625	10015/9662/1946/26053/5218/5649/3479/11113/81565/27443	10
DOID:3093	nervous system cancer	10/489	133/7865	0.075188	1.20931	0.626814	0.313301	0.999949	0.984625	8289/4853/5629/238/57492/23081/100048912/2719/4684/3479	10
DOID:2871	endometrial carcinoma	5/489	60/7865	0.0833333	1.34032	0.681307	0.31664	0.999949	0.984625	8289/5747/7251/1012/5578	5
DOID:326	ischemia	25/489	362/7865	0.0690608	1.11076	0.555516	0.32001	0.999949	0.984625	2475/5321/4052/9378/3708/6092/287/5144/831/9474/57492/9723/5243/5747/8829/867/2904/317/3479/8858/25942/2903/5578/4155/3162	25
DOID:53	pituitary gland disease	4/489	46/7865	0.0869565	1.3986	0.698073	0.320203	0.999949	0.984625	9095/2690/2692/9049	4
DOID:0050776	non-syndromic X-linked intellectual disability	3/489	32/7865	0.09375	1.50786	0.741175	0.320274	0.999949	0.984625	11141/24137/2258	3
DOID:1192	peripheral nervous system neoplasm	3/489	32/7865	0.09375	1.50786	0.741175	0.320274	0.999949	0.984625	8289/238/57492	3
DOID:2394	ovarian cancer	14/489	194/7865	0.0721649	1.16069	0.583484	0.320346	0.999949	0.984625	8289/25937/2247/7402/5071/5243/4233/3084/5747/7251/4684/4978/1012/5578	14
DOID:4606	bile duct cancer	9/489	119/7865	0.0756303	1.21643	0.612503	0.320739	0.999949	0.984625	8289/53353/8671/5530/2247/4233/4684/54894/861	9
DOID:50	thyroid gland disease	11/489	149/7865	0.0738255	1.1874	0.594604	0.321805	0.999949	0.984625	5352/2690/860/5649/4684/3479/1734/7253/23405/4155/3162	11
DOID:1825	childhood absence epilepsy	2/489	19/7865	0.105263	1.69304	0.778707	0.332697	0.999949	0.984625	348980/10369	2
DOID:0060074	ductal carcinoma in situ	4/489	47/7865	0.0851064	1.36884	0.652984	0.334596	0.999949	0.984625	2066/5747/2321/5578	4
DOID:12365	malaria	4/489	47/7865	0.0851064	1.36884	0.652984	0.334596	0.999949	0.984625	831/5243/3084/3162	4
DOID:0070297	primary microcephaly	3/489	33/7865	0.0909091	1.46217	0.684993	0.337687	0.999949	0.984625	10015/9662/11113	3
DOID:8791	breast carcinoma in situ	4/489	48/7865	0.0833333	1.34032	0.608912	0.349017	0.999949	0.984625	2066/5747/2321/5578	4
DOID:2742	auditory system disease	18/489	260/7865	0.0692308	1.1135	0.479167	0.352084	0.999949	0.984625	7399/165829/2122/152137/51473/2070/5137/4233/25861/1730/1288/79731/5962/2059/81624/2103/124842/11078	18
DOID:9119	acute myeloid leukemia	10/489	138/7865	0.0724638	1.1655	0.504995	0.355031	0.999949	0.984625	23451/4026/10499/8233/4684/867/2120/1555/861/3162	10
DOID:0050889	non-syndromic intellectual disability	3/489	34/7865	0.0882353	1.41916	0.630637	0.355072	0.999949	0.984625	11141/24137/2258	3
DOID:0070309	absence epilepsy	3/489	34/7865	0.0882353	1.41916	0.630637	0.355072	0.999949	0.984625	348980/401474/10369	3
DOID:2526	prostate adenocarcinoma	3/489	34/7865	0.0882353	1.41916	0.630637	0.355072	0.999949	0.984625	5291/2247/10499	3
DOID:0050704	childhood electroclinical syndrome	2/489	20/7865	0.1	1.60838	0.701395	0.355859	0.999949	0.984625	348980/10369	2
DOID:11830	myopia	2/489	20/7865	0.1	1.60838	0.701395	0.355859	0.999949	0.984625	3908/3479	2
DOID:2187	amelogenesis imperfecta	2/489	20/7865	0.1	1.60838	0.701395	0.355859	0.999949	0.984625	3694/256764	2
DOID:2870	endometrial adenocarcinoma	2/489	20/7865	0.1	1.60838	0.701395	0.355859	0.999949	0.984625	8289/7251	2
DOID:2876	laryngeal squamous cell carcinoma	2/489	20/7865	0.1	1.60838	0.701395	0.355859	0.999949	0.984625	4436/2066	2
DOID:11724	limb-girdle muscular dystrophy	4/489	49/7865	0.0816327	1.31297	0.565809	0.363445	0.999949	0.984625	6444/3908/729920/654463	4
DOID:1459	hypothyroidism	9/489	124/7865	0.0725806	1.16738	0.483694	0.365219	0.999949	0.984625	5352/2690/860/5649/4684/3479/1734/7253/4155	9
DOID:4079	heart valve disease	6/489	79/7865	0.0759494	1.22156	0.509576	0.367855	0.999949	0.984625	9839/1281/7291/23414/3479/7253	6
DOID:576	proteinuria	12/489	171/7865	0.0701754	1.12869	0.438062	0.374815	0.999949	0.984625	344148/9839/4086/23500/9863/51196/114815/120/57678/84623/5800/6721	12
DOID:0050646	distal arthrogryposis	2/489	21/7865	0.0952381	1.53179	0.628276	0.378726	0.999949	0.984625	22989/4233	2
DOID:0070329	mitochondrial DNA depletion syndrome	2/489	21/7865	0.0952381	1.53179	0.628276	0.378726	0.999949	0.984625	8803/89874	2
DOID:693	dental enamel hypoplasia	2/489	21/7865	0.0952381	1.53179	0.628276	0.378726	0.999949	0.984625	3694/256764	2
DOID:869	cholesteatoma	2/489	21/7865	0.0952381	1.53179	0.628276	0.378726	0.999949	0.984625	2069/2247	2
DOID:0060119	pharynx cancer	5/489	65/7865	0.0769231	1.23722	0.494452	0.379414	0.999949	0.984625	8289/5893/2321/2903/2081	5
DOID:1168	familial hyperlipidemia	5/489	65/7865	0.0769231	1.23722	0.494452	0.379414	0.999949	0.984625	2690/5243/2053/10379/64788	5
DOID:3454	brain infarction	17/489	249/7865	0.0682731	1.09809	0.404989	0.380065	0.999949	0.984625	2475/5087/2596/2247/6916/2053/3084/6833/6506/4684/317/5583/23405/4212/163/861/3162	17
DOID:1184	nephrotic syndrome	7/489	96/7865	0.0729167	1.17278	0.438544	0.388357	0.999949	0.984625	4086/23500/9863/51196/57678/84623/5800	7
DOID:3635	congenital myasthenic syndrome	3/489	36/7865	0.0833333	1.34032	0.526929	0.389633	0.999949	0.984625	831/6857/4649	3
DOID:8634	prostate carcinoma in situ	3/489	36/7865	0.0833333	1.34032	0.526929	0.389633	0.999949	0.984625	8626/3479/2321	3
DOID:224	transient cerebral ischemia	15/489	220/7865	0.0681818	1.09663	0.374267	0.393762	0.999949	0.984625	2475/4052/9378/3708/6092/287/5144/9723/8829/867/2904/3479/25942/2903/4155	15
DOID:1073	renal hypertension	4/489	52/7865	0.0769231	1.23722	0.441883	0.406578	0.999949	0.984625	817/6885/3908/3162	4
DOID:1091	tooth disease	4/489	52/7865	0.0769231	1.23722	0.441883	0.406578	0.999949	0.984625	3694/54880/1896/256764	4
DOID:11130	secondary hypertension	4/489	52/7865	0.0769231	1.23722	0.441883	0.406578	0.999949	0.984625	817/6885/3908/3162	4
DOID:2151	malignant ovarian surface epithelial-stromal neoplasm	4/489	52/7865	0.0769231	1.23722	0.441883	0.406578	0.999949	0.984625	8289/5747/4684/5578	4
DOID:4001	ovarian carcinoma	4/489	52/7865	0.0769231	1.23722	0.441883	0.406578	0.999949	0.984625	8289/5747/4684/5578	4
DOID:0050453	lissencephaly	3/489	37/7865	0.0810811	1.3041	0.477366	0.406749	0.999949	0.984625	5218/5649/81565	3
DOID:2316	brain ischemia	22/489	333/7865	0.0660661	1.0626	0.300526	0.415089	0.999949	0.984625	2475/5321/4052/9378/3708/6092/287/5144/831/9723/5243/8829/867/2904/317/3479/8858/25942/2903/5578/4155/3162	22
DOID:3008	invasive ductal carcinoma	4/489	53/7865	0.0754717	1.21388	0.402238	0.420845	0.999949	0.984625	2272/1739/5243/4233	4
DOID:2566	corneal dystrophy	2/489	23/7865	0.0869565	1.3986	0.492888	0.423373	0.999949	0.984625	123624/6925	2
DOID:0080690	RASopathy	3/489	38/7865	0.0789474	1.26978	0.429205	0.42372	0.999949	0.984625	867/317/3479	3
DOID:5672	large intestine cancer	31/489	477/7865	0.0649895	1.04528	0.262712	0.424937	0.999949	0.984625	2475/8289/4853/4436/84168/9448/53353/2066/5291/4214/4163/2534/5243/10499/79695/7046/54880/6934/867/5893/317/7043/23405/2903/9956/463/6777/54894/11122/54915/861	31
DOID:9256	colorectal cancer	31/489	477/7865	0.0649895	1.04528	0.262712	0.424937	0.999949	0.984625	2475/8289/4853/4436/84168/9448/53353/2066/5291/4214/4163/2534/5243/10499/79695/7046/54880/6934/867/5893/317/7043/23405/2903/9956/463/6777/54894/11122/54915/861	31
DOID:0050564	autosomal dominant nonsyndromic deafness	5/489	69/7865	0.0724638	1.1655	0.355502	0.429599	0.999949	0.984625	152137/2070/5137/1730/81624	5
DOID:10155	intestinal cancer	32/489	494/7865	0.0647773	1.04187	0.247487	0.430445	0.999949	0.984625	2475/8289/4853/4436/84168/9448/53353/2066/5291/25937/4214/4163/2534/5243/10499/79695/7046/54880/6934/867/5893/317/7043/23405/2903/9956/463/6777/54894/11122/54915/861	32
DOID:10159	osteonecrosis	2/489	24/7865	0.0833333	1.34032	0.429906	0.44507	0.999949	0.984625	149233/5243	2
DOID:12712	nephronophthisis	2/489	24/7865	0.0833333	1.34032	0.429906	0.44507	0.999949	0.984625	25937/51473	2
DOID:13025	retinopathy of prematurity	2/489	24/7865	0.0833333	1.34032	0.429906	0.44507	0.999949	0.984625	3479/2321	2
DOID:2226	myeloproliferative neoplasm	2/489	24/7865	0.0833333	1.34032	0.429906	0.44507	0.999949	0.984625	867/2120	2
DOID:3451	skin carcinoma	2/489	24/7865	0.0833333	1.34032	0.429906	0.44507	0.999949	0.984625	2534/7046	2
DOID:5154	borna disease	2/489	24/7865	0.0833333	1.34032	0.429906	0.44507	0.999949	0.984625	22926/3479	2
DOID:4074	pancreatic adenocarcinoma	4/489	55/7865	0.0727273	1.16973	0.32523	0.449116	0.999949	0.984625	5337/7046/7043/5797	4
DOID:0080855	Parkinsonism	5/489	71/7865	0.0704225	1.13267	0.289116	0.454411	0.999949	0.984625	1814/2247/2918/6833/3162	5
DOID:439	neuromuscular junction disease	3/489	40/7865	0.075	1.20629	0.336766	0.457132	0.999949	0.984625	831/6857/4649	3
DOID:583	hemolytic anemia	3/489	40/7865	0.075	1.20629	0.336766	0.457132	0.999949	0.984625	29127/81624/6710	3
DOID:6000	congestive heart failure	17/489	261/7865	0.0651341	1.04761	0.201388	0.457575	0.999949	0.984625	2475/6262/2066/3708/27086/347689/2070/100048912/6833/4684/867/6334/3479/3356/2628/5578/3162	17
DOID:865	vasculitis	6/489	87/7865	0.0689655	1.10923	0.263776	0.458041	0.999949	0.984625	149233/2247/831/5243/8858/3162	6
DOID:8692	myeloid leukemia	12/489	182/7865	0.0659341	1.06047	0.21252	0.459911	0.999949	0.984625	23451/4026/5243/54904/10499/8233/4684/867/2120/1555/861/3162	12
DOID:13378	Kawasaki disease	2/489	25/7865	0.08	1.28671	0.369672	0.466303	0.999949	0.984625	2321/3162	2
DOID:1602	lymphadenitis	2/489	25/7865	0.08	1.28671	0.369672	0.466303	0.999949	0.984625	2321/3162	2
DOID:192	sex cord-gonadal stromal tumor	2/489	25/7865	0.08	1.28671	0.369672	0.466303	0.999949	0.984625	2272/2321	2
DOID:9942	lymph node disease	2/489	25/7865	0.08	1.28671	0.369672	0.466303	0.999949	0.984625	2321/3162	2
DOID:0050458	juvenile myelomonocytic leukemia	1/489	10/7865	0.1	1.60838	0.495645	0.473914	0.999949	0.984625	867	1
DOID:0050581	brachydactyly	1/489	10/7865	0.1	1.60838	0.495645	0.473914	0.999949	0.984625	658	1
DOID:0050591	tooth agenesis	1/489	10/7865	0.1	1.60838	0.495645	0.473914	0.999949	0.984625	1896	1
DOID:0050632	oculocutaneous albinism	1/489	10/7865	0.1	1.60838	0.495645	0.473914	0.999949	0.984625	4905	1
DOID:0050703	infancy electroclinical syndrome	1/489	10/7865	0.1	1.60838	0.495645	0.473914	0.999949	0.984625	6334	1
DOID:0050730	coenzyme Q10 deficiency disease	1/489	10/7865	0.1	1.60838	0.495645	0.473914	0.999949	0.984625	57107	1
DOID:0060178	familial hemiplegic migraine	1/489	10/7865	0.1	1.60838	0.495645	0.473914	0.999949	0.984625	6323	1
DOID:0060475	myoclonic-atonic epilepsy	1/489	10/7865	0.1	1.60838	0.495645	0.473914	0.999949	0.984625	6092	1
DOID:0070355	overactive bladder syndrome	1/489	10/7865	0.1	1.60838	0.495645	0.473914	0.999949	0.984625	3084	1
DOID:0080685	aortic dissection	1/489	10/7865	0.1	1.60838	0.495645	0.473914	0.999949	0.984625	144453	1
DOID:0080694	Galloway-Mowat syndrome	1/489	10/7865	0.1	1.60838	0.495645	0.473914	0.999949	0.984625	84942	1
DOID:0080719	congenital myopathy 6	1/489	10/7865	0.1	1.60838	0.495645	0.473914	0.999949	0.984625	22989	1
DOID:0110454	dilated cardiomyopathy 1S	1/489	10/7865	0.1	1.60838	0.495645	0.473914	0.999949	0.984625	22989	1
DOID:0111267	hyaline body myopathy	1/489	10/7865	0.1	1.60838	0.495645	0.473914	0.999949	0.984625	22989	1
DOID:0111269	autosomal dominant hyaline body myopathy	1/489	10/7865	0.1	1.60838	0.495645	0.473914	0.999949	0.984625	22989	1
DOID:0111602	distal arthrogryposis type 2B3	1/489	10/7865	0.1	1.60838	0.495645	0.473914	0.999949	0.984625	22989	1
DOID:0111604	Freeman-Sheldon syndrome	1/489	10/7865	0.1	1.60838	0.495645	0.473914	0.999949	0.984625	22989	1
DOID:0111605	distal arthrogryposis type 2A	1/489	10/7865	0.1	1.60838	0.495645	0.473914	0.999949	0.984625	22989	1
DOID:12132	granulomatosis with polyangiitis	1/489	10/7865	0.1	1.60838	0.495645	0.473914	0.999949	0.984625	3479	1
DOID:1245	vulva cancer	1/489	10/7865	0.1	1.60838	0.495645	0.473914	0.999949	0.984625	993	1
DOID:14219	renal tubular acidosis	1/489	10/7865	0.1	1.60838	0.495645	0.473914	0.999949	0.984625	8671	1
DOID:1426	ureteral disease	1/489	10/7865	0.1	1.60838	0.495645	0.473914	0.999949	0.984625	6092	1
DOID:2696	Leydig cell tumor	1/489	10/7865	0.1	1.60838	0.495645	0.473914	0.999949	0.984625	2321	1
DOID:2738	pseudoxanthoma elasticum	1/489	10/7865	0.1	1.60838	0.495645	0.473914	0.999949	0.984625	64131	1
DOID:3892	insulinoma	1/489	10/7865	0.1	1.60838	0.495645	0.473914	0.999949	0.984625	4684	1
DOID:9098	sebaceous gland disease	1/489	10/7865	0.1	1.60838	0.495645	0.473914	0.999949	0.984625	3479	1
DOID:9620	vesicoureteral reflux	1/489	10/7865	0.1	1.60838	0.495645	0.473914	0.999949	0.984625	6092	1
DOID:988	mitral valve prolapse	1/489	10/7865	0.1	1.60838	0.495645	0.473914	0.999949	0.984625	7253	1
DOID:4607	biliary tract cancer	10/489	152/7865	0.0657895	1.05815	0.186384	0.474108	0.999949	0.984625	8289/84168/53353/8671/5530/2247/4233/4684/54894/861	10
DOID:9261	nasopharynx carcinoma	4/489	57/7865	0.0701754	1.12869	0.251062	0.476938	0.999949	0.984625	8289/5893/2321/2903	4
DOID:3620	central nervous system cancer	6/489	89/7865	0.0674157	1.0843	0.205936	0.480205	0.999949	0.984625	4853/5629/23081/100048912/2719/4684	6
DOID:1682	congenital heart disease	11/489	169/7865	0.0650888	1.04688	0.158614	0.482801	0.999949	0.984625	3708/27086/7092/108/93166/57107/54927/23414/8829/23389/5330	11
DOID:0060903	thrombosis	2/489	26/7865	0.0769231	1.23722	0.31194	0.487048	0.999949	0.984625	5291/6916	2
DOID:0080008	ischemic bone disease	2/489	26/7865	0.0769231	1.23722	0.31194	0.487048	0.999949	0.984625	149233/5243	2
DOID:10487	Hirschsprung's disease	2/489	26/7865	0.0769231	1.23722	0.31194	0.487048	0.999949	0.984625	9839/121536	2
DOID:11372	megacolon	2/489	26/7865	0.0769231	1.23722	0.31194	0.487048	0.999949	0.984625	9839/121536	2
DOID:12347	osteogenesis imperfecta	2/489	26/7865	0.0769231	1.23722	0.31194	0.487048	0.999949	0.984625	55603/90993	2
DOID:3459	breast carcinoma	11/489	170/7865	0.0647059	1.04072	0.138193	0.490803	0.999949	0.984625	4436/993/2272/1739/2247/7291/5243/4233/7251/463/1012	11
DOID:341	peripheral vascular disease	5/489	74/7865	0.0675676	1.08675	0.193035	0.491039	0.999949	0.984625	2247/358/8829/1394/104909134	5
DOID:10584	retinitis pigmentosa	8/489	122/7865	0.0655738	1.05468	0.156713	0.491157	0.999949	0.984625	23418/7399/10283/346007/6101/10210/2904/112752	8
DOID:2527	nephrosis	8/489	122/7865	0.0655738	1.05468	0.156713	0.491157	0.999949	0.984625	4086/23500/9863/51196/57678/84623/5800/6721	8
DOID:6713	cerebrovascular disease	22/489	348/7865	0.0632184	1.01679	0.0825101	0.500249	0.999949	0.984625	2475/5087/2596/2247/6916/2053/3084/6833/6506/4684/317/3479/2321/55901/8874/5583/23405/4212/163/861/3162/6721	22
DOID:896	metal metabolism disorder	4/489	59/7865	0.0677966	1.09043	0.179511	0.504206	0.999949	0.984625	8945/54805/10243/3162	4
DOID:0050545	visceral heterotaxy	3/489	43/7865	0.0697674	1.12213	0.206756	0.50562	0.999949	0.984625	25790/5256/55329	3
DOID:11612	polycystic ovary syndrome	3/489	43/7865	0.0697674	1.12213	0.206756	0.50562	0.999949	0.984625	148/10499/3479	3
DOID:0050580	hereditary lymphedema	1/489	11/7865	0.0909091	1.46217	0.394926	0.506664	0.999949	0.984625	55901	1
DOID:0050709	early infantile epileptic encephalopathy	1/489	11/7865	0.0909091	1.46217	0.394926	0.506664	0.999949	0.984625	6334	1
DOID:0080365	endometrial hyperplasia	1/489	11/7865	0.0909091	1.46217	0.394926	0.506664	0.999949	0.984625	5747	1
DOID:12387	nephrogenic diabetes insipidus	1/489	11/7865	0.0909091	1.46217	0.394926	0.506664	0.999949	0.984625	8671	1
DOID:3602	toxic encephalopathy	1/489	11/7865	0.0909091	1.46217	0.394926	0.506664	0.999949	0.984625	5243	1
DOID:3918	pancreatic cystadenoma	1/489	11/7865	0.0909091	1.46217	0.394926	0.506664	0.999949	0.984625	4684	1
DOID:4479	pseudohypoaldosteronism	1/489	11/7865	0.0909091	1.46217	0.394926	0.506664	0.999949	0.984625	8452	1
DOID:8557	oropharynx cancer	1/489	11/7865	0.0909091	1.46217	0.394926	0.506664	0.999949	0.984625	2081	1
DOID:2600	laryngeal carcinoma	2/489	27/7865	0.0740741	1.1914	0.256494	0.507282	0.999949	0.984625	4436/2066	2
DOID:585	nephrolithiasis	2/489	27/7865	0.0740741	1.1914	0.256494	0.507282	0.999949	0.984625	25937/2321	2
DOID:6419	tetralogy of Fallot	2/489	27/7865	0.0740741	1.1914	0.256494	0.507282	0.999949	0.984625	23414/8829	2
DOID:780	placenta disease	2/489	27/7865	0.0740741	1.1914	0.256494	0.507282	0.999949	0.984625	2904/2903	2
DOID:9279	hyperhomocysteinemia	2/489	27/7865	0.0740741	1.1914	0.256494	0.507282	0.999949	0.984625	2904/2903	2
DOID:10286	prostate carcinoma	5/489	76/7865	0.0657895	1.05815	0.131149	0.514956	0.999949	0.984625	5291/2247/4233/10499/5578	5
DOID:10591	pre-eclampsia	9/489	141/7865	0.0638298	1.02663	0.0821484	0.517429	0.999949	0.984625	8289/4853/493/6262/3708/8029/2321/6263/2628	9
DOID:0060224	atrial fibrillation	4/489	60/7865	0.0666667	1.07226	0.144654	0.517603	0.999949	0.984625	287/3784/2321/463	4
DOID:2893	cervix carcinoma	3/489	44/7865	0.0681818	1.09663	0.165483	0.521281	0.999949	0.984625	5747/7251/4088	3
DOID:9675	pulmonary emphysema	3/489	44/7865	0.0681818	1.09663	0.165483	0.521281	0.999949	0.984625	3694/11167/3162	3
DOID:0080015	physical disorder	17/489	271/7865	0.0627306	1.00895	0.038603	0.521722	0.999949	0.984625	25790/5396/10015/5337/8626/9662/1946/26053/5218/5649/5256/3479/11113/4212/55329/81565/27443	17
DOID:480	movement disease	9/489	142/7865	0.0633803	1.0194	0.0600603	0.526122	0.999949	0.984625	493/1814/2247/2918/84909/3778/6833/26011/3162	9
DOID:10873	Kuhnt-Junius degeneration	2/489	28/7865	0.0714286	1.14885	0.203145	0.526988	0.999949	0.984625	3479/2321	2
DOID:4440	seminoma	2/489	28/7865	0.0714286	1.14885	0.203145	0.526988	0.999949	0.984625	2272/3784	2
DOID:3007	breast ductal carcinoma	4/489	61/7865	0.0655738	1.05468	0.110379	0.53083	0.999949	0.984625	2272/1739/5243/4233	4
DOID:543	dystonia	3/489	45/7865	0.0666667	1.07226	0.125154	0.536668	0.999949	0.984625	493/84909/3778	3
DOID:0050590	severe congenital neutropenia	1/489	12/7865	0.0833333	1.34032	0.303757	0.53738	0.999949	0.984625	11311	1
DOID:0060688	arteriovenous malformations of the brain	1/489	12/7865	0.0833333	1.34032	0.303757	0.53738	0.999949	0.984625	2321	1
DOID:0111599	distal arthrogryposis type 2B	1/489	12/7865	0.0833333	1.34032	0.303757	0.53738	0.999949	0.984625	22989	1
DOID:0112182	mismatch repair cancer syndrome	1/489	12/7865	0.0833333	1.34032	0.303757	0.53738	0.999949	0.984625	4436	1
DOID:10914	amnestic disorder	1/489	12/7865	0.0833333	1.34032	0.303757	0.53738	0.999949	0.984625	1814	1
DOID:12689	acoustic neuroma	1/489	12/7865	0.0833333	1.34032	0.303757	0.53738	0.999949	0.984625	3479	1
DOID:13317	hyperinsulinemic hypoglycemia	1/489	12/7865	0.0833333	1.34032	0.303757	0.53738	0.999949	0.984625	6833	1
DOID:13399	color blindness	1/489	12/7865	0.0833333	1.34032	0.303757	0.53738	0.999949	0.984625	22926	1
DOID:14268	sclerosing cholangitis	1/489	12/7865	0.0833333	1.34032	0.303757	0.53738	0.999949	0.984625	51473	1
DOID:2106	myotonia congenita	1/489	12/7865	0.0833333	1.34032	0.303757	0.53738	0.999949	0.984625	22989	1
DOID:2352	hemochromatosis	1/489	12/7865	0.0833333	1.34032	0.303757	0.53738	0.999949	0.984625	3162	1
DOID:2907	Goldenhar syndrome	1/489	12/7865	0.0833333	1.34032	0.303757	0.53738	0.999949	0.984625	2534	1
DOID:3144	cutis laxa	1/489	12/7865	0.0833333	1.34032	0.303757	0.53738	0.999949	0.984625	4052	1
DOID:4972	myelodysplastic/myeloproliferative neoplasm	1/489	12/7865	0.0833333	1.34032	0.303757	0.53738	0.999949	0.984625	867	1
DOID:0050557	congenital muscular dystrophy	2/489	29/7865	0.0689655	1.10923	0.151727	0.546155	0.999949	0.984625	3908/729920	2
DOID:1935	Bardet-Biedl syndrome	2/489	29/7865	0.0689655	1.10923	0.151727	0.546155	0.999949	0.984625	27241/92482	2
DOID:3347	osteosarcoma	2/489	29/7865	0.0689655	1.10923	0.151727	0.546155	0.999949	0.984625	4436/867	2
DOID:9835	refractive error	2/489	29/7865	0.0689655	1.10923	0.151727	0.546155	0.999949	0.984625	3908/3479	2
DOID:8719	in situ carcinoma	8/489	129/7865	0.0620155	0.997448	-0.0075254	0.555613	0.999949	0.984625	4436/2066/8626/1739/5747/3479/2321/5578	8
DOID:10534	stomach cancer	15/489	245/7865	0.0612245	0.984725	-0.0625385	0.563923	0.999949	0.984625	8289/9448/53353/2066/4214/10499/23081/54880/51196/26960/23405/6777/54894/8792/861	15
DOID:0050569	Seckel syndrome	1/489	13/7865	0.0769231	1.23722	0.220392	0.566187	0.999949	0.984625	5932	1
DOID:0060318	acute promyelocytic leukemia	1/489	13/7865	0.0769231	1.23722	0.220392	0.566187	0.999949	0.984625	4684	1
DOID:0111596	distal arthrogryposis type 1	1/489	13/7865	0.0769231	1.23722	0.220392	0.566187	0.999949	0.984625	22989	1
DOID:11396	pulmonary edema	1/489	13/7865	0.0769231	1.23722	0.220392	0.566187	0.999949	0.984625	259230	1
DOID:14067	Plasmodium falciparum malaria	1/489	13/7865	0.0769231	1.23722	0.220392	0.566187	0.999949	0.984625	831	1
DOID:61	mitral valve disease	1/489	13/7865	0.0769231	1.23722	0.220392	0.566187	0.999949	0.984625	7253	1
DOID:10762	portal hypertension	3/489	47/7865	0.0638298	1.02663	0.0471424	0.566578	0.999949	0.984625	2475/80315/3162	3
DOID:11054	urinary bladder cancer	11/489	180/7865	0.0611111	0.982902	-0.0597496	0.568834	0.999949	0.984625	4436/23671/23451/2066/993/2272/8626/2247/7046/1012/5578	11
DOID:0050861	colorectal adenocarcinoma	4/489	64/7865	0.0625	1.00524	0.0108377	0.569394	0.999949	0.984625	5243/10499/6777/861	4
DOID:13241	Behcet's disease	4/489	64/7865	0.0625	1.00524	0.0108377	0.569394	0.999949	0.984625	149233/5243/8858/3162	4
DOID:654	overnutrition	30/489	492/7865	0.0609756	0.980722	-0.113706	0.573899	0.999949	0.984625	2475/4853/5629/23175/1281/3708/9779/221935/2115/2792/4899/6788/3293/5592/57678/6934/5139/23389/51082/3356/1734/145264/5330/6938/463/1394/54549/6925/1555/6721	30
DOID:9970	obesity	30/489	492/7865	0.0609756	0.980722	-0.113706	0.573899	0.999949	0.984625	2475/4853/5629/23175/1281/3708/9779/221935/2115/2792/4899/6788/3293/5592/57678/6934/5139/23389/51082/3356/1734/145264/5330/6938/463/1394/54549/6925/1555/6721	30
DOID:12336	male infertility	10/489	165/7865	0.0606061	0.974778	-0.0843012	0.580526	0.999949	0.984625	149465/676/2104/9348/4086/57639/5789/10149/2103/26074	10
DOID:12361	Graves' disease	3/489	48/7865	0.0625	1.00524	0.00937608	0.581082	0.999949	0.984625	149233/3479/7253	3
DOID:854	collagen disease	3/489	48/7865	0.0625	1.00524	0.00937608	0.581082	0.999949	0.984625	26052/1281/1288	3
DOID:8991	cervix uteri carcinoma in situ	3/489	48/7865	0.0625	1.00524	0.00937608	0.581082	0.999949	0.984625	4436/8626/1739	3
DOID:9108	uterus carcinoma in situ	3/489	48/7865	0.0625	1.00524	0.00937608	0.581082	0.999949	0.984625	4436/8626/1739	3
DOID:10124	corneal disease	4/489	65/7865	0.0615385	0.989775	-0.0213126	0.581852	0.999949	0.984625	2247/2321/123624/6925	4
DOID:0050702	neonatal period electroclinical syndrome	1/489	14/7865	0.0714286	1.14885	0.143517	0.593204	0.999949	0.984625	6334	1
DOID:0050705	adolescence-adult electroclinical syndrome	1/489	14/7865	0.0714286	1.14885	0.143517	0.593204	0.999949	0.984625	401474	1
DOID:0050997	cerebellar ataxia, impaired intellectual development, and dysequilibrium syndrome	1/489	14/7865	0.0714286	1.14885	0.143517	0.593204	0.999949	0.984625	51761	1
DOID:0060090	central nervous system benign neoplasm	1/489	14/7865	0.0714286	1.14885	0.143517	0.593204	0.999949	0.984625	2321	1
DOID:0111229	congenital muscular dystrophy-dystroglycanopathy type A	1/489	14/7865	0.0714286	1.14885	0.143517	0.593204	0.999949	0.984625	729920	1
DOID:10024	migraine with aura	1/489	14/7865	0.0714286	1.14885	0.143517	0.593204	0.999949	0.984625	6323	1
DOID:12716	newborn respiratory distress syndrome	1/489	14/7865	0.0714286	1.14885	0.143517	0.593204	0.999949	0.984625	3162	1
DOID:13138	acute proliferative glomerulonephritis	1/489	14/7865	0.0714286	1.14885	0.143517	0.593204	0.999949	0.984625	2475	1
DOID:13139	crescentic glomerulonephritis	1/489	14/7865	0.0714286	1.14885	0.143517	0.593204	0.999949	0.984625	2475	1
DOID:13832	patent ductus arteriosus	1/489	14/7865	0.0714286	1.14885	0.143517	0.593204	0.999949	0.984625	93166	1
DOID:1882	atrial heart septal defect	1/489	14/7865	0.0714286	1.14885	0.143517	0.593204	0.999949	0.984625	7092	1
DOID:4045	muscle cancer	1/489	14/7865	0.0714286	1.14885	0.143517	0.593204	0.999949	0.984625	2321	1
DOID:4977	lymphedema	1/489	14/7865	0.0714286	1.14885	0.143517	0.593204	0.999949	0.984625	55901	1
DOID:8544	chronic fatigue syndrome	1/489	14/7865	0.0714286	1.14885	0.143517	0.593204	0.999949	0.984625	27185	1
DOID:0060388	chromosomal deletion syndrome	3/489	49/7865	0.0612245	0.984725	-0.0276152	0.595276	0.999949	0.984625	54897/144165/25942	3
DOID:0060115	nervous system benign neoplasm	2/489	32/7865	0.0625	1.00524	0.00764771	0.600338	0.999949	0.984625	3479/2321	2
DOID:4481	allergic rhinitis	2/489	32/7865	0.0625	1.00524	0.00764771	0.600338	0.999949	0.984625	5243/5592	2
DOID:1067	open-angle glaucoma	3/489	50/7865	0.06	0.965031	-0.0638666	0.609153	0.999949	0.984625	60312/2762/4212	3
DOID:299	adenocarcinoma	3/489	50/7865	0.06	0.965031	-0.0638666	0.609153	0.999949	0.984625	4853/463/3162	3
DOID:447	renal tubular transport disease	3/489	50/7865	0.06	0.965031	-0.0638666	0.609153	0.999949	0.984625	8452/8671/2628	3
DOID:750	peptic ulcer disease	3/489	50/7865	0.06	0.965031	-0.0638666	0.609153	0.999949	0.984625	2247/48/3162	3
DOID:680	tauopathy	25/489	418/7865	0.0598086	0.961952	-0.205821	0.612162	0.999949	0.984625	55740/3708/1814/287/831/5521/3096/2534/5071/5649/148/3084/3293/8829/3778/55553/4684/2904/6660/3479/3356/9495/801/2903/3162	25
DOID:0050888	syndromic intellectual disability	6/489	102/7865	0.0588235	0.946109	-0.141049	0.61535	0.999949	0.984625	9378/116987/27086/26053/5422/81887	6
DOID:0060031	autoimmune disease of gastrointestinal tract	2/489	33/7865	0.0606061	0.974778	-0.0373816	0.617283	0.999949	0.984625	149233/463	2
DOID:1591	renovascular hypertension	2/489	33/7865	0.0606061	0.974778	-0.0373816	0.617283	0.999949	0.984625	817/3908	2
DOID:0002116	pterygium	1/489	15/7865	0.0666667	1.07226	0.0721194	0.618541	0.999949	0.984625	2247	1
DOID:0050541	Charcot-Marie-Tooth disease type 4	1/489	15/7865	0.0666667	1.07226	0.0721194	0.618541	0.999949	0.984625	54332	1
DOID:0050852	limb ischemia	1/489	15/7865	0.0666667	1.07226	0.0721194	0.618541	0.999949	0.984625	3162	1
DOID:10608	celiac disease	1/489	15/7865	0.0666667	1.07226	0.0721194	0.618541	0.999949	0.984625	149233	1
DOID:11726	Emery-Dreifuss muscular dystrophy	1/489	15/7865	0.0666667	1.07226	0.0721194	0.618541	0.999949	0.984625	23345	1
DOID:12134	factor VIII deficiency	1/489	15/7865	0.0666667	1.07226	0.0721194	0.618541	0.999949	0.984625	3162	1
DOID:2223	platelet storage pool deficiency	1/489	15/7865	0.0666667	1.07226	0.0721194	0.618541	0.999949	0.984625	85440	1
DOID:2741	bilirubin metabolic disorder	1/489	15/7865	0.0666667	1.07226	0.0721194	0.618541	0.999949	0.984625	5962	1
DOID:3479	uveal cancer	1/489	15/7865	0.0666667	1.07226	0.0721194	0.618541	0.999949	0.984625	3479	1
DOID:4676	uremia	1/489	15/7865	0.0666667	1.07226	0.0721194	0.618541	0.999949	0.984625	5747	1
DOID:6039	uveal melanoma	1/489	15/7865	0.0666667	1.07226	0.0721194	0.618541	0.999949	0.984625	3479	1
DOID:8283	peritonitis	1/489	15/7865	0.0666667	1.07226	0.0721194	0.618541	0.999949	0.984625	27086	1
DOID:9146	visceral leishmaniasis	1/489	15/7865	0.0666667	1.07226	0.0721194	0.618541	0.999949	0.984625	3162	1
DOID:9409	diabetes insipidus	1/489	15/7865	0.0666667	1.07226	0.0721194	0.618541	0.999949	0.984625	8671	1
DOID:9719	neovascular inflammatory vitreoretinopathy	1/489	15/7865	0.0666667	1.07226	0.0721194	0.618541	0.999949	0.984625	2247	1
DOID:8466	retinal degeneration	16/489	271/7865	0.0590406	0.9496	-0.217394	0.623258	0.999949	0.984625	83872/23418/7399/55764/9364/10283/346007/6101/10210/1756/2904/3479/2321/23093/112752/5332	16
DOID:2671	transitional cell carcinoma	5/489	86/7865	0.0581395	0.935107	-0.155793	0.626363	0.999949	0.984625	5321/4436/2066/8626/2247	5
DOID:684	hepatocellular carcinoma	29/489	488/7865	0.0594262	0.955802	-0.259559	0.63096	0.999949	0.984625	2475/8289/55740/9448/53353/23451/2066/2272/27086/5291/4214/254394/5243/4233/3084/5747/63035/2719/8829/867/5893/23405/6263/1445/463/6777/54894/2081/861	29
DOID:1443	cerebral degeneration	6/489	104/7865	0.0576923	0.927914	-0.190535	0.634345	0.999949	0.984625	285172/358/25911/51082/4649/54768	6
DOID:9799	eye degenerative disease	16/489	273/7865	0.0586081	0.942643	-0.248345	0.635114	0.999949	0.984625	83872/23418/7399/55764/9364/10283/346007/6101/10210/1756/2904/3479/2321/23093/112752/5332	16
DOID:1414	ovarian dysfunction	3/489	52/7865	0.0576923	0.927914	-0.134279	0.635943	0.999949	0.984625	148/10499/3479	3
DOID:2007	degeneration of macula and posterior pole	3/489	52/7865	0.0576923	0.927914	-0.134279	0.635943	0.999949	0.984625	83872/3479/2321	3
DOID:0080322	polycystic kidney disease	5/489	87/7865	0.0574713	0.924359	-0.182662	0.636627	0.999949	0.984625	2475/5321/993/5314/358	5
DOID:686	liver carcinoma	29/489	490/7865	0.0591837	0.951901	-0.283086	0.639909	0.999949	0.984625	2475/8289/55740/9448/53353/23451/2066/2272/27086/5291/4214/254394/5243/4233/3084/5747/63035/2719/8829/867/5893/23405/6263/1445/463/6777/54894/2081/861	29
DOID:0060071	pre-malignant neoplasm	9/489	156/7865	0.0576923	0.927914	-0.234142	0.640855	0.999949	0.984625	4436/2066/8626/1739/5747/3479/2321/4088/5578	9
DOID:4195	hyperglycemia	4/489	70/7865	0.0571429	0.919077	-0.175097	0.640902	0.999949	0.984625	5321/3062/867/3356	4
DOID:0112374	muscular dystrophy-dystroglycanopathy	1/489	16/7865	0.0625	1.00524	0.00540224	0.642303	0.999949	0.984625	729920	1
DOID:11716	prediabetes syndrome	1/489	16/7865	0.0625	1.00524	0.00540224	0.642303	0.999949	0.984625	5799	1
DOID:2055	post-traumatic stress disorder	1/489	16/7865	0.0625	1.00524	0.00540224	0.642303	0.999949	0.984625	2903	1
DOID:2999	granulosa cell tumor	1/489	16/7865	0.0625	1.00524	0.00540224	0.642303	0.999949	0.984625	2272	1
DOID:799	varicose veins	1/489	16/7865	0.0625	1.00524	0.00540224	0.642303	0.999949	0.984625	3162	1
DOID:9446	cholangitis	1/489	16/7865	0.0625	1.00524	0.00540224	0.642303	0.999949	0.984625	51473	1
DOID:9720	vitreous disease	1/489	16/7865	0.0625	1.00524	0.00540224	0.642303	0.999949	0.984625	2247	1
DOID:987	alopecia	1/489	16/7865	0.0625	1.00524	0.00540224	0.642303	0.999949	0.984625	3479	1
DOID:1485	cystic fibrosis	5/489	88/7865	0.0568182	0.913855	-0.209234	0.646715	0.999949	0.984625	340273/5243/3479/10257/3162	5
DOID:6050	esophageal disease	3/489	53/7865	0.0566038	0.910406	-0.1685	0.648848	0.999949	0.984625	27086/4481/51008	3
DOID:75	lymphatic system disease	3/489	53/7865	0.0566038	0.910406	-0.1685	0.648848	0.999949	0.984625	2321/55901/3162	3
DOID:10652	Alzheimer's disease	24/489	409/7865	0.0586797	0.943795	-0.300571	0.648888	0.999949	0.984625	3708/1814/287/831/5521/3096/2534/5071/5649/148/3084/3293/8829/3778/55553/4684/2904/6660/3479/3356/9495/801/2903/3162	24
DOID:10629	microphthalmia	2/489	35/7865	0.0571429	0.919077	-0.123535	0.649506	0.999949	0.984625	5915/54880	2
DOID:2596	larynx cancer	2/489	35/7865	0.0571429	0.919077	-0.123535	0.649506	0.999949	0.984625	4436/2066	2
DOID:1793	pancreatic cancer	16/489	276/7865	0.057971	0.932397	-0.294371	0.652552	0.999949	0.984625	2475/285282/5337/2247/23022/4233/7046/6934/4684/317/3479/7043/6400/4088/9956/5797	16
DOID:0080005	bone remodeling disease	6/489	106/7865	0.0566038	0.910406	-0.239108	0.652778	0.999949	0.984625	56172/2690/2131/3479/1186/8792	6
DOID:4905	pancreatic carcinoma	7/489	124/7865	0.0564516	0.907959	-0.265986	0.658854	0.999949	0.984625	5337/2247/23022/4233/7046/7043/5797	7
DOID:2531	hematologic cancer	24/489	412/7865	0.0582524	0.936923	-0.338626	0.663121	0.999949	0.984625	4853/4211/9839/23451/2122/4026/152137/831/5243/219285/4233/54904/10499/23414/8233/4684/867/2120/23405/4212/8554/1555/861/3162	24
DOID:0060072	benign neoplasm	15/489	261/7865	0.0574713	0.924359	-0.31998	0.663217	0.999949	0.984625	2475/5321/5291/1739/2247/4233/5747/7046/1740/4684/81029/3479/2321/23405/54894	15
DOID:0050548	hereditary sensory neuropathy	1/489	17/7865	0.0588235	0.946109	-0.0572705	0.664588	0.999949	0.984625	667	1
DOID:0060669	cerebral cavernous malformation	1/489	17/7865	0.0588235	0.946109	-0.0572705	0.664588	0.999949	0.984625	2321	1
DOID:10964	cholesteatoma of middle ear	1/489	17/7865	0.0588235	0.946109	-0.0572705	0.664588	0.999949	0.984625	2247	1
DOID:3829	pituitary adenoma	1/489	17/7865	0.0588235	0.946109	-0.0572705	0.664588	0.999949	0.984625	9049	1
DOID:60009	pituitary gland benign neoplasm	1/489	17/7865	0.0588235	0.946109	-0.0572705	0.664588	0.999949	0.984625	9049	1
DOID:635	acquired immunodeficiency syndrome	1/489	17/7865	0.0588235	0.946109	-0.0572705	0.664588	0.999949	0.984625	5243	1
DOID:963	episodic ataxia	1/489	17/7865	0.0588235	0.946109	-0.0572705	0.664588	0.999949	0.984625	785	1
DOID:14004	thoracic aortic aneurysm	2/489	36/7865	0.0555556	0.893547	-0.164825	0.664793	0.999949	0.984625	5592/79875	2
DOID:1240	leukemia	16/489	279/7865	0.0573477	0.922371	-0.339927	0.669552	0.999949	0.984625	4211/9839/23451/4026/831/5243/54904/10499/8233/4684/867/2120/4212/1555/861/3162	16
DOID:12894	Sjogren's syndrome	3/489	55/7865	0.0545455	0.877301	-0.235106	0.673675	0.999949	0.984625	149233/831/3162	3
DOID:2154	nephroblastoma	3/489	55/7865	0.0545455	0.877301	-0.235106	0.673675	0.999949	0.984625	5243/2719/2321	3
DOID:3907	lung squamous cell carcinoma	3/489	55/7865	0.0545455	0.877301	-0.235106	0.673675	0.999949	0.984625	2487/5747/5893	3
DOID:219	colon cancer	11/489	195/7865	0.0564103	0.907294	-0.337516	0.675394	0.999949	0.984625	2475/8289/4436/53353/5893/317/7043/9956/6777/54894/861	11
DOID:4914	esophagus adenocarcinoma	2/489	37/7865	0.0540541	0.869397	-0.205019	0.679538	0.999949	0.984625	8289/27086	2
DOID:7998	hyperthyroidism	2/489	37/7865	0.0540541	0.869397	-0.205019	0.679538	0.999949	0.984625	7253/3162	2
DOID:0050598	extrapulmonary tuberculosis	1/489	18/7865	0.0555556	0.893547	-0.116415	0.685487	0.999949	0.984625	2069	1
DOID:11383	cryptorchidism	1/489	18/7865	0.0555556	0.893547	-0.116415	0.685487	0.999949	0.984625	122042	1
DOID:11981	morbid obesity	1/489	18/7865	0.0555556	0.893547	-0.116415	0.685487	0.999949	0.984625	23175	1
DOID:13608	biliary atresia	1/489	18/7865	0.0555556	0.893547	-0.116415	0.685487	0.999949	0.984625	120	1
DOID:1993	rectum cancer	1/489	18/7865	0.0555556	0.893547	-0.116415	0.685487	0.999949	0.984625	4214	1
DOID:5113	nutritional deficiency disease	1/489	18/7865	0.0555556	0.893547	-0.116415	0.685487	0.999949	0.984625	3479	1
DOID:811	lipodystrophy	1/489	18/7865	0.0555556	0.893547	-0.116415	0.685487	0.999949	0.984625	23175	1
DOID:272	hepatic vascular disease	3/489	56/7865	0.0535714	0.861635	-0.267541	0.685594	0.999949	0.984625	2475/80315/3162	3
DOID:170	endocrine gland cancer	18/489	317/7865	0.0567823	0.913278	-0.405796	0.691773	0.999949	0.984625	2475/285282/5337/51705/2247/23022/4233/7046/6934/4684/317/3479/2321/7043/6400/4088/9956/5797	18
DOID:0050777	Joubert syndrome	2/489	38/7865	0.0526316	0.846518	-0.244184	0.69375	0.999949	0.984625	80210/23247	2
DOID:535	sleep disorder	4/489	75/7865	0.0533333	0.857805	-0.318575	0.694234	0.999949	0.984625	3062/2692/5243/3162	4
DOID:5426	primary ovarian insufficiency	4/489	75/7865	0.0533333	0.857805	-0.318575	0.694234	0.999949	0.984625	4436/8626/27241/1730	4
DOID:3083	chronic obstructive pulmonary disease	10/489	181/7865	0.0552486	0.88861	-0.390352	0.696571	0.999949	0.984625	1131/53353/3694/11167/10144/2904/2321/3356/1394/3162	10
DOID:2320	obstructive lung disease	10/489	182/7865	0.0549451	0.883728	-0.408613	0.703123	0.999949	0.984625	1131/53353/3694/11167/10144/2904/2321/3356/1394/3162	10
DOID:0060108	brain glioma	1/489	19/7865	0.0526316	0.846518	-0.172455	0.705087	0.999949	0.984625	4684	1
DOID:13268	porphyria	1/489	19/7865	0.0526316	0.846518	-0.172455	0.705087	0.999949	0.984625	48	1
DOID:1400	lacrimal apparatus disease	1/489	19/7865	0.0526316	0.846518	-0.172455	0.705087	0.999949	0.984625	3321	1
DOID:3429	inclusion body myositis	1/489	19/7865	0.0526316	0.846518	-0.172455	0.705087	0.999949	0.984625	22989	1
DOID:809	cocaine abuse	1/489	19/7865	0.0526316	0.846518	-0.172455	0.705087	0.999949	0.984625	3356	1
DOID:4960	bone marrow cancer	9/489	165/7865	0.0545455	0.877301	-0.410114	0.705847	0.999949	0.984625	4853/23451/2122/219285/4233/23414/8233/867/2120	9
DOID:345	uterine disease	2/489	39/7865	0.0512821	0.824813	-0.282378	0.707438	0.999949	0.984625	2904/2903	2
DOID:2975	cystic kidney disease	5/489	95/7865	0.0526316	0.846518	-0.387502	0.712272	0.999949	0.984625	2475/5321/993/5314/358	5
DOID:2152	ovary epithelial cancer	4/489	77/7865	0.0519481	0.835524	-0.373422	0.713918	0.999949	0.984625	8289/5747/4684/5578	4
DOID:1875	impotence	2/489	40/7865	0.05	0.804192	-0.319656	0.720612	0.999949	0.984625	2247/5592	2
DOID:1876	sexual dysfunction	2/489	40/7865	0.05	0.804192	-0.319656	0.720612	0.999949	0.984625	2247/5592	2
DOID:3121	gallbladder cancer	2/489	40/7865	0.05	0.804192	-0.319656	0.720612	0.999949	0.984625	84168/53353	2
DOID:0050592	asphyxiating thoracic dystrophy	1/489	20/7865	0.05	0.804192	-0.225743	0.723467	0.999949	0.984625	112752	1
DOID:0050902	medulloblastoma	1/489	20/7865	0.05	0.804192	-0.225743	0.723467	0.999949	0.984625	23081	1
DOID:13619	extrahepatic cholestasis	1/489	20/7865	0.05	0.804192	-0.225743	0.723467	0.999949	0.984625	10257	1
DOID:2001	neuroma	1/489	20/7865	0.05	0.804192	-0.225743	0.723467	0.999949	0.984625	3479	1
DOID:3192	neurilemmoma	1/489	20/7865	0.05	0.804192	-0.225743	0.723467	0.999949	0.984625	3479	1
DOID:4706	infratentorial cancer	1/489	20/7865	0.05	0.804192	-0.225743	0.723467	0.999949	0.984625	23081	1
DOID:986	alopecia areata	1/489	20/7865	0.05	0.804192	-0.225743	0.723467	0.999949	0.984625	23081	1
DOID:0060286	combined oxidative phosphorylation deficiency	3/489	60/7865	0.05	0.804192	-0.391999	0.730015	0.999949	0.984625	63899/10667/79731	3
DOID:5200	urinary tract obstruction	3/489	60/7865	0.05	0.804192	-0.391999	0.730015	0.999949	0.984625	2475/6916/54796	3
DOID:1100	ovarian disease	7/489	134/7865	0.0522388	0.840201	-0.480369	0.736002	0.999949	0.984625	4436/8626/27241/148/10499/1730/3479	7
DOID:4450	renal cell carcinoma	12/489	223/7865	0.0538117	0.865498	-0.524617	0.739964	0.999949	0.984625	2475/4436/2066/2272/2247/5243/4233/23081/8829/10818/2321/112399	12
DOID:0050743	mature T-cell and NK-cell lymphoma	1/489	21/7865	0.047619	0.765897	-0.276575	0.740704	0.999949	0.984625	5243	1
DOID:0060892	late onset Parkinson's disease	1/489	21/7865	0.047619	0.765897	-0.276575	0.740704	0.999949	0.984625	9512	1
DOID:11720	distal myopathy	1/489	21/7865	0.047619	0.765897	-0.276575	0.740704	0.999949	0.984625	22989	1
DOID:4948	gallbladder carcinoma	1/489	21/7865	0.047619	0.765897	-0.276575	0.740704	0.999949	0.984625	84168	1
DOID:628	combined T cell and B cell immunodeficiency	1/489	21/7865	0.047619	0.765897	-0.276575	0.740704	0.999949	0.984625	60468	1
DOID:0060340	ciliopathy	7/489	135/7865	0.0518519	0.833977	-0.500969	0.743002	0.999949	0.984625	79819/80210/9364/5592/25911/23247/54768	7
DOID:0050848	obstructive sleep apnea	2/489	42/7865	0.047619	0.765897	-0.391661	0.745463	0.999949	0.984625	5243/3162	2
DOID:1749	squamous cell carcinoma	2/489	42/7865	0.047619	0.765897	-0.391661	0.745463	0.999949	0.984625	2272/51741	2
DOID:0060005	autoimmune disease of endocrine system	3/489	62/7865	0.0483871	0.778251	-0.451329	0.750306	0.999949	0.984625	149233/3479/7253	3
DOID:440	neuromuscular disease	7/489	137/7865	0.0510949	0.821802	-0.541745	0.756611	0.999949	0.984625	26052/831/3084/54332/4534/6857/4649	7
DOID:0050728	glycogen metabolism disorder	1/489	22/7865	0.0454545	0.731084	-0.325202	0.756869	0.999949	0.984625	5256	1
DOID:0050745	diffuse large B-cell lymphoma	1/489	22/7865	0.0454545	0.731084	-0.325202	0.756869	0.999949	0.984625	23405	1
DOID:0081452	large B-cell lymphoma	1/489	22/7865	0.0454545	0.731084	-0.325202	0.756869	0.999949	0.984625	23405	1
DOID:10325	silicosis	1/489	22/7865	0.0454545	0.731084	-0.325202	0.756869	0.999949	0.984625	3162	1
DOID:12217	Lewy body dementia	1/489	22/7865	0.0454545	0.731084	-0.325202	0.756869	0.999949	0.984625	5071	1
DOID:2048	autoimmune hepatitis	1/489	22/7865	0.0454545	0.731084	-0.325202	0.756869	0.999949	0.984625	463	1
DOID:2560	morphine dependence	1/489	22/7865	0.0454545	0.731084	-0.325202	0.756869	0.999949	0.984625	4684	1
DOID:2747	glycogen storage disease	1/489	22/7865	0.0454545	0.731084	-0.325202	0.756869	0.999949	0.984625	5256	1
DOID:674	cleft palate	1/489	22/7865	0.0454545	0.731084	-0.325202	0.756869	0.999949	0.984625	4212	1
DOID:0050567	orofacial cleft	2/489	43/7865	0.0465116	0.748086	-0.426475	0.757162	0.999949	0.984625	8626/4212	2
DOID:0050865	tongue squamous cell carcinoma	2/489	43/7865	0.0465116	0.748086	-0.426475	0.757162	0.999949	0.984625	2066/4233	2
DOID:3146	lipid metabolism disorder	6/489	121/7865	0.0495868	0.797546	-0.577833	0.771948	0.999949	0.984625	23175/2690/5243/2053/10379/64788	6
DOID:0060086	female reproductive organ benign neoplasm	1/489	23/7865	0.0434783	0.699298	-0.371837	0.772028	0.999949	0.984625	5747	1
DOID:0060095	uterine benign neoplasm	1/489	23/7865	0.0434783	0.699298	-0.371837	0.772028	0.999949	0.984625	5747	1
DOID:11198	DiGeorge syndrome	1/489	23/7865	0.0434783	0.699298	-0.371837	0.772028	0.999949	0.984625	23405	1
DOID:13359	Ehlers-Danlos syndrome	1/489	23/7865	0.0434783	0.699298	-0.371837	0.772028	0.999949	0.984625	1281	1
DOID:1432	blindness	1/489	23/7865	0.0434783	0.699298	-0.371837	0.772028	0.999949	0.984625	22926	1
DOID:3744	cervical squamous cell carcinoma	1/489	23/7865	0.0434783	0.699298	-0.371837	0.772028	0.999949	0.984625	4088	1
DOID:60001	pulmonary artery disease	1/489	23/7865	0.0434783	0.699298	-0.371837	0.772028	0.999949	0.984625	6916	1
DOID:866	vein disease	1/489	23/7865	0.0434783	0.699298	-0.371837	0.772028	0.999949	0.984625	3162	1
DOID:916	liver benign neoplasm	1/489	23/7865	0.0434783	0.699298	-0.371837	0.772028	0.999949	0.984625	4233	1
DOID:9477	pulmonary embolism	1/489	23/7865	0.0434783	0.699298	-0.371837	0.772028	0.999949	0.984625	6916	1
DOID:1802	mononeuritis	7/489	140/7865	0.05	0.804192	-0.601881	0.776042	0.999949	0.984625	2475/2066/776/3084/6833/2904/3162	7
DOID:1398	parasitic infectious disease	5/489	103/7865	0.0485437	0.780769	-0.576633	0.776121	0.999949	0.984625	27086/831/5243/3084/3162	5
DOID:4451	renal carcinoma	12/489	230/7865	0.0521739	0.839157	-0.637422	0.77666	0.999949	0.984625	2475/4436/2066/2272/2247/5243/4233/23081/8829/10818/2321/112399	12
DOID:3996	urinary system cancer	20/489	370/7865	0.0540541	0.869397	-0.662573	0.776732	0.999949	0.984625	2475/4436/23671/23451/2066/993/2272/8626/2247/5243/4233/23081/7046/2719/8829/10818/2321/112399/1012/5578	20
DOID:0080011	bone resorption disease	3/489	65/7865	0.0461538	0.742331	-0.537077	0.778431	0.999949	0.984625	2690/3479/8792	3
DOID:11476	osteoporosis	3/489	65/7865	0.0461538	0.742331	-0.537077	0.778431	0.999949	0.984625	2690/3479/8792	3
DOID:1188	mononeuropathy	7/489	141/7865	0.0496454	0.798489	-0.621661	0.782259	0.999949	0.984625	2475/2066/776/3084/6833/2904/3162	7
DOID:883	parasitic helminthiasis infectious disease	1/489	24/7865	0.0416667	0.67016	-0.416667	0.786243	0.999949	0.984625	27086	1
DOID:12377	spinal muscular atrophy	2/489	46/7865	0.0434783	0.699298	-0.52663	0.789509	0.999949	0.984625	1804/636	2
DOID:11446	sciatic neuropathy	6/489	124/7865	0.0483871	0.778251	-0.640827	0.791676	0.999949	0.984625	2475/776/3084/6833/2904/3162	6
DOID:229	female reproductive system disease	11/489	216/7865	0.0509259	0.819085	-0.69417	0.795543	0.999949	0.984625	4436/8626/27241/148/10499/5747/1730/2904/3479/2903/861	11
DOID:3021	acute kidney failure	5/489	106/7865	0.0471698	0.758672	-0.644056	0.79707	0.999949	0.984625	2475/4233/112399/2628/3162	5
DOID:0060056	hypersensitivity reaction disease	4/489	87/7865	0.045977	0.739487	-0.629101	0.79842	0.999949	0.984625	149233/5243/3479/3162	4
DOID:161	keratosis	2/489	47/7865	0.0425532	0.684419	-0.558699	0.799417	0.999949	0.984625	2069/2247	2
DOID:0060116	sensory system cancer	1/489	25/7865	0.04	0.643354	-0.459849	0.799574	0.999949	0.984625	3479	1
DOID:2174	ocular cancer	1/489	25/7865	0.04	0.643354	-0.459849	0.799574	0.999949	0.984625	3479	1
DOID:11934	head and neck cancer	3/489	68/7865	0.0441176	0.709581	-0.619271	0.8039	0.999949	0.984625	2066/4233/23081	3
DOID:3587	pancreatic ductal carcinoma	3/489	68/7865	0.0441176	0.709581	-0.619271	0.8039	0.999949	0.984625	2247/23022/4233	3
DOID:2789	parasitic protozoa infectious disease	4/489	88/7865	0.0454545	0.731084	-0.653157	0.805644	0.999949	0.984625	831/5243/3084/3162	4
DOID:12528	lesion of sciatic nerve	6/489	127/7865	0.0472441	0.759867	-0.702434	0.810075	0.999949	0.984625	2475/776/3084/6833/2904/3162	6
DOID:9473	mononeuritis of lower limb	6/489	127/7865	0.0472441	0.759867	-0.702434	0.810075	0.999949	0.984625	2475/776/3084/6833/2904/3162	6
DOID:2723	dermatitis	5/489	108/7865	0.0462963	0.744622	-0.68804	0.810162	0.999949	0.984625	2247/667/23426/2321/3909	5
DOID:0050622	reproductive organ benign neoplasm	1/489	26/7865	0.0384615	0.618609	-0.501524	0.812075	0.999949	0.984625	5747	1
DOID:10871	age related macular degeneration	1/489	26/7865	0.0384615	0.618609	-0.501524	0.812075	0.999949	0.984625	83872	1
DOID:12241	beta thalassemia	1/489	26/7865	0.0384615	0.618609	-0.501524	0.812075	0.999949	0.984625	10767	1
DOID:1227	neutropenia	1/489	26/7865	0.0384615	0.618609	-0.501524	0.812075	0.999949	0.984625	11311	1
DOID:397	restrictive cardiomyopathy	1/489	26/7865	0.0384615	0.618609	-0.501524	0.812075	0.999949	0.984625	22989	1
DOID:8893	psoriasis	4/489	89/7865	0.0449438	0.722869	-0.676966	0.812657	0.999949	0.984625	149233/831/3479/2321	4
DOID:9352	type 2 diabetes mellitus	24/489	450/7865	0.0533333	0.857805	-0.799835	0.814873	0.999949	0.984625	2475/3899/2487/1281/7325/776/5291/2247/2690/5071/5243/5789/3293/6934/3784/6833/3479/1734/801/145264/1394/104909134/3162/6721	24
DOID:15	reproductive system disease	23/489	433/7865	0.0531178	0.854338	-0.802791	0.816193	0.999949	0.984625	149465/676/2104/4436/8626/9348/2247/4086/27241/57639/148/10499/5747/5789/10149/1730/5592/2904/3479/2103/2903/26074/861	23
DOID:0050847	sleep apnea	2/489	49/7865	0.0408163	0.656483	-0.621039	0.818001	0.999949	0.984625	5243/3162	2
DOID:2913	acute pancreatitis	2/489	49/7865	0.0408163	0.656483	-0.621039	0.818001	0.999949	0.984625	6916/10379	2
DOID:2994	germ cell cancer	2/489	49/7865	0.0408163	0.656483	-0.621039	0.818001	0.999949	0.984625	2272/3784	2
DOID:3963	thyroid gland carcinoma	2/489	49/7865	0.0408163	0.656483	-0.621039	0.818001	0.999949	0.984625	51705/2321	2
DOID:0050571	congenital disorder of glycosylation type II	1/489	27/7865	0.037037	0.595698	-0.541815	0.823798	0.999949	0.984625	2762	1
DOID:10976	membranous glomerulonephritis	1/489	27/7865	0.037037	0.595698	-0.541815	0.823798	0.999949	0.984625	6916	1
DOID:1205	allergic disease	1/489	27/7865	0.037037	0.595698	-0.541815	0.823798	0.999949	0.984625	2904	1
DOID:1532	pleural disease	1/489	27/7865	0.037037	0.595698	-0.541815	0.823798	0.999949	0.984625	3162	1
DOID:4535	hypotrichosis	1/489	27/7865	0.037037	0.595698	-0.541815	0.823798	0.999949	0.984625	3479	1
DOID:9471	meningitis	1/489	27/7865	0.037037	0.595698	-0.541815	0.823798	0.999949	0.984625	348980	1
DOID:10754	otitis media	2/489	50/7865	0.04	0.643354	-0.651364	0.826703	0.999949	0.984625	2122/2070	2
DOID:5100	middle ear disease	2/489	50/7865	0.04	0.643354	-0.651364	0.826703	0.999949	0.984625	2122/2070	2
DOID:3480	uveal disease	3/489	71/7865	0.0422535	0.679599	-0.698246	0.826866	0.999949	0.984625	149233/358/26610	3
DOID:10595	Charcot-Marie-Tooth disease	4/489	92/7865	0.0434783	0.699298	-0.746968	0.832461	0.999949	0.984625	26052/3084/54332/4534	4
DOID:0060786	hypomyelinating leukodystrophy	1/489	28/7865	0.0357143	0.574423	-0.580829	0.834791	0.999949	0.984625	285172	1
DOID:0081312	T-cell non-Hodgkin lymphoma	1/489	28/7865	0.0357143	0.574423	-0.580829	0.834791	0.999949	0.984625	5243	1
DOID:10123	pigmentation disease	1/489	28/7865	0.0357143	0.574423	-0.580829	0.834791	0.999949	0.984625	5422	1
DOID:9065	leishmaniasis	1/489	28/7865	0.0357143	0.574423	-0.580829	0.834791	0.999949	0.984625	3162	1
DOID:4483	rhinitis	4/489	93/7865	0.0430108	0.691778	-0.769846	0.838663	0.999949	0.984625	149233/5243/5592/1394	4
DOID:4989	pancreatitis	4/489	93/7865	0.0430108	0.691778	-0.769846	0.838663	0.999949	0.984625	4233/6916/3356/10379	4
DOID:2916	hypersensitivity reaction type IV disease	3/489	73/7865	0.0410959	0.66098	-0.749252	0.840867	0.999949	0.984625	149233/5243/3162	3
DOID:1781	thyroid cancer	2/489	52/7865	0.0384615	0.618609	-0.710442	0.842992	0.999949	0.984625	51705/2321	2
DOID:2163	nasal cavity disease	4/489	94/7865	0.0425532	0.684419	-0.792505	0.844672	0.999949	0.984625	149233/5243/5592/1394	4
DOID:0081445	sickle cell disease	1/489	29/7865	0.0344828	0.554615	-0.618661	0.845099	0.999949	0.984625	3162	1
DOID:10923	sickle cell anemia	1/489	29/7865	0.0344828	0.554615	-0.618661	0.845099	0.999949	0.984625	3162	1
DOID:12987	agranulocytosis	1/489	29/7865	0.0344828	0.554615	-0.618661	0.845099	0.999949	0.984625	11311	1
DOID:7147	ankylosing spondylitis	1/489	29/7865	0.0344828	0.554615	-0.618661	0.845099	0.999949	0.984625	149233	1
DOID:2349	arteriosclerosis	7/489	153/7865	0.0457516	0.735862	-0.849491	0.847089	0.999949	0.984625	6885/4233/6916/4481/26297/3479/1012	7
DOID:234	colon adenocarcinoma	2/489	53/7865	0.0377358	0.606938	-0.739238	0.850606	0.999949	0.984625	6777/861	2
DOID:707	B-cell lymphoma	2/489	53/7865	0.0377358	0.606938	-0.739238	0.850606	0.999949	0.984625	152137/23405	2
DOID:6364	migraine	1/489	30/7865	0.0333333	0.536128	-0.655398	0.854766	0.999949	0.984625	6323	1
DOID:11984	hypertrophic cardiomyopathy	5/489	116/7865	0.0431034	0.693269	-0.856898	0.855916	0.999949	0.984625	22989/6885/2053/3479/3162	5
DOID:9074	systemic lupus erythematosus	6/489	136/7865	0.0441176	0.709581	-0.879626	0.857702	0.999949	0.984625	149233/83593/831/5521/9474/22806	6
DOID:0060122	integumentary system cancer	2/489	54/7865	0.037037	0.595698	-0.767565	0.857882	0.999949	0.984625	2534/7046	2
DOID:4159	skin cancer	2/489	54/7865	0.037037	0.595698	-0.767565	0.857882	0.999949	0.984625	2534/7046	2
DOID:848	arthritis	11/489	231/7865	0.047619	0.765897	-0.929827	0.859165	0.999949	0.984625	149233/2487/56172/2690/831/1297/55603/7046/3479/2321/4088	11
DOID:0080199	colorectal carcinoma	5/489	117/7865	0.042735	0.687344	-0.877265	0.860934	0.999949	0.984625	84168/5243/10499/6777/861	5
DOID:0080014	chromosomal disease	4/489	97/7865	0.0412371	0.663251	-0.859217	0.861579	0.999949	0.984625	54897/5649/144165/25942	4
DOID:8857	lupus erythematosus	6/489	137/7865	0.0437956	0.704402	-0.898657	0.862332	0.999949	0.984625	149233/83593/831/5521/9474/22806	6
DOID:9741	biliary tract disease	6/489	137/7865	0.0437956	0.704402	-0.898657	0.862332	0.999949	0.984625	2247/51473/5243/120/3479/10257	6
DOID:10316	pneumoconiosis	1/489	31/7865	0.0322581	0.518834	-0.691114	0.86383	0.999949	0.984625	3162	1
DOID:421	hair disease	1/489	31/7865	0.0322581	0.518834	-0.691114	0.86383	0.999949	0.984625	3479	1
DOID:820	myocarditis	1/489	31/7865	0.0322581	0.518834	-0.691114	0.86383	0.999949	0.984625	8792	1
DOID:48	male reproductive system disease	12/489	251/7865	0.0478088	0.768949	-0.957865	0.864496	0.999949	0.984625	149465/676/2104/9348/2247/4086/57639/5789/10149/5592/2103/26074	12
DOID:1883	hepatitis C	2/489	55/7865	0.0363636	0.584867	-0.795442	0.864833	0.999949	0.984625	10379/9402	2
DOID:289	endometriosis	2/489	55/7865	0.0363636	0.584867	-0.795442	0.864833	0.999949	0.984625	5747/861	2
DOID:1686	glaucoma	5/489	118/7865	0.0423729	0.681519	-0.897478	0.865804	0.999949	0.984625	5087/60312/2762/4212/84894	5
DOID:263	kidney cancer	13/489	270/7865	0.0481481	0.774407	-0.9712	0.866446	0.999949	0.984625	2475/4436/2066/2272/2247/5243/4233/23081/2719/8829/10818/2321/112399	13
DOID:520	aortic disease	4/489	98/7865	0.0408163	0.656483	-0.881048	0.866855	0.999949	0.984625	5592/144453/79875/3162	4
DOID:0050539	Charcot-Marie-Tooth disease type 2	1/489	32/7865	0.03125	0.50262	-0.72588	0.87233	0.999949	0.984625	54332	1
DOID:3393	coronary artery disease	23/489	453/7865	0.0507726	0.816619	-1.03515	0.873855	0.999949	0.984625	2475/2730/9839/1281/817/2247/7092/4208/28965/6885/2053/3084/5789/7046/8029/4684/3479/2321/112399/1012/6014/3162/6721	23
DOID:3213	demyelinating disease	6/489	140/7865	0.0428571	0.689308	-0.955017	0.875481	0.999949	0.984625	149233/5071/358/2918/23143/4155	6
DOID:26	pancreas disease	4/489	100/7865	0.04	0.643354	-0.924129	0.876891	0.999949	0.984625	4233/6916/3356/10379	4
DOID:399	tuberculosis	4/489	100/7865	0.04	0.643354	-0.924129	0.876891	0.999949	0.984625	2069/5243/3084/1555	4
DOID:1612	breast cancer	22/489	437/7865	0.0503432	0.809713	-1.05385	0.87837	0.999949	0.984625	8289/4436/84168/55209/993/2272/1739/2247/2690/4214/5521/7291/5243/4233/9821/23081/6934/7251/3479/2321/463/1012	22
DOID:5093	thoracic cancer	22/489	437/7865	0.0503432	0.809713	-1.05385	0.87837	0.999949	0.984625	8289/4436/84168/55209/993/2272/1739/2247/2690/4214/5521/7291/5243/4233/9821/23081/6934/7251/3479/2321/463/1012	22
DOID:10241	thalassemia	1/489	33/7865	0.030303	0.487389	-0.759756	0.8803	0.999949	0.984625	10767	1
DOID:11650	bronchopulmonary dysplasia	1/489	33/7865	0.030303	0.487389	-0.759756	0.8803	0.999949	0.984625	2321	1
DOID:620	blood protein disease	1/489	33/7865	0.030303	0.487389	-0.759756	0.8803	0.999949	0.984625	3162	1
DOID:630	genetic disease	4/489	101/7865	0.039604	0.636984	-0.945387	0.881659	0.999949	0.984625	54897/5649/144165/25942	4
DOID:8618	oral cavity cancer	4/489	101/7865	0.039604	0.636984	-0.945387	0.881659	0.999949	0.984625	57795/2066/4233/5893	4
DOID:10952	nephritis	10/489	219/7865	0.0456621	0.734422	-1.02627	0.882492	0.999949	0.984625	2475/4052/1281/5530/4086/6916/5747/55907/8554/4649	10
DOID:2945	severe acute respiratory syndrome	2/489	58/7865	0.0344828	0.554615	-0.876542	0.883858	0.999949	0.984625	4481/3479	2
DOID:3407	carotid artery disease	2/489	58/7865	0.0344828	0.554615	-0.876542	0.883858	0.999949	0.984625	3479/6721	2
DOID:2921	glomerulonephritis	9/489	201/7865	0.0447761	0.720172	-1.03473	0.885889	0.999949	0.984625	2475/4052/1281/5530/4086/6916/55907/8554/4649	9
DOID:0050570	congenital disorder of glycosylation type I	1/489	34/7865	0.0294118	0.473054	-0.792798	0.887774	0.999949	0.984625	3479	1
DOID:10941	intracranial aneurysm	1/489	34/7865	0.0294118	0.473054	-0.792798	0.887774	0.999949	0.984625	55901	1
DOID:1681	heart septal defect	1/489	34/7865	0.0294118	0.473054	-0.792798	0.887774	0.999949	0.984625	7092	1
DOID:11335	sarcoidosis	2/489	59/7865	0.0338983	0.545215	-0.902783	0.889629	0.999949	0.984625	149233/3162	2
DOID:0080998	acute necrotizing pancreatitis	1/489	35/7865	0.0285714	0.459538	-0.825057	0.894782	0.999949	0.984625	6916	1
DOID:83	cataract	4/489	104/7865	0.0384615	0.618609	-1.00808	0.895015	0.999949	0.984625	58511/2247/26230/54880	4
DOID:9562	primary ciliary dyskinesia	2/489	60/7865	0.0333333	0.536128	-0.928652	0.895132	0.999949	0.984625	25911/54768	2
DOID:10003	sensorineural hearing loss	2/489	61/7865	0.0327869	0.527339	-0.954161	0.90038	0.999949	0.984625	2070/25861	2
DOID:3342	bone inflammation disease	11/489	244/7865	0.045082	0.725091	-1.12316	0.900698	0.999949	0.984625	149233/2487/56172/2690/831/1297/55603/7046/3479/2321/4088	11
DOID:3978	extrinsic cardiomyopathy	1/489	36/7865	0.0277778	0.446773	-0.856578	0.901353	0.999949	0.984625	8792	1
DOID:110	lens disease	4/489	106/7865	0.0377358	0.606938	-1.049	0.903167	0.999949	0.984625	58511/2247/26230/54880	4
DOID:2476	hereditary spastic paraplegia	4/489	106/7865	0.0377358	0.606938	-1.049	0.903167	0.999949	0.984625	26052/23114/10667/4897	4
DOID:2825	nose disease	4/489	106/7865	0.0377358	0.606938	-1.049	0.903167	0.999949	0.984625	149233/5243/5592/1394	4
DOID:11252	microcytic anemia	2/489	62/7865	0.0322581	0.518834	-0.979323	0.905383	0.999949	0.984625	26052/10767	2
DOID:1542	head and neck carcinoma	2/489	62/7865	0.0322581	0.518834	-0.979323	0.905383	0.999949	0.984625	2066/4233	2
DOID:5212	congenital disorder of glycosylation	2/489	62/7865	0.0322581	0.518834	-0.979323	0.905383	0.999949	0.984625	2762/3479	2
DOID:5520	head and neck squamous cell carcinoma	2/489	62/7865	0.0322581	0.518834	-0.979323	0.905383	0.999949	0.984625	2066/4233	2
DOID:2377	multiple sclerosis	5/489	128/7865	0.0390625	0.628275	-1.09171	0.907063	0.999949	0.984625	149233/5071/2918/23143/4155	5
DOID:10808	gastric ulcer	1/489	37/7865	0.027027	0.434699	-0.887404	0.907514	0.999949	0.984625	2247	1
DOID:1679	cystitis	1/489	37/7865	0.027027	0.434699	-0.887404	0.907514	0.999949	0.984625	2475	1
DOID:2018	hyperinsulinism	1/489	37/7865	0.027027	0.434699	-0.887404	0.907514	0.999949	0.984625	6833	1
DOID:898	autosomal dominant polycystic kidney disease	1/489	37/7865	0.027027	0.434699	-0.887404	0.907514	0.999949	0.984625	2475	1
DOID:5679	retinal disease	11/489	248/7865	0.0443548	0.713396	-1.18081	0.911235	0.999949	0.984625	23418/100507098/2247/800/207063/54880/3479/2321/51741/146167/5332	11
DOID:0112065	nuclear type mitochondrial complex I deficiency	1/489	38/7865	0.0263158	0.423259	-0.917573	0.913292	0.999949	0.984625	91942	1
DOID:1588	thrombocytopenia	1/489	38/7865	0.0263158	0.423259	-0.917573	0.913292	0.999949	0.984625	2120	1
DOID:4610	intestinal benign neoplasm	1/489	38/7865	0.0263158	0.423259	-0.917573	0.913292	0.999949	0.984625	5291	1
DOID:0050624	gastrointestinal system benign neoplasm	3/489	87/7865	0.0344828	0.554615	-1.07554	0.914035	0.999949	0.984625	5291/4233/4684	3
DOID:12236	primary biliary cholangitis	2/489	64/7865	0.03125	0.50262	-1.02865	0.914692	0.999949	0.984625	80315/3162	2
DOID:0080208	metabolic dysfunction-associated steatotic liver disease	6/489	151/7865	0.0397351	0.639093	-1.15295	0.915028	0.999949	0.984625	5243/48/57678/3479/3356/31	6
DOID:0070004	myeloid neoplasm	5/489	131/7865	0.0381679	0.613887	-1.1474	0.917065	0.999949	0.984625	4853/2122/4233/867/2120	5
DOID:0050866	oral squamous cell carcinoma	3/489	88/7865	0.0340909	0.548313	-1.09708	0.91786	0.999949	0.984625	57795/2066/4233	3
DOID:8947	diabetic retinopathy	6/489	152/7865	0.0394737	0.634889	-1.17031	0.918015	0.999949	0.984625	100507098/2247/800/54880/3479/2321	6
DOID:3117	hepatobiliary benign neoplasm	1/489	39/7865	0.025641	0.412406	-0.947121	0.918709	0.999949	0.984625	4233	1
DOID:13141	uveitis	2/489	65/7865	0.0307692	0.494888	-1.05284	0.919017	0.999949	0.984625	149233/358	2
DOID:403	mouth disease	5/489	132/7865	0.0378788	0.609237	-1.16572	0.920182	0.999949	0.984625	3694/4233/54880/1896/256764	5
DOID:607	paraplegia	4/489	111/7865	0.036036	0.579598	-1.14849	0.921149	0.999949	0.984625	26052/23114/10667/4897	4
DOID:3627	aortic aneurysm	3/489	89/7865	0.0337079	0.542152	-1.11842	0.92153	0.999949	0.984625	5592/79875/3162	3
DOID:4467	clear cell renal cell carcinoma	1/489	40/7865	0.025	0.402096	-0.976079	0.923788	0.999949	0.984625	112399	1
DOID:104	bacterial infectious disease	7/489	175/7865	0.04	0.643354	-1.22845	0.925251	0.999949	0.984625	2069/5071/5243/3084/6595/1555/3162	7
DOID:10579	leukodystrophy	2/489	67/7865	0.0298507	0.480115	-1.10032	0.927058	0.999949	0.984625	285172/51082	2
DOID:11162	respiratory failure	2/489	67/7865	0.0298507	0.480115	-1.10032	0.927058	0.999949	0.984625	259230/3162	2
DOID:5844	myocardial infarction	16/489	350/7865	0.0457143	0.735261	-1.30453	0.927147	0.999949	0.984625	2475/2730/9839/1281/817/4208/28965/6885/3084/7046/4684/3479/2321/112399/6014/3162	16
DOID:870	neuropathy	19/489	406/7865	0.046798	0.752692	-1.31743	0.927437	0.999949	0.984625	2475/26052/2066/776/2247/831/667/3084/54332/4534/6833/2904/6857/3479/3356/7043/4649/4155/3162	19
DOID:0080326	familial hypertrophic cardiomyopathy	1/489	41/7865	0.0243902	0.392289	-1.00448	0.928551	0.999949	0.984625	22989	1
DOID:13406	pulmonary sarcoidosis	1/489	41/7865	0.0243902	0.392289	-1.00448	0.928551	0.999949	0.984625	3162	1
DOID:615	leukopenia	1/489	41/7865	0.0243902	0.392289	-1.00448	0.928551	0.999949	0.984625	11311	1
DOID:0060309	syndromic X-linked intellectual disability	2/489	68/7865	0.0294118	0.473054	-1.12363	0.93079	0.999949	0.984625	5422/81887	2
DOID:4138	bile duct disease	5/489	136/7865	0.0367647	0.591318	-1.23782	0.93164	0.999949	0.984625	51473/5243/120/3479/10257	5
DOID:4448	macular degeneration	3/489	92/7865	0.0326087	0.524473	-1.18125	0.931659	0.999949	0.984625	83872/3479/2321	3
DOID:0080547	metabolic dysfunction-associated steatohepatitis	1/489	42/7865	0.0238095	0.382949	-1.03235	0.933016	0.999949	0.984625	31	1
DOID:14250	Down syndrome	1/489	42/7865	0.0238095	0.382949	-1.03235	0.933016	0.999949	0.984625	5649	1
DOID:9408	acute myocardial infarction	1/489	42/7865	0.0238095	0.382949	-1.03235	0.933016	0.999949	0.984625	6014	1
DOID:700	mitochondrial metabolism disease	9/489	219/7865	0.0410959	0.66098	-1.31007	0.934238	0.999949	0.984625	10352/63899/91942/10667/57107/9512/79731/8803/89874	9
DOID:3070	high grade glioma	8/489	199/7865	0.040201	0.646587	-1.30014	0.934259	0.999949	0.984625	2475/5291/5243/4233/55553/3479/54894/5578	8
DOID:0060060	non-Hodgkin lymphoma	3/489	93/7865	0.0322581	0.518834	-1.20181	0.934759	0.999949	0.984625	152137/5243/23405	3
DOID:5295	intestinal disease	12/489	279/7865	0.0430108	0.691778	-1.34966	0.936553	0.999949	0.984625	149233/4436/9839/23037/2690/5243/121536/1394/104909134/54894/5651/3162	12
DOID:9744	type 1 diabetes mellitus	7/489	180/7865	0.0388889	0.625483	-1.30874	0.937164	0.999949	0.984625	2690/5799/4684/867/3479/64131/6721	7
DOID:0060536	mitochondrial complex I deficiency	1/489	43/7865	0.0232558	0.374043	-1.05971	0.937203	0.999949	0.984625	91942	1
DOID:14115	toxic shock syndrome	1/489	43/7865	0.0232558	0.374043	-1.05971	0.937203	0.999949	0.984625	3162	1
DOID:8778	Crohn's disease	2/489	70/7865	0.0285714	0.459538	-1.16942	0.937719	0.999949	0.984625	149233/5243	2
DOID:418	systemic scleroderma	3/489	94/7865	0.0319149	0.513314	-1.22219	0.937729	0.999949	0.984625	149233/1281/7046	3
DOID:9538	multiple myeloma	3/489	94/7865	0.0319149	0.513314	-1.22219	0.937729	0.999949	0.984625	4853/4233/867	3
DOID:0060085	organ system benign neoplasm	8/489	201/7865	0.039801	0.640153	-1.33062	0.93851	0.999949	0.984625	2475/5291/4233/5747/4684/3479/2321/23405	8
DOID:0060180	colitis	4/489	117/7865	0.034188	0.549875	-1.26298	0.938741	0.999949	0.984625	149233/4436/5243/3162	4
DOID:2218	blood platelet disease	2/489	71/7865	0.028169	0.453066	-1.19193	0.940932	0.999949	0.984625	85440/2120	2
DOID:231	motor neuron disease	6/489	161/7865	0.0372671	0.599398	-1.32231	0.941021	0.999949	0.984625	2066/9782/1804/6506/636/55288	6
DOID:2462	retinal vascular disease	6/489	161/7865	0.0372671	0.599398	-1.32231	0.941021	0.999949	0.984625	100507098/2247/800/54880/3479/2321	6
DOID:332	amyotrophic lateral sclerosis	4/489	118/7865	0.0338983	0.545215	-1.28158	0.9413	0.999949	0.984625	2066/9782/1804/6506	4
DOID:1575	rheumatic disease	3/489	96/7865	0.03125	0.50262	-1.26243	0.943297	0.999949	0.984625	149233/1281/7046	3
DOID:419	scleroderma	3/489	96/7865	0.03125	0.50262	-1.26243	0.943297	0.999949	0.984625	149233/1281/7046	3
DOID:974	upper respiratory tract disease	4/489	120/7865	0.0333333	0.536128	-1.31839	0.946129	0.999949	0.984625	149233/5243/5592/1394	4
DOID:2957	pulmonary tuberculosis	2/489	73/7865	0.0273973	0.440653	-1.23619	0.946893	0.999949	0.984625	2069/5243	2
DOID:8577	ulcerative colitis	2/489	73/7865	0.0273973	0.440653	-1.23619	0.946893	0.999949	0.984625	149233/5243	2
DOID:13580	cholestasis	4/489	121/7865	0.0330579	0.531697	-1.3366	0.948405	0.999949	0.984625	5243/120/3479/10257	4
DOID:783	end stage renal disease	5/489	144/7865	0.0347222	0.558467	-1.37681	0.950252	0.999949	0.984625	2475/23175/1281/5243/6721	5
DOID:1520	colon carcinoma	2/489	75/7865	0.0266667	0.428903	-1.27949	0.952278	0.999949	0.984625	6777/861	2
DOID:1074	kidney failure	12/489	289/7865	0.0415225	0.667841	-1.48129	0.952728	0.999949	0.984625	2475/23175/1281/57619/6885/5243/4233/5747/112399/2628/3162/6721	12
DOID:574	peripheral nervous system disease	19/489	424/7865	0.0448113	0.720738	-1.5221	0.953391	0.999949	0.984625	2475/26052/2066/776/2247/831/667/3084/54332/4534/6833/2904/6857/3479/3356/7043/4649/4155/3162	19
DOID:11394	adult respiratory distress syndrome	1/489	48/7865	0.0208333	0.33508	-1.18969	0.954531	0.999949	0.984625	3162	1
DOID:13089	intracranial arterial disease	1/489	48/7865	0.0208333	0.33508	-1.18969	0.954531	0.999949	0.984625	55901	1
DOID:3527	cerebral arterial disease	1/489	48/7865	0.0208333	0.33508	-1.18969	0.954531	0.999949	0.984625	55901	1
DOID:1909	melanoma	2/489	77/7865	0.025974	0.417762	-1.3219	0.957139	0.999949	0.984625	53353/2321	2
DOID:0050339	commensal bacterial infectious disease	1/489	49/7865	0.0204082	0.328242	-1.21446	0.957375	0.999949	0.984625	3162	1
DOID:784	chronic kidney disease	7/489	191/7865	0.0366492	0.58946	-1.47886	0.95766	0.999949	0.984625	2475/23175/1281/57619/6885/5243/6721	7
DOID:0050338	primary bacterial infectious disease	4/489	126/7865	0.031746	0.510598	-1.42585	0.958518	0.999949	0.984625	2069/5243/3084/1555	4
DOID:417	autoimmune disease	14/489	333/7865	0.042042	0.676198	-1.55458	0.959007	0.999949	0.984625	149233/493/83593/831/5521/9474/5243/23081/3479/7253/463/9914/22806/3162	14
DOID:14330	Parkinson's disease	12/489	294/7865	0.0408163	0.656483	-1.54565	0.959371	0.999949	0.984625	9829/22848/1814/1739/831/5071/9512/5799/2053/317/55288/4905	12
DOID:2952	inner ear disease	2/489	78/7865	0.025641	0.412406	-1.34278	0.959389	0.999949	0.984625	2070/25861	2
DOID:0060058	lymphoma	3/489	106/7865	0.0283019	0.455203	-1.45395	0.964835	0.999949	0.984625	152137/5243/23405	3
DOID:0080600	COVID-19	2/489	83/7865	0.0240964	0.387563	-1.44418	0.969041	0.999949	0.984625	2247/8829	2
DOID:7693	abdominal aortic aneurysm	1/489	54/7865	0.0185185	0.297849	-1.33303	0.969144	0.999949	0.984625	3162	1
DOID:824	periodontitis	1/489	54/7865	0.0185185	0.297849	-1.33303	0.969144	0.999949	0.984625	4233	1
DOID:8552	chronic myeloid leukemia	1/489	54/7865	0.0185185	0.297849	-1.33303	0.969144	0.999949	0.984625	5243	1
DOID:526	human immunodeficiency virus infectious disease	2/489	84/7865	0.0238095	0.382949	-1.46389	0.970686	0.999949	0.984625	5243/1555	2
DOID:5199	ureteral obstruction	1/489	55/7865	0.0181818	0.292434	-1.35578	0.971076	0.999949	0.984625	2475	1
DOID:9500	leukocyte disease	1/489	55/7865	0.0181818	0.292434	-1.35578	0.971076	0.999949	0.984625	11311	1
DOID:0050890	synucleinopathy	12/489	306/7865	0.0392157	0.630739	-1.6964	0.972065	0.999949	0.984625	9829/22848/1814/1739/831/5071/9512/5799/2053/317/55288/4905	12
DOID:552	pneumonia	2/489	85/7865	0.0235294	0.378443	-1.48343	0.972248	0.999949	0.984625	2475/3162	2
DOID:2043	hepatitis B	1/489	56/7865	0.0178571	0.287212	-1.37823	0.972887	0.999949	0.984625	9448	1
DOID:0080599	Coronavirus infectious disease	4/489	138/7865	0.0289855	0.466198	-1.62884	0.975787	0.999949	0.984625	2247/4481/8829/3479	4
DOID:1037	lymphoid leukemia	4/489	138/7865	0.0289855	0.466198	-1.62884	0.975787	0.999949	0.984625	9839/831/5243/2120	4
DOID:0111962	combined immunodeficiency	1/489	58/7865	0.0172414	0.277308	-1.4223	0.976177	0.999949	0.984625	60468	1
DOID:1247	blood coagulation disease	3/489	116/7865	0.0258621	0.415961	-1.6316	0.978495	0.999949	0.984625	85440/2120/3162	3
DOID:720	normocytic anemia	3/489	116/7865	0.0258621	0.415961	-1.6316	0.978495	0.999949	0.984625	29127/81624/6710	3
DOID:2355	anemia	6/489	187/7865	0.0320856	0.516059	-1.72447	0.978687	0.999949	0.984625	26052/8671/10767/29127/81624/6710	6
DOID:633	myositis	1/489	62/7865	0.016129	0.259417	-1.50732	0.981609	0.999949	0.984625	22989	1
DOID:3388	periodontal disease	1/489	65/7865	0.0153846	0.247444	-1.56861	0.984854	0.999949	0.984625	4233	1
DOID:850	lung disease	14/489	367/7865	0.0381471	0.613553	-1.95216	0.985506	0.999949	0.984625	2475/1131/53353/3694/11167/10144/7291/259230/2904/3479/2321/3356/1394/3162	14
DOID:9452	steatotic liver disease	6/489	198/7865	0.030303	0.487389	-1.88093	0.9865	0.999949	0.984625	5243/48/57678/3479/3356/31	6
DOID:9952	acute lymphoblastic leukemia	3/489	126/7865	0.0238095	0.382949	-1.79775	0.987007	0.999949	0.984625	9839/831/5243	3
DOID:9252	amino acid metabolic disorder	4/489	152/7865	0.0263158	0.423259	-1.84866	0.98738	0.999949	0.984625	6833/2904/2628/2903	4
DOID:12603	acute leukemia	3/489	127/7865	0.023622	0.379933	-1.81381	0.987653	0.999949	0.984625	9839/831/5243	3
DOID:3118	hepatobiliary disease	13/489	353/7865	0.0368272	0.592323	-2.01786	0.988295	0.999949	0.984625	4853/3694/2247/80315/51473/5243/5649/2719/120/3479/2321/10257/3162	13
DOID:0111910	spermatogenic failure	2/489	101/7865	0.019802	0.318492	-1.77482	0.988595	0.999949	0.984625	676/26074	2
DOID:37	skin disease	12/489	336/7865	0.0357143	0.574423	-2.05279	0.98973	0.999949	0.984625	149233/4052/2069/2247/831/667/2534/5422/23426/3479/2321/3909	12
DOID:2841	asthma	9/489	273/7865	0.032967	0.530237	-2.03399	0.990167	0.999949	0.984625	5321/1131/57628/3694/3708/658/5243/1394/3162	9
DOID:0050161	lower respiratory tract disease	19/489	482/7865	0.0394191	0.63401	-2.13521	0.990757	0.999949	0.984625	2475/5321/1131/57628/53353/3694/3708/11167/10144/658/7291/5243/259230/2904/3479/2321/3356/1394/3162	19
DOID:1176	bronchial disease	9/489	277/7865	0.032491	0.52258	-2.08278	0.991565	0.999949	0.984625	5321/1131/57628/3694/3708/658/5243/1394/3162	9
DOID:5082	liver cirrhosis	6/489	212/7865	0.0283019	0.455203	-2.07039	0.992595	0.999949	0.984625	3694/80315/5649/2719/2321/3162	6
DOID:3042	allergic contact dermatitis	1/489	77/7865	0.012987	0.208881	-1.79614	0.99304	0.999949	0.984625	2321	1
DOID:3068	glioblastoma	1/489	77/7865	0.012987	0.208881	-1.79614	0.99304	0.999949	0.984625	5291	1
DOID:9455	lipid storage disease	8/489	261/7865	0.0306513	0.492991	-2.14477	0.993426	0.999949	0.984625	64801/5243/48/57678/3479/3356/31/6721	8
DOID:2773	contact dermatitis	1/489	79/7865	0.0126582	0.203593	-1.83171	0.993886	0.999949	0.984625	2321	1
DOID:1936	atherosclerosis	1/489	80/7865	0.0125	0.201048	-1.84928	0.99427	0.999949	0.984625	26297	1
DOID:2348	arteriosclerotic cardiovascular disease	1/489	80/7865	0.0125	0.201048	-1.84928	0.99427	0.999949	0.984625	26297	1
DOID:0050589	inflammatory bowel disease	5/489	197/7865	0.0253807	0.408219	-2.1658	0.995114	0.999949	0.984625	149233/4436/23037/5243/3162	5
DOID:3770	pulmonary fibrosis	2/489	117/7865	0.017094	0.274938	-2.03441	0.995412	0.999949	0.984625	1131/7291	2
DOID:3211	lysosomal storage disease	9/489	297/7865	0.030303	0.487389	-2.31868	0.996169	0.999949	0.984625	64801/5243/48/57678/3479/3356/1186/31/6721	9
DOID:16	integumentary system disease	12/489	366/7865	0.0327869	0.527339	-2.38426	0.996523	0.999949	0.984625	149233/4052/2069/2247/831/667/2534/5422/23426/3479/2321/3909	12
DOID:74	hematopoietic system disease	11/489	349/7865	0.0315186	0.506941	-2.42596	0.997119	0.999949	0.984625	85440/11311/26052/8671/10767/7504/2120/29127/81624/6710/3162	11
DOID:409	liver disease	7/489	265/7865	0.0264151	0.424856	-2.45221	0.997946	0.999949	0.984625	4853/3694/80315/5649/2719/2321/3162	7
DOID:934	viral infectious disease	10/489	336/7865	0.0297619	0.478686	-2.51458	0.998018	0.999949	0.984625	22926/9448/2247/5243/4481/8829/3479/10379/1555/9402	10
DOID:3082	interstitial lung disease	3/489	163/7865	0.0184049	0.296022	-2.33839	0.998148	0.999949	0.984625	1131/7291/3162	3
DOID:3069	malignant astrocytoma	1/489	100/7865	0.01	0.160838	-2.17441	0.998437	0.999949	0.984625	5291	1
DOID:7148	rheumatoid arthritis	2/489	141/7865	0.0141844	0.22814	-2.38118	0.998865	0.999949	0.984625	149233/831	2
DOID:612	primary immunodeficiency disease	3/489	227/7865	0.0132159	0.212562	-3.0996	0.999949	0.999949	0.984625	60468/10379/22806	3

## Sheet: GO_MF
ID	Description	GeneRatio	BgRatio	RichFactor	FoldEnrichment	zScore	pvalue	p.adjust	qvalue	geneID	Count
GO:0003779	actin binding	48/877	434/18522	0.110599	2.33582	6.27797	4.2539e-08	3.73918e-05	3.34491e-05	ENAH/CCDC88A/ANTXR1/CTNNA2/FMNL2/COBLL1/TNS1/VIL1/MYRIP/MYH15/AFAP1/LIMCH1/SHROOM3/PALLD/FRG1/DAAM2/DST/UTRN/SYNE1/PRKN/PACRG/CAMK2B/CALD1/NCALD/PTK2/DMD/DIAPH2/NEBL/CTNNA3/KCNMA1/ADD3/NRAP/SHTN1/RDX/DIXDC1/EPS8/GAS2L3/DIAPH3/MYO16/SPTB/FMN1/INO80/TLN2/MYO9A/SNTB2/SPIRE2/MICAL3/TRIOBP	48
GO:0022836	gated channel activity	37/877	301/18522	0.122924	2.59611	6.22418	1.08808e-07	4.7821e-05	4.27786e-05	CACHD1/KCND3/RYR2/CACNB4/KCNH7/SCN1A/ITPR1/CACNA1D/CACNA2D3/KCNMB2/KCNMB3/GRID2/TRPC3/HCN1/KCNQ5/AQP1/KCNB2/KCNS2/KCNK9/KCNT1/KCNMA1/GRID1/KCNQ1/ABCC8/KCNC1/GRIA4/CACNA1C/GRIN2B/ASIC1/NALF1/RYR3/CLCN7/GRIN2A/KCNJ12/ASIC2/KCNJ15/CACNG2	37
GO:0046873	metal ion transmembrane transporter activity	45/877	437/18522	0.102975	2.1748	5.54073	8.57471e-07	0.000251239	0.000224748	CACHD1/KCND3/ATP2B4/RYR2/SLC5A6/CACNB4/KCNH7/SCN1A/ITPR1/SLC6A11/CACNA1D/CACNA2D3/KCNMB2/KCNMB3/SLC4A4/TRPC3/HCN1/KCNQ5/AQP1/SLC13A4/KCNB2/KCNS2/KCNK9/SLC24A2/KCNT1/MCU/KCNMA1/CNNM2/KCNQ1/ABCC8/KCNC1/SLC1A2/CACNA1C/GRIN2B/ASIC1/SCN8A/SLC5A8/NALF1/RYR3/GRIN2A/ATP2C2/KCNJ12/ASIC2/KCNJ15/CACNG2	45
GO:0005244	voltage-gated monoatomic ion channel activity	24/877	172/18522	0.139535	2.94694	5.71899	2.009e-06	0.000360266	0.000322279	CACHD1/KCND3/CACNB4/KCNH7/SCN1A/CACNA1D/CACNA2D3/HCN1/KCNQ5/KCNB2/KCNS2/KCNK9/KCNT1/KCNMA1/KCNQ1/ABCC8/KCNC1/CACNA1C/GRIN2B/CLCN7/GRIN2A/KCNJ12/KCNJ15/CACNG2	24
GO:0022832	voltage-gated channel activity	24/877	173/18522	0.138728	2.9299	5.68557	2.23006e-06	0.000360266	0.000322279	CACHD1/KCND3/CACNB4/KCNH7/SCN1A/CACNA1D/CACNA2D3/HCN1/KCNQ5/KCNB2/KCNS2/KCNK9/KCNT1/KCNMA1/KCNQ1/ABCC8/KCNC1/CACNA1C/GRIN2B/CLCN7/GRIN2A/KCNJ12/KCNJ15/CACNG2	24
GO:0008066	glutamate receptor activity	9/877	27/18522	0.333333	7.03991	7.00174	2.48782e-06	0.000360266	0.000322279	GRM7/GRID2/GRM3/GRM8/GRID1/GRM5/GRIA4/GRIN2B/GRIN2A	9
GO:0005261	monoatomic cation channel activity	36/877	330/18522	0.109091	2.30397	5.32851	2.86901e-06	0.000360266	0.000322279	CACHD1/KCND3/RYR2/CACNB4/KCNH7/SCN1A/ITPR1/CACNA1D/CACNA2D3/KCNMB2/KCNMB3/TRPC3/HCN1/KCNQ5/AQP1/KCNB2/KCNS2/KCNK9/SLC24A2/KCNT1/MCU/KCNMA1/KCNQ1/ABCC8/KCNC1/CACNA1C/GRIN2B/ASIC1/SCN8A/NALF1/RYR3/GRIN2A/KCNJ12/ASIC2/KCNJ15/CACNG2	36
GO:0005216	monoatomic ion channel activity	43/877	441/18522	0.0975057	2.05929	5.01933	6.12892e-06	0.000673415	0.000602408	CACHD1/LRRC8C/KCND3/RYR2/CACNB4/KCNH7/SCN1A/ITPR1/CACNA1D/CACNA2D3/KCNMB2/KCNMB3/GRID2/TRPC3/HCN1/KCNQ5/AQP1/KCNB2/KCNS2/KCNK9/SLC24A2/KCNT1/MCU/KCNMA1/GRID1/KCNQ1/ABCC8/KCNC1/GRIA4/CACNA1C/ANO2/GRIN2B/ASIC1/SCN8A/BEST3/NALF1/RYR3/CLCN7/GRIN2A/KCNJ12/ASIC2/KCNJ15/CACNG2	43
GO:0022843	voltage-gated monoatomic cation channel activity	20/877	143/18522	0.13986	2.95381	5.2289	1.35629e-05	0.00132464	0.00118497	CACHD1/KCND3/CACNB4/KCNH7/CACNA1D/CACNA2D3/HCN1/KCNQ5/KCNB2/KCNS2/KCNK9/KCNT1/KCNMA1/KCNQ1/ABCC8/KCNC1/CACNA1C/KCNJ12/KCNJ15/CACNG2	20
GO:0099094	ligand-gated monoatomic cation channel activity	18/877	132/18522	0.136364	2.87996	4.83244	5.08164e-05	0.00362316	0.00324113	RYR2/KCNH7/ITPR1/KCNMB2/KCNMB3/TRPC3/HCN1/AQP1/KCNT1/KCNMA1/ABCC8/GRIN2B/ASIC1/RYR3/GRIN2A/KCNJ12/ASIC2/KCNJ15	18
GO:0015276	ligand-gated monoatomic ion channel activity	21/877	169/18522	0.12426	2.62434	4.72922	5.09595e-05	0.00362316	0.00324113	RYR2/KCNH7/ITPR1/KCNMB2/KCNMB3/GRID2/TRPC3/HCN1/AQP1/KCNT1/KCNMA1/GRID1/ABCC8/GRIA4/GRIN2B/ASIC1/RYR3/GRIN2A/KCNJ12/ASIC2/KCNJ15	21
GO:0008081	phosphoric diester hydrolase activity	14/877	87/18522	0.16092	3.39858	4.99934	5.53391e-05	0.00362316	0.00324113	CHRM3/PDE1A/PLCL2/PLCXD2/PLD1/PDE4D/PDE1C/PLCE1/PDE3B/MPPED2/PDE3A/PLCB2/GDPD1/PLCB4	14
GO:0044325	transmembrane transporter binding	18/877	133/18522	0.135338	2.85831	4.79497	5.622e-05	0.00362316	0.00324113	KCND3/S100A10/DPP10/FGF12/DLG1/ANK2/CAMK2D/PDE4D/RIMS1/FYN/CNTNAP2/FGF13/ANK3/KCNQ1/ABCC8/KCNC1/PACS1/CALM1	18
GO:0022834	ligand-gated channel activity	21/877	171/18522	0.122807	2.59365	4.66748	6.06232e-05	0.00362316	0.00324113	RYR2/KCNH7/ITPR1/KCNMB2/KCNMB3/GRID2/TRPC3/HCN1/AQP1/KCNT1/KCNMA1/GRID1/ABCC8/GRIA4/GRIN2B/ASIC1/RYR3/GRIN2A/KCNJ12/ASIC2/KCNJ15	21
GO:0005267	potassium channel activity	17/877	122/18522	0.139344	2.94291	4.80005	6.18287e-05	0.00362316	0.00324113	KCND3/KCNH7/KCNMB2/KCNMB3/HCN1/KCNQ5/AQP1/KCNB2/KCNS2/KCNK9/KCNT1/KCNMA1/KCNQ1/ABCC8/KCNC1/KCNJ12/KCNJ15	17
GO:0005001	transmembrane receptor protein tyrosine phosphatase activity	6/877	17/18522	0.352941	7.45402	5.93515	8.74179e-05	0.00448755	0.00401437	PTPRK/PTPRN2/PTPRD/PTPRO/PTPRM/PTPRT	6
GO:0019198	transmembrane receptor protein phosphatase activity	6/877	17/18522	0.352941	7.45402	5.93515	8.74179e-05	0.00448755	0.00401437	PTPRK/PTPRN2/PTPRD/PTPRO/PTPRM/PTPRT	6
GO:0019902	phosphatase binding	22/877	189/18522	0.116402	2.45838	4.49269	9.18953e-05	0.00448755	0.00401437	ENSA/KIFAP3/SMG7/ATP2B4/CCDC191/DLG1/GHR/FER/MAGI2/MET/CHCHD3/PTK2/KCNQ1/ANAPC5/MYO16/AKAP5/SMAD3/CSK/SKAP1/ELL/PTPRT/NFATC2	22
GO:0017154	semaphorin receptor activity	5/877	12/18522	0.416667	8.79989	6.02555	0.000141018	0.00652395	0.00583605	PLXNA2/NRP2/MET/PLXNA4/NRP1	5
GO:0015085	calcium ion transmembrane transporter activity	17/877	132/18522	0.128788	2.71996	4.42117	0.000166364	0.0073117	0.00654073	CACHD1/ATP2B4/RYR2/CACNB4/ITPR1/CACNA1D/CACNA2D3/TRPC3/SLC24A2/MCU/CACNA1C/GRIN2B/NALF1/RYR3/GRIN2A/ATP2C2/CACNG2	17
GO:0005249	voltage-gated potassium channel activity	14/877	99/18522	0.141414	2.98663	4.4185	0.00022993	0.00962423	0.00860943	KCND3/KCNH7/HCN1/KCNQ5/KCNB2/KCNS2/KCNK9/KCNT1/KCNMA1/KCNQ1/ABCC8/KCNC1/KCNJ12/KCNJ15	14
GO:0042578	phosphoric ester hydrolase activity	33/877	363/18522	0.0909091	1.91998	3.94643	0.000269162	0.0107543	0.00962029	DNAJC6/CHRM3/PDE1A/LPIN1/TNS1/PLCL2/CDC25A/PLCXD2/PLD1/DLG1/PPP3CA/PDE4D/NT5DC1/PTPRK/EYA4/PDE1C/PTPRN2/EPHX2/PTK2/PTPRD/PPP6C/MTM1/PLCE1/PDE3B/MPPED2/UBASH3B/PTPRO/PDE3A/PLCB2/GDPD1/PTPRM/PLCB4/PTPRT	33
GO:0005516	calmodulin binding	22/877	205/18522	0.107317	2.26651	4.06517	0.000298196	0.0113963	0.0101946	ATP2B4/RYR2/PDE1A/CEP97/MYH15/GAP43/PPP3CA/CAMK2D/PDE1C/CAMK2B/CALD1/PHKA2/CAMK1D/ADD3/KCNQ1/CACNA1C/SYT1/AKAP5/RYR3/SNTB2/RIT2/MBP	22
GO:0005262	calcium channel activity	15/877	114/18522	0.131579	2.77891	4.24741	0.000312429	0.0114427	0.0102362	CACHD1/RYR2/CACNB4/ITPR1/CACNA1D/CACNA2D3/TRPC3/SLC24A2/MCU/CACNA1C/GRIN2B/NALF1/RYR3/GRIN2A/CACNG2	15
GO:0034236	protein kinase A catalytic subunit binding	5/877	14/18522	0.357143	7.54276	5.45967	0.000329267	0.011577	0.0103563	RYR2/PJA2/PKIA/KCNQ1/CSK	5
GO:0022839	monoatomic ion-gated channel activity	7/877	30/18522	0.233333	4.92794	4.80014	0.000407163	0.0137653	0.0123138	KCNMB2/KCNMB3/TRPC3/KCNT1/KCNMA1/ASIC1/ASIC2	7
GO:0015079	potassium ion transmembrane transporter activity	18/877	158/18522	0.113924	2.40604	3.95699	0.000503419	0.0160709	0.0143763	KCND3/KCNH7/KCNMB2/KCNMB3/HCN1/KCNQ5/AQP1/KCNB2/KCNS2/KCNK9/SLC24A2/KCNT1/KCNMA1/KCNQ1/ABCC8/KCNC1/KCNJ12/KCNJ15	18
GO:0016247	channel regulator activity	17/877	145/18522	0.117241	2.47611	3.97819	0.000511928	0.0160709	0.0143763	ENSA/ATP2B4/NRXN1/DPP10/ITPR1/KCNMB2/KCNMB3/FGF12/DLG1/CAMK2D/PDE4D/GRM3/DPP6/FGF13/PRKG1/CALM1/CACNG2	17
GO:0141108	transporter regulator activity	17/877	146/18522	0.116438	2.45915	3.94613	0.000554433	0.0168051	0.0150331	ENSA/ATP2B4/NRXN1/DPP10/ITPR1/KCNMB2/KCNMB3/FGF12/DLG1/CAMK2D/PDE4D/GRM3/DPP6/FGF13/PRKG1/CALM1/CACNG2	17
GO:0045296	cadherin binding	30/877	333/18522	0.0900901	1.90268	3.70571	0.000582568	0.0170692	0.0152694	EPS15/CTNNA2/FMNL2/COBLL1/LRRFIP1/PHLDB2/DLG1/CTNND2/CDH18/CDH12/CAST/SND1/CALD1/NIBAN2/ANK3/CTNNA3/SHTN1/RDX/CBL/ERC1/PTPRO/PPFIBP1/GOLGA3/DIAPH3/CDH13/EPN2/PTPRM/CDH20/PTPRT/CDH4	30
GO:0030296	protein tyrosine kinase activator activity	7/877	32/18522	0.21875	4.61994	4.56908	0.000619825	0.017575	0.0157219	ALK/EREG/EFNA5/NRG1/NRG3/GRM5/HTR2A	7
GO:0008013	beta-catenin binding	12/877	86/18522	0.139535	2.94694	4.0345	0.000713741	0.0196056	0.0175383	CTNNA2/CTNND2/PTPRK/PRKN/CTNNA3/BTRC/TCF7L2/GRIP1/RORA/SMAD3/TCF4/PTPRT	12
GO:0099106	ion channel regulator activity	16/877	140/18522	0.114286	2.41368	3.74318	0.000975962	0.0259961	0.023255	ENSA/ATP2B4/NRXN1/DPP10/ITPR1/KCNMB2/KCNMB3/FGF12/DLG1/CAMK2D/PDE4D/GRM3/DPP6/FGF13/PRKG1/CALM1	16
GO:0046332	SMAD binding	11/877	78/18522	0.141026	2.97842	3.90355	0.00107456	0.0277804	0.0248512	COL3A1/BMPR1B/SMAD1/DROSHA/MAGI2/TGFBR1/CREB3L1/TCF12/RNF111/SMAD3/LDLRAD4	11
GO:0019199	transmembrane receptor protein kinase activity	11/877	79/18522	0.139241	2.94072	3.85374	0.00119606	0.0300381	0.0268708	ALK/LTBP1/NRP2/ERBB4/EPHA6/BMPR1B/EPHA7/MET/TGFBR1/NRP1/FLT1	11
GO:0046875	ephrin receptor binding	6/877	27/18522	0.222222	4.69327	4.28141	0.00139343	0.0340229	0.0304354	EFNA5/ANKS1A/FYN/AQP1/CBL/ANKS1B	6
GO:0045499	chemorepellent activity	6/877	28/18522	0.214286	4.52566	4.16222	0.0017033	0.040465	0.0361982	EFNA5/EPHA7/SEMA3E/SEMA3A/NRG1/NRG3	6
GO:0019903	protein phosphatase binding	15/877	142/18522	0.105634	2.23096	3.28273	0.0030206	0.0698713	0.0625038	ENSA/KIFAP3/SMG7/ATP2B4/GHR/FER/MET/PTK2/KCNQ1/ANAPC5/MYO16/AKAP5/CSK/SKAP1/PTPRT	15
GO:0004115	3',5'-cyclic-AMP phosphodiesterase activity	5/877	22/18522	0.227273	4.79994	3.97579	0.00315938	0.0712076	0.0636993	PDE1A/PDE4D/PDE1C/PDE3B/PDE3A	5
GO:0051018	protein kinase A binding	8/877	53/18522	0.150943	3.18788	3.556	0.00326861	0.0718277	0.064254	RYR2/MYRIP/PJA2/PKIA/KCNQ1/RDX/AKAP5/CSK	8
GO:0047555	3',5'-cyclic-GMP phosphodiesterase activity	5/877	23/18522	0.217391	4.59124	3.84199	0.0038818	0.0824161	0.0737259	PDE1A/PDE4D/PDE1C/PDE3B/PDE3A	5
GO:0031267	small GTPase binding	24/877	281/18522	0.0854093	1.80382	3.02698	0.00393797	0.0824161	0.0737259	DOCK7/RABGAP1L/DENND1B/FMNL2/RAPGEF4/NCKAP1/DOCK10/MYRIP/TNPO1/RANBP17/EXOC2/DAAM2/RIMS1/DOCK4/DIAPH2/PLCE1/ERC1/EPS8/BICD1/DIAPH3/MYCBP2/PRKCH/RAB11FIP4/TRIOBP	24
GO:0004114	3',5'-cyclic-nucleotide phosphodiesterase activity	5/877	24/18522	0.208333	4.39994	3.71566	0.00471508	0.0932522	0.0834194	PDE1A/PDE4D/PDE1C/PDE3B/PDE3A	5
GO:0008093	cytoskeletal anchor activity	5/877	24/18522	0.208333	4.39994	3.71566	0.00471508	0.0932522	0.0834194	ANK2/ANK3/BICD1/GAS2L3/MARK4	5
GO:0051015	actin filament binding	19/877	208/18522	0.0913462	1.92921	3.00451	0.004774	0.0932522	0.0834194	ANTXR1/CTNNA2/FMNL2/VIL1/MYH15/SHROOM3/FRG1/SYNE1/NEBL/CTNNA3/ADD3/NRAP/SHTN1/GAS2L3/MYO16/SPTB/TLN2/MYO9A/TRIOBP	19
GO:0015631	tubulin binding	30/877	383/18522	0.078329	1.65429	2.88458	0.00493958	0.094389	0.0844364	AGBL4/DNM3/KIF26B/CCDC88A/MAP4K4/CEP135/UNC5C/KIF13A/DST/FYN/PRKN/PACRG/RP1/NCALD/KIF4A/FGF13/DIXDC1/RACGAP1/GAS2L3/CLIP1/DIAPH3/ARHGEF7/TTLL5/FMN1/INO80/AGBL1/NDEL1/MARK4/EML2/KIF16B	30
GO:0017124	SH3 domain binding	13/877	122/18522	0.106557	2.25046	3.08932	0.00515879	0.0964804	0.0863073	EPS15/DNAJC6/ENAH/AFAP1/KHDRBS2/PRKN/DOCK4/CTTNBP2/CBL/CIT/AKAP5/FMN1/SKAP1	13
GO:0097110	scaffold protein binding	9/877	70/18522	0.128571	2.71539	3.20562	0.00559657	0.100418	0.0898292	ATP2B4/GRID2/PDE4D/MAP3K7/FYN/GRM3/KCNQ1/CIT/AKAP5	9
GO:0046943	carboxylic acid transmembrane transporter activity	17/877	181/18522	0.0939227	1.98362	2.96467	0.00559779	0.100418	0.0898292	SLC5A6/SLC6A11/SLC10A7/SLC27A6/ABCB1/SLC7A13/SLC16A9/SLC1A2/GRIA4/GRIN2B/SLC16A7/SLC5A8/ABCC4/SLC25A21/GRIN2A/SLC38A8/SLC38A10	17
GO:0005342	organic acid transmembrane transporter activity	17/877	182/18522	0.0934066	1.97272	2.93999	0.00591093	0.103914	0.0929572	SLC5A6/SLC6A11/SLC10A7/SLC27A6/ABCB1/SLC7A13/SLC16A9/SLC1A2/GRIA4/GRIN2B/SLC16A7/SLC5A8/ABCC4/SLC25A21/GRIN2A/SLC38A8/SLC38A10	17
GO:0008237	metallopeptidase activity	17/877	183/18522	0.0928962	1.96194	2.91546	0.00623815	0.107516	0.0961796	MMEL1/AGBL4/PAPPA2/PSMD14/METAP1D/CPZ/TLL1/ADAM29/ADAMTS6/NLN/PMPCB/CPA2/CPQ/AOPEP/TLL2/TRHDE/AGBL1	17
GO:0004725	protein tyrosine phosphatase activity	11/877	98/18522	0.112245	2.37058	3.03282	0.00659846	0.107856	0.0964838	DNAJC6/CDC25A/PTPRK/EYA4/PTPRN2/PTK2/PTPRD/UBASH3B/PTPRO/PTPRM/PTPRT	11
GO:0004112	cyclic-nucleotide phosphodiesterase activity	5/877	26/18522	0.192308	4.06149	3.48258	0.0067487	0.107856	0.0964838	PDE1A/PDE4D/PDE1C/PDE3B/PDE3A	5
GO:0004435	phosphatidylinositol phospholipase C activity	5/877	26/18522	0.192308	4.06149	3.48258	0.0067487	0.107856	0.0964838	CHRM3/PLCL2/PLCE1/PLCB2/PLCB4	5
GO:0005112	Notch binding	5/877	26/18522	0.192308	4.06149	3.48258	0.0067487	0.107856	0.0964838	NOTCH2NLB/AAK1/CUL3/MEGF10/ATRNL1	5
GO:0004714	transmembrane receptor protein tyrosine kinase activity	8/877	60/18522	0.133333	2.81596	3.14098	0.00706353	0.110872	0.0991815	ALK/NRP2/ERBB4/EPHA6/EPHA7/MET/NRP1/FLT1	8
GO:0005178	integrin binding	15/877	157/18522	0.0955414	2.01781	2.85523	0.00766583	0.118215	0.10575	ITGB6/COL3A1/ITGB5/IBSP/FGF2/DST/UTRN/NRG1/PTK2/SVEP1/TSPAN8/IGF1/FRMD5/TLN2/PRKCA	15
GO:0098918	structural constituent of synapse	5/877	27/18522	0.185185	3.91106	3.37464	0.0079658	0.118677	0.106163	DNM3/ERC2/DLG1/CTBP2/ERC1	5
GO:0099604	ligand-gated calcium channel activity	5/877	27/18522	0.185185	3.91106	3.37464	0.0079658	0.118677	0.106163	RYR2/ITPR1/GRIN2B/RYR3/GRIN2A	5
GO:0030297	transmembrane receptor protein tyrosine kinase activator activity	4/877	18/18522	0.222222	4.69327	3.49491	0.00897294	0.131454	0.117593	EREG/EFNA5/NRG1/NRG3	4
GO:0051393	alpha-actinin binding	5/877	28/18522	0.178571	3.77138	3.27176	0.00932722	0.134404	0.120232	CACNA1D/PALLD/NRAP/CACNA1C/PTPRT	5
GO:0030695	GTPase regulator activity	35/877	488/18522	0.0717213	1.51473	2.56902	0.00980917	0.136756	0.122336	DOCK7/RABGAP1L/RGL1/DENND1B/CCDC88A/ARHGAP15/RAPGEF4/DOCK10/AGAP1/TBC1D5/RASGEF1B/FAM13A/WDR41/LARS1/ADGRB3/RIMS1/ECT2L/TIAM2/CYTH3/CHN2/DOCK4/PSD3/NRP1/PLCE1/SERGEF/ARAP1/ELMOD1/RACGAP1/MYCBP2/ARHGEF7/RGS6/MYO9A/RALGAPA2/RALGAPB/TBC1D22A	35
GO:0060589	nucleoside-triphosphatase regulator activity	35/877	488/18522	0.0717213	1.51473	2.56902	0.00980917	0.136756	0.122336	DOCK7/RABGAP1L/RGL1/DENND1B/CCDC88A/ARHGAP15/RAPGEF4/DOCK10/AGAP1/TBC1D5/RASGEF1B/FAM13A/WDR41/LARS1/ADGRB3/RIMS1/ECT2L/TIAM2/CYTH3/CHN2/DOCK4/PSD3/NRP1/PLCE1/SERGEF/ARAP1/ELMOD1/RACGAP1/MYCBP2/ARHGEF7/RGS6/MYO9A/RALGAPA2/RALGAPB/TBC1D22A	35
GO:0001217	DNA-binding transcription repressor activity	22/877	271/18522	0.0811808	1.71452	2.64165	0.0099572	0.136756	0.122336	PRRX1/PROX1/MYT1L/ZEB2/LRRFIP1/FOXP1/ZBTB20/HIVEP1/BACH2/TWIST1/FOXP2/ZBTB10/TRPS1/SOX6/CREB3L1/ETV6/DACH1/ZBTB25/SMAD3/ZFHX3/NFATC2/SREBF2	22
GO:0008028	monocarboxylic acid transmembrane transporter activity	8/877	64/18522	0.125	2.63997	2.92991	0.010363	0.14014	0.125363	SLC5A6/SLC6A11/SLC10A7/SLC27A6/SLC16A9/SLC16A7/SLC5A8/ABCC4	8
GO:0004629	phospholipase C activity	5/877	29/18522	0.172414	3.64133	3.17351	0.0108406	0.141508	0.126587	CHRM3/PLCL2/PLCE1/PLCB2/PLCB4	5
GO:0004653	polypeptide N-acetylgalactosaminyltransferase activity	4/877	19/18522	0.210526	4.44626	3.35062	0.0109472	0.141508	0.126587	GALNT14/GALNT13/GALNT17/GALNT12	4
GO:0015355	secondary active monocarboxylate transmembrane transporter activity	4/877	19/18522	0.210526	4.44626	3.35062	0.0109472	0.141508	0.126587	SLC5A6/SLC6A11/SLC16A7/SLC5A8	4
GO:0004721	phosphoprotein phosphatase activity	16/877	180/18522	0.0888889	1.87731	2.63686	0.0116786	0.148775	0.133088	DNAJC6/TNS1/CDC25A/DLG1/PPP3CA/PTPRK/EYA4/PTPRN2/PTK2/PTPRD/PPP6C/MTM1/UBASH3B/PTPRO/PTPRM/PTPRT	16
GO:0008235	metalloexopeptidase activity	8/877	66/18522	0.121212	2.55997	2.83035	0.0123865	0.15492	0.138585	AGBL4/METAP1D/CPZ/CPA2/CPQ/AOPEP/TRHDE/AGBL1	8
GO:0005217	intracellular ligand-gated monoatomic ion channel activity	5/877	30/18522	0.166667	3.51995	3.07952	0.0125134	0.15492	0.138585	RYR2/ITPR1/HCN1/AQP1/RYR3	5
GO:0005114	type II transforming growth factor beta receptor binding	3/877	11/18522	0.272727	5.75993	3.52049	0.0131185	0.156601	0.140088	MAP3K7/TGFBR1/TGFB3	3
GO:0050998	nitric-oxide synthase binding	3/877	11/18522	0.272727	5.75993	3.52049	0.0131185	0.156601	0.140088	DNM3/ATP2B4/DMD	3
GO:0098960	postsynaptic neurotransmitter receptor activity	8/877	67/18522	0.119403	2.52176	2.78194	0.0135004	0.156601	0.140088	CHRM3/DRD3/GRID2/GRID1/GRM5/GRIA4/GRIN2B/GRIN2A	8
GO:0005245	voltage-gated calcium channel activity	6/877	42/18522	0.142857	3.0171	2.91758	0.01354	0.156601	0.140088	CACHD1/CACNB4/CACNA1D/CACNA2D3/CACNA1C/CACNG2	6
GO:0042169	SH2 domain binding	6/877	42/18522	0.142857	3.0171	2.91758	0.01354	0.156601	0.140088	CCDC88A/AFAP1/GHR/KHDRBS2/PTK2/SKAP1	6
GO:0106310	protein serine kinase activity	27/877	363/18522	0.0743802	1.57089	2.44895	0.0140165	0.159379	0.142573	MTOR/TNNI3K/RPS6KC1/AAK1/MAP4K4/TLK1/NEK11/PIK3CB/CAMK2D/MAP3K1/MAP3K7/CAMK2B/CDK14/STK3/CAMK1D/PRKG1/KSR2/TAOK3/CIT/DCLK1/PRKCH/MARK3/ERN1/PRKCA/MAPK4/ALPK2/MARK4	27
GO:0051020	GTPase binding	24/877	313/18522	0.0766773	1.6194	2.46391	0.0141428	0.159379	0.142573	DOCK7/RABGAP1L/DENND1B/FMNL2/RAPGEF4/NCKAP1/DOCK10/MYRIP/TNPO1/RANBP17/EXOC2/DAAM2/RIMS1/DOCK4/DIAPH2/PLCE1/ERC1/EPS8/BICD1/DIAPH3/MYCBP2/PRKCH/RAB11FIP4/TRIOBP	24
GO:0043014	alpha-tubulin binding	6/877	43/18522	0.139535	2.94694	2.8495	0.0151231	0.168269	0.150526	FYN/PACRG/NCALD/RACGAP1/INO80/NDEL1	6
GO:0030276	clathrin binding	7/877	56/18522	0.125	2.63997	2.74008	0.0160293	0.170592	0.152604	DNAJC6/SYT6/NCALD/SYT1/EPN2/AP2B1/ENTHD1	7
GO:0035254	glutamate receptor binding	6/877	44/18522	0.136364	2.87996	2.78336	0.0168301	0.170592	0.152604	DNM3/FYN/AKAP5/NSF/NETO1/CACNG2	6
GO:0015269	calcium-activated potassium channel activity	3/877	12/18522	0.25	5.27993	3.30632	0.0168845	0.170592	0.152604	KCNMB2/KCNMB3/KCNMA1	3
GO:0017166	vinculin binding	3/877	12/18522	0.25	5.27993	3.30632	0.0168845	0.170592	0.152604	UTRN/DMD/NRAP	3
GO:0035497	cAMP response element binding	3/877	12/18522	0.25	5.27993	3.30632	0.0168845	0.170592	0.152604	CREB5/CREB3L1/TCF12	3
GO:0045295	gamma-catenin binding	3/877	12/18522	0.25	5.27993	3.30632	0.0168845	0.170592	0.152604	PTPRK/TCF7L2/PTPRT	3
GO:0070679	inositol 1,4,5 trisphosphate binding	3/877	12/18522	0.25	5.27993	3.30632	0.0168845	0.170592	0.152604	ITPR1/PLCL2/TRPC3	3
GO:0099508	voltage-gated monoatomic ion channel activity involved in regulation of presynaptic membrane potential	3/877	12/18522	0.25	5.27993	3.30632	0.0168845	0.170592	0.152604	SCN1A/KCNQ5/KCNC1	3
GO:0005248	voltage-gated sodium channel activity	4/877	22/18522	0.181818	3.83995	2.97137	0.0184683	0.182699	0.163435	SCN1A/HCN1/SCN8A/ASIC2	4
GO:0030020	extracellular matrix structural constituent conferring tensile strength	6/877	45/18522	0.133333	2.81596	2.71906	0.0186652	0.182699	0.163435	COL3A1/COL8A1/COL19A1/COL9A1/COL14A1/COL4A6	6
GO:0001228	DNA-binding transcription activator activity, RNA polymerase II-specific	33/877	476/18522	0.0693277	1.46418	2.2873	0.0187064	0.182699	0.163435	CASZ1/NOTCH2/ATF6/PBX1/POU2F1/TBX19/PRRX1/ESRRG/MEIS1/MECOM/TP63/SMAD1/MEF2C/RUNX2/ETV1/NRF1/NFIB/PBX3/CREB3L1/POU2F3/BARX2/ETV6/ESRRB/MEIS2/TCF12/SMAD3/TFAP4/IKZF3/STAT5B/ZNF521/TCF4/NFATC2/RUNX1	33
GO:0030165	PDZ domain binding	9/877	85/18522	0.105882	2.23621	2.54669	0.0189937	0.183467	0.164121	ATP2B4/GRID2/PRKN/DOCK4/EXOC4/ERC1/ABTB3/CIT/NSF	9
GO:0004674	protein serine/threonine kinase activity	30/877	427/18522	0.0702576	1.48382	2.25497	0.020555	0.196389	0.175682	MTOR/TNNI3K/RPS6KC1/LTBP1/AAK1/MAP4K4/TLK1/NEK11/BMPR1B/CAMK2D/MAP3K1/MAP3K7/CAMK2B/CDK14/STK3/TGFBR1/PHKA2/CAMK1D/PRKG1/KSR2/TAOK3/CIT/DCLK1/PRKCH/MARK3/ERN1/PRKCA/MAPK4/ALPK2/MARK4	30
GO:0005024	transforming growth factor beta receptor activity	3/877	13/18522	0.230769	4.87378	3.11485	0.0211903	0.199017	0.178032	LTBP1/BMPR1B/TGFBR1	3
GO:0008514	organic anion transmembrane transporter activity	20/877	258/18522	0.0775194	1.63719	2.29774	0.0212828	0.199017	0.178032	SLC5A6/SLC6A11/SLC4A4/SLC10A7/ANKH/SLC27A6/ABCB1/SLCO5A1/SLC7A13/SLC16A9/SLC1A2/GRIA4/GRIN2B/SLC16A7/SLC5A8/ABCC4/SLC25A21/GRIN2A/SLC38A8/SLC38A10	20
GO:0001216	DNA-binding transcription activator activity	33/877	482/18522	0.0684647	1.44596	2.21166	0.0219649	0.203233	0.181804	CASZ1/NOTCH2/ATF6/PBX1/POU2F1/TBX19/PRRX1/ESRRG/MEIS1/MECOM/TP63/SMAD1/MEF2C/RUNX2/ETV1/NRF1/NFIB/PBX3/CREB3L1/POU2F3/BARX2/ETV6/ESRRB/MEIS2/TCF12/SMAD3/TFAP4/IKZF3/STAT5B/ZNF521/TCF4/NFATC2/RUNX1	33
GO:0035091	phosphatidylinositol binding	21/877	276/18522	0.076087	1.60694	2.26482	0.0223755	0.204875	0.183273	PLA2G4A/DENND1B/RPS6KC1/AIDA/CCDC88A/PARD3B/VIL1/ITPR1/GAP43/PLD1/CYTH3/CLVS1/SNX31/MTM1/PARD3/KCNQ1/ARAP1/RACGAP1/SYT1/SNX29/KIF16B	21
GO:0005246	calcium channel regulator activity	6/877	47/18522	0.12766	2.69614	2.5956	0.0227354	0.206025	0.184301	NRXN1/ITPR1/PDE4D/GRM3/PRKG1/CALM1	6
GO:0005154	epidermal growth factor receptor binding	5/877	35/18522	0.142857	3.0171	2.66287	0.0234966	0.21075	0.188528	CCDC88A/ERBB4/EREG/FER/LINGO1	5
GO:0015459	potassium channel regulator activity	6/877	48/18522	0.125	2.63997	2.53627	0.0249778	0.221773	0.198388	ENSA/DPP10/KCNMB2/KCNMB3/DLG1/DPP6	6
GO:0008331	high voltage-gated calcium channel activity	3/877	14/18522	0.214286	4.52566	2.94202	0.0260386	0.224071	0.200445	CACNB4/CACNA1D/CACNA1C	3
GO:0008559	ABC-type xenobiotic transporter activity	3/877	14/18522	0.214286	4.52566	2.94202	0.0260386	0.224071	0.200445	ABCB5/ABCB1/ABCC4	3
GO:0042805	actinin binding	5/877	36/18522	0.138889	2.9333	2.58851	0.0262564	0.224071	0.200445	CACNA1D/PALLD/NRAP/CACNA1C/PTPRT	5
GO:0140658	ATP-dependent chromatin remodeler activity	5/877	36/18522	0.138889	2.9333	2.58851	0.0262564	0.224071	0.200445	ZRANB3/SMARCA2/ERCC6L2/INO80/CECR2	5
GO:0005227	calcium-activated cation channel activity	4/877	25/18522	0.16	3.37916	2.65377	0.028568	0.239155	0.213938	KCNMB2/KCNMB3/TRPC3/KCNMA1	4
GO:0034237	protein kinase A regulatory subunit binding	4/877	25/18522	0.16	3.37916	2.65377	0.028568	0.239155	0.213938	RYR2/PJA2/KCNQ1/AKAP5	4
GO:0008200	ion channel inhibitor activity	5/877	37/18522	0.135135	2.85402	2.51667	0.0292147	0.239997	0.214691	ENSA/ITPR1/KCNMB2/CAMK2D/CALM1	5
GO:0042910	xenobiotic transmembrane transporter activity	5/877	37/18522	0.135135	2.85402	2.51667	0.0292147	0.239997	0.214691	SLC6A11/ABCB5/ABCB1/SLC37A3/ABCC4	5
GO:0004713	protein tyrosine kinase activity	12/877	138/18522	0.0869565	1.8365	2.1989	0.0309072	0.246653	0.220645	ALK/NRP2/ERBB4/EPHA6/FER/EPHA7/FYN/MET/PTK2/NRP1/FLT1/CSK	12
GO:0015562	efflux transmembrane transporter activity	3/877	15/18522	0.2	4.22395	2.78475	0.0314279	0.246653	0.220645	ABCB5/ABCB1/ABCC4	3
GO:0031005	filamin binding	3/877	15/18522	0.2	4.22395	2.78475	0.0314279	0.246653	0.220645	NEBL/RFLNA/ZNF664-RFLNA	3
GO:0034483	heparan sulfate sulfotransferase activity	3/877	15/18522	0.2	4.22395	2.78475	0.0314279	0.246653	0.220645	HS2ST1/NDST3/HS3ST2	3
GO:0140161	monocarboxylate:sodium symporter activity	3/877	15/18522	0.2	4.22395	2.78475	0.0314279	0.246653	0.220645	SLC5A6/SLC6A11/SLC5A8	3
GO:0016248	channel inhibitor activity	5/877	38/18522	0.131579	2.77891	2.4472	0.0323751	0.248682	0.22246	ENSA/ITPR1/KCNMB2/CAMK2D/CALM1	5
GO:0141110	transporter inhibitor activity	5/877	38/18522	0.131579	2.77891	2.4472	0.0323751	0.248682	0.22246	ENSA/ITPR1/KCNMB2/CAMK2D/CALM1	5
GO:0005160	transforming growth factor beta receptor binding	4/877	26/18522	0.153846	3.24919	2.55856	0.0325352	0.248682	0.22246	MAP3K7/TGFBR1/TGFB3/SMAD3	4
GO:0098632	cell-cell adhesion mediator activity	6/877	52/18522	0.115385	2.43689	2.3132	0.0354042	0.268278	0.23999	NTNG1/NFASC/CNTN4/PALLD/NRCAM/LRRC4C	6
GO:0004683	calmodulin-dependent protein kinase activity	4/877	27/18522	0.148148	3.12885	2.46786	0.0368081	0.271885	0.243217	CAMK2D/CAMK2B/PHKA2/CAMK1D	4
GO:0005242	inward rectifier potassium channel activity	4/877	27/18522	0.148148	3.12885	2.46786	0.0368081	0.271885	0.243217	KCNH7/ABCC8/KCNJ12/KCNJ15	4
GO:0015271	outward rectifier potassium channel activity	4/877	27/18522	0.148148	3.12885	2.46786	0.0368081	0.271885	0.243217	KCND3/KCNK9/KCNT1/KCNQ1	4
GO:0070411	I-SMAD binding	3/877	16/18522	0.1875	3.95995	2.64064	0.0373527	0.273608	0.244758	SMAD1/TGFBR1/SMAD3	3
GO:0098631	cell adhesion mediator activity	7/877	67/18522	0.104478	2.20654	2.20568	0.0386434	0.279639	0.250153	NTNG1/NFASC/CNTN4/PALLD/NRCAM/SVEP1/LRRC4C	7
GO:0005543	phospholipid binding	32/877	487/18522	0.0657084	1.38774	1.93318	0.0388122	0.279639	0.250153	SYT6/PLA2G4A/DENND1B/SYT14/RPS6KC1/AIDA/CCDC88A/ANXA4/PARD3B/VIL1/AGAP1/ITPR1/OSBPL10/GAP43/PLD1/CYTH3/AMPH/CLVS1/SNX31/MTM1/PARD3/KCNQ1/ARAP1/GRAMD1B/CPNE8/RACGAP1/SYT1/PLCB2/SNX29/EPN2/KIF16B/ENTHD1	32
GO:0005547	phosphatidylinositol-3,4,5-trisphosphate binding	5/877	40/18522	0.125	2.63997	2.31479	0.039314	0.280951	0.251327	CYTH3/PARD3/ARAP1/RACGAP1/KIF16B	5
GO:0005085	guanyl-nucleotide exchange factor activity	17/877	226/18522	0.0752212	1.58865	1.98498	0.0406762	0.288342	0.257938	DOCK7/RGL1/DENND1B/CCDC88A/RAPGEF4/DOCK10/RASGEF1B/WDR41/ECT2L/TIAM2/CYTH3/DOCK4/PSD3/PLCE1/SERGEF/MYCBP2/ARHGEF7	17
GO:0030594	neurotransmitter receptor activity	9/877	98/18522	0.0918367	1.93957	2.07907	0.0425237	0.296752	0.265461	CHRM3/DRD3/GRID2/GRID1/GRM5/GRIA4/GRIN2B/HTR2A/GRIN2A	9
GO:0030295	protein kinase activator activity	11/877	129/18522	0.0852713	1.80091	2.03503	0.0425378	0.296752	0.265461	ALK/CCDC88A/EREG/EFNA5/NRG1/STK3/MTCP1/NRG3/GRM5/HTR2A/CALM1	11
GO:0001227	DNA-binding transcription repressor activity, RNA polymerase II-specific	19/877	262/18522	0.0725191	1.53158	1.93194	0.0435421	0.300811	0.269092	PRRX1/PROX1/MYT1L/ZEB2/LRRFIP1/FOXP1/ZBTB20/HIVEP1/BACH2/FOXP2/ZBTB10/TRPS1/CREB3L1/ETV6/DACH1/ZBTB25/ZFHX3/NFATC2/SREBF2	19
GO:0004970	glutamate-gated receptor activity	3/877	17/18522	0.176471	3.72701	2.50777	0.0438041	0.300811	0.269092	GRIA4/GRIN2B/GRIN2A	3
GO:0004181	metallocarboxypeptidase activity	4/877	29/18522	0.137931	2.91307	2.29851	0.0462759	0.310508	0.277767	AGBL4/CPZ/CPA2/AGBL1	4
GO:0070566	adenylyltransferase activity	4/877	29/18522	0.137931	2.91307	2.29851	0.0462759	0.310508	0.277767	PAPOLG/FHIT/TENT5A/GPHN	4
GO:0072349	modified amino acid transmembrane transporter activity	4/877	29/18522	0.137931	2.91307	2.29851	0.0462759	0.310508	0.277767	SLC5A6/SLC22A16/SLC16A9/ABCC4	4
GO:0003714	transcription corepressor activity	15/877	198/18522	0.0757576	1.59998	1.89226	0.0496027	0.330309	0.29548	RERE/SETD5/WWTR1/CDYL/PRKN/ZFPM2/TLE4/BCOR/BCORL1/CTBP2/TSG101/PIAS1/SIN3A/HSBP1/RBBP8	15

## Sheet: GO_BP
ID	Description	GeneRatio	BgRatio	RichFactor	FoldEnrichment	zScore	pvalue	p.adjust	qvalue	geneID	Count
GO:0007409	axonogenesis	60/871	455/18888	0.131868	2.85962	8.82836	1.89065e-13	4.78714e-10	4.16559e-10	DOCK7/NTNG1/NOTCH2/TNR/NFASC/PLXNA2/ENAH/DISC1/NRXN1/CTNNA2/NRP2/CNTN4/ROBO2/EPHA6/ALCAM/BOC/GAP43/BMPR1B/UNC5C/PALLD/EFNA5/EPHA7/FYN/LAMA2/TIAM2/ETV1/CRPPA/AUTS2/SEMA3E/SEMA3A/RELN/NRCAM/PLXNA4/UNC5D/EXT1/PTK2/NFIB/NIBAN2/ANOS1/XK/FGF13/NRP1/PARD3/PRKG1/ANK3/SHTN1/LRRC4C/NCAM1/PTPRO/PRICKLE1/ATP8A2/DCLK1/MYCBP2/NRXN3/SIN3A/NDEL1/PTPRM/CDH4/YTHDF1/CHODL	60
GO:0050808	synapse organization	63/871	493/18888	0.127789	2.77116	8.76154	1.95713e-13	4.78714e-10	4.16559e-10	NEGR1/NTNG1/SRGAP2C/DNM3/TNR/DISC1/NRXN1/CTNNA2/CACNB4/NRP2/ERBB4/DOCK10/CNTN4/SETD5/ERC2/ROBO2/GAP43/DLG1/ADGRL3/GRID2/CTNND2/MEF2C/CAST/EFNA5/ADGRB3/FILIP1/EPHA7/FYN/SDK1/CAMK2B/SEMA3E/RELN/NRCAM/CTTNBP2/PLXNA4/PTPRD/LINGO2/IL1RAPL1/IL1RAPL2/FGF13/NRP1/ANK3/LRRTM3/NRG3/GRID1/CTBP2/LRRC4C/GRM5/KIRREL3/ERC1/GRIN2B/PTPRO/PPFIBP1/MYCBP2/SPTB/GPHN/ST8SIA2/ASIC2/TANC2/SDK2/PTPRT/DIP2A/CACNG2	63
GO:0007411	axon guidance	40/871	234/18888	0.17094	3.70691	9.16104	6.09055e-13	7.44874e-10	6.48162e-10	NOTCH2/TNR/NFASC/ENAH/NRXN1/NRP2/CNTN4/ROBO2/EPHA6/ALCAM/BOC/GAP43/BMPR1B/UNC5C/PALLD/EFNA5/EPHA7/FYN/LAMA2/ETV1/CRPPA/SEMA3E/SEMA3A/RELN/NRCAM/PLXNA4/UNC5D/EXT1/PTK2/NFIB/NIBAN2/ANOS1/NRP1/NCAM1/PTPRO/MYCBP2/NRXN3/PTPRM/CDH4/YTHDF1	40
GO:0097485	neuron projection guidance	40/871	234/18888	0.17094	3.70691	9.16104	6.09055e-13	7.44874e-10	6.48162e-10	NOTCH2/TNR/NFASC/ENAH/NRXN1/NRP2/CNTN4/ROBO2/EPHA6/ALCAM/BOC/GAP43/BMPR1B/UNC5C/PALLD/EFNA5/EPHA7/FYN/LAMA2/ETV1/CRPPA/SEMA3E/SEMA3A/RELN/NRCAM/PLXNA4/UNC5D/EXT1/PTK2/NFIB/NIBAN2/ANOS1/NRP1/NCAM1/PTPRO/MYCBP2/NRXN3/PTPRM/CDH4/YTHDF1	40
GO:0034329	cell junction assembly	58/871	453/18888	0.128035	2.7765	8.41476	1.6933e-12	1.65672e-09	1.44162e-09	NEGR1/SRGAP2C/S100A10/DNM3/NRXN1/MAP4K4/ERBB4/TNS1/SETD5/PDCD6IP/ROBO2/PHLDB2/GAP43/DLG1/LIMCH1/ADGRL3/GRID2/ANK2/CDH18/CDH12/MEF2C/EFNA5/FER/DST/ADGRB3/EPHA7/PTPRK/SDK1/NRCAM/CNTNAP2/PTK2/PTPRD/LINGO2/IL1RAPL1/IL1RAPL2/FGF13/NRP1/PARD3/LRRTM3/NRG3/KIRREL3/PTPRO/THSD1/MYCBP2/ARHGEF7/PRKCH/FMN1/TLN2/SMAD3/MYO9A/ST8SIA2/CDH13/ASIC2/PRKCA/SDK2/LAMA3/CDH20/CDH4	58
GO:0001764	neuron migration	32/871	183/18888	0.174863	3.79199	8.34467	6.88141e-11	5.61065e-08	4.88218e-08	NTNG1/SRGAP2C/ASTN1/DISC1/CTNNA2/COL3A1/NRP2/ADGRL3/UNC5C/NDNF/MEF2C/DCDC2/FYN/TWIST1/CAMK2B/AUTS2/SEMA3E/SEMA3A/RELN/NRCAM/UNC5D/ASTN2/LHX6/FGF13/NRP1/PRKG1/NRG3/SHTN1/FAT3/KIRREL3/DCLK1/NDEL1	32
GO:0035249	synaptic transmission, glutamatergic	24/871	113/18888	0.212389	4.60575	8.45268	2.73387e-10	1.91058e-07	1.66252e-07	TNR/DISC1/NRXN1/CACNB4/GRM7/DRD3/FXR1/GRID2/MEF2C/PRKN/GRM3/RELN/GRM8/EXT1/GRID1/ABCC8/GRM5/GRIA4/GRIN2B/SYT1/ABTB3/HTR2A/GRIN2A/CACNG2	24
GO:0031346	positive regulation of cell projection organization	46/871	360/18888	0.127778	2.77091	7.45906	3.81213e-10	2.33112e-07	2.02845e-07	MTOR/NEGR1/DNM3/PLXNA2/DISC1/ALK/RHOQ/CCDC88A/NCKAP1/VIL1/ROBO2/SERPINI1/CEP135/NDNF/TENM3/EFNA5/TENM2/CARMIL1/FYN/TIAM2/CAMK2B/AUTS2/MAGI2/RELN/PLXNA4/RP1/TOX/PTPRD/TGFBR1/IL1RAPL1/CAMK1D/NRP1/PLCE1/SHTN1/ARAP1/EPS8/GRIP1/ATP8A2/ARHGEF7/TGFB3/MNS1/NDEL1/RIT2/MARK4/CDH4/CHODL	46
GO:0030900	forebrain development	49/871	408/18888	0.120098	2.60438	7.20335	8.72839e-10	4.74437e-07	4.12838e-07	DOCK7/SRGAP2C/NOTCH2NLB/TBX19/TNR/ATP2B4/PROX1/DISC1/ALK/COL3A1/NRP2/ERBB4/RARB/FOXP1/ROBO2/FXR1/TACC3/NDNF/FGF2/ZSWIM6/FYN/AQP1/GHRHR/SEMA3E/SEMA3A/RELN/FOXP2/PLXNA4/CNTNAP2/TOX/EXT1/NFIB/LHX6/FGF13/WDR37/NRP1/PRKG1/NRG3/DPCD/KCNC1/SLC1A2/DIXDC1/KIRREL3/FRS2/APAF1/DCLK1/PCDH9/SIN3A/NDEL1	49
GO:0042391	regulation of membrane potential	50/871	446/18888	0.112108	2.4311	6.72486	6.11324e-09	2.9906e-06	2.60231e-06	MTOR/GCLM/KCND3/RYR2/NRXN1/CACNB4/KCNH7/SCN1A/PID1/CACNA1D/KCNMB2/KCNMB3/FGF12/DLG1/SLC4A4/GRID2/PPP3CA/ANK2/CAMK2D/HCN1/RGS7BP/MEF2C/RIMS1/KCNQ5/SYNE1/PRKN/ABCB5/RELN/NRCAM/ADRA1A/KCNK9/DMD/FGF13/ANK3/CTNNA3/KCNMA1/GRID1/KCNQ1/KCNC1/GRM5/GRIA4/CACNA1C/GRIN2B/ASIC1/SCN8A/CALM1/GRIN2A/ASIC2/NETO1/CACNG2	50
GO:0034765	regulation of monoatomic ion transmembrane transport	41/871	349/18888	0.117479	2.54757	6.41607	3.92965e-08	1.74762e-05	1.52072e-05	ATP2B4/RYR2/DPP10/CACNB4/UBR3/HECW2/CACNA1D/DRD3/FGF12/DLG1/PPP3CA/ANK2/CAMK2D/TRPC3/PDE4D/ATG5/FYN/UTRN/ABCB1/RELN/DPP6/KCNS2/DMD/FGF13/ANK3/KCNQ1/KCNC1/GRM5/UBASH3B/CACNA1C/CRACR2A/GRIN2B/TESC/AKAP5/CALM1/GRIN2A/KCNJ12/ASIC2/CRHR1/NETO1/KCNJ15	41
GO:0010975	regulation of neuron projection development	49/871	460/18888	0.106522	2.30997	6.25389	4.46851e-08	1.82166e-05	1.58514e-05	NEGR1/NTNG1/PRRX1/DNM3/TNR/PLXNA2/DISC1/ALK/CCDC88A/CTNNA2/HECW2/ROBO2/SERPINI1/GRID2/PPP3CA/NDNF/TENM3/EFNA5/ADGRB3/EPHA7/FYN/SYNE1/TIAM2/CAMK2B/MAGI2/SEMA3E/SEMA3A/RELN/NRCAM/PLXNA4/TOX/PTPRD/IL1RAPL1/XK/FGF13/CAMK1D/NRP1/SHTN1/LRRC4C/FAT3/PTPRO/ATP8A2/MYCBP2/NDEL1/TANC2/RIT2/CDH4/YTHDF1/CHODL	49
GO:0061572	actin filament bundle organization	26/871	167/18888	0.155689	3.37617	6.78143	5.01741e-08	1.88809e-05	1.64295e-05	MTOR/S100A10/CCDC88A/ZEB2/TMEFF2/VIL1/CUL3/PHLDB2/ITGB5/LIMCH1/CARMIL1/PRKN/MET/CALD1/TGFBR1/NRP1/SHTN1/ARAP1/RDX/EPS8/RFLNA/ZNF664-RFLNA/DIAPH3/TGFB3/SMAD3/SPIRE2	26
GO:0098742	cell-cell adhesion via plasma-membrane adhesion molecules	35/871	279/18888	0.125448	2.72039	6.36528	7.7218e-08	2.69822e-05	2.34789e-05	NTNG1/KIFAP3/HMCN1/CRB1/CNTN4/ROBO2/ALCAM/PIK3CB/PCDH7/ADGRL3/GRID2/PALLD/TENM3/CDH18/CDH12/EFNA5/TENM2/SDK1/CLDN12/UNC5D/PTPRD/IL1RAPL1/PCDH19/LRRC4C/TENM4/FAT3/KIRREL3/PCDH9/CDH13/SDK2/PTPRM/CDH20/MBP/PTPRT/CDH4	35
GO:0070588	calcium ion transmembrane transport	39/871	334/18888	0.116766	2.53213	6.21154	9.91028e-08	3.23207e-05	2.81243e-05	CACHD1/ATP2B4/RYR2/CACNB4/UBR3/ITPR1/CACNA1D/CACNA2D3/DRD3/PPP3CA/ANK2/CAMK2D/TRPC3/FGF2/PDE4D/ATG5/FYN/PMPCB/ADRA1A/SLC24A2/DMD/MCU/PLCE1/UBASH3B/CACNA1C/CRACR2A/GRIN2B/ASIC1/HTR2A/NALF1/AKAP5/CALM1/RYR3/PLCB2/GRIN2A/ATP2C2/CRHR1/PLCB4/CACNG2	39
GO:0097553	calcium ion transmembrane import into cytosol	27/871	187/18888	0.144385	3.13105	6.43919	1.38114e-07	4.22282e-05	3.67455e-05	ATP2B4/RYR2/ITPR1/CACNA1D/PPP3CA/ANK2/CAMK2D/TRPC3/FGF2/PDE4D/ATG5/FYN/ADRA1A/SLC24A2/DMD/PLCE1/UBASH3B/CACNA1C/GRIN2B/HTR2A/NALF1/AKAP5/CALM1/RYR3/PLCB2/GRIN2A/PLCB4	27
GO:0050807	regulation of synapse organization	31/871	243/18888	0.127572	2.76645	6.09359	2.92074e-07	7.94458e-05	6.91309e-05	NEGR1/DNM3/DISC1/NRXN1/CTNNA2/NRP2/SETD5/ROBO2/GRID2/MEF2C/EFNA5/ADGRB3/EPHA7/FYN/CAMK2B/RELN/NRCAM/CTTNBP2/PTPRD/LINGO2/IL1RAPL1/IL1RAPL2/LRRTM3/GRID1/GRIN2B/PTPRO/MYCBP2/ST8SIA2/ASIC2/TANC2/PTPRT	31
GO:0034762	regulation of transmembrane transport	49/871	489/18888	0.100204	2.17298	5.77825	2.92319e-07	7.94458e-05	6.91309e-05	ATP2B4/RYR2/CHRM3/RHOQ/DPP10/CACNB4/UBR3/HECW2/PID1/CACNA1D/DRD3/FGF12/DLG1/PPP3CA/ANK2/CAMK2D/TRPC3/PDE4D/MEF2C/ATG5/FYN/UTRN/ABCB1/RELN/DPP6/KCNS2/DMD/GPC3/FGF13/ANK3/KCNQ1/KCNC1/SLC1A2/GRM5/UBASH3B/CACNA1C/CRACR2A/GRIN2B/IGF1/TESC/AKAP5/CALM1/GRIN2A/KCNJ12/ASIC2/CRHR1/NETO1/KCNJ15/CACNG2	49
GO:0001508	action potential	23/871	149/18888	0.154362	3.34741	6.32498	3.44043e-07	8.80918e-05	7.66543e-05	MTOR/KCND3/RYR2/CACNB4/SCN1A/CACNA1D/KCNMB2/KCNMB3/FGF12/DLG1/ANK2/CAMK2D/HCN1/NRCAM/ADRA1A/DMD/FGF13/ANK3/CTNNA3/KCNQ1/CACNA1C/SCN8A/CALM1	23
GO:0007416	synapse assembly	28/871	208/18888	0.134615	2.91919	6.11943	3.60146e-07	8.80918e-05	7.66543e-05	NEGR1/SRGAP2C/DNM3/NRXN1/ERBB4/SETD5/ROBO2/GAP43/ADGRL3/GRID2/MEF2C/EFNA5/ADGRB3/EPHA7/SDK1/NRCAM/PTPRD/LINGO2/IL1RAPL1/IL1RAPL2/FGF13/LRRTM3/NRG3/KIRREL3/MYCBP2/ST8SIA2/ASIC2/SDK2	28
GO:0031290	retinal ganglion cell axon guidance	9/871	23/18888	0.391304	8.4856	7.8979	4.12261e-07	9.60372e-05	8.35681e-05	ROBO2/ALCAM/BMPR1B/EFNA5/EPHA7/NRCAM/NRP1/PTPRO/PTPRM	9
GO:0060537	muscle tissue development	45/871	438/18888	0.10274	2.22795	5.71703	4.45829e-07	9.91361e-05	8.62647e-05	MTOR/NOTCH2/PROX1/RYR2/MEIS1/COL3A1/ERBB4/RARB/FOXP1/DLG1/PPP3CA/FGF2/SMAD1/NLN/MEF2C/MEGF10/SGCD/COL19A1/ATG5/SYNE1/TWIST1/SGCZ/ADRA1A/NRG1/ZFPM2/COL14A1/TGFBR1/NIBAN2/DMD/XK/MTM1/NEBL/PRKG1/TLL2/NRAP/SOX6/TENM4/BARX2/PRICKLE1/FRS2/IGF1/SMAD3/RBFOX1/ALPK2/RUNX1	45
GO:0051960	regulation of nervous system development	47/871	468/18888	0.100427	2.17781	5.67286	4.79521e-07	9.96647e-05	8.67246e-05	MTOR/DOCK7/S100A10/KIFAP3/TNR/PLXNA2/PROX1/DISC1/LPIN1/NRXN1/RARB/ROBO2/DRD3/FXR1/DLG1/GRID2/PPP3CA/FGF2/EFNA5/DAAM2/ADGRB3/EPHA7/TIAM2/CAMK2B/SEMA3E/SEMA3A/ELAPOR2/RELN/PLXNA4/PTPRD/LINGO2/IL1RAPL1/FGF13/NRP1/PARD3/LRRTM3/SHTN1/ABCC8/TENM4/GRM5/PRKCH/DICER1/PRTG/ST8SIA2/ASIC2/CDH4/CHODL	47
GO:0050803	regulation of synapse structure or activity	31/871	249/18888	0.124498	2.69979	5.93654	5.02397e-07	9.96647e-05	8.67246e-05	NEGR1/DNM3/DISC1/NRXN1/CTNNA2/NRP2/SETD5/ROBO2/GRID2/MEF2C/EFNA5/ADGRB3/EPHA7/FYN/CAMK2B/RELN/NRCAM/CTTNBP2/PTPRD/LINGO2/IL1RAPL1/IL1RAPL2/LRRTM3/GRID1/GRIN2B/PTPRO/MYCBP2/ST8SIA2/ASIC2/TANC2/PTPRT	31
GO:0021537	telencephalon development	33/871	275/18888	0.12	2.60225	5.88488	5.09325e-07	9.96647e-05	8.67246e-05	SRGAP2C/NOTCH2NLB/TNR/ATP2B4/PROX1/DISC1/ALK/COL3A1/ERBB4/RARB/FOXP1/ROBO2/FXR1/TACC3/ZSWIM6/AQP1/SEMA3A/RELN/FOXP2/PLXNA4/CNTNAP2/EXT1/NFIB/LHX6/FGF13/WDR37/NRG3/DPCD/KCNC1/SLC1A2/DIXDC1/KIRREL3/NDEL1	33
GO:0043269	regulation of monoatomic ion transport	47/871	470/18888	0.1	2.16854	5.64055	5.42097e-07	0.000101998	8.87546e-05	ATP2B4/RYR2/DPP10/CACNB4/UBR3/HECW2/CACNA1D/DRD3/FGF12/DLG1/PPP3CA/ANK2/CAMK2D/TRPC3/PDE4D/ATG5/FYN/NKAIN2/UTRN/CAMK2B/ABCB1/RELN/DPP6/KCNS2/DMD/FGF13/ANK3/KCNQ1/ABCC8/KCNC1/GRM5/UBASH3B/CACNA1C/CRACR2A/GRIN2B/BEST3/TESC/HTR2A/AKAP5/CALM1/GRIN2A/ATP2C2/KCNJ12/ASIC2/CRHR1/NETO1/KCNJ15	47
GO:0048638	regulation of developmental growth	37/871	330/18888	0.112121	2.4314	5.76767	5.80142e-07	0.00010247	8.91658e-05	TNR/PROX1/DISC1/ERBB4/VIL1/FOXP1/FGF2/WWC2/GHR/MEF2C/EFNA5/RIMS1/EPHA7/PRKN/GHRHR/SEMA3E/SEMA3A/NRCAM/PLXNA4/STK3/ZFPM2/COL14A1/TGFBR1/FGF13/MTM1/NRP1/TLL2/GPAM/SHTN1/SYT1/IGF1/ATP8A2/MYCBP2/SIN3A/STAT5B/CDH4/RUNX1	37
GO:0048588	developmental cell growth	30/871	238/18888	0.12605	2.73346	5.91713	5.86501e-07	0.00010247	8.91658e-05	TNR/DISC1/MEIS1/NRP2/FOXP1/ALCAM/EFNA5/RIMS1/EPHA7/PRKN/AUTS2/SEMA3E/SEMA3A/NRCAM/PLXNA4/ADRA1A/EXT1/COL14A1/FGF13/NRP1/PRKG1/SHTN1/PRICKLE1/SYT1/IGF1/DCLK1/SIN3A/ST8SIA2/NDEL1/CDH4	30
GO:0051966	regulation of synaptic transmission, glutamatergic	16/871	80/18888	0.2	4.33708	6.57643	6.13911e-07	0.00010356	9.01146e-05	TNR/DISC1/NRXN1/GRM7/DRD3/FXR1/MEF2C/GRM3/RELN/GRM8/GRM5/GRIN2B/SYT1/HTR2A/GRIN2A/CACNG2	16
GO:0014706	striated muscle tissue development	32/871	265/18888	0.120755	2.61862	5.83434	6.5723e-07	0.000106246	9.24519e-05	MTOR/NOTCH2/PROX1/RYR2/MEIS1/ERBB4/RARB/FOXP1/FGF2/SMAD1/MEF2C/SGCD/ATG5/SYNE1/TWIST1/SGCZ/ADRA1A/NRG1/ZFPM2/COL14A1/TGFBR1/NEBL/PRKG1/NRAP/SOX6/TENM4/PRICKLE1/FRS2/IGF1/SMAD3/ALPK2/RUNX1	32
GO:0003012	muscle system process	46/871	459/18888	0.100218	2.17327	5.59502	6.73271e-07	0.000106246	9.24519e-05	MTOR/TNNI3K/KCND3/ATP2B4/RYR2/CHRM3/MEIS1/SCN1A/CACNA1D/FOXP1/FGF12/DLG1/PPP3CA/ANK2/CAMK2D/TRPC3/PDE4D/SGCD/UTRN/CAMK2B/DOCK4/CALD1/ADRA1A/SULF1/KCNB2/COL14A1/DMD/FGF13/PRKG1/CTNNA3/KCNMA1/KCNQ1/ABCC8/CACNA1C/SCN8A/IGF1/ATP8A2/HTR2A/CALM1/RYR3/GATM/SMAD3/CALML4/KCNJ12/PRKCA/HMOX1	46
GO:0120032	regulation of plasma membrane bounded cell projection assembly	27/871	204/18888	0.132353	2.87013	5.90474	8.14904e-07	0.000124578	0.000108404	MTOR/SRGAP2C/DNM3/RHOQ/CCDC88A/NCKAP1/CEP97/GAP43/PLD1/CEP135/FER/TENM2/DCDC2/DAAM2/ATG5/AUTS2/RP1/TGFBR1/NRP1/PLCE1/ARAP1/RDX/EPS8/TGFB3/MNS1/NDEL1/MARK4	27
GO:1904062	regulation of monoatomic cation transmembrane transport	35/871	309/18888	0.113269	2.45628	5.67494	9.19319e-07	0.000135754	0.000118129	ATP2B4/RYR2/DPP10/CACNB4/UBR3/HECW2/CACNA1D/DRD3/FGF12/DLG1/PPP3CA/ANK2/CAMK2D/TRPC3/PDE4D/ATG5/FYN/UTRN/DPP6/KCNS2/DMD/FGF13/ANK3/KCNQ1/KCNC1/UBASH3B/CACNA1C/CRACR2A/GRIN2B/TESC/AKAP5/CALM1/GRIN2A/CRHR1/NETO1	35
GO:0070252	actin-mediated cell contraction	19/871	113/18888	0.168142	3.64622	6.20333	9.4351e-07	0.000135754	0.000118129	KCND3/RYR2/ZEB2/SCN1A/VIL1/CACNA1D/FGF12/DLG1/LIMCH1/ANK2/CAMK2D/PDE4D/SGCD/FGF13/CTNNA3/SHTN1/KCNQ1/CACNA1C/SCN8A	19
GO:0060491	regulation of cell projection assembly	27/871	206/18888	0.131068	2.84226	5.84552	9.89309e-07	0.000138277	0.000120324	MTOR/SRGAP2C/DNM3/RHOQ/CCDC88A/NCKAP1/CEP97/GAP43/PLD1/CEP135/FER/TENM2/DCDC2/DAAM2/ATG5/AUTS2/RP1/TGFBR1/NRP1/PLCE1/ARAP1/RDX/EPS8/TGFB3/MNS1/NDEL1/MARK4	27
GO:0086001	cardiac muscle cell action potential	16/871	84/18888	0.190476	4.13056	6.32245	1.22373e-06	0.000166292	0.000144701	KCND3/RYR2/SCN1A/CACNA1D/FGF12/DLG1/ANK2/CAMK2D/DMD/FGF13/ANK3/CTNNA3/KCNQ1/CACNA1C/SCN8A/CALM1	16
GO:0016358	dendrite development	29/871	235/18888	0.123404	2.67607	5.68463	1.39748e-06	0.000181177	0.000157653	RERE/SRGAP2C/DNM3/DISC1/ALK/CTNNA2/HECW2/DOCK10/PPP3CA/CTNND2/MEF2C/DCDC2/ADGRB3/FYN/SYNE1/SDK1/CAMK2B/SEMA3A/RELN/PTPRD/IL1RAPL1/CAMK1D/NRP1/PRKG1/FAT3/PRICKLE1/DCLK1/TANC2/DIP2A	29
GO:0048738	cardiac muscle tissue development	30/871	248/18888	0.120968	2.62324	5.65762	1.40734e-06	0.000181177	0.000157653	MTOR/NOTCH2/PROX1/RYR2/MEIS1/ERBB4/RARB/FOXP1/FGF2/SMAD1/MEF2C/SGCD/ATG5/SYNE1/SGCZ/ADRA1A/NRG1/ZFPM2/COL14A1/TGFBR1/NEBL/PRKG1/NRAP/SOX6/TENM4/PRICKLE1/FRS2/IGF1/ALPK2/RUNX1	30
GO:0051017	actin filament bundle assembly	23/871	163/18888	0.141104	3.05991	5.80737	1.72954e-06	0.000216946	0.000188779	MTOR/S100A10/CCDC88A/ZEB2/TMEFF2/VIL1/CUL3/PHLDB2/ITGB5/LIMCH1/CARMIL1/PRKN/MET/CALD1/TGFBR1/NRP1/ARAP1/RDX/EPS8/DIAPH3/TGFB3/SMAD3/SPIRE2	23
GO:0055007	cardiac muscle cell differentiation	20/871	130/18888	0.153846	3.33622	5.8768	2.08812e-06	0.000250629	0.000218089	MTOR/PROX1/MEIS1/RARB/FOXP1/MEF2C/SGCD/ATG5/SYNE1/ADRA1A/NRG1/COL14A1/NEBL/PRKG1/NRAP/SOX6/PRICKLE1/FRS2/IGF1/ALPK2	20
GO:0007612	learning	22/871	153/18888	0.143791	3.11816	5.784	2.10053e-06	0.000250629	0.000218089	TNR/NRXN1/DRD3/ATXN1/ADGRB3/FYN/PRKN/RELN/CNTNAP2/CSMD1/SLC24A2/FGF13/ABCC8/GRM5/ASIC1/TAFA2/NRXN3/MEIS2/PIAS1/GRIN2A/NETO1/YTHDF1	22
GO:1901888	regulation of cell junction assembly	27/871	215/18888	0.125581	2.72329	5.58751	2.28618e-06	0.000266285	0.000231712	NEGR1/S100A10/NRXN1/MAP4K4/SETD5/ROBO2/PHLDB2/LIMCH1/GRID2/MEF2C/EFNA5/ADGRB3/EPHA7/CNTNAP2/PTK2/PTPRD/LINGO2/IL1RAPL1/IL1RAPL2/NRP1/LRRTM3/MYCBP2/PRKCH/FMN1/SMAD3/ST8SIA2/ASIC2	27
GO:0007015	actin filament organization	45/871	467/18888	0.0963597	2.0896	5.24226	2.57862e-06	0.000293363	0.000255274	MTOR/S100A10/PROX1/ENAH/RHOQ/CCDC88A/CTNNA2/ZEB2/NCKAP1/TMEFF2/VIL1/CUL3/PHLDB2/ITGB5/DLG1/LIMCH1/SHROOM3/FER/CARMIL1/DAAM2/PRKN/MET/CALD1/TGFBR1/DIAPH2/NEBL/NRP1/ADD3/NRAP/SHTN1/ARAP1/RDX/EPS8/GAS2L3/RFLNA/ZNF664-RFLNA/DIAPH3/SPTB/TGFB3/FMN1/SMAD3/SPIRE2/RHOT1/MICAL3/TRIOBP	45
GO:0120034	positive regulation of plasma membrane bounded cell projection assembly	18/871	111/18888	0.162162	3.51655	5.84661	3.10619e-06	0.000345352	0.000300513	MTOR/DNM3/RHOQ/CCDC88A/NCKAP1/CEP135/TENM2/AUTS2/RP1/TGFBR1/NRP1/PLCE1/ARAP1/EPS8/TGFB3/MNS1/NDEL1/MARK4	18
GO:0050804	modulation of chemical synaptic transmission	46/871	493/18888	0.0933063	2.02339	5.06247	4.74325e-06	0.000515644	0.000448695	NTNG1/TNR/DISC1/NRXN1/CACNB4/CNTN4/GRM7/PLCL2/ERC2/DRD3/FXR1/GRID2/PPP3CA/MEF2C/MCTP1/BTBD9/RIMS1/EPHA7/FYN/LAMA2/SYNE1/PRKN/CAMK2B/GRM3/RELN/GRM8/ADRA1A/PTPRD/SLC24A2/NRG3/GRID1/LRRC4C/GRM5/GRIA4/ERC1/GRIN2B/ASIC1/SYT1/HTR2A/AKAP5/GRIN2A/DLGAP1/NETO1/YTHDF1/SYN3/CACNG2	46
GO:0099177	regulation of trans-synaptic signaling	46/871	494/18888	0.0931174	2.01929	5.04746	5.00443e-06	0.00053221	0.00046311	NTNG1/TNR/DISC1/NRXN1/CACNB4/CNTN4/GRM7/PLCL2/ERC2/DRD3/FXR1/GRID2/PPP3CA/MEF2C/MCTP1/BTBD9/RIMS1/EPHA7/FYN/LAMA2/SYNE1/PRKN/CAMK2B/GRM3/RELN/GRM8/ADRA1A/PTPRD/SLC24A2/NRG3/GRID1/LRRC4C/GRM5/GRIA4/ERC1/GRIN2B/ASIC1/SYT1/HTR2A/AKAP5/GRIN2A/DLGAP1/NETO1/YTHDF1/SYN3/CACNG2	46
GO:0086003	cardiac muscle cell contraction	15/871	83/18888	0.180723	3.91905	5.85994	5.19466e-06	0.000540687	0.000470486	KCND3/RYR2/SCN1A/CACNA1D/FGF12/DLG1/ANK2/CAMK2D/PDE4D/SGCD/FGF13/CTNNA3/KCNQ1/CACNA1C/SCN8A	15
GO:0048813	dendrite morphogenesis	20/871	140/18888	0.142857	3.09792	5.47803	6.68035e-06	0.000680839	0.000592441	RERE/DNM3/CTNNA2/HECW2/DOCK10/PPP3CA/CTNND2/DCDC2/ADGRB3/FYN/SYNE1/CAMK2B/SEMA3A/RELN/PTPRD/IL1RAPL1/NRP1/DCLK1/TANC2/DIP2A	20
GO:0006813	potassium ion transport	28/871	241/18888	0.116183	2.51947	5.21969	6.85214e-06	0.000684096	0.000595275	KCND3/DPP10/KCNH7/CACNA1D/DRD3/KCNMB2/KCNMB3/DLG1/ANK2/HCN1/KCNQ5/AQP1/DPP6/KCNB2/KCNS2/KCNK9/SLC24A2/KCNT1/ANK3/KCNMA1/KCNQ1/ABCC8/KCNC1/HTR2A/KCNJ12/NSF/NETO1/KCNJ15	28
GO:0035051	cardiocyte differentiation	22/871	165/18888	0.133333	2.89139	5.36518	7.39455e-06	0.000723483	0.000629549	MTOR/PROX1/MEIS1/RARB/FOXP1/MEF2C/SGCD/ATG5/SYNE1/TWIST1/ADRA1A/NRG1/COL14A1/NEBL/PRKG1/NRAP/SOX6/TENM4/PRICKLE1/FRS2/IGF1/ALPK2	22
GO:0060560	developmental growth involved in morphogenesis	28/871	243/18888	0.115226	2.49873	5.17005	8.02231e-06	0.000769513	0.000669602	TNR/DISC1/KIF26B/NRP2/ALCAM/EFNA5/RIMS1/EPHA7/PRKN/AUTS2/MAGI2/SEMA3E/SEMA3A/NRCAM/PLXNA4/EXT1/FGF13/NRP1/PRKG1/SHTN1/PRICKLE1/SYT1/DCLK1/FMN1/SIN3A/ST8SIA2/NDEL1/CDH4	28
GO:0042692	muscle cell differentiation	41/871	428/18888	0.0957944	2.07734	4.95688	8.25139e-06	0.000776265	0.000675478	MTOR/NOTCH2/PROX1/MEIS1/CACNB4/RARB/FOXP1/ANKRD17/EREG/PPP3CA/ANK2/SMAD1/NLN/MEF2C/PRDM6/MEGF10/SGCD/ADGRB3/ATG5/LAMA2/SYNE1/SGCZ/ADRA1A/NRG1/COL14A1/NIBAN2/DMD/XK/NEBL/PRKG1/NRAP/SOX6/BARX2/WNT5B/PRICKLE1/FRS2/IGF1/RORA/PIAS1/ALPK2/NFATC2	41
GO:2001222	regulation of neuron migration	11/871	48/18888	0.229167	4.96958	6.05443	8.87015e-06	0.000805985	0.000701339	NTNG1/SRGAP2C/CTNNA2/COL3A1/UNC5C/CAMK2B/SEMA3A/RELN/UNC5D/NRG3/SHTN1	11
GO:0032970	regulation of actin filament-based process	38/871	385/18888	0.0987013	2.14038	4.97059	8.89681e-06	0.000805985	0.000701339	MTOR/S100A10/PROX1/RYR2/RHOQ/CCDC88A/CTNNA2/ZEB2/NCKAP1/TMEFF2/VIL1/PHLDB2/DLG1/LIMCH1/ANK2/CAMK2D/PDE4D/EFNA5/FER/CARMIL1/DAAM2/PRKN/MET/TGFBR1/FGF13/NRP1/CTNNA3/ADD3/ARAP1/RDX/DIXDC1/CACNA1C/EPS8/SPTB/TGFB3/FMN1/SMAD3/TRIOBP	38
GO:0048880	sensory system development	39/871	403/18888	0.0967742	2.09859	4.90148	1.07837e-05	0.000959164	0.00083463	NOTCH2/ATF6/PBX1/CRB1/ATP2B4/PROX1/MEIS1/RARB/COL8A1/IFT122/DLG1/BMPR1B/FGF2/TENM3/HCN1/SDK1/TWIST1/ABCB5/AQP1/SEMA3A/GNGT1/RP1/NFIB/TGFBR1/PBX3/NRP1/FAT3/WNT5B/CACNA1C/PRICKLE1/FRS2/ATP8A2/FLT1/TTLL5/MEIS2/SMAD3/TMEM132E/SDK2/PTPRM	39
GO:0060048	cardiac muscle contraction	20/871	145/18888	0.137931	2.99109	5.29182	1.1419e-05	0.000997532	0.000868016	MTOR/TNNI3K/KCND3/RYR2/SCN1A/CACNA1D/FGF12/DLG1/ANK2/CAMK2D/PDE4D/SGCD/ADRA1A/DMD/FGF13/CTNNA3/KCNQ1/CACNA1C/SCN8A/CALM1	20
GO:0007215	glutamate receptor signaling pathway	11/871	50/18888	0.22	4.77079	5.87015	1.34775e-05	0.0011567	0.00100652	GRM7/GRID2/CPEB4/FYN/GRM3/GRM8/GRID1/GRM5/GRIA4/GRIN2B/GRIN2A	11
GO:0010959	regulation of metal ion transport	38/871	394/18888	0.0964467	2.09149	4.81394	1.50566e-05	0.00124927	0.00108707	ATP2B4/RYR2/DPP10/CACNB4/UBR3/HECW2/CACNA1D/DRD3/FGF12/DLG1/PPP3CA/ANK2/CAMK2D/TRPC3/PDE4D/ATG5/FYN/NKAIN2/UTRN/CAMK2B/DPP6/KCNS2/DMD/FGF13/ANK3/KCNQ1/ABCC8/KCNC1/UBASH3B/CACNA1C/CRACR2A/TESC/HTR2A/AKAP5/CALM1/ATP2C2/CRHR1/NETO1	38
GO:0007264	small GTPase-mediated signal transduction	45/871	500/18888	0.09	1.95169	4.742	1.50668e-05	0.00124927	0.00108707	DOCK7/NOTCH2/RGL1/RHOQ/CCDC88A/MAP4K4/ARHGAP15/RAPGEF4/NCKAP1/COL3A1/CUL3/DOCK10/RABL3/PIK3CB/PLD1/RASGEF1B/FAM13A/FGF2/TIAM2/CYTH3/CHN2/AUTS2/RELN/DOCK4/MET/PSD3/NRP1/PLCE1/SHTN1/ARAP1/RDX/CBL/EPS8/RACGAP1/IGF1/KSR2/ARHGEF7/MYO9A/CDH13/RHOT1/RIT2/RALGAPA2/RALGAPB/DOK5/GRAP2	45
GO:0045216	cell-cell junction organization	25/871	213/18888	0.117371	2.54524	4.98659	1.76256e-05	0.00143707	0.00125049	PDCD6IP/DLG1/ANK2/CDH18/CDH12/FER/PKHD1/CNTNAP2/EXT1/TGFBR1/SVEP1/WHRN/PARD3/ABCC8/RDX/PTPRO/PRKCH/TGFB3/TLN2/SMAD3/CSK/CDH13/PRKCA/CDH20/CDH4	25
GO:0006816	calcium ion transport	40/871	428/18888	0.0934579	2.02667	4.72376	1.88767e-05	0.00149657	0.00130226	CACHD1/ATP2B4/RYR2/CACNB4/UBR3/ITPR1/CACNA1D/CACNA2D3/DRD3/PPP3CA/ANK2/CAMK2D/TRPC3/FGF2/PDE4D/ATG5/FYN/CAMK2B/PMPCB/ADRA1A/SLC24A2/DMD/MCU/PLCE1/UBASH3B/CACNA1C/CRACR2A/GRIN2B/ASIC1/HTR2A/NALF1/AKAP5/CALM1/RYR3/PLCB2/GRIN2A/ATP2C2/CRHR1/PLCB4/CACNG2	40
GO:0150115	cell-substrate junction organization	16/871	103/18888	0.15534	3.36861	5.29975	1.89672e-05	0.00149657	0.00130226	S100A10/MAP4K4/TNS1/PHLDB2/LIMCH1/EFNA5/DST/PTPRK/PTK2/NRP1/PRICKLE1/THSD1/ARHGEF7/FMN1/SMAD3/LAMA3	16
GO:0030048	actin filament-based movement	19/871	138/18888	0.137681	2.98567	5.1475	1.92775e-05	0.00149692	0.00130256	KCND3/RYR2/ZEB2/SCN1A/VIL1/CACNA1D/FGF12/DLG1/LIMCH1/ANK2/CAMK2D/PDE4D/SGCD/FGF13/CTNNA3/SHTN1/KCNQ1/CACNA1C/SCN8A	19
GO:0055074	calcium ion homeostasis	33/871	326/18888	0.101227	2.19515	4.78595	2.04788e-05	0.00154325	0.00134288	ATP2B4/DISC1/RYR2/CACNB4/ITPR1/ERC2/DRD3/PIK3CB/ANK2/CAMK2D/TRPC3/FGF2/SLC10A7/ANKH/PDE4D/SGCD/PKHD1/HCRTR2/ATG5/SLC24A2/DMD/XK/MCU/PLCE1/GRM5/UBASH3B/CACNA1C/HTR2A/CALM1/RYR3/PLCB2/ATP2C2/PLCB4	33
GO:0051963	regulation of synapse assembly	17/871	115/18888	0.147826	3.20567	5.21641	2.05052e-05	0.00154325	0.00134288	NEGR1/NRXN1/SETD5/ROBO2/GRID2/MEF2C/EFNA5/ADGRB3/EPHA7/PTPRD/LINGO2/IL1RAPL1/IL1RAPL2/LRRTM3/MYCBP2/ST8SIA2/ASIC2	17
GO:0043087	regulation of GTPase activity	31/871	298/18888	0.104027	2.25587	4.80464	2.12974e-05	0.00157859	0.00137363	DOCK7/S100A10/RABGAP1L/RGL1/PLXNA2/MAP4K4/ARHGAP15/RAPGEF4/DOCK10/AGAP1/TBC1D5/RASGEF1B/WDR41/EFNA5/LARS1/TIAM2/CHN2/MET/PLXNA4/PTK2/PRKG1/ARAP1/RDX/LRCH1/ARHGEF7/RGS6/CCPG1/NDEL1/RALGAPA2/RALGAPB/TBC1D22A	31
GO:0002062	chondrocyte differentiation	17/871	116/18888	0.146552	3.17804	5.17354	2.30119e-05	0.00168021	0.00146206	COL3A1/RARB/BMPR1B/MEF2C/RUNX2/SULF1/TRPS1/EXT1/NFIB/TGFBR1/SOX6/WNT5B/SOX5/RFLNA/ZNF664-RFLNA/SMAD3/RUNX1	17
GO:0071805	potassium ion transmembrane transport	25/871	217/18888	0.115207	2.49832	4.8809	2.42348e-05	0.00174348	0.00151711	KCND3/DPP10/KCNH7/CACNA1D/KCNMB2/KCNMB3/DLG1/ANK2/HCN1/KCNQ5/AQP1/DPP6/KCNB2/KCNS2/KCNK9/SLC24A2/KCNT1/ANK3/KCNMA1/KCNQ1/ABCC8/KCNC1/KCNJ12/NETO1/KCNJ15	25
GO:0072001	renal system development	33/871	329/18888	0.100304	2.17513	4.72778	2.46712e-05	0.00174915	0.00152205	HS2ST1/NOTCH2/PBX1/PROX1/KIF26B/ERBB4/RARB/ROBO2/WWTR1/DLG1/FRAS1/PPP3CA/FGF2/SMAD1/ADAMTS6/MEF2C/PKHD1/EPHA7/AQP1/MAGI2/SULF1/EXT1/TGFBR1/GPC3/NRP1/PLCE1/KIRREL3/PTPRO/PRICKLE1/APAF1/FMN1/SMAD3/AP2B1	33
GO:0019226	transmission of nerve impulse	13/871	73/18888	0.178082	3.86179	5.38637	2.5791e-05	0.00180242	0.0015684	MTOR/TNR/CACNB4/SCN1A/KCNMB2/KCNMB3/FGF12/HCN1/NRCAM/CNTNAP2/ANK3/SCN8A/CACNG2	13
GO:0019722	calcium-mediated signaling	26/871	232/18888	0.112069	2.43026	4.81948	2.72262e-05	0.00187592	0.00163236	MTOR/ATP2B4/RYR2/CHRM3/ITPR1/PPP3CA/ANK2/CAMK2D/MCTP1/SGCD/NCALD/DMD/MCU/PLCE1/GRM5/CACNA1C/GRIN2B/IGF1/KSR2/AKAP5/CALM1/RYR3/GRIN2A/CDH13/RIT2/NFATC2	26
GO:0006874	intracellular calcium ion homeostasis	31/871	302/18888	0.102649	2.22599	4.72221	2.76186e-05	0.00187653	0.00163289	ATP2B4/DISC1/RYR2/CACNB4/ITPR1/ERC2/DRD3/PIK3CB/ANK2/CAMK2D/TRPC3/FGF2/SLC10A7/PDE4D/PKHD1/HCRTR2/ATG5/SLC24A2/DMD/XK/MCU/PLCE1/GRM5/UBASH3B/CACNA1C/HTR2A/CALM1/RYR3/PLCB2/ATP2C2/PLCB4	31
GO:0003015	heart process	28/871	260/18888	0.107692	2.33535	4.76704	2.82256e-05	0.0018915	0.00164592	MTOR/TNNI3K/KCND3/ATP2B4/RYR2/SCN1A/CACNA1D/WWTR1/FGF12/DLG1/ANK2/CAMK2D/PDE4D/SGCD/ATG5/FYN/SGCZ/ADRA1A/EXT1/DMD/FGF13/CELF2/CTNNA3/KCNQ1/CACNA1C/SCN8A/CALM1/KCNJ12	28
GO:0008038	neuron recognition	10/871	45/18888	0.222222	4.81898	5.63934	3.0252e-05	0.0019999	0.00174024	CNTN4/ROBO2/GAP43/PALLD/NRCAM/CNTNAP2/EXT1/NRP1/NTM/OPCML	10
GO:0032231	regulation of actin filament bundle assembly	16/871	107/18888	0.149533	3.24268	5.11504	3.08343e-05	0.00201122	0.00175009	MTOR/S100A10/CCDC88A/TMEFF2/VIL1/PHLDB2/LIMCH1/CARMIL1/PRKN/MET/TGFBR1/NRP1/ARAP1/RDX/TGFB3/SMAD3	16
GO:0007044	cell-substrate junction assembly	15/871	96/18888	0.15625	3.38835	5.15817	3.19688e-05	0.00204395	0.00177858	S100A10/MAP4K4/TNS1/PHLDB2/LIMCH1/EFNA5/DST/PTPRK/PTK2/NRP1/THSD1/ARHGEF7/FMN1/SMAD3/LAMA3	15
GO:0001822	kidney development	32/871	319/18888	0.100313	2.17534	4.65494	3.25339e-05	0.00204395	0.00177858	HS2ST1/NOTCH2/PBX1/PROX1/KIF26B/ERBB4/RARB/ROBO2/WWTR1/DLG1/FRAS1/PPP3CA/FGF2/SMAD1/ADAMTS6/MEF2C/PKHD1/EPHA7/AQP1/MAGI2/SULF1/EXT1/TGFBR1/GPC3/NRP1/PLCE1/KIRREL3/PTPRO/APAF1/FMN1/SMAD3/AP2B1	32
GO:0001654	eye development	37/871	393/18888	0.0941476	2.04163	4.58809	3.28317e-05	0.00204395	0.00177858	NOTCH2/ATF6/PBX1/CRB1/ATP2B4/PROX1/MEIS1/RARB/COL8A1/IFT122/DLG1/BMPR1B/FGF2/TENM3/HCN1/SDK1/TWIST1/ABCB5/AQP1/GNGT1/RP1/NFIB/TGFBR1/PBX3/NRP1/FAT3/WNT5B/CACNA1C/PRICKLE1/FRS2/ATP8A2/FLT1/TTLL5/MEIS2/SMAD3/SDK2/PTPRM	37
GO:0032412	regulation of monoatomic ion transmembrane transporter activity	25/871	221/18888	0.113122	2.4531	4.77754	3.30074e-05	0.00204395	0.00177858	RYR2/CHRM3/CACNB4/HECW2/CACNA1D/DRD3/FGF12/DLG1/ANK2/CAMK2D/MEF2C/UTRN/ABCB1/RELN/KCNS2/DMD/FGF13/ANK3/GRM5/CRACR2A/TESC/CALM1/CRHR1/NETO1/CACNG2	25
GO:1901890	positive regulation of cell junction assembly	16/871	108/18888	0.148148	3.21265	5.07022	3.46736e-05	0.00210516	0.00183184	S100A10/NRXN1/MAP4K4/GRID2/EFNA5/ADGRB3/CNTNAP2/PTPRD/LINGO2/IL1RAPL1/NRP1/LRRTM3/FMN1/SMAD3/ST8SIA2/ASIC2	16
GO:0048639	positive regulation of developmental growth	21/871	169/18888	0.12426	2.69464	4.86551	3.48565e-05	0.00210516	0.00183184	PROX1/DISC1/ERBB4/VIL1/FGF2/GHR/MEF2C/EFNA5/RIMS1/PRKN/GHRHR/ZFPM2/MTM1/NRP1/GPAM/SHTN1/SYT1/IGF1/ATP8A2/STAT5B/CDH4	21
GO:0098901	regulation of cardiac muscle cell action potential	8/871	29/18888	0.275862	5.98218	5.90349	3.57791e-05	0.00213453	0.00185739	RYR2/DLG1/ANK2/CAMK2D/FGF13/CTNNA3/CACNA1C/CALM1	8
GO:0051216	cartilage development	24/871	209/18888	0.114833	2.49019	4.76308	3.69257e-05	0.00217639	0.00189382	PRRX1/FRZB/COL3A1/RARB/BMPR1B/FGF2/SMAD1/GHR/MEF2C/RUNX2/SULF1/TRPS1/EXT1/NFIB/TGFBR1/SOX6/BARX2/WNT5B/SOX5/RFLNA/ZNF664-RFLNA/SMAD3/NFATC2/RUNX1	24
GO:0150063	visual system development	37/871	397/18888	0.093199	2.02106	4.5208	4.07807e-05	0.00237499	0.00206663	NOTCH2/ATF6/PBX1/CRB1/ATP2B4/PROX1/MEIS1/RARB/COL8A1/IFT122/DLG1/BMPR1B/FGF2/TENM3/HCN1/SDK1/TWIST1/ABCB5/AQP1/GNGT1/RP1/NFIB/TGFBR1/PBX3/NRP1/FAT3/WNT5B/CACNA1C/PRICKLE1/FRS2/ATP8A2/FLT1/TTLL5/MEIS2/SMAD3/SDK2/PTPRM	37
GO:0055013	cardiac muscle cell development	14/871	87/18888	0.16092	3.48961	5.1174	4.16082e-05	0.00239467	0.00208376	MTOR/PROX1/MEIS1/FOXP1/SGCD/ATG5/ADRA1A/COL14A1/NEBL/PRKG1/NRAP/PRICKLE1/IGF1/ALPK2	14
GO:0050919	negative chemotaxis	10/871	47/18888	0.212766	4.61392	5.45412	4.51644e-05	0.00256912	0.00223555	NRP2/ROBO2/UNC5C/EFNA5/EPHA7/SEMA3E/SEMA3A/PLXNA4/NRG1/NRG3	10
GO:0060419	heart growth	15/871	99/18888	0.151515	3.28567	5.01336	4.62764e-05	0.00257595	0.0022415	PROX1/MEIS1/ERBB4/FOXP1/FGF2/SMAD1/MEF2C/ADRA1A/ZFPM2/COL14A1/TGFBR1/PRKG1/TENM4/IGF1/RUNX1	15
GO:0055117	regulation of cardiac muscle contraction	13/871	77/18888	0.168831	3.66117	5.14472	4.63376e-05	0.00257595	0.0022415	TNNI3K/RYR2/DLG1/ANK2/CAMK2D/PDE4D/ADRA1A/DMD/FGF13/CTNNA3/KCNQ1/CACNA1C/CALM1	13
GO:0007163	establishment or maintenance of cell polarity	25/871	226/18888	0.110619	2.39883	4.65146	4.7948e-05	0.00259724	0.00226002	DOCK7/CRB1/KIF26B/RHOQ/PARD3B/PDCD6IP/FRMD4B/PHLDB2/DLG1/PKHD1/DST/CYTH3/AQP1/PTK2/FGF13/FRMD4A/PARD3/SHTN1/DLG2/PRICKLE1/DIAPH3/MYO9A/NDEL1/ANKFN1/ALPK2	25
GO:0006936	muscle contraction	34/871	355/18888	0.0957746	2.07691	4.50372	4.80997e-05	0.00259724	0.00226002	MTOR/TNNI3K/KCND3/ATP2B4/RYR2/CHRM3/SCN1A/CACNA1D/FGF12/DLG1/ANK2/CAMK2D/PDE4D/SGCD/UTRN/DOCK4/CALD1/ADRA1A/SULF1/KCNB2/DMD/FGF13/PRKG1/CTNNA3/KCNMA1/KCNQ1/CACNA1C/SCN8A/ATP8A2/HTR2A/CALM1/RYR3/CALML4/KCNJ12	34
GO:0030038	contractile actin filament bundle assembly	16/871	111/18888	0.144144	3.12583	4.93885	4.88442e-05	0.00259724	0.00226002	MTOR/S100A10/CCDC88A/ZEB2/TMEFF2/CUL3/PHLDB2/ITGB5/LIMCH1/CARMIL1/MET/TGFBR1/NRP1/ARAP1/TGFB3/SMAD3	16
GO:0043149	stress fiber assembly	16/871	111/18888	0.144144	3.12583	4.93885	4.88442e-05	0.00259724	0.00226002	MTOR/S100A10/CCDC88A/ZEB2/TMEFF2/CUL3/PHLDB2/ITGB5/LIMCH1/CARMIL1/MET/TGFBR1/NRP1/ARAP1/TGFB3/SMAD3	16
GO:0007158	neuron cell-cell adhesion	6/871	16/18888	0.375	8.13203	6.275	5.08223e-05	0.00264854	0.00230467	TNR/ASTN1/NRXN1/CNTN4/ASTN2/NRXN3	6
GO:1990778	protein localization to cell periphery	34/871	356/18888	0.0955056	2.07108	4.48575	5.08919e-05	0.00264854	0.00230467	EFCAB7/S100A10/ATP2B4/RHOQ/CCDC88A/DPP10/HYCC2/ERBB4/VIL1/PID1/DLG1/ANK2/KIF13A/DPP6/KCNB2/FGF13/ANK3/BBIP1/PACS1/RDX/GRIP1/TESC/GPC6/PRKCH/AKAP5/WDR72/PIAS1/CSK/GRIN2A/ATP2C2/NSF/SKAP1/NETO1/CACNG2	34
GO:0048592	eye morphogenesis	20/871	162/18888	0.123457	2.67721	4.71381	5.82808e-05	0.0029731	0.00258708	NOTCH2/CRB1/PROX1/MEIS1/RARB/COL8A1/IFT122/FGF2/TENM3/HCN1/SDK1/TWIST1/AQP1/GNGT1/RP1/FAT3/FRS2/ATP8A2/SDK2/PTPRM	20
GO:0060348	bone development	24/871	215/18888	0.111628	2.4207	4.60642	5.83437e-05	0.0029731	0.00258708	NOTCH2/PAPPA2/ITGB6/COL3A1/RARB/FOXP1/BMPR1B/SMAD1/SLC10A7/PDGFC/GHR/MEF2C/RUNX2/TWIST1/SULF1/EXT1/BNC2/IGF1/RFLNA/ZNF664-RFLNA/TGFB3/FOXN3/XYLT1/SLC38A10	24
GO:0022898	regulation of transmembrane transporter activity	25/871	229/18888	0.10917	2.3674	4.57741	5.95955e-05	0.00300558	0.00261535	RYR2/CHRM3/CACNB4/HECW2/CACNA1D/DRD3/FGF12/DLG1/ANK2/CAMK2D/MEF2C/UTRN/ABCB1/RELN/KCNS2/DMD/FGF13/ANK3/GRM5/CRACR2A/TESC/CALM1/CRHR1/NETO1/CACNG2	25
GO:0006814	sodium ion transport	26/871	244/18888	0.106557	2.31074	4.53098	6.4399e-05	0.00321469	0.00279731	ATP2B4/SLC5A6/SCN1A/HECW2/SLC6A11/FGF12/DLG1/SLC4A4/CAMK2D/SLC10A7/HCN1/MFSD4B/NKAIN2/UTRN/SLC13A4/SLC24A2/DMD/FGF13/ANK3/KCNQ1/ASIC1/SCN8A/SLC5A8/TESC/ASIC2/NETO1	26
GO:0051489	regulation of filopodium assembly	10/871	49/18888	0.204082	4.4256	5.27904	6.59335e-05	0.00325805	0.00283503	SRGAP2C/DNM3/RHOQ/GAP43/TENM2/DAAM2/TGFBR1/NRP1/ARAP1/TGFB3	10
GO:1903115	regulation of actin filament-based movement	9/871	40/18888	0.225	4.87922	5.39997	6.80484e-05	0.00329047	0.00286324	RYR2/ZEB2/DLG1/ANK2/CAMK2D/PDE4D/FGF13/CTNNA3/CACNA1C	9
GO:0090257	regulation of muscle system process	26/871	245/18888	0.106122	2.30131	4.5077	6.89649e-05	0.00329047	0.00286324	TNNI3K/ATP2B4/RYR2/CHRM3/FOXP1/DLG1/PPP3CA/ANK2/CAMK2D/TRPC3/PDE4D/CAMK2B/DOCK4/ADRA1A/KCNB2/DMD/FGF13/PRKG1/CTNNA3/KCNQ1/ABCC8/CACNA1C/IGF1/CALM1/SMAD3/PRKCA	26
GO:1902305	regulation of sodium ion transmembrane transport	11/871	59/18888	0.186441	4.04304	5.14719	6.9132e-05	0.00329047	0.00286324	ATP2B4/HECW2/FGF12/DLG1/CAMK2D/UTRN/DMD/FGF13/ANK3/TESC/NETO1	11
GO:0055017	cardiac muscle tissue growth	14/871	91/18888	0.153846	3.33622	4.91178	6.928e-05	0.00329047	0.00286324	MEIS1/ERBB4/FOXP1/FGF2/SMAD1/MEF2C/ADRA1A/ZFPM2/COL14A1/TGFBR1/PRKG1/TENM4/IGF1/RUNX1	14
GO:0055001	muscle cell development	23/871	204/18888	0.112745	2.44492	4.5622	7.08275e-05	0.00333162	0.00289905	MTOR/PROX1/MEIS1/CACNB4/FOXP1/PPP3CA/ANK2/MEGF10/SGCD/ATG5/SGCZ/ADRA1A/COL14A1/NIBAN2/DMD/XK/NEBL/PRKG1/NRAP/PRICKLE1/IGF1/ALPK2/NFATC2	23
GO:0006941	striated muscle contraction	22/871	191/18888	0.115183	2.4978	4.57439	7.33793e-05	0.00339985	0.00295842	MTOR/TNNI3K/KCND3/RYR2/SCN1A/CACNA1D/FGF12/DLG1/ANK2/CAMK2D/PDE4D/SGCD/ADRA1A/DMD/FGF13/CTNNA3/KCNQ1/CACNA1C/SCN8A/ATP8A2/CALM1/RYR3	22
GO:0022604	regulation of cell morphogenesis	26/871	246/18888	0.105691	2.29195	4.48454	7.38192e-05	0.00339985	0.00295842	NTNG1/PLXNA2/RHOQ/ARHGAP15/FMNL2/VIL1/DLG1/SHROOM3/EFNA5/RIMS1/FYN/PRKN/CAMK2B/SEMA3E/RELN/PLXNA4/PTK2/PTPRD/IL1RAPL1/ARAP1/RDX/EPS8/GRIP1/SYT1/ARHGEF7/MYO9A	26
GO:0072073	kidney epithelium development	19/871	152/18888	0.125	2.71068	4.65587	7.47169e-05	0.00339985	0.00295842	HS2ST1/NOTCH2/PBX1/KIF26B/RARB/ROBO2/WWTR1/DLG1/FGF2/SMAD1/MEF2C/EPHA7/AQP1/MAGI2/EXT1/GPC3/PTPRO/FMN1/SMAD3	19
GO:0021953	central nervous system neuron differentiation	21/871	178/18888	0.117978	2.55839	4.59303	7.5058e-05	0.00339985	0.00295842	AGBL4/BRINP2/PROX1/DISC1/NRP2/GRID2/BMPR1B/NDNF/ZSWIM6/SEMA3E/PLXNA4/TOX/NFIB/LHX6/NRP1/DCLK1/MYCBP2/MDGA2/RORA/SIN3A/NDEL1	21
GO:0030010	establishment of cell polarity	19/871	154/18888	0.123377	2.67547	4.5902	8.92562e-05	0.00400588	0.00348578	DOCK7/CRB1/KIF26B/PARD3B/FRMD4B/PHLDB2/PKHD1/CYTH3/PTK2/FGF13/FRMD4A/PARD3/SHTN1/PRICKLE1/DIAPH3/MYO9A/NDEL1/ANKFN1/ALPK2	19
GO:0060047	heart contraction	26/871	249/18888	0.104418	2.26434	4.41572	9.02742e-05	0.00401474	0.00349348	MTOR/TNNI3K/KCND3/ATP2B4/RYR2/SCN1A/CACNA1D/FGF12/DLG1/ANK2/CAMK2D/PDE4D/SGCD/ATG5/SGCZ/ADRA1A/EXT1/DMD/FGF13/CELF2/CTNNA3/KCNQ1/CACNA1C/SCN8A/CALM1/KCNJ12	26
GO:0007611	learning or memory	28/871	278/18888	0.100719	2.18414	4.37323	9.25362e-05	0.00407826	0.00354876	TNR/NRXN1/DRD3/MEF2C/PJA2/ATXN1/BTBD9/ADGRB3/FYN/PRKN/RELN/CNTNAP2/CSMD1/SLC24A2/FGF13/ABCC8/GRM5/GRIN2B/ASIC1/TAFA2/HTR2A/NRXN3/MEIS2/GATM/PIAS1/GRIN2A/NETO1/YTHDF1	28
GO:0086002	cardiac muscle cell action potential involved in contraction	11/871	61/18888	0.180328	3.91049	5.00598	9.49508e-05	0.00414732	0.00360885	KCND3/RYR2/SCN1A/CACNA1D/FGF12/DLG1/ANK2/CTNNA3/KCNQ1/CACNA1C/SCN8A	11
GO:0007156	homophilic cell adhesion via plasma membrane adhesion molecules	20/871	168/18888	0.119048	2.5816	4.52738	9.73379e-05	0.00421396	0.00366683	HMCN1/CNTN4/ROBO2/PIK3CB/PCDH7/PALLD/TENM3/CDH18/CDH12/SDK1/PCDH19/FAT3/KIRREL3/PCDH9/CDH13/SDK2/PTPRM/CDH20/PTPRT/CDH4	20
GO:0055006	cardiac cell development	14/871	94/18888	0.148936	3.22974	4.76495	9.94597e-05	0.00426804	0.0037139	MTOR/PROX1/MEIS1/FOXP1/SGCD/ATG5/ADRA1A/COL14A1/NEBL/PRKG1/NRAP/PRICKLE1/IGF1/ALPK2	14
GO:0061035	regulation of cartilage development	12/871	72/18888	0.166667	3.61424	4.88649	0.000102535	0.00436175	0.00379544	FRZB/RARB/BMPR1B/SMAD1/RUNX2/TRPS1/TGFBR1/SOX6/SOX5/RFLNA/ZNF664-RFLNA/SMAD3	12
GO:0035725	sodium ion transmembrane transport	21/871	182/18888	0.115385	2.50216	4.47726	0.00010349	0.00436443	0.00379777	ATP2B4/SLC5A6/SCN1A/HECW2/SLC6A11/FGF12/DLG1/SLC4A4/CAMK2D/HCN1/UTRN/SLC13A4/SLC24A2/DMD/FGF13/ANK3/ASIC1/SCN8A/TESC/ASIC2/NETO1	21
GO:0099173	postsynapse organization	22/871	196/18888	0.112245	2.43408	4.43733	0.000107794	0.00450707	0.00392189	DNM3/DISC1/NRXN1/NRP2/DOCK10/GAP43/DLG1/GRID2/CTNND2/EPHA7/FYN/CAMK2B/RELN/NRCAM/PTPRD/IL1RAPL1/NRP1/GRID1/GRIN2B/GPHN/TANC2/DIP2A	22
GO:0086004	regulation of cardiac muscle cell contraction	8/871	34/18888	0.235294	5.10245	5.26418	0.000123316	0.00511238	0.00444861	RYR2/DLG1/ANK2/CAMK2D/PDE4D/FGF13/CTNNA3/CACNA1C	8
GO:0072006	nephron development	19/871	158/18888	0.120253	2.60774	4.46195	0.000126016	0.00518042	0.00450782	HS2ST1/NOTCH2/PBX1/KIF26B/ERBB4/WWTR1/DLG1/PPP3CA/FGF2/MEF2C/AQP1/MAGI2/SULF1/EXT1/GPC3/PLCE1/KIRREL3/PTPRO/FMN1	19
GO:0007157	heterophilic cell-cell adhesion via plasma membrane cell adhesion molecules	10/871	53/18888	0.188679	4.09159	4.95548	0.000132403	0.0053496	0.00465503	HMCN1/CRB1/ALCAM/GRID2/TENM3/TENM2/PTPRD/IL1RAPL1/TENM4/CDH4	10
GO:0032330	regulation of chondrocyte differentiation	10/871	53/18888	0.188679	4.09159	4.95548	0.000132403	0.0053496	0.00465503	RARB/BMPR1B/RUNX2/TRPS1/TGFBR1/SOX6/SOX5/RFLNA/ZNF664-RFLNA/SMAD3	10
GO:0048593	camera-type eye morphogenesis	17/871	133/18888	0.12782	2.77182	4.50854	0.000133412	0.0053496	0.00465503	NOTCH2/CRB1/PROX1/MEIS1/COL8A1/IFT122/TENM3/HCN1/SDK1/TWIST1/AQP1/RP1/FAT3/FRS2/ATP8A2/SDK2/PTPRM	17
GO:0019228	neuronal action potential	8/871	35/18888	0.228571	4.95667	5.15137	0.000153448	0.006103	0.00531061	MTOR/SCN1A/KCNMB2/KCNMB3/FGF12/HCN1/ANK3/SCN8A	8
GO:0050767	regulation of neurogenesis	35/871	393/18888	0.0890585	1.93127	4.10199	0.000160316	0.00632473	0.00550355	MTOR/DOCK7/S100A10/KIFAP3/TNR/PLXNA2/PROX1/DISC1/ROBO2/DRD3/FXR1/PPP3CA/FGF2/EFNA5/DAAM2/EPHA7/TIAM2/CAMK2B/SEMA3E/SEMA3A/RELN/PLXNA4/PTPRD/IL1RAPL1/FGF13/NRP1/SHTN1/ABCC8/TENM4/GRM5/PRKCH/DICER1/PRTG/CDH4/CHODL	35
GO:0008361	regulation of cell size	21/871	188/18888	0.111702	2.42231	4.30924	0.000164065	0.00642083	0.00558717	MTOR/TNR/DISC1/EFNA5/LARS1/MAP3K7/EPHA7/AQP1/SEMA3E/SEMA3A/NRCAM/PLXNA4/RB1CC1/XK/FGF13/NRP1/KCNMA1/SHTN1/RDX/SIN3A/CDH4	21
GO:0150146	cell junction disassembly	7/871	27/18888	0.259259	5.62215	5.28436	0.000170813	0.00655176	0.00570111	MAP4K4/FER/ADGRB3/TGFBR1/ABCC8/PRICKLE1/TGFB3	7
GO:0001894	tissue homeostasis	26/871	259/18888	0.100386	2.17691	4.19324	0.000171428	0.00655176	0.00570111	ILDR2/CRB1/USH2A/ZEB2/COL3A1/WWTR1/ANKH/LAMA2/CLDN12/RP1/EXT1/COL14A1/NFIB/WHRN/DMD/CUBN/ABCC8/PIWIL4/UBASH3B/PRICKLE1/ESRRB/CSK/ACACA/PRKCA/TNFRSF11A/MBP	26
GO:0060249	anatomical structure homeostasis	26/871	259/18888	0.100386	2.17691	4.19324	0.000171428	0.00655176	0.00570111	ILDR2/CRB1/USH2A/ZEB2/COL3A1/WWTR1/ANKH/LAMA2/CLDN12/RP1/EXT1/COL14A1/NFIB/WHRN/DMD/CUBN/ABCC8/PIWIL4/UBASH3B/PRICKLE1/ESRRB/CSK/ACACA/PRKCA/TNFRSF11A/MBP	26
GO:0032409	regulation of transporter activity	26/871	260/18888	0.1	2.16854	4.17155	0.000182344	0.00691495	0.00601714	RYR2/CHRM3/CACNB4/HECW2/CACNA1D/DRD3/FGF12/DLG1/ANK2/CAMK2D/MEF2C/UTRN/ABCB1/RELN/KCNS2/DMD/FGF13/ANK3/GRM5/CRACR2A/TESC/NDFIP2/CALM1/CRHR1/NETO1/CACNG2	26
GO:0014808	release of sequestered calcium ion into cytosol by sarcoplasmic reticulum	8/871	36/18888	0.222222	4.81898	5.04277	0.00018939	0.00708885	0.00616847	RYR2/ANK2/CAMK2D/PDE4D/DMD/CACNA1C/CALM1/RYR3	8
GO:0099072	regulation of postsynaptic membrane neurotransmitter receptor levels	13/871	88/18888	0.147727	3.20353	4.55544	0.000189828	0.00708885	0.00616847	EPS15/DNM3/ERBB4/DLG1/SYNE1/EPS8/GRIP1/GPC6/GPHN/GSG1L/AP2B1/NETO1/CACNG2	13
GO:0005513	detection of calcium ion	5/871	13/18888	0.384615	8.34055	5.82111	0.000194592	0.00721169	0.00627535	RYR2/KCNMB2/KCNMB3/SYT1/CALM1	5
GO:1990138	neuron projection extension	20/871	177/18888	0.112994	2.45033	4.2624	0.00019927	0.00732954	0.0063779	TNR/DISC1/NRP2/ALCAM/RIMS1/PRKN/AUTS2/SEMA3E/SEMA3A/NRCAM/PLXNA4/NRP1/SHTN1/PRICKLE1/SYT1/DCLK1/SIN3A/ST8SIA2/NDEL1/CDH4	20
GO:0001952	regulation of cell-matrix adhesion	16/871	125/18888	0.128	2.77573	4.37957	0.000204682	0.00746655	0.00649712	S100A10/DISC1/MAP4K4/PHLDB2/PIK3CB/LIMCH1/EFNA5/PKHD1/UTRN/SEMA3E/PTK2/NRP1/FMN1/SMAD3/CDH13/SKAP1	16
GO:1903522	regulation of blood circulation	26/871	262/18888	0.0992366	2.15199	4.12846	0.000206047	0.00746655	0.00649712	TNNI3K/KCND3/ATP2B4/RYR2/CHRM3/CACNA1D/KCNMB2/DLG1/ANK2/CAMK2D/PDE4D/DOCK4/TBXAS1/ADRA1A/SVEP1/DMD/FGF13/CELF2/CTNNA3/ADD3/KCNQ1/CACNA1C/HTR2A/CALM1/KCNJ12/ASIC2	26
GO:0001964	startle response	7/871	28/18888	0.25	5.42135	5.1477	0.000218752	0.00786864	0.00684701	CTNNA2/DRD3/GRID2/PRKN/CNTNAP2/CSMD1/GRIN2A	7
GO:0050905	neuromuscular process	19/871	165/18888	0.115152	2.49711	4.24675	0.000223093	0.00790849	0.00688168	MTOR/TNR/NRXN1/CTNNA2/SCN1A/ITPR1/DRD3/FGF12/GRID2/PRKN/CNTNAP2/CSMD1/DMD/VTI1A/ABCC8/ATP8A2/MYCBP2/RBFOX1/GRIN2A	19
GO:0051147	regulation of muscle cell differentiation	19/871	165/18888	0.115152	2.49711	4.24675	0.000223093	0.00790849	0.00688168	MTOR/NOTCH2/PROX1/FOXP1/ANKRD17/EREG/SMAD1/NLN/MEF2C/PRDM6/MEGF10/LAMA2/NRG1/NIBAN2/SOX6/FRS2/IGF1/PIAS1/NFATC2	19
GO:0016049	cell growth	41/871	496/18888	0.0826613	1.79254	3.93278	0.000230129	0.00809921	0.00704764	MTOR/TNR/PAPPA2/DISC1/SERTAD2/MEIS1/FRZB/NRP2/FOXP1/ALCAM/CAMK2D/EFNA5/RIMS1/EPHA7/PRKN/AUTS2/SEMA3E/SEMA3A/NRCAM/PLXNA4/ADRA1A/EXT1/COL14A1/SMARCA2/TGFBR1/FGF13/NRP1/PRKG1/NRG3/SHTN1/TSG101/PRICKLE1/SYT1/IGF1/DCLK1/INO80/SMAD3/SIN3A/ST8SIA2/NDEL1/CDH4	41
GO:1903514	release of sequestered calcium ion into cytosol by endoplasmic reticulum	8/871	37/18888	0.216216	4.68874	4.93811	0.000231965	0.00810551	0.00705312	RYR2/ANK2/CAMK2D/PDE4D/DMD/CACNA1C/CALM1/RYR3	8
GO:0032535	regulation of cellular component size	33/871	370/18888	0.0891892	1.9341	3.98978	0.000237664	0.00821366	0.00714723	MTOR/TNR/DISC1/NCKAP1/VIL1/DLG1/EFNA5/FER/LARS1/CARMIL1/DAAM2/MAP3K7/EPHA7/AQP1/SEMA3E/SEMA3A/NRCAM/PLXNA4/RB1CC1/XK/FGF13/NRP1/KCNMA1/ADD3/SHTN1/RDX/EPS8/SPTB/FMN1/SIN3A/RAB22A/CDH4/TRIOBP	33
GO:0051962	positive regulation of nervous system development	28/871	294/18888	0.0952381	2.06528	4.04762	0.000238418	0.00821366	0.00714723	MTOR/PLXNA2/DISC1/NRXN1/ROBO2/FXR1/GRID2/FGF2/EFNA5/ADGRB3/TIAM2/CAMK2B/RELN/PLXNA4/PTPRD/LINGO2/IL1RAPL1/NRP1/LRRTM3/SHTN1/TENM4/GRM5/PRKCH/DICER1/ST8SIA2/ASIC2/CDH4/CHODL	28
GO:0035265	organ growth	20/871	180/18888	0.111111	2.40949	4.17767	0.000249736	0.00854341	0.00743417	PROX1/MEIS1/ERBB4/RARB/FOXP1/FGF2/SMAD1/WWC2/MEF2C/ADRA1A/STK3/ZFPM2/EXT1/COL14A1/BNC2/TGFBR1/PRKG1/TENM4/IGF1/RUNX1	20
GO:0099175	regulation of postsynapse organization	14/871	103/18888	0.135922	2.94753	4.3576	0.000267725	0.00909521	0.00791432	DNM3/DISC1/NRP2/GRID2/EPHA7/FYN/CAMK2B/RELN/NRCAM/PTPRD/IL1RAPL1/GRID1/GRIN2B/TANC2	14
GO:0030111	regulation of Wnt signaling pathway	31/871	342/18888	0.0906433	1.96564	3.96234	0.000273928	0.00924176	0.00804184	WLS/DISC1/ZEB2/FRZB/RBMS3/WWTR1/DKK2/FGF2/CTNND2/MCC/DCDC2/DAAM2/PRKN/CDK14/SULF1/STK3/MLLT3/TLE4/EDA/GPC3/BTRC/TCF7L2/DIXDC1/WNT5B/PTPRO/PRICKLE1/GPC5/SMAD3/WWOX/RNF43/ALPK2	31
GO:0086065	cell communication involved in cardiac conduction	10/871	58/18888	0.172414	3.73887	4.59313	0.000287727	0.00961732	0.00836864	TNNI3K/RYR2/CACNA1D/ANK2/CAMK2D/PDE4D/CTNNA3/KCNQ1/CACNA1C/CALM1	10
GO:0051896	regulation of phosphatidylinositol 3-kinase/protein kinase B signal transduction	25/871	253/18888	0.0988142	2.14283	4.0237	0.000288991	0.00961732	0.00836864	MTOR/CCDC88A/ERBB4/DRD3/PIK3CB/DLG1/FGF2/FER/PKHD1/TWIST1/MAGI2/SEMA3E/RELN/STK3/PTK2/TGFBR1/MTM1/TCF7L2/PRR5L/SESN3/CBL/IGF1/FLT1/SERPINA12/NLRC3	25
GO:0071696	ectodermal placode development	5/871	14/18888	0.357143	7.74479	5.55073	0.000291234	0.00962645	0.00837659	PROX1/EDA/NRP1/NRG3/FRS2	5
GO:0051209	release of sequestered calcium ion into cytosol	16/871	129/18888	0.124031	2.68966	4.23389	0.000294891	0.00968193	0.00842487	RYR2/ITPR1/ANK2/CAMK2D/FGF2/PDE4D/ATG5/DMD/PLCE1/UBASH3B/CACNA1C/HTR2A/CALM1/RYR3/PLCB2/PLCB4	16
GO:0051283	negative regulation of sequestering of calcium ion	16/871	130/18888	0.123077	2.66897	4.19834	0.000322193	0.0105078	0.00914349	RYR2/ITPR1/ANK2/CAMK2D/FGF2/PDE4D/ATG5/DMD/PLCE1/UBASH3B/CACNA1C/HTR2A/CALM1/RYR3/PLCB2/PLCB4	16
GO:0110020	regulation of actomyosin structure organization	14/871	105/18888	0.133333	2.89139	4.27309	0.000327876	0.0106223	0.00924316	MTOR/S100A10/PROX1/CCDC88A/TMEFF2/PHLDB2/LIMCH1/CARMIL1/MET/TGFBR1/NRP1/ARAP1/TGFB3/SMAD3	14
GO:0098900	regulation of action potential	10/871	59/18888	0.169492	3.67549	4.52549	0.000332338	0.010696	0.00930731	RYR2/FGF12/DLG1/ANK2/CAMK2D/ADRA1A/FGF13/CTNNA3/CACNA1C/CALM1	10
GO:0007160	cell-matrix adhesion	24/871	241/18888	0.0995851	2.15954	3.98328	0.000337995	0.010807	0.00940387	S100A10/DISC1/MAP4K4/ITGB6/COL3A1/PHLDB2/ITGB5/PIK3CB/LIMCH1/EFNA5/PKHD1/PTPRK/UTRN/SEMA3E/PTK2/SVEP1/EDA/NRP1/THSD1/ARHGEF7/FMN1/SMAD3/CDH13/SKAP1	24
GO:0030534	adult behavior	17/871	144/18888	0.118056	2.56008	4.13188	0.000349615	0.0111059	0.00966399	ALK/NRXN1/CACNB4/SCN1A/DRD3/FGF12/RNF180/BTBD9/PRKN/SDK1/CNTNAP2/PBX3/SLC1A2/EPS8/HTR2A/NRXN3/CRHR1	17
GO:2000649	regulation of sodium ion transmembrane transporter activity	9/871	49/18888	0.183673	3.98304	4.59703	0.00035254	0.0111266	0.00968197	HECW2/FGF12/CAMK2D/UTRN/DMD/FGF13/ANK3/TESC/NETO1	9
GO:0051492	regulation of stress fiber assembly	13/871	94/18888	0.138298	2.99905	4.27196	0.000369415	0.0115528	0.0100528	MTOR/S100A10/CCDC88A/TMEFF2/PHLDB2/LIMCH1/CARMIL1/MET/TGFBR1/NRP1/ARAP1/TGFB3/SMAD3	13
GO:0051651	maintenance of location in cell	23/871	228/18888	0.100877	2.18756	3.9666	0.000370766	0.0115528	0.0100528	RYR2/CCDC88A/SP100/ITPR1/ANK2/CAMK2D/FGF2/PDE4D/ATG5/SYNE1/TOPORS/DMD/TAF3/ANK3/PLCE1/UBASH3B/CACNA1C/HTR2A/CALM1/RYR3/PLCB2/RIT2/PLCB4	23
GO:0010881	regulation of cardiac muscle contraction by regulation of the release of sequestered calcium ion	6/871	22/18888	0.272727	5.91421	5.07077	0.000373325	0.0115589	0.0100581	RYR2/ANK2/CAMK2D/DMD/CACNA1C/CALM1	6
GO:0032835	glomerulus development	11/871	71/18888	0.15493	3.35971	4.37988	0.000382383	0.0116496	0.010137	NOTCH2/WWTR1/PPP3CA/MEF2C/AQP1/MAGI2/SULF1/EXT1/PLCE1/KIRREL3/PTPRO	11
GO:0022029	telencephalon cell migration	10/871	60/18888	0.166667	3.61424	4.45931	0.000382572	0.0116496	0.010137	SRGAP2C/TNR/DISC1/COL3A1/RELN/LHX6/FGF13/NRG3/DIXDC1/NDEL1	10
GO:0051282	regulation of sequestering of calcium ion	16/871	132/18888	0.121212	2.62854	4.12823	0.000383397	0.0116496	0.010137	RYR2/ITPR1/ANK2/CAMK2D/FGF2/PDE4D/ATG5/DMD/PLCE1/UBASH3B/CACNA1C/HTR2A/CALM1/RYR3/PLCB2/PLCB4	16
GO:0110053	regulation of actin filament organization	26/871	273/18888	0.0952381	2.06528	3.89818	0.000392024	0.0118382	0.0103011	MTOR/S100A10/CCDC88A/CTNNA2/NCKAP1/TMEFF2/VIL1/PHLDB2/DLG1/LIMCH1/FER/CARMIL1/DAAM2/PRKN/MET/TGFBR1/NRP1/ADD3/ARAP1/RDX/EPS8/SPTB/TGFB3/FMN1/SMAD3/TRIOBP	26
GO:0031032	actomyosin structure organization	22/871	215/18888	0.102326	2.21897	3.95235	0.000404813	0.0121494	0.0105719	MTOR/S100A10/PROX1/CCDC88A/ZEB2/TMEFF2/CUL3/PDCD6IP/PHLDB2/ITGB5/LIMCH1/CARMIL1/MET/TGFBR1/NEBL/NRP1/NRAP/ARAP1/RACGAP1/TGFB3/FRMD5/SMAD3	22
GO:0010880	regulation of release of sequestered calcium ion into cytosol by sarcoplasmic reticulum	7/871	31/18888	0.225806	4.89671	4.7741	0.000430557	0.0127654	0.0111079	RYR2/ANK2/CAMK2D/PDE4D/DMD/CACNA1C/CALM1	7
GO:0051491	positive regulation of filopodium assembly	7/871	31/18888	0.225806	4.89671	4.7741	0.000430557	0.0127654	0.0111079	DNM3/RHOQ/TENM2/TGFBR1/NRP1/ARAP1/TGFB3	7
GO:0032233	positive regulation of actin filament bundle assembly	10/871	61/18888	0.163934	3.55499	4.39453	0.000438968	0.0129363	0.0112567	MTOR/S100A10/CCDC88A/VIL1/LIMCH1/CARMIL1/TGFBR1/NRP1/TGFB3/SMAD3	10
GO:0002028	regulation of sodium ion transport	12/871	84/18888	0.142857	3.09792	4.23694	0.000454761	0.0133215	0.0115919	ATP2B4/HECW2/FGF12/DLG1/CAMK2D/NKAIN2/UTRN/DMD/FGF13/ANK3/TESC/NETO1	12
GO:0050890	cognition	29/871	322/18888	0.0900621	1.95303	3.79251	0.000472681	0.013764	0.011977	TNR/NRXN1/SETD5/DRD3/MEF2C/PJA2/ATXN1/BTBD9/ADGRB3/FYN/PRKN/RELN/CNTNAP2/CSMD1/SLC24A2/FGF13/ABCC8/GRM5/GRIN2B/ASIC1/TAFA2/HTR2A/NRXN3/MEIS2/GATM/PIAS1/GRIN2A/NETO1/YTHDF1	29
GO:0051496	positive regulation of stress fiber assembly	9/871	51/18888	0.176471	3.82684	4.44457	0.000480774	0.0139168	0.0121099	MTOR/S100A10/CCDC88A/LIMCH1/CARMIL1/TGFBR1/NRP1/TGFB3/SMAD3	9
GO:0048041	focal adhesion assembly	12/871	85/18888	0.141176	3.06147	4.18815	0.00050771	0.0146101	0.0127132	S100A10/MAP4K4/PHLDB2/LIMCH1/EFNA5/PTPRK/PTK2/NRP1/THSD1/ARHGEF7/FMN1/SMAD3	12
GO:0051208	sequestering of calcium ion	16/871	136/18888	0.117647	2.55123	3.99181	0.000536317	0.015343	0.013351	RYR2/ITPR1/ANK2/CAMK2D/FGF2/PDE4D/ATG5/DMD/PLCE1/UBASH3B/CACNA1C/HTR2A/CALM1/RYR3/PLCB2/PLCB4	16
GO:0006942	regulation of striated muscle contraction	13/871	98/18888	0.132653	2.87664	4.09524	0.000556529	0.0158068	0.0137545	TNNI3K/RYR2/DLG1/ANK2/CAMK2D/PDE4D/ADRA1A/DMD/FGF13/CTNNA3/KCNQ1/CACNA1C/CALM1	13
GO:0035107	appendage morphogenesis	17/871	150/18888	0.113333	2.45768	3.9409	0.000563651	0.0158068	0.0137545	NOTCH2/PBX1/PRRX1/PLXNA2/AFF3/COL3A1/RARB/IFT122/TP63/FRAS1/RUNX2/TWIST1/EXT1/GPC3/CACNA1C/PRICKLE1/FMN1	17
GO:0035108	limb morphogenesis	17/871	150/18888	0.113333	2.45768	3.9409	0.000563651	0.0158068	0.0137545	NOTCH2/PBX1/PRRX1/PLXNA2/AFF3/COL3A1/RARB/IFT122/TP63/FRAS1/RUNX2/TWIST1/EXT1/GPC3/CACNA1C/PRICKLE1/FMN1	17
GO:0021954	central nervous system neuron development	12/871	86/18888	0.139535	3.02587	4.14008	0.000565752	0.0158068	0.0137545	AGBL4/DISC1/NRP2/NDNF/SEMA3E/PLXNA4/NFIB/LHX6/NRP1/DCLK1/MYCBP2/NDEL1	12
GO:0021885	forebrain cell migration	10/871	63/18888	0.15873	3.44213	4.26895	0.000572575	0.0158068	0.0137545	SRGAP2C/TNR/DISC1/COL3A1/RELN/LHX6/FGF13/NRG3/DIXDC1/NDEL1	10
GO:0051965	positive regulation of synapse assembly	10/871	63/18888	0.15873	3.44213	4.26895	0.000572575	0.0158068	0.0137545	NRXN1/GRID2/EFNA5/ADGRB3/PTPRD/LINGO2/IL1RAPL1/LRRTM3/ST8SIA2/ASIC2	10
GO:0098703	calcium ion import across plasma membrane	8/871	42/18888	0.190476	4.13056	4.46566	0.000578375	0.0158068	0.0137545	ATP2B4/CACNA1D/PPP3CA/FYN/SLC24A2/CACNA1C/NALF1/AKAP5	8
GO:1902656	calcium ion import into cytosol	8/871	42/18888	0.190476	4.13056	4.46566	0.000578375	0.0158068	0.0137545	ATP2B4/CACNA1D/PPP3CA/FYN/SLC24A2/CACNA1C/NALF1/AKAP5	8
GO:0010810	regulation of cell-substrate adhesion	22/871	221/18888	0.0995475	2.15873	3.8097	0.000590125	0.0160383	0.0139559	S100A10/DISC1/MAP4K4/COL8A1/PHLDB2/PIK3CB/LIMCH1/NDNF/EFNA5/CARMIL1/PKHD1/UTRN/SEMA3E/PTK2/NRP1/PTPRO/ARHGEF7/FMN1/SMAD3/CDH13/SKAP1/TRIOBP	22
GO:0051494	negative regulation of cytoskeleton organization	18/871	165/18888	0.109091	2.36568	3.87394	0.000622496	0.016765	0.0145883	CTNNA2/TMEFF2/VIL1/PHLDB2/IQCJ-SCHIP1/CARMIL1/PRKN/MET/FGF13/ADD3/ARAP1/RDX/EPS8/DIAPH3/ARHGEF7/SPTB/EML2/TRIOBP	18
GO:0007517	muscle organ development	31/871	359/18888	0.086351	1.87256	3.66999	0.000627145	0.016765	0.0145883	PROX1/RYR2/COL3A1/FXR1/PPP3CA/FRG1/NLN/MEF2C/MEGF10/SGCD/COL19A1/LAMA2/UTRN/ETV1/TWIST1/NRG1/ZFPM2/TGFBR1/NIBAN2/DMD/XK/MTM1/TLL2/SOX6/BARX2/IGF1/TCF12/SMAD3/RBFOX1/ZFHX3/CHODL	31
GO:0031589	cell-substrate adhesion	31/871	359/18888	0.086351	1.87256	3.66999	0.000627145	0.016765	0.0145883	S100A10/DISC1/ANTXR1/MAP4K4/ITGB6/COL3A1/COL8A1/PHLDB2/ITGB5/PIK3CB/LIMCH1/NDNF/EFNA5/FER/CARMIL1/PKHD1/PTPRK/UTRN/SEMA3E/PTK2/SVEP1/EDA/NRP1/PTPRO/THSD1/ARHGEF7/FMN1/SMAD3/CDH13/SKAP1/TRIOBP	31
GO:0048511	rhythmic process	27/871	297/18888	0.0909091	1.9714	3.71001	0.000632654	0.0168204	0.0146365	MTOR/PROX1/NPAS2/KCNH7/ROBO2/DRD3/GPR149/FXR1/EREG/BMPR1B/FBXL17/BTBD9/HCRTR2/TWIST1/NCOA2/ENOX2/PRKG1/BTRC/ENOX1/MYCBP2/TGFB3/CIPC/RORA/SIN3A/ZFHX3/STAT5B/TNFRSF11A	27
GO:0015012	heparan sulfate proteoglycan biosynthetic process	7/871	33/18888	0.212121	4.59994	4.5508	0.000645486	0.0170595	0.0148445	HS2ST1/UGDH/NDST3/EXT1/TCF7L2/XYLT1/HS3ST2	7
GO:0032956	regulation of actin cytoskeleton organization	30/871	344/18888	0.0872093	1.89117	3.66765	0.000648623	0.0170595	0.0148445	MTOR/S100A10/PROX1/RHOQ/CCDC88A/CTNNA2/NCKAP1/TMEFF2/VIL1/PHLDB2/DLG1/LIMCH1/EFNA5/FER/CARMIL1/DAAM2/PRKN/MET/TGFBR1/NRP1/ADD3/ARAP1/RDX/DIXDC1/EPS8/SPTB/TGFB3/FMN1/SMAD3/TRIOBP	30
GO:0070296	sarcoplasmic reticulum calcium ion transport	8/871	43/18888	0.186047	4.0345	4.37998	0.000682242	0.0178477	0.0155305	RYR2/ANK2/CAMK2D/PDE4D/DMD/CACNA1C/CALM1/RYR3	8
GO:0098659	inorganic cation import across plasma membrane	15/871	126/18888	0.119048	2.5816	3.91644	0.000698174	0.0180713	0.015725	ATP2B4/SLC5A6/CACNA1D/DLG1/PPP3CA/FYN/KCNK9/SLC24A2/KCNQ1/ABCC8/CACNA1C/NALF1/AKAP5/KCNJ12/KCNJ15	15
GO:0099587	inorganic ion import across plasma membrane	15/871	126/18888	0.119048	2.5816	3.91644	0.000698174	0.0180713	0.015725	ATP2B4/SLC5A6/CACNA1D/DLG1/PPP3CA/FYN/KCNK9/SLC24A2/KCNQ1/ABCC8/CACNA1C/NALF1/AKAP5/KCNJ12/KCNJ15	15
GO:0043010	camera-type eye development	30/871	346/18888	0.0867052	1.88024	3.63337	0.000712757	0.0183516	0.0159689	NOTCH2/CRB1/ATP2B4/PROX1/MEIS1/COL8A1/IFT122/DLG1/BMPR1B/FGF2/TENM3/HCN1/SDK1/TWIST1/AQP1/RP1/NFIB/TGFBR1/NRP1/FAT3/WNT5B/CACNA1C/PRICKLE1/FRS2/ATP8A2/FLT1/TTLL5/SMAD3/SDK2/PTPRM	30
GO:0003300	cardiac muscle hypertrophy	13/871	101/18888	0.128713	2.79119	3.96847	0.000744619	0.0190716	0.0165954	ATP2B4/RYR2/MEIS1/FOXP1/PPP3CA/CAMK2D/TRPC3/ADRA1A/COL14A1/PRKG1/IGF1/SMAD3/PRKCA	13
GO:0038130	ERBB4 signaling pathway	4/871	10/18888	0.4	8.67417	5.33707	0.000754341	0.0191204	0.0166379	ERBB4/EREG/NRG1/NRG3	4
GO:0051660	establishment of centrosome localization	4/871	10/18888	0.4	8.67417	5.33707	0.000754341	0.0191204	0.0166379	PARD3B/DLG1/PKHD1/PARD3	4
GO:0030282	bone mineralization	15/871	127/18888	0.11811	2.56127	3.88151	0.000758702	0.0191318	0.0166478	IBSP/BMPR1B/ANKH/MEF2C/RUNX2/TENT5A/TWIST1/BCOR/GPC3/NELL1/PRICKLE1/IGF1/RFLNA/ZNF664-RFLNA/SMAD3	15
GO:1903169	regulation of calcium ion transmembrane transport	18/871	168/18888	0.107143	2.32344	3.78839	0.000770544	0.0192309	0.0167341	RYR2/CACNB4/UBR3/DRD3/PPP3CA/ANK2/CAMK2D/TRPC3/PDE4D/ATG5/FYN/DMD/UBASH3B/CACNA1C/CRACR2A/AKAP5/CALM1/CRHR1	18
GO:0030198	extracellular matrix organization	29/871	332/18888	0.0873494	1.89421	3.61422	0.000772068	0.0192309	0.0167341	TNR/QSOX1/HMCN1/ANTXR1/COL3A1/COL8A1/PHLDB2/IBSP/NDNF/TLL1/ADAMTS6/COL19A1/COL9A1/LAMA2/SMOC2/SULF1/EXT1/COL14A1/ADAMTSL1/TGFBR1/COL4A6/TLL2/HPSE2/CREB3L1/PRICKLE1/WDR72/SMAD3/THSD4/RUNX1	29
GO:0045669	positive regulation of osteoblast differentiation	11/871	77/18888	0.142857	3.09792	4.0558	0.000776543	0.0192309	0.0167341	WWTR1/TP63/BMPR1B/PPP3CA/FGF2/SMAD1/MEF2C/RUNX2/TENT5A/NELL1/IGF1	11
GO:0010842	retina layer formation	6/871	25/18888	0.24	5.2045	4.62518	0.000787189	0.0192309	0.0167341	CRB1/SDK1/FAT3/ATP8A2/SDK2/PTPRM	6
GO:0021884	forebrain neuron development	6/871	25/18888	0.24	5.2045	4.62518	0.000787189	0.0192309	0.0167341	DISC1/NRP2/NDNF/SEMA3E/LHX6/NRP1	6
GO:0051016	barbed-end actin filament capping	6/871	25/18888	0.24	5.2045	4.62518	0.000787189	0.0192309	0.0167341	VIL1/CARMIL1/ADD3/RDX/EPS8/TRIOBP	6
GO:0021879	forebrain neuron differentiation	8/871	44/18888	0.181818	3.9428	4.29685	0.000800623	0.0192309	0.0167341	PROX1/DISC1/NRP2/NDNF/ZSWIM6/SEMA3E/LHX6/NRP1	8
GO:0045761	regulation of adenylate cyclase activity	8/871	44/18888	0.181818	3.9428	4.29685	0.000800623	0.0192309	0.0167341	CACNA1D/DRD3/GRM3/CACNA1C/RXFP2/AKAP5/TSHR/CRHR1	8
GO:0071526	semaphorin-plexin signaling pathway	8/871	44/18888	0.181818	3.9428	4.29685	0.000800623	0.0192309	0.0167341	PLXNA2/NRP2/SEMA3E/SEMA3A/MET/PLXNA4/NRP1/NCAM1	8
GO:0021783	preganglionic parasympathetic fiber development	5/871	17/18888	0.294118	6.37806	4.87756	0.000801944	0.0192309	0.0167341	NRP2/SEMA3A/PLXNA4/NRP1/NAV2	5
GO:0043062	extracellular structure organization	29/871	333/18888	0.0870871	1.88852	3.59673	0.000809607	0.01932	0.0168116	TNR/QSOX1/HMCN1/ANTXR1/COL3A1/COL8A1/PHLDB2/IBSP/NDNF/TLL1/ADAMTS6/COL19A1/COL9A1/LAMA2/SMOC2/SULF1/EXT1/COL14A1/ADAMTSL1/TGFBR1/COL4A6/TLL2/HPSE2/CREB3L1/PRICKLE1/WDR72/SMAD3/THSD4/RUNX1	29
GO:0043266	regulation of potassium ion transport	13/871	102/18888	0.127451	2.76383	3.92725	0.000818125	0.0194285	0.016906	DPP10/CACNA1D/DRD3/DLG1/ANK2/DPP6/KCNS2/ANK3/KCNQ1/ABCC8/KCNC1/HTR2A/NETO1	13
GO:0045229	external encapsulating structure organization	29/871	334/18888	0.0868263	1.88287	3.5793	0.000848733	0.020058	0.0174537	TNR/QSOX1/HMCN1/ANTXR1/COL3A1/COL8A1/PHLDB2/IBSP/NDNF/TLL1/ADAMTS6/COL19A1/COL9A1/LAMA2/SMOC2/SULF1/EXT1/COL14A1/ADAMTSL1/TGFBR1/COL4A6/TLL2/HPSE2/CREB3L1/PRICKLE1/WDR72/SMAD3/THSD4/RUNX1	29
GO:0035418	protein localization to synapse	11/871	78/18888	0.141026	3.0582	4.00488	0.000867089	0.0203933	0.0177455	NRXN1/ERBB4/DLG1/RELN/DLG2/GRIP1/GPC6/GRIN2A/ASIC2/NETO1/CACNG2	11
GO:0050770	regulation of axonogenesis	17/871	156/18888	0.108974	2.36315	3.75893	0.000881733	0.0206385	0.0179588	TNR/PLXNA2/DISC1/ROBO2/EFNA5/EPHA7/TIAM2/SEMA3E/SEMA3A/PLXNA4/XK/FGF13/NRP1/SHTN1/LRRC4C/CDH4/CHODL	17
GO:0045927	positive regulation of growth	24/871	258/18888	0.0930233	2.01725	3.61726	0.000898964	0.0209416	0.0182226	MTOR/PROX1/DISC1/ERBB4/VIL1/FGF2/GHR/MEF2C/EFNA5/RIMS1/PRKN/GHRHR/ZFPM2/TGFBR1/MTM1/NRP1/GPAM/SHTN1/SYT1/IGF1/ATP8A2/INO80/STAT5B/CDH4	24
GO:2001257	regulation of cation channel activity	14/871	116/18888	0.12069	2.61721	3.84139	0.000907204	0.0210334	0.0183025	CACNB4/DRD3/FGF12/DLG1/ANK2/CAMK2D/KCNS2/DMD/FGF13/ANK3/CRACR2A/CALM1/CRHR1/NETO1	14
GO:0045165	cell fate commitment	26/871	289/18888	0.0899654	1.95094	3.58183	0.000921409	0.0212619	0.0185014	MTOR/DOCK7/IL23R/NOTCH2/TBX19/PRRX1/PROX1/MYT1L/ERBB4/GAP43/FGF2/SMAD1/MEF2C/RUNX2/TOX/EXT1/NFIB/TGFBR1/FGF13/NRP1/TCF7L2/SOX6/TENM4/WNT5B/SOX5/ZNF521	26
GO:0009582	detection of abiotic stimulus	16/871	143/18888	0.111888	2.42634	3.76442	0.000930395	0.0213685	0.0185941	CRB1/DISC1/CACNB4/SCN1A/NPFFR2/TRPC3/EYS/FYN/GNGT1/RP1/PTK2/WHRN/KCNQ1/ATP8A2/HTR2A/ASIC2	16
GO:0086005	ventricular cardiac muscle cell action potential	7/871	35/18888	0.2	4.33708	4.3447	0.000937717	0.0214242	0.0186426	KCND3/RYR2/DLG1/ANK2/CTNNA3/KCNQ1/CACNA1C	7
GO:0051345	positive regulation of hydrolase activity	38/871	482/18888	0.0788382	1.70964	3.47001	0.000941579	0.0214242	0.0186426	MTOR/DOCK7/S100A10/RGL1/MAP4K4/RAPGEF4/DOCK10/AGAP1/TBC1D5/RASGEF1B/DAP/WDR41/MEF2C/LARS1/FYN/TIAM2/MAGI2/ADRA1A/ST18/CASC2/ARAP1/GRIN2B/APAF1/FLT1/HTR2A/ARHGEF7/EGLN3/RGS6/CALM1/PLCB2/SMAD3/GRIN2A/NDEL1/MBP/RALGAPA2/RALGAPB/BCL2L13/TBC1D22A	38
GO:0048705	skeletal system morphogenesis	22/871	229/18888	0.0960699	2.08332	3.62642	0.000949106	0.021486	0.0186964	PRRX1/PAPPA2/COL3A1/RARB/DLG1/BMPR1B/GHR/MEF2C/RUNX2/TWIST1/EXT1/TGFBR1/SOX6/BARX2/SOX5/RFLNA/ZNF664-RFLNA/TGFB3/FOXN3/FMN1/SMAD3/WWOX	22
GO:0016055	Wnt signaling pathway	37/871	466/18888	0.0793991	1.7218	3.46891	0.000961417	0.021486	0.0186964	WLS/DISC1/ZEB2/FRZB/CUL3/RBMS3/LRRFIP2/PRICKLE2/WWTR1/CPZ/DKK2/FGF2/CTNND2/MCC/DCDC2/DAAM2/PRKN/MAGI2/CDK14/SULF1/STK3/EXT1/MLLT3/TLE4/EDA/GPC3/BTRC/TCF7L2/DIXDC1/WNT5B/PTPRO/PRICKLE1/GPC5/SMAD3/WWOX/RNF43/ALPK2	37
GO:0007369	gastrulation	20/871	200/18888	0.1	2.16854	3.65281	0.000970609	0.021486	0.0186964	WLS/TBX19/CUL3/COL8A1/PHLDB2/ITGB5/UGDH/SMAD1/EXOC4/EXT1/GPC3/TENM4/WNT5B/PRICKLE1/FRS2/SMAD3/HSBP1/LAMA3/MBP/KIF16B	20
GO:0001954	positive regulation of cell-matrix adhesion	9/871	56/18888	0.160714	3.48516	4.09495	0.000974791	0.021486	0.0186964	S100A10/DISC1/MAP4K4/UTRN/NRP1/FMN1/SMAD3/CDH13/SKAP1	9
GO:0002027	regulation of heart rate	13/871	104/18888	0.125	2.71068	3.84627	0.000983503	0.021486	0.0186964	TNNI3K/KCND3/RYR2/CACNA1D/ANK2/CAMK2D/PDE4D/ADRA1A/DMD/CTNNA3/KCNQ1/CACNA1C/CALM1	13
GO:0014897	striated muscle hypertrophy	13/871	104/18888	0.125	2.71068	3.84627	0.000983503	0.021486	0.0186964	ATP2B4/RYR2/MEIS1/FOXP1/PPP3CA/CAMK2D/TRPC3/ADRA1A/COL14A1/PRKG1/IGF1/SMAD3/PRKCA	13
GO:0008045	motor neuron axon guidance	6/871	26/18888	0.230769	5.00433	4.49233	0.000983825	0.021486	0.0186964	NRP2/ALCAM/SEMA3A/PLXNA4/NRP1/MYCBP2	6
GO:0010882	regulation of cardiac muscle contraction by calcium ion signaling	6/871	26/18888	0.230769	5.00433	4.49233	0.000983825	0.021486	0.0186964	RYR2/ANK2/CAMK2D/DMD/CACNA1C/CALM1	6
GO:0099558	maintenance of synapse structure	6/871	26/18888	0.230769	5.00433	4.49233	0.000983825	0.021486	0.0186964	ERC2/DLG1/ADGRB3/PLXNA4/CTBP2/ERC1	6
GO:0044772	mitotic cell cycle phase transition	36/871	451/18888	0.0798226	1.73099	3.45463	0.00101875	0.02215	0.0192741	ARID1A/ENSA/PBX1/CACNB4/HECW2/CUL3/UBE2E2/CDC25A/NEK11/DLG1/TACC3/ANKRD17/PPP3CA/FBXL7/ARID1B/ABCB1/CDK14/CUL1/PKIA/SMARCA2/NFIB/PPP6C/RDX/EPS8/TAOK3/ANAPC5/MYO16/RAD51B/FOXN3/CALM1/INO80/PIAS1/SIN3A/TFAP4/LCMT1/RBBP8	36
GO:0198738	cell-cell signaling by wnt	37/871	468/18888	0.0790598	1.71445	3.44109	0.00103855	0.0224804	0.0195616	WLS/DISC1/ZEB2/FRZB/CUL3/RBMS3/LRRFIP2/PRICKLE2/WWTR1/CPZ/DKK2/FGF2/CTNND2/MCC/DCDC2/DAAM2/PRKN/MAGI2/CDK14/SULF1/STK3/EXT1/MLLT3/TLE4/EDA/GPC3/BTRC/TCF7L2/DIXDC1/WNT5B/PTPRO/PRICKLE1/GPC5/SMAD3/WWOX/RNF43/ALPK2	37
GO:0045785	positive regulation of cell adhesion	38/871	485/18888	0.0783505	1.69906	3.4292	0.00105488	0.0227181	0.0197685	MTOR/ARID1A/IL23R/VTCN1/S100A10/KIFAP3/DISC1/KIF26B/MAP4K4/COL8A1/HHLA2/IBSP/PPP3CA/NDNF/MEGF10/CARMIL1/FYN/LAMA2/UTRN/ARID1B/CYTH3/SMARCA2/NRP1/ANK3/GPAM/IGF1/ARHGEF7/FMN1/FRMD5/SMAD3/CSK/ZFHX3/CDH13/STAT5B/SKAP1/PRKCA/RUNX1/TRIOBP	38
GO:0046847	filopodium assembly	10/871	68/18888	0.147059	3.18903	3.976	0.00105882	0.0227181	0.0197685	SRGAP2C/DNM3/RHOQ/GAP43/TENM2/DAAM2/TGFBR1/NRP1/ARAP1/TGFB3	10
GO:0007626	locomotory behavior	20/871	202/18888	0.0990099	2.14707	3.60377	0.00109756	0.0234466	0.0204024	MTOR/NEGR1/TNR/ASTN1/ALK/MEIS1/CACNB4/SCN1A/DRD3/FGF12/ANKH/BTBD9/PRKN/RELN/NCOA2/PBX3/NAV2/GRM5/EPS8/ZFHX3	20
GO:0021799	cerebral cortex radially oriented cell migration	7/871	36/18888	0.194444	4.21661	4.24737	0.00111835	0.0235779	0.0205167	SRGAP2C/DISC1/COL3A1/RELN/LHX6/DIXDC1/NDEL1	7
GO:1902745	positive regulation of lamellipodium organization	7/871	36/18888	0.194444	4.21661	4.24737	0.00111835	0.0235779	0.0205167	MTOR/NCKAP1/VIL1/CARMIL1/AUTS2/PLCE1/ARHGEF7	7
GO:0072659	protein localization to plasma membrane	26/871	293/18888	0.0887372	1.9243	3.5059	0.00112518	0.0235779	0.0205167	S100A10/ATP2B4/RHOQ/CCDC88A/DPP10/HYCC2/VIL1/PID1/DLG1/ANK2/KIF13A/DPP6/KCNB2/FGF13/ANK3/PACS1/RDX/GRIP1/TESC/PRKCH/AKAP5/WDR72/CSK/ATP2C2/NSF/SKAP1	26
GO:0023061	signal release	38/871	487/18888	0.0780287	1.69209	3.40215	0.00113692	0.0235779	0.0205167	WLS/SYT6/ENSA/ILDR2/PLA2G4A/CHRM3/NRXN1/CACNB4/RAPGEF4/ITPR1/SYN2/MYRIP/ERC2/CADPS/DRD3/PPP3CA/NDUFAF2/MEF2C/MCTP1/EFNA5/RIMS1/PRKN/AQP1/GHRHR/PTPRN2/NIBAN2/MCU/TCF7L2/CTBP2/KCNQ1/ABCC8/ASIC1/SYT1/HTR2A/ABCC4/CRHR1/TNFRSF11A/SYN3	38
GO:0021561	facial nerve development	4/871	11/18888	0.363636	7.88561	5.02252	0.00114227	0.0235779	0.0205167	NRP2/SEMA3A/PLXNA4/NRP1	4
GO:0021604	cranial nerve structural organization	4/871	11/18888	0.363636	7.88561	5.02252	0.00114227	0.0235779	0.0205167	NRP2/SEMA3A/PLXNA4/NRP1	4
GO:0021610	facial nerve morphogenesis	4/871	11/18888	0.363636	7.88561	5.02252	0.00114227	0.0235779	0.0205167	NRP2/SEMA3A/PLXNA4/NRP1	4
GO:0042428	serotonin metabolic process	4/871	11/18888	0.363636	7.88561	5.02252	0.00114227	0.0235779	0.0205167	RNF180/BTBD9/TPH2/GRIN2A	4
GO:0090596	sensory organ morphogenesis	25/871	278/18888	0.0899281	1.95013	3.50898	0.00115166	0.023672	0.0205985	NOTCH2/PRRX1/CRB1/PROX1/MEIS1/FRZB/RARB/COL8A1/IFT122/FGF2/TENM3/HCN1/SDK1/TWIST1/AQP1/GNGT1/RP1/WHRN/KCNQ1/FAT3/FRS2/ATP8A2/SDK2/PTPRM/TRIOBP	25
GO:0031644	regulation of nervous system process	14/871	119/18888	0.117647	2.55123	3.73231	0.00116708	0.023789	0.0207004	TNR/LPIN1/NRXN1/FGF12/RIMS1/SYNE1/RELN/PARD3/TENM4/GRIN2B/DICER1/GRIN2A/DLGAP1/NETO1	14
GO:0048675	axon extension	14/871	119/18888	0.117647	2.55123	3.73231	0.00116708	0.023789	0.0207004	TNR/DISC1/NRP2/ALCAM/AUTS2/SEMA3E/SEMA3A/NRCAM/PLXNA4/NRP1/SHTN1/DCLK1/SIN3A/CDH4	14
GO:0014896	muscle hypertrophy	13/871	106/18888	0.122642	2.65953	3.76719	0.00117596	0.0238706	0.0207714	ATP2B4/RYR2/MEIS1/FOXP1/PPP3CA/CAMK2D/TRPC3/ADRA1A/COL14A1/PRKG1/IGF1/SMAD3/PRKCA	13
GO:0042104	positive regulation of activated T cell proliferation	6/871	27/18888	0.222222	4.81898	4.36613	0.00121611	0.0245836	0.0213918	IL23R/HHLA2/PPP3CA/GPAM/IGF1/STAT5B	6
GO:0007188	adenylate cyclase-modulating G protein-coupled receptor signaling pathway	23/871	249/18888	0.0923695	2.00307	3.50324	0.00125109	0.0251866	0.0219164	ADGRL2/ATP2B4/CHRM3/RAPGEF4/GRM7/CACNA1D/DRD3/GPR78/ADGRL3/ADCY2/ADGRB3/GHRHR/GRM3/GRM8/ADRA1A/ADGRG2/GRM5/RXFP2/AKAP5/TSHR/CRHR1/PRKCA/RIT2	23
GO:0007265	Ras protein signal transduction	14/871	120/18888	0.116667	2.52997	3.69669	0.00126649	0.0253921	0.0220953	NOTCH2/RGL1/RAPGEF4/RABL3/PLD1/RASGEF1B/FGF2/PLCE1/SHTN1/IGF1/KSR2/RIT2/DOK5/GRAP2	14
GO:1902903	regulation of supramolecular fiber organization	32/871	392/18888	0.0816327	1.77024	3.38827	0.00132044	0.0263658	0.0229425	MTOR/S100A10/PROX1/CCDC88A/CTNNA2/NCKAP1/TMEFF2/VIL1/PHLDB2/DLG1/LIMCH1/FER/CARMIL1/DAAM2/PRKN/MET/TGFBR1/FGF13/NRP1/ADD3/ARAP1/RDX/EPS8/CLIP1/DIAPH3/ARHGEF7/SPTB/TGFB3/FMN1/SMAD3/EML2/TRIOBP	32
GO:0031503	protein-containing complex localization	19/871	191/18888	0.0994764	2.15719	3.53414	0.00136687	0.0271819	0.0236527	EPS15/DNM3/ERBB4/IFT122/FXR1/DLG1/SGCD/SYNE1/RELN/DLG2/GRIP1/MZT1/GPC6/GPHN/IFT43/GSG1L/AP2B1/NETO1/CACNG2	19
GO:0072009	nephron epithelium development	14/871	121/18888	0.115702	2.50906	3.66143	0.00137289	0.0271909	0.0236606	HS2ST1/NOTCH2/PBX1/KIF26B/WWTR1/DLG1/FGF2/MEF2C/AQP1/MAGI2/EXT1/GPC3/PTPRO/FMN1	14
GO:0051146	striated muscle cell differentiation	27/871	313/18888	0.086262	1.87063	3.41499	0.00138611	0.0273422	0.0237922	MTOR/PROX1/MEIS1/RARB/FOXP1/PPP3CA/NLN/MEF2C/SGCD/ADGRB3/ATG5/SYNE1/ADRA1A/NRG1/COL14A1/NIBAN2/XK/NEBL/PRKG1/NRAP/SOX6/BARX2/PRICKLE1/FRS2/IGF1/ALPK2/NFATC2	27
GO:0048486	parasympathetic nervous system development	5/871	19/18888	0.263158	5.70669	4.51302	0.00139555	0.0274178	0.023858	NRP2/SEMA3A/PLXNA4/NRP1/NAV2	5
GO:0099003	vesicle-mediated transport in synapse	21/871	221/18888	0.0950226	2.06061	3.48708	0.00140624	0.0275174	0.0239446	EPS15/DNAJC6/DNM3/AAK1/CACNB4/RAPGEF4/SYN2/ERC2/CADPS/PLD1/BTBD9/RIMS1/SYNE1/PRKN/AMPH/AP3M2/CTBP2/SYT1/GSG1L/AP2B1/SYN3	21
GO:0021795	cerebral cortex cell migration	8/871	48/18888	0.166667	3.61424	3.98726	0.00144911	0.0282433	0.0245763	SRGAP2C/DISC1/COL3A1/RELN/LHX6/FGF13/DIXDC1/NDEL1	8
GO:0043491	phosphatidylinositol 3-kinase/protein kinase B signal transduction	26/871	299/18888	0.0869565	1.88569	3.3942	0.00150367	0.0291904	0.0254004	MTOR/CCDC88A/ERBB4/DRD3/PIK3CB/DLG1/FGF2/FER/PKHD1/TWIST1/MAGI2/SEMA3E/RELN/STK3/PTK2/TGFBR1/MTM1/TCF7L2/PRR5L/SESN3/CBL/IGF1/FLT1/HTR2A/SERPINA12/NLRC3	26
GO:0061387	regulation of extent of cell growth	13/871	109/18888	0.119266	2.58633	3.65192	0.00152281	0.0294449	0.0256219	TNR/DISC1/EFNA5/EPHA7/SEMA3E/SEMA3A/NRCAM/PLXNA4/FGF13/NRP1/SHTN1/SIN3A/CDH4	13
GO:0060788	ectodermal placode formation	4/871	12/18888	0.333333	7.22847	4.74533	0.00165117	0.0315033	0.0274131	PROX1/EDA/NRG3/FRS2	4
GO:0071697	ectodermal placode morphogenesis	4/871	12/18888	0.333333	7.22847	4.74533	0.00165117	0.0315033	0.0274131	PROX1/EDA/NRG3/FRS2	4
GO:0098911	regulation of ventricular cardiac muscle cell action potential	4/871	12/18888	0.333333	7.22847	4.74533	0.00165117	0.0315033	0.0274131	RYR2/DLG1/CTNNA3/CACNA1C	4
GO:0030032	lamellipodium assembly	10/871	72/18888	0.138889	3.01186	3.76054	0.00165502	0.0315033	0.0274131	MTOR/CCDC88A/NCKAP1/FER/CARMIL1/AUTS2/PLCE1/PTPRO/ARHGEF7/CDH13	10
GO:0031214	biomineral tissue development	18/871	180/18888	0.1	2.16854	3.46351	0.00170231	0.0322779	0.028087	WLS/ITGB6/IBSP/BMPR1B/ANKH/MEF2C/RUNX2/TENT5A/TWIST1/BCOR/GPC3/NELL1/PRICKLE1/IGF1/RFLNA/ZNF664-RFLNA/WDR72/SMAD3	18
GO:0010811	positive regulation of cell-substrate adhesion	14/871	124/18888	0.112903	2.44835	3.55772	0.00173782	0.0328241	0.0285623	S100A10/DISC1/MAP4K4/COL8A1/NDNF/CARMIL1/UTRN/NRP1/ARHGEF7/FMN1/SMAD3/CDH13/SKAP1/TRIOBP	14
GO:0050673	epithelial cell proliferation	37/871	482/18888	0.0767635	1.66465	3.25001	0.00174749	0.0328798	0.0286108	ITGB3BP/NOTCH2/PROX1/ZEB2/NRP2/COL8A1/PIK3CB/TP63/DLG1/EREG/FGF2/MEF2C/MCC/SERPINB1/RUNX2/PKHD1/PTPRK/TWIST1/SULF1/STK3/NFIB/TGFBR1/GPC3/NRP1/BTRC/TCF7L2/FRS2/IGF1/FLT1/DACH1/SMAD3/NLRC3/CDH13/ERN1/PRKCA/PTPRM/HMOX1	37
GO:0008589	regulation of smoothened signaling pathway	11/871	85/18888	0.129412	2.80635	3.66984	0.00177673	0.032934	0.028658	EFCAB7/PRRX1/ARMC9/IFT122/FBXL17/DCDC2/RUNX2/GPC3/HERC4/BTRC/RORA	11
GO:0030813	positive regulation of nucleotide catabolic process	5/871	20/18888	0.25	5.42135	4.34967	0.00179077	0.032934	0.028658	MTOR/ZBTB20/SLC4A4/IGF1/HTR2A	5
GO:0032332	positive regulation of chondrocyte differentiation	5/871	20/18888	0.25	5.42135	4.34967	0.00179077	0.032934	0.028658	BMPR1B/RUNX2/SOX6/SOX5/SMAD3	5
GO:0033123	positive regulation of purine nucleotide catabolic process	5/871	20/18888	0.25	5.42135	4.34967	0.00179077	0.032934	0.028658	MTOR/ZBTB20/SLC4A4/IGF1/HTR2A	5
GO:0045821	positive regulation of glycolytic process	5/871	20/18888	0.25	5.42135	4.34967	0.00179077	0.032934	0.028658	MTOR/ZBTB20/SLC4A4/IGF1/HTR2A	5
GO:0090128	regulation of synapse maturation	5/871	20/18888	0.25	5.42135	4.34967	0.00179077	0.032934	0.028658	DISC1/NRXN1/ADGRB3/CAMK2B/RELN	5
GO:0060420	regulation of heart growth	10/871	73/18888	0.136986	2.97061	3.70901	0.00184014	0.0337152	0.0293378	PROX1/ERBB4/FOXP1/FGF2/MEF2C/ZFPM2/COL14A1/TGFBR1/IGF1/RUNX1	10
GO:0043270	positive regulation of monoatomic ion transport	20/871	211/18888	0.0947867	2.05549	3.38993	0.00185983	0.0339446	0.0295373	RYR2/CACNA1D/FGF12/DLG1/PPP3CA/ANK2/TRPC3/ABCB1/RELN/DMD/FGF13/ANK3/KCNQ1/ABCC8/KCNC1/CRACR2A/TESC/AKAP5/CALM1/ATP2C2	20
GO:0006937	regulation of muscle contraction	17/871	167/18888	0.101796	2.2075	3.44611	0.00186653	0.0339446	0.0295373	TNNI3K/RYR2/CHRM3/DLG1/ANK2/CAMK2D/PDE4D/DOCK4/ADRA1A/KCNB2/DMD/FGF13/PRKG1/CTNNA3/KCNQ1/CACNA1C/CALM1	17
GO:0061448	connective tissue development	25/871	288/18888	0.0868056	1.88241	3.31789	0.00187885	0.0340419	0.0296221	PRRX1/FRZB/COL3A1/RARB/BMPR1B/FGF2/SMAD1/GHR/MEF2C/RUNX2/SULF1/NCOA2/TRPS1/EXT1/NFIB/TGFBR1/SOX6/BARX2/WNT5B/SOX5/RFLNA/ZNF664-RFLNA/SMAD3/NFATC2/RUNX1	25
GO:0051056	regulation of small GTPase mediated signal transduction	26/871	304/18888	0.0855263	1.85467	3.30306	0.00189828	0.0341949	0.0297552	NOTCH2/MAP4K4/ARHGAP15/COL3A1/CUL3/RABL3/PIK3CB/FAM13A/TIAM2/CYTH3/CHN2/AUTS2/RELN/MET/PSD3/NRP1/ARAP1/RDX/CBL/EPS8/RACGAP1/IGF1/MYO9A/RIT2/RALGAPA2/RALGAPB	26
GO:0060976	coronary vasculature development	8/871	50/18888	0.16	3.46967	3.84464	0.00190127	0.0341949	0.0297552	FGF2/ADAMTS6/SGCD/TGFBR1/GPC3/NRP1/PRICKLE1/AP2B1	8
GO:0061337	cardiac conduction	12/871	99/18888	0.121212	2.62854	3.57201	0.00198311	0.0355362	0.0309223	TNNI3K/KCND3/ATP2B4/RYR2/CACNA1D/ANK2/CAMK2D/PDE4D/CTNNA3/KCNQ1/CACNA1C/CALM1	12
GO:0009416	response to light stimulus	27/871	321/18888	0.0841121	1.82401	3.27387	0.00199321	0.0355868	0.0309663	CRB1/MSH2/ZRANB3/CACNB4/CDC25A/DRD3/TRPC3/FBXL17/EYS/PTPRK/SYNE1/AQP1/GNGT1/RP1/EXT1/ABCC8/KCNC1/SLC1A2/POLD3/TAFA2/ATP8A2/MEIS2/INO80/PIAS1/GRIN2A/ASIC2/NETO1	27
GO:0007613	memory	14/871	126/18888	0.111111	2.40949	3.49026	0.0020233	0.0359926	0.0313195	PJA2/ATXN1/BTBD9/RELN/CSMD1/SLC24A2/FGF13/ABCC8/ASIC1/TAFA2/HTR2A/GRIN2A/NETO1/YTHDF1	14
GO:0072348	sulfur compound transport	9/871	62/18888	0.145161	3.14788	3.72458	0.00204126	0.0360254	0.031348	LRRC8C/SLC5A6/SLC6A11/SLC13A4/SLC7A13/SLC1A2/MGST1/RACGAP1/ABCC4	9
GO:0097120	receptor localization to synapse	9/871	62/18888	0.145161	3.14788	3.72458	0.00204126	0.0360254	0.031348	ERBB4/DLG1/RELN/DLG2/GRIP1/GPC6/GPHN/NETO1/CACNG2	9
GO:0009581	detection of external stimulus	15/871	140/18888	0.107143	2.32344	3.45573	0.00204723	0.0360254	0.031348	CRB1/DISC1/CACNB4/SCN1A/TRPC3/EYS/FYN/GNGT1/RP1/PTK2/WHRN/KCNQ1/ATP8A2/HTR2A/ASIC2	15
GO:1902904	negative regulation of supramolecular fiber organization	17/871	169/18888	0.100592	2.18137	3.39187	0.00212008	0.0370453	0.0322355	CTNNA2/TMEFF2/VIL1/PHLDB2/CARMIL1/PRKN/MET/FGF13/ADD3/ARAP1/RDX/EPS8/DIAPH3/ARHGEF7/SPTB/EML2/TRIOBP	17
GO:0051693	actin filament capping	7/871	40/18888	0.175	3.79495	3.89063	0.00212854	0.0370453	0.0322355	VIL1/CARMIL1/ADD3/RDX/EPS8/SPTB/TRIOBP	7
GO:0086091	regulation of heart rate by cardiac conduction	7/871	40/18888	0.175	3.79495	3.89063	0.00212854	0.0370453	0.0322355	KCND3/CACNA1D/ANK2/CAMK2D/CTNNA3/KCNQ1/CACNA1C	7
GO:0003018	vascular process in circulatory system	24/871	275/18888	0.0872727	1.89255	3.27822	0.00213548	0.0370453	0.0322355	GCLM/ATP2B4/CHRM3/SLC5A6/ZEB2/KCNMB2/SLC4A4/ATG5/ABCB1/DOCK4/TBXAS1/ADRA1A/EXT1/SVEP1/PRKG1/KCNMA1/ADD3/ABCC8/SLC1A2/PDE3A/SLC16A7/HTR2A/ABCC4/ASIC2	24
GO:0008306	associative learning	11/871	87/18888	0.126437	2.74183	3.58035	0.00214613	0.0370985	0.0322818	TNR/DRD3/RELN/CSMD1/ABCC8/ASIC1/TAFA2/MEIS2/PIAS1/GRIN2A/NETO1	11
GO:0048013	ephrin receptor signaling pathway	8/871	51/18888	0.156863	3.40163	3.77603	0.00216555	0.0370992	0.0322824	EPHA6/EFNA5/ANKS1A/EPHA7/FYN/PTK2/ANKS1B/ARHGEF7	8
GO:0051961	negative regulation of nervous system development	16/871	155/18888	0.103226	2.23849	3.40413	0.00217264	0.0370992	0.0322824	KIFAP3/TNR/PROX1/ROBO2/DRD3/PPP3CA/DAAM2/EPHA7/SEMA3E/SEMA3A/ELAPOR2/FGF13/NRP1/ABCC8/DICER1/PRTG	16
GO:0051495	positive regulation of cytoskeleton organization	18/871	184/18888	0.0978261	2.1214	3.36087	0.00217322	0.0370992	0.0322824	MTOR/S100A10/PROX1/CCDC88A/NCKAP1/VIL1/DLG1/LIMCH1/FER/CARMIL1/MET/TGFBR1/NRP1/ADD3/CLIP1/TGFB3/FMN1/SMAD3	18
GO:0060070	canonical Wnt signaling pathway	27/871	323/18888	0.0835913	1.81271	3.23922	0.0021765	0.0370992	0.0322824	WLS/DISC1/ZEB2/FRZB/RBMS3/WWTR1/DKK2/FGF2/CTNND2/MCC/DAAM2/PRKN/CDK14/STK3/EXT1/MLLT3/TLE4/EDA/GPC3/BTRC/TCF7L2/DIXDC1/WNT5B/PTPRO/PRICKLE1/GPC5/SMAD3	27
GO:0051893	regulation of focal adhesion assembly	9/871	63/18888	0.142857	3.09792	3.66725	0.00228604	0.0385083	0.0335085	S100A10/MAP4K4/PHLDB2/LIMCH1/EFNA5/PTK2/NRP1/FMN1/SMAD3	9
GO:0090109	regulation of cell-substrate junction assembly	9/871	63/18888	0.142857	3.09792	3.66725	0.00228604	0.0385083	0.0335085	S100A10/MAP4K4/PHLDB2/LIMCH1/EFNA5/PTK2/NRP1/FMN1/SMAD3	9
GO:0021559	trigeminal nerve development	4/871	13/18888	0.307692	6.67244	4.49829	0.00229853	0.0385083	0.0335085	NRP2/SEMA3A/PLXNA4/NRP1	4
GO:0021979	hypothalamus cell differentiation	4/871	13/18888	0.307692	6.67244	4.49829	0.00229853	0.0385083	0.0335085	NRP2/NDNF/SEMA3E/NRP1	4
GO:0060134	prepulse inhibition	4/871	13/18888	0.307692	6.67244	4.49829	0.00229853	0.0385083	0.0335085	CTNNA2/DRD3/GRID2/CNTNAP2	4
GO:0007389	pattern specification process	36/871	474/18888	0.0759494	1.64699	3.13664	0.0023944	0.0399775	0.034787	WLS/NOTCH2/CFAP45/PBX1/PLXNA2/AIDA/MEIS1/NRP2/ERBB4/ROBO2/IFT122/TP63/SHROOM3/BMPR1B/FGF2/SMAD1/TLL1/MEF2C/DAAM2/RELN/EXT1/MLLT3/TGFBR1/PBX3/BCOR/GPC3/NRP1/NRG3/TLL2/DPCD/PRICKLE1/FRS2/MEIS2/MNS1/RNF111/SMAD3	36
GO:0035176	social behavior	8/871	52/18888	0.153846	3.33622	3.70911	0.00245784	0.0408971	0.0355872	NRXN1/DRD3/ATXN1/CNTNAP2/EXT1/GRID1/KCNQ1/NRXN3	8
GO:0010762	regulation of fibroblast migration	7/871	41/18888	0.170732	3.70239	3.80862	0.00246637	0.0408999	0.0355896	ZEB2/FGF2/FER/AQP1/PTK2/PRR5L/ARHGEF7	7
GO:0046620	regulation of organ growth	12/871	102/18888	0.117647	2.55123	3.45388	0.00255681	0.0418802	0.0364426	PROX1/ERBB4/FOXP1/FGF2/WWC2/MEF2C/STK3/ZFPM2/COL14A1/TGFBR1/IGF1/RUNX1	12
GO:0003298	physiological muscle hypertrophy	6/871	31/18888	0.193548	4.19718	3.91706	0.00258541	0.0418802	0.0364426	MEIS1/FOXP1/ADRA1A/COL14A1/PRKG1/IGF1	6
GO:0003301	physiological cardiac muscle hypertrophy	6/871	31/18888	0.193548	4.19718	3.91706	0.00258541	0.0418802	0.0364426	MEIS1/FOXP1/ADRA1A/COL14A1/PRKG1/IGF1	6
GO:0040018	positive regulation of multicellular organism growth	6/871	31/18888	0.193548	4.19718	3.91706	0.00258541	0.0418802	0.0364426	VIL1/GHR/GHRHR/GPAM/ATP8A2/STAT5B	6
GO:0061049	cell growth involved in cardiac muscle cell development	6/871	31/18888	0.193548	4.19718	3.91706	0.00258541	0.0418802	0.0364426	MEIS1/FOXP1/ADRA1A/COL14A1/PRKG1/IGF1	6
GO:0099590	neurotransmitter receptor internalization	6/871	31/18888	0.193548	4.19718	3.91706	0.00258541	0.0418802	0.0364426	EPS15/DNM3/SYNE1/GSG1L/AP2B1/CACNG2	6
GO:1990806	ligand-gated ion channel signaling pathway	6/871	31/18888	0.193548	4.19718	3.91706	0.00258541	0.0418802	0.0364426	CHRM3/ITPR1/CPEB4/GRIA4/GRIN2B/GRIN2A	6
GO:0007189	adenylate cyclase-activating G protein-coupled receptor signaling pathway	16/871	158/18888	0.101266	2.19599	3.31923	0.00264033	0.0426286	0.0370939	ADGRL2/ATP2B4/RAPGEF4/DRD3/GPR78/ADGRL3/ADCY2/ADGRB3/GHRHR/ADRA1A/ADGRG2/RXFP2/TSHR/CRHR1/PRKCA/RIT2	16
GO:0007269	neurotransmitter secretion	15/871	144/18888	0.104167	2.2589	3.33419	0.00269658	0.0432513	0.0376357	NRXN1/CACNB4/SYN2/ERC2/CADPS/MEF2C/MCTP1/RIMS1/PRKN/PTPRN2/CTBP2/ABCC8/ASIC1/SYT1/SYN3	15
GO:0099643	signal release from synapse	15/871	144/18888	0.104167	2.2589	3.33419	0.00269658	0.0432513	0.0376357	NRXN1/CACNB4/SYN2/ERC2/CADPS/MEF2C/MCTP1/RIMS1/PRKN/PTPRN2/CTBP2/ABCC8/ASIC1/SYT1/SYN3	15
GO:1902743	regulation of lamellipodium organization	8/871	53/18888	0.150943	3.27327	3.64381	0.00278012	0.0444456	0.038675	MTOR/NCKAP1/VIL1/FER/CARMIL1/AUTS2/PLCE1/ARHGEF7	8
GO:0021756	striatum development	5/871	22/18888	0.227273	4.9285	4.05367	0.00281764	0.044753	0.0389424	RARB/FOXP1/ZSWIM6/FOXP2/CNTNAP2	5
GO:0048485	sympathetic nervous system development	5/871	22/18888	0.227273	4.9285	4.05367	0.00281764	0.044753	0.0389424	NRP2/TP63/SEMA3A/PLXNA4/NRP1	5
GO:0030866	cortical actin cytoskeleton organization	7/871	42/18888	0.166667	3.61424	3.72914	0.00284396	0.0449015	0.0390716	RHOQ/FMNL2/NCKAP1/VIL1/PDCD6IP/DLG1/RACGAP1	7
GO:0030166	proteoglycan biosynthetic process	9/871	65/18888	0.138462	3.0026	3.55595	0.00284535	0.0449015	0.0390716	HS2ST1/UGDH/BMPR1B/NDST3/EXT1/TCF7L2/IGF1/XYLT1/HS3ST2	9
GO:0038127	ERBB signaling pathway	14/871	131/18888	0.10687	2.31753	3.32707	0.00291034	0.0457794	0.0398356	CCDC88A/ERBB4/VIL1/EREG/FER/NRG1/PTK2/NRG3/PLCE1/TSG101/CBL/PRICKLE1/CDH13/KIF16B	14
GO:0061326	renal tubule development	12/871	104/18888	0.115385	2.50216	3.37745	0.00300935	0.0465408	0.0404981	HS2ST1/NOTCH2/PBX1/KIF26B/WWTR1/DLG1/FGF2/MEF2C/AQP1/GPC3/PRICKLE1/FMN1	12
GO:0042060	wound healing	33/871	430/18888	0.0767442	1.66423	3.06344	0.00302657	0.0465408	0.0404981	MTOR/NOTCH2/S100A10/PLA2G4A/ITGB6/COL3A1/TMEFF2/VIL1/PHLDB2/ITGB5/PIK3CB/EREG/PPP3CA/NDNF/FGF2/DST/SMOC2/AQP1/NRG1/EXT1/PTK2/TGFBR1/SVEP1/DGKK/PRKG1/POU2F3/UBASH3B/TSPAN8/IGF1/PROZ/SMAD3/PRKCA/HMOX1	33
GO:0050772	positive regulation of axonogenesis	10/871	78/18888	0.128205	2.78018	3.46391	0.00303239	0.0465408	0.0404981	PLXNA2/DISC1/ROBO2/EFNA5/TIAM2/PLXNA4/NRP1/SHTN1/CDH4/CHODL	10
GO:1902905	positive regulation of supramolecular fiber organization	17/871	175/18888	0.0971429	2.10658	3.23356	0.00305963	0.0465408	0.0404981	MTOR/S100A10/PROX1/CCDC88A/NCKAP1/VIL1/DLG1/LIMCH1/FER/CARMIL1/MET/TGFBR1/NRP1/CLIP1/TGFB3/FMN1/SMAD3	17
GO:0010644	cell communication by electrical coupling	6/871	32/18888	0.1875	4.06602	3.81658	0.00305987	0.0465408	0.0404981	RYR2/CAMK2D/PDE4D/ANK3/CACNA1C/CALM1	6
GO:0051642	centrosome localization	6/871	32/18888	0.1875	4.06602	3.81658	0.00305987	0.0465408	0.0404981	PLXNA2/PARD3B/DLG1/PKHD1/PARD3/NDEL1	6
GO:0061036	positive regulation of cartilage development	6/871	32/18888	0.1875	4.06602	3.81658	0.00305987	0.0465408	0.0404981	BMPR1B/SMAD1/RUNX2/SOX6/SOX5/SMAD3	6
GO:0061842	microtubule organizing center localization	6/871	32/18888	0.1875	4.06602	3.81658	0.00305987	0.0465408	0.0404981	PLXNA2/PARD3B/DLG1/PKHD1/PARD3/NDEL1	6
GO:1903580	positive regulation of ATP metabolic process	6/871	32/18888	0.1875	4.06602	3.81658	0.00305987	0.0465408	0.0404981	MTOR/PID1/ZBTB20/SLC4A4/IGF1/HTR2A	6
GO:2000463	positive regulation of excitatory postsynaptic potential	6/871	32/18888	0.1875	4.06602	3.81658	0.00305987	0.0465408	0.0404981	NRXN1/RIMS1/RELN/GRIN2B/GRIN2A/NETO1	6
GO:0097581	lamellipodium organization	11/871	91/18888	0.120879	2.62131	3.40873	0.00307179	0.0465408	0.0404981	MTOR/CCDC88A/NCKAP1/VIL1/FER/CARMIL1/AUTS2/PLCE1/PTPRO/ARHGEF7/CDH13	11
GO:0051592	response to calcium ion	15/871	146/18888	0.10274	2.22795	3.27491	0.00308006	0.0465408	0.0404981	SYT6/RYR2/KCNMB2/KCNMB3/PPP3CA/CAMK2D/TRPC3/MEF2C/KCNMA1/CPNE8/SYT1/CALM1/RYR3/NFATC2/CACNG2	15
GO:0007216	G protein-coupled glutamate receptor signaling pathway	4/871	14/18888	0.285714	6.19583	4.27599	0.00310145	0.0465408	0.0404981	GRM7/GRM3/GRM8/GRM5	4
GO:0055012	ventricular cardiac muscle cell differentiation	4/871	14/18888	0.285714	6.19583	4.27599	0.00310145	0.0465408	0.0404981	PROX1/RARB/MEF2C/ATG5	4
GO:2000651	positive regulation of sodium ion transmembrane transporter activity	4/871	14/18888	0.285714	6.19583	4.27599	0.00310145	0.0465408	0.0404981	DMD/FGF13/ANK3/TESC	4
GO:0021872	forebrain generation of neurons	8/871	54/18888	0.148148	3.21265	3.58005	0.00313443	0.0466068	0.0405556	PROX1/DISC1/NRP2/NDNF/ZSWIM6/SEMA3E/LHX6/NRP1	8
GO:0031279	regulation of cyclase activity	8/871	54/18888	0.148148	3.21265	3.58005	0.00313443	0.0466068	0.0405556	CACNA1D/DRD3/GRM3/CACNA1C/RXFP2/AKAP5/TSHR/CRHR1	8
GO:0051703	biological process involved in intraspecies interaction between organisms	8/871	54/18888	0.148148	3.21265	3.58005	0.00313443	0.0466068	0.0405556	NRXN1/DRD3/ATXN1/CNTNAP2/EXT1/GRID1/KCNQ1/NRXN3	8
GO:0060042	retina morphogenesis in camera-type eye	9/871	66/18888	0.136364	2.9571	3.50189	0.00316283	0.0468865	0.040799	CRB1/PROX1/HCN1/SDK1/RP1/FAT3/ATP8A2/SDK2/PTPRM	9
GO:0060828	regulation of canonical Wnt signaling pathway	23/871	268/18888	0.0858209	1.86106	3.12149	0.00322441	0.047655	0.0414677	WLS/ZEB2/FRZB/RBMS3/WWTR1/DKK2/FGF2/CTNND2/MCC/DAAM2/PRKN/CDK14/STK3/MLLT3/TLE4/EDA/GPC3/BTRC/TCF7L2/PTPRO/PRICKLE1/GPC5/SMAD3	23
GO:0060078	regulation of postsynaptic membrane potential	15/871	148/18888	0.101351	2.19785	3.2166	0.00350732	0.0515284	0.0448381	NRXN1/GRID2/PPP3CA/HCN1/RGS7BP/MEF2C/RIMS1/SYNE1/RELN/GRID1/GRM5/GRIA4/GRIN2B/GRIN2A/NETO1	15
GO:0055021	regulation of cardiac muscle tissue growth	9/871	67/18888	0.134328	2.91297	3.44884	0.00350755	0.0515284	0.0448381	ERBB4/FOXP1/FGF2/MEF2C/ZFPM2/COL14A1/TGFBR1/IGF1/RUNX1	9
GO:0085029	extracellular matrix assembly	8/871	55/18888	0.145455	3.15424	3.51775	0.00352286	0.0515983	0.044899	QSOX1/ANTXR1/COL3A1/PHLDB2/TGFBR1/PRICKLE1/SMAD3/THSD4	8
GO:0002063	chondrocyte development	6/871	33/18888	0.181818	3.9428	3.7201	0.0035964	0.0525162	0.0456977	BMPR1B/RUNX2/SULF1/EXT1/RFLNA/ZNF664-RFLNA	6
GO:0060562	epithelial tube morphogenesis	27/871	335/18888	0.080597	1.74778	3.03626	0.003607	0.0525162	0.0456977	HS2ST1/NOTCH2/PBX1/PROX1/RYR2/KIF26B/FOXP1/IFT122/DLG1/FGF2/MEF2C/PKHD1/EPHA7/TWIST1/SEMA3E/MET/CSMD1/STK3/EXT1/GPC3/NRP1/BTRC/PRICKLE1/APAF1/FMN1/SMAD3/CECR2	27
GO:0014033	neural crest cell differentiation	11/871	93/18888	0.11828	2.56494	3.32635	0.00364212	0.0528702	0.0460058	FRZB/NRP2/ERBB4/MEF2C/FBXL17/TWIST1/SEMA3E/SEMA3A/NRG1/EXT1/NRP1	11
GO:0051258	protein polymerization	24/871	287/18888	0.0836237	1.81341	3.05305	0.00370395	0.05336	0.0464319	MTOR/NCKAP1/VIL1/DLG1/FER/CARMIL1/DAAM2/PRKN/MET/DIAPH2/FGF13/ADD3/RDX/EPS8/CLIP1/DIAPH3/MZT1/ARHGEF7/SPTB/FMN1/SPIRE2/NDEL1/EML2/TRIOBP	24
GO:0007622	rhythmic behavior	7/871	44/18888	0.159091	3.44995	3.57723	0.0037304	0.05336	0.0464319	MTOR/FXR1/BTBD9/HCRTR2/NCOA2/KCNQ1/ZFHX3	7
GO:0030835	negative regulation of actin filament depolymerization	7/871	44/18888	0.159091	3.44995	3.57723	0.0037304	0.05336	0.0464319	VIL1/CARMIL1/ADD3/RDX/EPS8/SPTB/TRIOBP	7
GO:0035329	hippo signaling	7/871	44/18888	0.159091	3.44995	3.57723	0.0037304	0.05336	0.0464319	WWTR1/SCHIP1/IQCJ-SCHIP1/WWC2/STK3/CIT/MARK3	7
GO:1903539	protein localization to postsynaptic membrane	7/871	44/18888	0.159091	3.44995	3.57723	0.0037304	0.05336	0.0464319	ERBB4/DLG1/GRIP1/GPC6/GRIN2A/NETO1/CACNG2	7
GO:0060485	mesenchyme development	27/871	336/18888	0.0803571	1.74258	3.01971	0.0037557	0.0535652	0.0466105	MTOR/FRZB/NRP2/ERBB4/ROBO2/PHLDB2/WWTR1/MEF2C/FBXL17/TWIST1/SEMA3E/SEMA3A/EXOC4/NRG1/ZFPM2/EXT1/PTK2/BNC2/TGFBR1/NRP1/TCF7L2/NCAM1/PRICKLE1/IGF1/TGFB3/SMAD3/LDLRAD4	27
GO:0010720	positive regulation of cell development	34/871	454/18888	0.0748899	1.62402	2.95913	0.00387948	0.0548736	0.0477491	MTOR/ARID1A/IL23R/NOTCH2/PLXNA2/DISC1/ROBO2/FXR1/PPP3CA/FGF2/EFNA5/TIAM2/ARID1B/CAMK2B/RELN/PLXNA4/TOX/SMARCA2/PTPRD/NIBAN2/IL1RAPL1/NRP1/SHTN1/TENM4/GRM5/TESC/PRKCH/DICER1/STAT5B/PRKCA/TNFRSF11A/CDH4/CHODL/RUNX1	34
GO:0010611	regulation of cardiac muscle hypertrophy	9/871	68/18888	0.132353	2.87013	3.39677	0.00388109	0.0548736	0.0477491	ATP2B4/FOXP1/PPP3CA/CAMK2D/TRPC3/ADRA1A/IGF1/SMAD3/PRKCA	9
GO:0150116	regulation of cell-substrate junction organization	9/871	68/18888	0.132353	2.87013	3.39677	0.00388109	0.0548736	0.0477491	S100A10/MAP4K4/PHLDB2/LIMCH1/EFNA5/PTK2/NRP1/FMN1/SMAD3	9
GO:0051235	maintenance of location	27/871	337/18888	0.0801187	1.73741	3.00323	0.00390953	0.0551165	0.0479604	RYR2/LTBP1/CCDC88A/SP100/ITPR1/ANK2/CAMK2D/FGF2/PDE4D/ATG5/SYNE1/MSR1/TOPORS/DMD/TAF3/ANK3/PLCE1/UBASH3B/CACNA1C/HTR2A/CALM1/RYR3/PLCB2/STAT5B/RIT2/PLCB4/SREBF2	27
GO:0010761	fibroblast migration	8/871	56/18888	0.142857	3.09792	3.45687	0.00394754	0.0554924	0.0482875	ZEB2/TNS1/FGF2/FER/AQP1/PTK2/PRR5L/ARHGEF7	8
GO:0010649	regulation of cell communication by electrical coupling	4/871	15/18888	0.266667	5.78278	4.07432	0.00407641	0.0568958	0.0495087	CAMK2D/PDE4D/ANK3/CALM1	4
GO:1901160	primary amino compound metabolic process	4/871	15/18888	0.266667	5.78278	4.07432	0.00407641	0.0568958	0.0495087	RNF180/BTBD9/TPH2/GRIN2A	4
GO:1905475	regulation of protein localization to membrane	17/871	180/18888	0.0944444	2.04807	3.10643	0.00408536	0.0568958	0.0495087	EFCAB7/ATP2B4/RHOQ/DPP10/VIL1/PID1/DLG1/FYN/PRKN/GPC3/ANK3/GPC5/GPC6/PRKCH/AKAP5/CSK/CACNG2	17
GO:0000086	G2/M transition of mitotic cell cycle	14/871	136/18888	0.102941	2.23232	3.17117	0.00409389	0.0568958	0.0495087	ENSA/PBX1/CDC25A/FBXL7/ABCB1/CDK14/PKIA/TAOK3/RAD51B/FOXN3/CALM1/SIN3A/LCMT1/RBBP8	14
GO:0003279	cardiac septum development	12/871	108/18888	0.111111	2.40949	3.2298	0.00410892	0.0569429	0.0495497	NOTCH2/PROX1/NRP2/ROBO2/ANK2/ADAMTS6/MATR3/ZFPM2/TGFBR1/NRP1/FRS2/AP2B1	12
GO:0030326	embryonic limb morphogenesis	13/871	122/18888	0.106557	2.31074	3.19345	0.00414433	0.05711	0.0496951	NOTCH2/PBX1/PRRX1/AFF3/RARB/IFT122/TP63/FRAS1/RUNX2/TWIST1/GPC3/CACNA1C/PRICKLE1	13
GO:0035113	embryonic appendage morphogenesis	13/871	122/18888	0.106557	2.31074	3.19345	0.00414433	0.05711	0.0496951	NOTCH2/PBX1/PRRX1/AFF3/RARB/IFT122/TP63/FRAS1/RUNX2/TWIST1/GPC3/CACNA1C/PRICKLE1	13
GO:0098884	postsynaptic neurotransmitter receptor internalization	5/871	24/18888	0.208333	4.5178	3.79148	0.00421365	0.0576896	0.0501994	EPS15/DNM3/SYNE1/GSG1L/AP2B1	5
GO:0140239	postsynaptic endocytosis	5/871	24/18888	0.208333	4.5178	3.79148	0.00421365	0.0576896	0.0501994	EPS15/DNM3/SYNE1/GSG1L/AP2B1	5
GO:0031641	regulation of myelination	7/871	45/18888	0.155556	3.37329	3.50454	0.00424535	0.0576896	0.0501994	MTOR/LPIN1/RARB/DLG1/PARD3/TENM4/DICER1	7
GO:0034331	cell junction maintenance	7/871	45/18888	0.155556	3.37329	3.50454	0.00424535	0.0576896	0.0501994	ERC2/DLG1/ADGRB3/PLXNA4/WHRN/CTBP2/ERC1	7
GO:0062237	protein localization to postsynapse	7/871	45/18888	0.155556	3.37329	3.50454	0.00424535	0.0576896	0.0501994	ERBB4/DLG1/GRIP1/GPC6/GRIN2A/NETO1/CACNG2	7
GO:0019229	regulation of vasoconstriction	9/871	69/18888	0.130435	2.82853	3.34563	0.00428504	0.0579122	0.0503931	CHRM3/KCNMB2/DOCK4/TBXAS1/ADRA1A/SVEP1/ADD3/HTR2A/ASIC2	9
GO:0008154	actin polymerization or depolymerization	18/871	196/18888	0.0918367	1.99152	3.06796	0.00428541	0.0579122	0.0503931	MTOR/ENAH/NCKAP1/VIL1/DLG1/FER/CARMIL1/DAAM2/DIAPH2/ADD3/RDX/EPS8/DIAPH3/SPTB/FMN1/SPIRE2/MICAL3/TRIOBP	18
GO:0030500	regulation of bone mineralization	10/871	82/18888	0.121951	2.64456	3.2814	0.00437324	0.0589363	0.0512843	BMPR1B/ANKH/MEF2C/TENT5A/TWIST1/BCOR/NELL1/RFLNA/ZNF664-RFLNA/SMAD3	10
GO:0007632	visual behavior	8/871	57/18888	0.140351	3.04357	3.39734	0.00441064	0.0591147	0.0514395	DRD3/ABCC8/SLC1A2/TAFA2/MEIS2/PIAS1/GRIN2A/NETO1	8
GO:0034332	adherens junction organization	8/871	57/18888	0.140351	3.04357	3.39734	0.00441064	0.0591147	0.0514395	CDH18/CDH12/FER/RDX/CSK/CDH13/CDH20/CDH4	8
GO:0030041	actin filament polymerization	16/871	167/18888	0.0958084	2.07764	3.07552	0.00456826	0.0610599	0.0531322	MTOR/NCKAP1/VIL1/DLG1/FER/CARMIL1/DAAM2/DIAPH2/ADD3/RDX/EPS8/DIAPH3/SPTB/FMN1/SPIRE2/TRIOBP	16
GO:0060996	dendritic spine development	11/871	96/18888	0.114583	2.48479	3.20673	0.0046532	0.0620027	0.0539525	SRGAP2C/DNM3/DISC1/DOCK10/CTNND2/MEF2C/SDK1/CAMK2B/RELN/TANC2/DIP2A	11
GO:0034764	positive regulation of transmembrane transport	19/871	213/18888	0.0892019	1.93438	3.01531	0.00466414	0.0620027	0.0539525	RYR2/RHOQ/PPP3CA/ANK2/TRPC3/ABCB1/RELN/DMD/GPC3/FGF13/ANK3/KCNQ1/KCNC1/SLC1A2/CRACR2A/IGF1/TESC/AKAP5/CALM1	19
GO:0007173	epidermal growth factor receptor signaling pathway	12/871	110/18888	0.109091	2.36568	3.15843	0.00476842	0.0630961	0.0549039	CCDC88A/ERBB4/VIL1/EREG/FER/PTK2/PLCE1/TSG101/CBL/PRICKLE1/CDH13/KIF16B	12
GO:0032414	positive regulation of ion transmembrane transporter activity	10/871	83/18888	0.120482	2.6127	3.23747	0.00477219	0.0630961	0.0549039	RYR2/ANK2/ABCB1/RELN/DMD/FGF13/ANK3/CRACR2A/TESC/CALM1	10
GO:0010613	positive regulation of cardiac muscle hypertrophy	6/871	35/18888	0.171429	3.7175	3.53804	0.00487463	0.064104	0.055781	PPP3CA/CAMK2D/TRPC3/ADRA1A/IGF1/PRKCA	6
GO:0050974	detection of mechanical stimulus involved in sensory perception	6/871	35/18888	0.171429	3.7175	3.53804	0.00487463	0.064104	0.055781	SCN1A/FYN/WHRN/KCNQ1/HTR2A/ASIC2	6
GO:0030042	actin filament depolymerization	8/871	58/18888	0.137931	2.99109	3.3391	0.00491439	0.0641098	0.055786	VIL1/CARMIL1/ADD3/RDX/EPS8/SPTB/MICAL3/TRIOBP	8
GO:0051339	regulation of lyase activity	8/871	58/18888	0.137931	2.99109	3.3391	0.00491439	0.0641098	0.055786	CACNA1D/DRD3/GRM3/CACNA1C/RXFP2/AKAP5/TSHR/CRHR1	8
GO:0060998	regulation of dendritic spine development	8/871	58/18888	0.137931	2.99109	3.3391	0.00491439	0.0641098	0.055786	SRGAP2C/DNM3/DISC1/MEF2C/SDK1/CAMK2B/RELN/TANC2	8
GO:0021675	nerve development	11/871	97/18888	0.113402	2.45917	3.16786	0.00503569	0.0652591	0.0567861	SCN1A/NRP2/SEMA3A/PLXNA4/SULF1/EXT1/NRP1/KCNC1/NAV2/SCN8A/DICER1	11
GO:0050769	positive regulation of neurogenesis	21/871	246/18888	0.0853659	1.85119	2.9546	0.00504644	0.0652591	0.0567861	MTOR/PLXNA2/DISC1/ROBO2/FXR1/FGF2/EFNA5/TIAM2/CAMK2B/RELN/PLXNA4/PTPRD/IL1RAPL1/NRP1/SHTN1/TENM4/GRM5/PRKCH/DICER1/CDH4/CHODL	21
GO:0086064	cell communication by electrical coupling involved in cardiac conduction	5/871	25/18888	0.2	4.33708	3.67097	0.00507026	0.0652591	0.0567861	RYR2/CAMK2D/PDE4D/CACNA1C/CALM1	5
GO:0099633	protein localization to postsynaptic specialization membrane	5/871	25/18888	0.2	4.33708	3.67097	0.00507026	0.0652591	0.0567861	ERBB4/DLG1/GPC6/NETO1/CACNG2	5
GO:0099645	neurotransmitter receptor localization to postsynaptic specialization membrane	5/871	25/18888	0.2	4.33708	3.67097	0.00507026	0.0652591	0.0567861	ERBB4/DLG1/GPC6/NETO1/CACNG2	5
GO:0034767	positive regulation of monoatomic ion transmembrane transport	15/871	154/18888	0.0974026	2.11222	3.04708	0.00508885	0.0652591	0.0567861	RYR2/PPP3CA/ANK2/TRPC3/ABCB1/RELN/DMD/FGF13/ANK3/KCNQ1/KCNC1/CRACR2A/TESC/AKAP5/CALM1	15
GO:0022612	gland morphogenesis	13/871	125/18888	0.104	2.25528	3.09596	0.00509586	0.0652591	0.0567861	NOTCH2/PROX1/CUL3/TP63/CSMD1/SULF1/NFIB/EDA/NRP1/NRG3/BTRC/FRS2/TGFB3	13
GO:0014743	regulation of muscle hypertrophy	9/871	71/18888	0.126761	2.74886	3.24607	0.00519074	0.0661279	0.0575421	ATP2B4/FOXP1/PPP3CA/CAMK2D/TRPC3/ADRA1A/IGF1/SMAD3/PRKCA	9
GO:1901880	negative regulation of protein depolymerization	9/871	71/18888	0.126761	2.74886	3.24607	0.00519074	0.0661279	0.0575421	VIL1/CARMIL1/FGF13/ADD3/RDX/EPS8/DIAPH3/SPTB/TRIOBP	9
GO:0051924	regulation of calcium ion transport	21/871	247/18888	0.0850202	1.8437	2.93461	0.0052837	0.0671374	0.0584205	RYR2/CACNB4/UBR3/CACNA1D/DRD3/PPP3CA/ANK2/CAMK2D/TRPC3/PDE4D/ATG5/FYN/CAMK2B/DMD/UBASH3B/CACNA1C/CRACR2A/AKAP5/CALM1/ATP2C2/CRHR1	21
GO:0008360	regulation of cell shape	14/871	140/18888	0.1	2.16854	3.05127	0.00529934	0.0671615	0.0584415	PLXNA2/RHOQ/ARHGAP15/FMNL2/VIL1/DLG1/SHROOM3/FYN/SEMA3E/PLXNA4/PTK2/ARAP1/RDX/EPS8	14
GO:0009612	response to mechanical stimulus	19/871	216/18888	0.087963	1.90751	2.9494	0.00541575	0.0679778	0.0591519	RYR2/NRXN1/SCN1A/FGF2/MAP3K1/FYN/ETV1/AQP1/CNTNAP2/PTK2/WHRN/DMD/KCNQ1/KCNC1/ATP8A2/HTR2A/MEIS2/ASIC2/TNFRSF11A	19
GO:1903828	negative regulation of protein localization	19/871	216/18888	0.087963	1.90751	2.9494	0.00541575	0.0679778	0.0591519	MTOR/RHOQ/PID1/SP100/DRD3/PPP3CA/NDUFAF2/PRKN/PKIA/ASTN2/FRMD4A/ABCC8/SERGEF/ANKRD13A/DCLK1/NDFIP2/MARK3/CSK/SIN3A	19
GO:0050798	activated T cell proliferation	7/871	47/18888	0.148936	3.22974	3.36512	0.00543435	0.0679778	0.0591519	IL23R/HHLA2/PPP3CA/FYN/GPAM/IGF1/STAT5B	7
GO:0060993	kidney morphogenesis	11/871	98/18888	0.112245	2.43408	3.12948	0.00544263	0.0679778	0.0591519	HS2ST1/PBX1/KIF26B/ERBB4/WWTR1/DLG1/FRAS1/PPP3CA/FGF2/GPC3/FMN1	11
GO:0072089	stem cell proliferation	13/871	126/18888	0.103175	2.23738	3.06408	0.00544934	0.0679778	0.0591519	PBX1/PRRX1/RARB/MECOM/TP63/FGF2/RUNX2/ABCB1/NFIB/TGFBR1/ETV6/RNF43/RUNX1	13
GO:0010718	positive regulation of epithelial to mesenchymal transition	8/871	59/18888	0.135593	2.9404	3.2821	0.00546102	0.0679778	0.0591519	MTOR/WWTR1/TWIST1/PTK2/TGFBR1/TCF7L2/TGFB3/SMAD3	8
GO:0051480	regulation of cytosolic calcium ion concentration	8/871	59/18888	0.135593	2.9404	3.2821	0.00546102	0.0679778	0.0591519	ATP2B4/RYR2/CACNB4/ITPR1/ERC2/TRPC3/HCRTR2/GRM5	8
GO:0014742	positive regulation of muscle hypertrophy	6/871	36/18888	0.166667	3.61424	3.45197	0.00562588	0.069257	0.0602649	PPP3CA/CAMK2D/TRPC3/ADRA1A/IGF1/PRKCA	6
GO:0035137	hindlimb morphogenesis	6/871	36/18888	0.166667	3.61424	3.45197	0.00562588	0.069257	0.0602649	AFF3/RARB/TP63/TWIST1/GPC3/FMN1	6
GO:0051968	positive regulation of synaptic transmission, glutamatergic	6/871	36/18888	0.166667	3.61424	3.45197	0.00562588	0.069257	0.0602649	TNR/NRXN1/RELN/GRIN2B/GRIN2A/CACNG2	6
GO:0040013	negative regulation of locomotion	32/871	431/18888	0.0742459	1.61005	2.81693	0.00565451	0.069257	0.0602649	ATP2B4/ZEB2/COL3A1/TMEFF2/SP100/ROBO2/PHLDB2/LIMCH1/FGF2/SPOCK3/MEF2C/MCTP1/MCC/PTPRK/MAGI2/SEMA3E/SEMA3A/SULF1/TGFBR1/NRP1/PRKG1/NRG3/ABCC8/PTPRO/LRCH1/DACH1/FRMD5/SIN3A/PTPRM/LDLRAD4/PTPRT/HMOX1	32
GO:0048736	appendage development	17/871	186/18888	0.0913978	1.982	2.95919	0.00567337	0.069257	0.0602649	NOTCH2/PBX1/PRRX1/PLXNA2/AFF3/COL3A1/RARB/IFT122/TP63/FRAS1/RUNX2/TWIST1/EXT1/GPC3/CACNA1C/PRICKLE1/FMN1	17
GO:0060173	limb development	17/871	186/18888	0.0913978	1.982	2.95919	0.00567337	0.069257	0.0602649	NOTCH2/PBX1/PRRX1/PLXNA2/AFF3/COL3A1/RARB/IFT122/TP63/FRAS1/RUNX2/TWIST1/EXT1/GPC3/CACNA1C/PRICKLE1/FMN1	17
GO:0043954	cellular component maintenance	9/871	72/18888	0.125	2.71068	3.19757	0.00569585	0.069257	0.0602649	ERC2/DLG1/ADGRB3/FYN/PLXNA4/WHRN/CTBP2/ERC1/GRIN2B	9
GO:0140238	presynaptic endocytosis	9/871	72/18888	0.125	2.71068	3.19757	0.00569585	0.069257	0.0602649	DNAJC6/DNM3/AAK1/BTBD9/PRKN/AMPH/AP3M2/SYT1/AP2B1	9
GO:1904888	cranial skeletal system development	9/871	72/18888	0.125	2.71068	3.19757	0.00569585	0.069257	0.0602649	PRRX1/TP63/RUNX2/TWIST1/EXT1/TGFBR1/TGFB3/FOXN3/SMAD3	9
GO:1903829	positive regulation of protein localization	35/871	483/18888	0.0724638	1.57141	2.79705	0.00571373	0.069257	0.0602649	EFCAB7/WLS/ATP2B4/CHRM3/CCDC88A/DPP10/CACNB4/RAPGEF4/ERBB4/VIL1/ITPR1/MYRIP/WWTR1/DLG1/CEP135/FYN/PRKN/FRMD4A/ANK3/MCU/TCF7L2/ABCC8/TSG101/PRR5L/RDX/BICD1/IGF1/PRKCH/AKAP5/TGFB3/SMAD3/PIAS1/MARK4/CACNG2/SREBF2	35
GO:0007043	cell-cell junction assembly	15/871	156/18888	0.0961538	2.08514	2.99229	0.00572908	0.069257	0.0602649	PDCD6IP/DLG1/ANK2/CDH18/CDH12/FER/CNTNAP2/PARD3/PTPRO/PRKCH/TLN2/CDH13/PRKCA/CDH20/CDH4	15
GO:0051897	positive regulation of phosphatidylinositol 3-kinase/protein kinase B signal transduction	16/871	171/18888	0.0935673	2.02905	2.9721	0.00573366	0.069257	0.0602649	MTOR/CCDC88A/ERBB4/FGF2/FER/SEMA3E/RELN/STK3/PTK2/TGFBR1/TCF7L2/PRR5L/CBL/IGF1/FLT1/SERPINA12	16
GO:0048732	gland development	33/871	449/18888	0.0734967	1.59381	2.79994	0.00581422	0.070057	0.0609611	WLS/IGSF3/NOTCH2/PBX1/TBX19/PROX1/CACNB4/FRZB/ERBB4/CUL3/TP63/FGF2/GHRHR/MET/CSMD1/NRG1/RB1CC1/SULF1/EXT1/NFIB/TGFBR1/EDA/UPRT/NRP1/NRG3/BTRC/FRS2/TGFB3/SMAD3/ATP2C2/STAT5B/CRHR1/TNFRSF11A	33
GO:0001657	ureteric bud development	11/871	99/18888	0.111111	2.40949	3.09156	0.00587507	0.070271	0.0611473	HS2ST1/PBX1/KIF26B/RARB/ROBO2/DLG1/FGF2/SMAD1/GPC3/FMN1/SMAD3	11
GO:0050773	regulation of dendrite development	11/871	99/18888	0.111111	2.40949	3.09156	0.00587507	0.070271	0.0611473	ALK/HECW2/PPP3CA/ADGRB3/SYNE1/CAMK2B/RELN/PTPRD/IL1RAPL1/CAMK1D/FAT3	11
GO:0060349	bone morphogenesis	11/871	99/18888	0.111111	2.40949	3.09156	0.00587507	0.070271	0.0611473	PAPPA2/COL3A1/RARB/BMPR1B/GHR/MEF2C/RUNX2/TWIST1/EXT1/TGFB3/FOXN3	11
GO:0035330	regulation of hippo signaling	5/871	26/18888	0.192308	4.17027	3.55663	0.00604322	0.0715225	0.0622363	SCHIP1/IQCJ-SCHIP1/WWC2/CIT/MARK3	5
GO:0043931	ossification involved in bone maturation	5/871	26/18888	0.192308	4.17027	3.55663	0.00604322	0.0715225	0.0622363	EXT1/IGF1/RFLNA/ZNF664-RFLNA/XYLT1	5
GO:0048641	regulation of skeletal muscle tissue development	5/871	26/18888	0.192308	4.17027	3.55663	0.00604322	0.0715225	0.0622363	MEF2C/MEGF10/TWIST1/NIBAN2/MTM1	5
GO:0051894	positive regulation of focal adhesion assembly	5/871	26/18888	0.192308	4.17027	3.55663	0.00604322	0.0715225	0.0622363	S100A10/MAP4K4/NRP1/FMN1/SMAD3	5
GO:0060038	cardiac muscle cell proliferation	8/871	60/18888	0.133333	2.89139	3.22629	0.0060528	0.0715225	0.0622363	ERBB4/FGF2/SMAD1/MEF2C/ZFPM2/TGFBR1/TENM4/RUNX1	8
GO:0071230	cellular response to amino acid stimulus	10/871	86/18888	0.116279	2.52156	3.10947	0.00614249	0.0722333	0.0628549	MTOR/GCLM/COL3A1/CUL3/PDGFC/LARS1/CPEB4/FYN/COL4A6/SESN3	10
GO:1901379	regulation of potassium ion transmembrane transport	10/871	86/18888	0.116279	2.52156	3.10947	0.00614249	0.0722333	0.0628549	DPP10/CACNA1D/DLG1/ANK2/DPP6/KCNS2/ANK3/KCNQ1/KCNC1/NETO1	10
GO:0033002	muscle cell proliferation	21/871	251/18888	0.0836653	1.81432	2.85557	0.00632672	0.0736017	0.0640455	PDE1A/ERBB4/FOXP1/EREG/FGF2/SMAD1/MEF2C/MEGF10/MAP3K7/ZFPM2/TGFBR1/PRKG1/TCF7L2/TENM4/FRS2/IGF1/TGFB3/CDH13/ERN1/RUNX1/HMOX1	21
GO:0019935	cyclic-nucleotide-mediated signaling	11/871	100/18888	0.11	2.3854	3.0541	0.00633408	0.0736017	0.0640455	PDE1A/ADCY2/PDE4D/AQP1/GHRHR/PDE1C/PRKG1/IRAG1/PDE3B/PDE3A/RXFP2	11
GO:0072080	nephron tubule development	11/871	100/18888	0.11	2.3854	3.0541	0.00633408	0.0736017	0.0640455	HS2ST1/NOTCH2/PBX1/KIF26B/WWTR1/DLG1/FGF2/MEF2C/AQP1/GPC3/FMN1	11
GO:0072163	mesonephric epithelium development	11/871	100/18888	0.11	2.3854	3.0541	0.00633408	0.0736017	0.0640455	HS2ST1/PBX1/KIF26B/RARB/ROBO2/DLG1/FGF2/SMAD1/GPC3/FMN1/SMAD3	11
GO:0072164	mesonephric tubule development	11/871	100/18888	0.11	2.3854	3.0541	0.00633408	0.0736017	0.0640455	HS2ST1/PBX1/KIF26B/RARB/ROBO2/DLG1/FGF2/SMAD1/GPC3/FMN1/SMAD3	11
GO:0030902	hindbrain development	15/871	158/18888	0.0949367	2.05874	2.93832	0.00643276	0.0745713	0.0648892	RERE/WLS/PLXNA2/PROX1/CTNNA2/GRID2/FGF2/SMAD1/PDSS2/NFIB/WHRN/PRKG1/KCNC1/MYO16/RORA	15
GO:0018410	C-terminal protein amino acid modification	4/871	17/18888	0.235294	5.10245	3.72066	0.0066044	0.0758421	0.0659951	AGBL4/ATG5/AGBL1/LCMT1	4
GO:0030202	heparin metabolic process	4/871	17/18888	0.235294	5.10245	3.72066	0.0066044	0.0758421	0.0659951	HS2ST1/NDST3/SLC10A7/EXT1	4
GO:0048532	anatomical structure arrangement	4/871	17/18888	0.235294	5.10245	3.72066	0.0066044	0.0758421	0.0659951	NRP2/SEMA3A/PLXNA4/NRP1	4
GO:0061548	ganglion development	4/871	17/18888	0.235294	5.10245	3.72066	0.0066044	0.0758421	0.0659951	NRP2/UNC5C/SEMA3A/NRP1	4
GO:0007623	circadian rhythm	18/871	205/18888	0.0878049	1.90409	2.86162	0.00679623	0.077826	0.0677214	MTOR/PROX1/NPAS2/KCNH7/DRD3/FXR1/FBXL17/BTBD9/HCRTR2/NCOA2/PRKG1/BTRC/MYCBP2/CIPC/RORA/SIN3A/ZFHX3/TNFRSF11A	18
GO:1904377	positive regulation of protein localization to cell periphery	9/871	74/18888	0.121622	2.63742	3.10301	0.0068191	0.077826	0.0677214	EFCAB7/ATP2B4/DPP10/VIL1/DLG1/PRKCH/AKAP5/PIAS1/CACNG2	9
GO:0048762	mesenchymal cell differentiation	22/871	269/18888	0.0817844	1.77353	2.80947	0.00685531	0.077826	0.0677214	MTOR/FRZB/NRP2/ERBB4/PHLDB2/WWTR1/MEF2C/FBXL17/TWIST1/SEMA3E/SEMA3A/NRG1/EXT1/PTK2/TGFBR1/NRP1/TCF7L2/NCAM1/IGF1/TGFB3/SMAD3/LDLRAD4	22
GO:0008542	visual learning	7/871	49/18888	0.142857	3.09792	3.23301	0.0068567	0.077826	0.0677214	DRD3/ABCC8/TAFA2/MEIS2/PIAS1/GRIN2A/NETO1	7
GO:0098815	modulation of excitatory postsynaptic potential	7/871	49/18888	0.142857	3.09792	3.23301	0.0068567	0.077826	0.0677214	NRXN1/RIMS1/SYNE1/RELN/GRIN2B/GRIN2A/NETO1	7
GO:0045931	positive regulation of mitotic cell cycle	13/871	130/18888	0.1	2.16854	2.93949	0.00706406	0.0799939	0.0696078	PBX1/CUL3/UBE2E2/CDC25A/ANKRD17/SMOC2/RDX/ANAPC5/RAD51B/MEIS2/SIN3A/STAT5B/PRKCA	13
GO:0001763	morphogenesis of a branching structure	18/871	206/18888	0.0873786	1.89484	2.83934	0.00713677	0.0804449	0.0700002	RERE/PBX1/PROX1/TP63/DLG1/FGF2/PKHD1/EPHA7/SEMA3E/MET/CSMD1/SULF1/EXT1/GPC3/FGF13/NRP1/BTRC/FRS2	18
GO:0006836	neurotransmitter transport	18/871	206/18888	0.0873786	1.89484	2.83934	0.00713677	0.0804449	0.0700002	NRXN1/CACNB4/SLC6A11/SYN2/ERC2/CADPS/DRD3/MEF2C/MCTP1/RIMS1/PRKN/PTPRN2/CTBP2/ABCC8/SLC1A2/ASIC1/SYT1/SYN3	18
GO:0021543	pallium development	17/871	191/18888	0.0890052	1.93012	2.84065	0.00735147	0.0818281	0.0712039	SRGAP2C/NOTCH2NLB/ATP2B4/PROX1/DISC1/ALK/COL3A1/FXR1/TACC3/RELN/FOXP2/CNTNAP2/LHX6/FGF13/DIXDC1/KIRREL3/NDEL1	17
GO:0035633	maintenance of blood-brain barrier	6/871	38/18888	0.157895	3.42401	3.28867	0.00737657	0.0818281	0.0712039	ZEB2/LAMA2/CLDN12/DMD/ABCC8/MBP	6
GO:0045981	positive regulation of nucleotide metabolic process	6/871	38/18888	0.157895	3.42401	3.28867	0.00737657	0.0818281	0.0712039	MTOR/PID1/ZBTB20/SLC4A4/IGF1/HTR2A	6
GO:0048846	axon extension involved in axon guidance	6/871	38/18888	0.157895	3.42401	3.28867	0.00737657	0.0818281	0.0712039	NRP2/ALCAM/SEMA3E/SEMA3A/PLXNA4/NRP1	6
GO:0071711	basement membrane organization	6/871	38/18888	0.157895	3.42401	3.28867	0.00737657	0.0818281	0.0712039	HMCN1/COL3A1/PHLDB2/LAMA2/EXT1/PRICKLE1	6
GO:1900544	positive regulation of purine nucleotide metabolic process	6/871	38/18888	0.157895	3.42401	3.28867	0.00737657	0.0818281	0.0712039	MTOR/PID1/ZBTB20/SLC4A4/IGF1/HTR2A	6
GO:1902284	neuron projection extension involved in neuron projection guidance	6/871	38/18888	0.157895	3.42401	3.28867	0.00737657	0.0818281	0.0712039	NRP2/ALCAM/SEMA3E/SEMA3A/PLXNA4/NRP1	6
GO:1901019	regulation of calcium ion transmembrane transporter activity	9/871	75/18888	0.12	2.60225	3.0569	0.00744073	0.082353	0.0716606	RYR2/CACNB4/DRD3/ANK2/CAMK2D/DMD/CRACR2A/CALM1/CRHR1	9
GO:0030177	positive regulation of Wnt signaling pathway	14/871	146/18888	0.0958904	2.07942	2.87879	0.00762743	0.0842289	0.0732929	WLS/DISC1/ZEB2/DKK2/FGF2/DAAM2/SULF1/MLLT3/EDA/GPC3/DIXDC1/WNT5B/GPC5/SMAD3	14
GO:0051261	protein depolymerization	12/871	117/18888	0.102564	2.22415	2.92033	0.00776716	0.0855787	0.0744675	DNAJC6/NCKAP5/VIL1/CARMIL1/FGF13/ADD3/RDX/EPS8/DIAPH3/SPTB/MICAL3/TRIOBP	12
GO:0006029	proteoglycan metabolic process	10/871	89/18888	0.11236	2.43656	2.98677	0.00780101	0.0857586	0.074624	HS2ST1/UGDH/BMPR1B/NDST3/SULF1/EXT1/TCF7L2/IGF1/XYLT1/HS3ST2	10
GO:0008016	regulation of heart contraction	18/871	208/18888	0.0865385	1.87662	2.79515	0.0078593	0.0862055	0.075013	TNNI3K/KCND3/ATP2B4/RYR2/CACNA1D/DLG1/ANK2/CAMK2D/PDE4D/ADRA1A/DMD/FGF13/CELF2/CTNNA3/KCNQ1/CACNA1C/CALM1/KCNJ12	18
GO:0030178	negative regulation of Wnt signaling pathway	16/871	177/18888	0.0903955	1.96026	2.82214	0.00792254	0.0867049	0.0754475	FRZB/RBMS3/WWTR1/DKK2/MCC/PRKN/STK3/MLLT3/TLE4/GPC3/TCF7L2/PTPRO/PRICKLE1/WWOX/RNF43/ALPK2	16
GO:0050678	regulation of epithelial cell proliferation	30/871	407/18888	0.0737101	1.59843	2.68349	0.00796431	0.0869674	0.0756759	ITGB3BP/NOTCH2/PROX1/NRP2/TP63/DLG1/EREG/FGF2/MEF2C/MCC/RUNX2/PKHD1/PTPRK/TWIST1/SULF1/STK3/NFIB/TGFBR1/GPC3/NRP1/TCF7L2/FRS2/IGF1/FLT1/SMAD3/NLRC3/CDH13/PRKCA/PTPRM/HMOX1	30
GO:0035264	multicellular organism growth	14/871	147/18888	0.0952381	2.06528	2.85085	0.00808421	0.0880801	0.0766441	MTOR/NOTCH2/COL3A1/VIL1/RARB/WWTR1/GHR/GHRHR/EXT1/GPAM/SLC1A2/PRICKLE1/ATP8A2/STAT5B	14
GO:0010612	regulation of cardiac muscle adaptation	4/871	18/18888	0.222222	4.81898	3.56408	0.00818608	0.088598	0.0770948	ATP2B4/PPP3CA/TRPC3/SMAD3	4
GO:1902307	positive regulation of sodium ion transmembrane transport	4/871	18/18888	0.222222	4.81898	3.56408	0.00818608	0.088598	0.0770948	DMD/FGF13/ANK3/TESC	4
GO:1903242	regulation of cardiac muscle hypertrophy in response to stress	4/871	18/18888	0.222222	4.81898	3.56408	0.00818608	0.088598	0.0770948	ATP2B4/PPP3CA/TRPC3/SMAD3	4
GO:0021544	subpallium development	5/871	28/18888	0.178571	3.8724	3.34427	0.00836903	0.0899808	0.0782981	RARB/FOXP1/ZSWIM6/FOXP2/CNTNAP2	5
GO:0035116	embryonic hindlimb morphogenesis	5/871	28/18888	0.178571	3.8724	3.34427	0.00836903	0.0899808	0.0782981	AFF3/RARB/TP63/TWIST1/GPC3	5
GO:0086010	membrane depolarization during action potential	5/871	28/18888	0.178571	3.8724	3.34427	0.00836903	0.0899808	0.0782981	SCN1A/CACNA1D/ANK2/ANK3/CACNA1C	5
GO:0007422	peripheral nervous system development	10/871	90/18888	0.111111	2.40949	2.94698	0.00842428	0.0903763	0.0786422	NFASC/SERPINI1/LAMA2/ETV1/PLXNA4/PARD3/SCN8A/DICER1/ASIC2/RUNX1	10
GO:0001823	mesonephros development	11/871	104/18888	0.105769	2.29365	2.90863	0.00845772	0.0905364	0.0787816	HS2ST1/PBX1/KIF26B/RARB/ROBO2/DLG1/FGF2/SMAD1/GPC3/FMN1/SMAD3	11
GO:0030865	cortical cytoskeleton organization	7/871	51/18888	0.137255	2.97643	3.10749	0.00853806	0.0911969	0.0793563	RHOQ/FMNL2/NCKAP1/VIL1/PDCD6IP/DLG1/RACGAP1	7
GO:0043500	muscle adaptation	12/871	119/18888	0.10084	2.18676	2.8554	0.00885057	0.0943289	0.0820816	ATP2B4/FOXP1/PPP3CA/CAMK2D/TRPC3/CAMK2B/ADRA1A/IGF1/GATM/SMAD3/PRKCA/HMOX1	12
GO:0021545	cranial nerve development	8/871	64/18888	0.125	2.71068	3.01406	0.00891765	0.0946316	0.082345	NRP2/SEMA3A/PLXNA4/EXT1/NRP1/KCNC1/NAV2/SCN8A	8
GO:0048814	regulation of dendrite morphogenesis	8/871	64/18888	0.125	2.71068	3.01406	0.00891765	0.0946316	0.082345	HECW2/PPP3CA/ADGRB3/SYNE1/CAMK2B/RELN/PTPRD/IL1RAPL1	8
GO:0050768	negative regulation of neurogenesis	14/871	149/18888	0.0939597	2.03756	2.79564	0.00906265	0.095706	0.08328	KIFAP3/TNR/PROX1/DRD3/PPP3CA/DAAM2/EPHA7/SEMA3E/SEMA3A/FGF13/NRP1/ABCC8/DICER1/PRTG	14
GO:1905477	positive regulation of protein localization to membrane	11/871	105/18888	0.104762	2.27181	2.87331	0.0090661	0.095706	0.08328	EFCAB7/ATP2B4/DPP10/VIL1/DLG1/FYN/PRKN/ANK3/PRKCH/AKAP5/CACNG2	11
GO:0071559	response to transforming growth factor beta	24/871	309/18888	0.0776699	1.6843	2.66665	0.0090776	0.095706	0.08328	LTBP1/ZEB2/ITGB6/COL3A1/ITGB5/SMAD1/MEF2C/NREP/MAP3K7/FYN/PTPRK/PTK2/TGFBR1/SOX6/PDE3A/SOX5/APAF1/TGFB3/RNF111/SMAD3/SIN3A/ZFHX3/WWOX/LDLRAD4	24
GO:0097050	type B pancreatic cell apoptotic process	3/871	10/18888	0.3	6.50563	3.82894	0.00919128	0.0964887	0.083961	RYR2/CAST/TCF7L2	3
GO:1990253	cellular response to leucine starvation	3/871	10/18888	0.3	6.50563	3.82894	0.00919128	0.0964887	0.083961	MTOR/LARS1/SESN3	3
GO:0045664	regulation of neuron differentiation	17/871	196/18888	0.0867347	1.88088	2.72562	0.00940836	0.0985561	0.08576	CASZ1/PBX1/BRINP2/PROX1/ALK/MEIS1/CNTN4/FGF2/MEF2C/NREP/RELN/NRCAM/DIXDC1/TCF12/SIN3A/ZFHX3/TCF4	17
GO:0045724	positive regulation of cilium assembly	5/871	29/18888	0.172414	3.73887	3.24534	0.00973672	0.101414	0.0882467	CCDC88A/CEP135/RP1/MNS1/MARK4	5
GO:0070977	bone maturation	5/871	29/18888	0.172414	3.73887	3.24534	0.00973672	0.101414	0.0882467	EXT1/IGF1/RFLNA/ZNF664-RFLNA/XYLT1	5
GO:0098930	axonal transport	8/871	65/18888	0.123077	2.66897	2.96354	0.0097699	0.101414	0.0882467	AGBL4/DST/AP3M2/KIF4A/DLG2/HSBP1/NDEL1/NETO1	8
GO:0030516	regulation of axon extension	10/871	92/18888	0.108696	2.35711	2.86897	0.00978482	0.101414	0.0882467	TNR/DISC1/SEMA3E/SEMA3A/NRCAM/PLXNA4/NRP1/SHTN1/SIN3A/CDH4	10
GO:0032411	positive regulation of transporter activity	10/871	92/18888	0.108696	2.35711	2.86897	0.00978482	0.101414	0.0882467	RYR2/ANK2/ABCB1/RELN/DMD/FGF13/ANK3/CRACR2A/TESC/CALM1	10
GO:0009314	response to radiation	31/871	431/18888	0.0719258	1.55974	2.5846	0.00987777	0.101673	0.0884723	CRB1/MSH2/ZRANB3/CACNB4/ITGB6/COL3A1/CDC25A/DRD3/TRPC3/FBXL17/EYS/PTPRK/SYNE1/AQP1/GNGT1/SPIDR/RP1/EXT1/ABCC8/KCNC1/SLC1A2/POLD3/CBL/TAFA2/ATP8A2/MEIS2/INO80/PIAS1/GRIN2A/ASIC2/NETO1	31
GO:0001502	cartilage condensation	4/871	19/18888	0.210526	4.56535	3.41865	0.00999689	0.101673	0.0884723	BMPR1B/SOX6/BARX2/SOX5	4
GO:0008356	asymmetric cell division	4/871	19/18888	0.210526	4.56535	3.41865	0.00999689	0.101673	0.0884723	DOCK7/FGF13/PARD3/SOX5	4
GO:0060977	coronary vasculature morphogenesis	4/871	19/18888	0.210526	4.56535	3.41865	0.00999689	0.101673	0.0884723	FGF2/SGCD/TGFBR1/NRP1	4
GO:0071625	vocalization behavior	4/871	19/18888	0.210526	4.56535	3.41865	0.00999689	0.101673	0.0884723	NRXN1/CNTNAP2/EXT1/NRXN3	4
GO:0086014	atrial cardiac muscle cell action potential	4/871	19/18888	0.210526	4.56535	3.41865	0.00999689	0.101673	0.0884723	RYR2/ANK2/KCNQ1/CACNA1C	4
GO:0086026	atrial cardiac muscle cell to AV node cell signaling	4/871	19/18888	0.210526	4.56535	3.41865	0.00999689	0.101673	0.0884723	RYR2/ANK2/KCNQ1/CACNA1C	4
GO:0086066	atrial cardiac muscle cell to AV node cell communication	4/871	19/18888	0.210526	4.56535	3.41865	0.00999689	0.101673	0.0884723	RYR2/ANK2/KCNQ1/CACNA1C	4
GO:2001224	positive regulation of neuron migration	4/871	19/18888	0.210526	4.56535	3.41865	0.00999689	0.101673	0.0884723	SRGAP2C/SEMA3A/RELN/SHTN1	4
GO:0030833	regulation of actin filament polymerization	13/871	136/18888	0.0955882	2.07287	2.76085	0.010172	0.103239	0.089835	MTOR/NCKAP1/VIL1/DLG1/FER/CARMIL1/DAAM2/ADD3/RDX/EPS8/SPTB/FMN1/TRIOBP	13
GO:0043547	positive regulation of GTPase activity	19/871	230/18888	0.0826087	1.7914	2.65509	0.0103468	0.104796	0.09119	DOCK7/S100A10/RGL1/MAP4K4/RAPGEF4/DOCK10/AGAP1/TBC1D5/RASGEF1B/WDR41/LARS1/TIAM2/ARAP1/ARHGEF7/RGS6/NDEL1/RALGAPA2/RALGAPB/TBC1D22A	19
GO:0061351	neural precursor cell proliferation	15/871	167/18888	0.0898204	1.94779	2.70493	0.010504	0.105515	0.091815	RERE/DOCK7/KIFAP3/PROX1/DISC1/RARB/FGF2/TOX/NFIB/FGF13/DIXDC1/SOX5/RACGAP1/FRS2/RORA	15
GO:0030834	regulation of actin filament depolymerization	7/871	53/18888	0.132075	2.86411	2.98797	0.010504	0.105515	0.091815	VIL1/CARMIL1/ADD3/RDX/EPS8/SPTB/TRIOBP	7
GO:0045197	establishment or maintenance of epithelial cell apical/basal polarity	7/871	53/18888	0.132075	2.86411	2.98797	0.010504	0.105515	0.091815	CRB1/PARD3B/PDCD6IP/DLG1/PARD3/DLG2/MYO9A	7
GO:0050982	detection of mechanical stimulus	7/871	53/18888	0.132075	2.86411	2.98797	0.010504	0.105515	0.091815	SCN1A/FYN/PTK2/WHRN/KCNQ1/HTR2A/ASIC2	7
GO:0051898	negative regulation of phosphatidylinositol 3-kinase/protein kinase B signal transduction	8/871	66/18888	0.121212	2.62854	2.91397	0.0106812	0.105987	0.092226	DRD3/PIK3CB/DLG1/PKHD1/TWIST1/MAGI2/MTM1/NLRC3	8
GO:0030278	regulation of ossification	12/871	122/18888	0.0983607	2.13299	2.76039	0.0106923	0.105987	0.092226	PBX1/BMPR1B/ANKH/MEF2C/RUNX2/TENT5A/TWIST1/BCOR/NELL1/RFLNA/ZNF664-RFLNA/SMAD3	12
GO:0035136	forelimb morphogenesis	6/871	41/18888	0.146341	3.17348	3.0632	0.0106936	0.105987	0.092226	IFT122/TP63/RUNX2/TWIST1/CACNA1C/FMN1	6
GO:0060421	positive regulation of heart growth	6/871	41/18888	0.146341	3.17348	3.0632	0.0106936	0.105987	0.092226	PROX1/ERBB4/FGF2/MEF2C/ZFPM2/IGF1	6
GO:0035296	regulation of tube diameter	14/871	152/18888	0.0921053	1.99734	2.71442	0.0107027	0.105987	0.092226	GCLM/CHRM3/KCNMB2/ATG5/DOCK4/TBXAS1/ADRA1A/EXT1/SVEP1/PRKG1/KCNMA1/ADD3/HTR2A/ASIC2	14
GO:0044839	cell cycle G2/M phase transition	14/871	152/18888	0.0921053	1.99734	2.71442	0.0107027	0.105987	0.092226	ENSA/PBX1/CDC25A/FBXL7/ABCB1/CDK14/PKIA/TAOK3/RAD51B/FOXN3/CALM1/SIN3A/LCMT1/RBBP8	14
GO:0097746	blood vessel diameter maintenance	14/871	152/18888	0.0921053	1.99734	2.71442	0.0107027	0.105987	0.092226	GCLM/CHRM3/KCNMB2/ATG5/DOCK4/TBXAS1/ADRA1A/EXT1/SVEP1/PRKG1/KCNMA1/ADD3/HTR2A/ASIC2	14
GO:1904375	regulation of protein localization to cell periphery	13/871	137/18888	0.0948905	2.05774	2.73197	0.01078	0.106537	0.0927049	EFCAB7/ATP2B4/RHOQ/DPP10/VIL1/PID1/DLG1/GPC6/PRKCH/AKAP5/PIAS1/CSK/CACNG2	13
GO:0099504	synaptic vesicle cycle	17/871	199/18888	0.0854271	1.85252	2.65821	0.0108476	0.106989	0.0930976	DNAJC6/DNM3/CACNB4/RAPGEF4/SYN2/ERC2/CADPS/PLD1/BTBD9/RIMS1/PRKN/AMPH/AP3M2/CTBP2/SYT1/AP2B1/SYN3	17
GO:0003205	cardiac chamber development	15/871	168/18888	0.0892857	1.9362	2.6799	0.0110593	0.108769	0.0946466	NOTCH2/PROX1/RYR2/NRP2/ROBO2/ANK2/ADAMTS6/MEF2C/MATR3/NRG1/ZFPM2/TGFBR1/NRP1/FRS2/AP2B1	15
GO:0010586	miRNA metabolic process	11/871	108/18888	0.101852	2.2087	2.7697	0.0110954	0.108769	0.0946466	NOTCH2/POU2F1/FGF2/SMAD1/DROSHA/TWIST1/SND1/NFIB/DICER1/SMAD3/SREBF2	11
GO:1902414	protein localization to cell junction	11/871	108/18888	0.101852	2.2087	2.7697	0.0110954	0.108769	0.0946466	NRXN1/ERBB4/DLG1/RELN/DLG2/GRIP1/GPC6/GRIN2A/ASIC2/NETO1/CACNG2	11
GO:0048863	stem cell differentiation	20/871	248/18888	0.0806452	1.74882	2.60995	0.0111329	0.108769	0.0946466	FRZB/NRP2/ERBB4/TP63/FGF2/MEF2C/FBXL17/RUNX2/TWIST1/SEMA3E/SEMA3A/NRG1/EXT1/KDM4C/MLLT3/NRP1/SOX6/SOX5/PRICKLE1/ESRRB	20
GO:0007193	adenylate cyclase-inhibiting G protein-coupled receptor signaling pathway	9/871	80/18888	0.1125	2.43961	2.83706	0.0112194	0.108769	0.0946466	CHRM3/GRM7/DRD3/ADCY2/GRM3/GRM8/GRM5/RXFP2/AKAP5	9
GO:0021536	diencephalon development	9/871	80/18888	0.1125	2.43961	2.83706	0.0112194	0.108769	0.0946466	TBX19/NRP2/NDNF/FGF2/GHRHR/SEMA3E/CNTNAP2/NRP1/KCNC1	9
GO:0032272	negative regulation of protein polymerization	9/871	80/18888	0.1125	2.43961	2.83706	0.0112194	0.108769	0.0946466	VIL1/CARMIL1/ADD3/RDX/EPS8/ARHGEF7/SPTB/EML2/TRIOBP	9
GO:0045762	positive regulation of adenylate cyclase activity	5/871	30/18888	0.166667	3.61424	3.1507	0.0112504	0.108769	0.0946466	CACNA1D/CACNA1C/RXFP2/TSHR/CRHR1	5
GO:0099505	regulation of presynaptic membrane potential	5/871	30/18888	0.166667	3.61424	3.1507	0.0112504	0.108769	0.0946466	SCN1A/KCNQ5/KCNC1/GRIA4/GRIN2B	5
GO:1901385	regulation of voltage-gated calcium channel activity	5/871	30/18888	0.166667	3.61424	3.1507	0.0112504	0.108769	0.0946466	CACNB4/DRD3/DMD/CALM1/CRHR1	5
GO:0035150	regulation of tube size	14/871	153/18888	0.0915033	1.98429	2.68776	0.0112981	0.108795	0.0946691	GCLM/CHRM3/KCNMB2/ATG5/DOCK4/TBXAS1/ADRA1A/EXT1/SVEP1/PRKG1/KCNMA1/ADD3/HTR2A/ASIC2	14
GO:0043502	regulation of muscle adaptation	10/871	94/18888	0.106383	2.30696	2.79297	0.0113067	0.108795	0.0946691	ATP2B4/FOXP1/PPP3CA/CAMK2D/TRPC3/CAMK2B/ADRA1A/IGF1/SMAD3/PRKCA	10
GO:0001558	regulation of cell growth	30/871	418/18888	0.0717703	1.55637	2.52911	0.0113308	0.108795	0.0946691	MTOR/TNR/PAPPA2/DISC1/SERTAD2/FRZB/FOXP1/CAMK2D/EFNA5/RIMS1/EPHA7/PRKN/SEMA3E/SEMA3A/NRCAM/PLXNA4/COL14A1/SMARCA2/TGFBR1/FGF13/NRP1/NRG3/SHTN1/TSG101/SYT1/IGF1/INO80/SMAD3/SIN3A/CDH4	30
GO:0048167	regulation of synaptic plasticity	18/871	216/18888	0.0833333	1.80712	2.62312	0.0113604	0.108795	0.0946691	TNR/CNTN4/ERC2/FXR1/GRID2/MEF2C/MCTP1/RIMS1/CAMK2B/RELN/SLC24A2/GRM5/ERC1/GRIN2B/AKAP5/GRIN2A/NETO1/YTHDF1	18
GO:0030705	cytoskeleton-dependent intracellular transport	17/871	200/18888	0.085	1.84326	2.636	0.0113643	0.108795	0.0946691	AGBL4/KIFAP3/CCDC88A/IFT122/KIF13A/DST/AP3M2/KIF4A/DLG2/BICD1/PRICKLE1/IFT43/HSBP1/NDEL1/RHOT1/TANC2/NETO1	17
GO:1904064	positive regulation of cation transmembrane transport	13/871	138/18888	0.0942029	2.04283	2.70334	0.011416	0.109076	0.0949141	RYR2/PPP3CA/ANK2/TRPC3/DMD/FGF13/ANK3/KCNQ1/KCNC1/CRACR2A/TESC/AKAP5/CALM1	13
GO:0050954	sensory perception of mechanical stimulus	16/871	185/18888	0.0864865	1.8755	2.63108	0.0118291	0.112803	0.0981574	USH2A/SCN1A/GRM7/CACNA1D/CCDC50/DCDC2/FYN/WHRN/KCNQ1/NAV2/HTR2A/DIAPH3/ASIC2/MBP/EML2/TRIOBP	16
GO:0048512	circadian behavior	6/871	42/18888	0.142857	3.09792	2.99263	0.0120019	0.113124	0.0984367	MTOR/FXR1/BTBD9/HCRTR2/NCOA2/ZFHX3	6
GO:0072337	modified amino acid transport	6/871	42/18888	0.142857	3.09792	2.99263	0.0120019	0.113124	0.0984367	SLC5A6/SLC22A16/SLC7A13/SLC16A9/MGST1/ABCC4	6
GO:0006309	apoptotic DNA fragmentation	4/871	20/18888	0.2	4.33708	3.28298	0.0120484	0.113124	0.0984367	DNASE2B/APAF1/DICER1/CECR2	4
GO:0043242	negative regulation of protein-containing complex disassembly	9/871	81/18888	0.111111	2.40949	2.79508	0.0121217	0.113124	0.0984367	VIL1/CARMIL1/FGF13/ADD3/RDX/EPS8/DIAPH3/SPTB/TRIOBP	9
GO:0097061	dendritic spine organization	9/871	81/18888	0.111111	2.40949	2.79508	0.0121217	0.113124	0.0984367	DNM3/DOCK10/CTNND2/FYN/CAMK2B/RELN/GRIN2B/TANC2/DIP2A	9
GO:0071229	cellular response to acid chemical	10/871	95/18888	0.105263	2.28268	2.75569	0.0121318	0.113124	0.0984367	MTOR/GCLM/COL3A1/CUL3/PDGFC/LARS1/CPEB4/FYN/COL4A6/SESN3	10
GO:0010960	magnesium ion homeostasis	3/871	11/18888	0.272727	5.91421	3.58453	0.0122097	0.113124	0.0984367	XK/ANK3/CNNM2	3
GO:0022605	mammalian oogenesis stage	3/871	11/18888	0.272727	5.91421	3.58453	0.0122097	0.113124	0.0984367	GPR149/EREG/BMPR1B	3
GO:0030210	heparin biosynthetic process	3/871	11/18888	0.272727	5.91421	3.58453	0.0122097	0.113124	0.0984367	NDST3/SLC10A7/EXT1	3
GO:0043951	negative regulation of cAMP-mediated signaling	3/871	11/18888	0.272727	5.91421	3.58453	0.0122097	0.113124	0.0984367	PDE4D/PDE3B/PDE3A	3
GO:0060900	embryonic camera-type eye formation	3/871	11/18888	0.272727	5.91421	3.58453	0.0122097	0.113124	0.0984367	PROX1/TWIST1/FRS2	3
GO:0071872	cellular response to epinephrine stimulus	3/871	11/18888	0.272727	5.91421	3.58453	0.0122097	0.113124	0.0984367	ATP2B4/RYR2/KCNQ1	3
GO:0086070	SA node cell to atrial cardiac muscle cell communication	3/871	11/18888	0.272727	5.91421	3.58453	0.0122097	0.113124	0.0984367	RYR2/CACNA1D/ANK2	3
GO:1901844	regulation of cell communication by electrical coupling involved in cardiac conduction	3/871	11/18888	0.272727	5.91421	3.58453	0.0122097	0.113124	0.0984367	CAMK2D/PDE4D/CALM1	3
GO:1902667	regulation of axon guidance	3/871	11/18888	0.272727	5.91421	3.58453	0.0122097	0.113124	0.0984367	PTPRO/MYCBP2/YTHDF1	3
GO:0001935	endothelial cell proliferation	17/871	202/18888	0.0841584	1.82501	2.59195	0.0124559	0.115188	0.100232	PROX1/ZEB2/NRP2/COL8A1/PIK3CB/DLG1/FGF2/MEF2C/SULF1/TGFBR1/NRP1/FLT1/CDH13/ERN1/PRKCA/PTPRM/HMOX1	17
GO:0021761	limbic system development	12/871	125/18888	0.096	2.0818	2.66809	0.0128169	0.118302	0.102942	ATP2B4/PROX1/ALK/NRP2/FXR1/NDNF/SEMA3E/RELN/CNTNAP2/FGF13/NRP1/KIRREL3	12
GO:0010765	positive regulation of sodium ion transport	5/871	31/18888	0.16129	3.49765	3.06003	0.0129167	0.118553	0.103161	FGF12/DMD/FGF13/ANK3/TESC	5
GO:0031646	positive regulation of nervous system process	5/871	31/18888	0.16129	3.49765	3.06003	0.0129167	0.118553	0.103161	TNR/RIMS1/PARD3/TENM4/DICER1	5
GO:0150117	positive regulation of cell-substrate junction organization	5/871	31/18888	0.16129	3.49765	3.06003	0.0129167	0.118553	0.103161	S100A10/MAP4K4/NRP1/FMN1/SMAD3	5
GO:0098739	import across plasma membrane	17/871	203/18888	0.0837438	1.81602	2.57011	0.0130319	0.11913	0.103663	LRRC8C/ATP2B4/SLC5A6/CACNA1D/DLG1/PPP3CA/FYN/KCNK9/SLC24A2/KCNQ1/ABCC8/SLC1A2/CACNA1C/NALF1/AKAP5/KCNJ12/KCNJ15	17
GO:0071560	cellular response to transforming growth factor beta stimulus	23/871	302/18888	0.0761589	1.65154	2.50957	0.0130347	0.11913	0.103663	LTBP1/ZEB2/ITGB6/COL3A1/ITGB5/SMAD1/MEF2C/NREP/MAP3K7/FYN/PTPRK/PTK2/TGFBR1/SOX6/PDE3A/SOX5/APAF1/TGFB3/RNF111/SMAD3/SIN3A/WWOX/LDLRAD4	23
GO:0003407	neural retina development	9/871	82/18888	0.109756	2.38011	2.75373	0.013077	0.11913	0.103663	CRB1/ATP2B4/HCN1/SDK1/RP1/FAT3/ATP8A2/SDK2/PTPRM	9
GO:0007405	neuroblast proliferation	9/871	82/18888	0.109756	2.38011	2.75373	0.013077	0.11913	0.103663	DOCK7/KIFAP3/PROX1/DISC1/FGF2/FGF13/SOX5/RACGAP1/FRS2	9
GO:0045667	regulation of osteoblast differentiation	14/871	156/18888	0.0897436	1.94613	2.60897	0.0132402	0.120393	0.104761	WWTR1/TP63/BMPR1B/PPP3CA/FGF2/SMAD1/MEF2C/RUNX2/TENT5A/TWIST1/PTK2/NELL1/IGF1/SMAD3	14
GO:0045445	myoblast differentiation	11/871	111/18888	0.0990991	2.14901	2.66944	0.0134549	0.122118	0.106262	ARID1A/PLEKHM3/BOC/MEF2C/MEGF10/ARID1B/NRG1/SMARCA2/TCF7L2/PRICKLE1/IGF1	11
GO:0032271	regulation of protein polymerization	17/871	204/18888	0.0833333	1.80712	2.54839	0.0136285	0.123464	0.107434	MTOR/NCKAP1/VIL1/DLG1/FER/CARMIL1/DAAM2/MET/ADD3/RDX/EPS8/CLIP1/ARHGEF7/SPTB/FMN1/EML2/TRIOBP	17
GO:0009583	detection of light stimulus	8/871	69/18888	0.115942	2.51425	2.7706	0.0137926	0.12472	0.108527	CRB1/CACNB4/TRPC3/EYS/GNGT1/RP1/ATP8A2/ASIC2	8
GO:0051153	regulation of striated muscle cell differentiation	10/871	97/18888	0.103093	2.23561	2.68251	0.013917	0.125612	0.109303	MTOR/PROX1/FOXP1/NLN/MEF2C/NRG1/NIBAN2/SOX6/FRS2/IGF1	10
GO:0051279	regulation of release of sequestered calcium ion into cytosol	9/871	83/18888	0.108434	2.35143	2.71297	0.0140871	0.126448	0.11003	RYR2/ANK2/CAMK2D/PDE4D/ATG5/DMD/UBASH3B/CACNA1C/CALM1	9
GO:0070509	calcium ion import	9/871	83/18888	0.108434	2.35143	2.71297	0.0140871	0.126448	0.11003	ATP2B4/CACNA1D/PPP3CA/FYN/SLC24A2/CACNA1C/NALF1/AKAP5/ATP2C2	9
GO:0120193	tight junction organization	9/871	83/18888	0.108434	2.35143	2.71297	0.0140871	0.126448	0.11003	PDCD6IP/DLG1/EXT1/TGFBR1/SVEP1/PARD3/ABCC8/PRKCH/TGFB3	9
GO:0021554	optic nerve development	4/871	21/18888	0.190476	4.13056	3.15594	0.0143511	0.128346	0.111682	EXT1/KCNC1/NAV2/SCN8A	4
GO:0061577	calcium ion transmembrane transport via high voltage-gated calcium channel	4/871	21/18888	0.190476	4.13056	3.15594	0.0143511	0.128346	0.111682	UBR3/CAMK2D/PDE4D/CACNA1C	4
GO:0021987	cerebral cortex development	12/871	127/18888	0.0944882	2.04902	2.60799	0.0144032	0.128578	0.111884	SRGAP2C/NOTCH2NLB/DISC1/COL3A1/TACC3/RELN/FOXP2/CNTNAP2/LHX6/FGF13/DIXDC1/NDEL1	12
GO:0034505	tooth mineralization	5/871	32/18888	0.15625	3.38835	2.97301	0.0147421	0.130649	0.113686	WLS/ITGB6/ANKH/BCOR/WDR72	5
GO:0045879	negative regulation of smoothened signaling pathway	5/871	32/18888	0.15625	3.38835	2.97301	0.0147421	0.130649	0.113686	IFT122/RUNX2/GPC3/HERC4/BTRC	5
GO:0061037	negative regulation of cartilage development	5/871	32/18888	0.15625	3.38835	2.97301	0.0147421	0.130649	0.113686	FRZB/RARB/TGFBR1/RFLNA/ZNF664-RFLNA	5
GO:0140058	neuron projection arborization	5/871	32/18888	0.15625	3.38835	2.97301	0.0147421	0.130649	0.113686	NTNG1/SEMA3A/NRP1/GRIP1/MYO9A	5
GO:0001667	ameboidal-type cell migration	34/871	498/18888	0.0682731	1.48053	2.38943	0.0148609	0.131464	0.114396	MTOR/ATP2B4/PROX1/MAP4K4/ZEB2/NRP2/ERBB4/TNS1/VIL1/SP100/FOXP1/FSTL1/PIK3CB/FGF2/MEF2C/FER/MCC/DAAM2/SMOC2/TWIST1/AQP1/SEMA3E/SEMA3A/MET/PTK2/TGFBR1/GPC3/NRP1/PRR5L/ARHGEF7/CDH13/PRKCA/PTPRM/HMOX1	34
GO:0046006	regulation of activated T cell proliferation	6/871	44/18888	0.136364	2.9571	2.85761	0.0149486	0.131654	0.114561	IL23R/HHLA2/PPP3CA/GPAM/IGF1/STAT5B	6
GO:1990776	response to angiotensin	6/871	44/18888	0.136364	2.9571	2.85761	0.0149486	0.131654	0.114561	COL3A1/PPP3CA/MAP3K7/ARID1B/SMAD3/PRKCA	6
GO:0042490	mechanoreceptor differentiation	8/871	70/18888	0.114286	2.47833	2.72448	0.0149632	0.131654	0.114561	USH2A/FGF2/WHRN/KCNQ1/DIAPH3/TMEM132E/CECR2/TRIOBP	8
GO:0014855	striated muscle cell proliferation	9/871	84/18888	0.107143	2.32344	2.67281	0.0151536	0.133091	0.115811	ERBB4/FGF2/SMAD1/MEF2C/MEGF10/ZFPM2/TGFBR1/TENM4/RUNX1	9
GO:0048706	embryonic skeletal system development	12/871	128/18888	0.09375	2.03301	2.57835	0.0152503	0.1337	0.116341	PBX1/PRRX1/DLG1/RUNX2/TWIST1/SULF1/EXT1/TGFBR1/KIAA1217/TGFB3/SMAD3/XYLT1	12
GO:1902115	regulation of organelle assembly	18/871	223/18888	0.0807175	1.75039	2.47843	0.0153492	0.133963	0.116569	MTOR/UBAP2L/CCDC88A/PDCD6IP/CEP97/SPICE1/GAP43/CEP135/GRID2/DCDC2/ATG5/RP1/PTPRD/MTM1/TSG101/RDX/MNS1/MARK4	18
GO:0035088	establishment or maintenance of apical/basal cell polarity	7/871	57/18888	0.122807	2.66312	2.76487	0.0153898	0.133963	0.116569	CRB1/PARD3B/PDCD6IP/DLG1/PARD3/DLG2/MYO9A	7
GO:0060997	dendritic spine morphogenesis	7/871	57/18888	0.122807	2.66312	2.76487	0.0153898	0.133963	0.116569	DNM3/DOCK10/CTNND2/CAMK2B/RELN/TANC2/DIP2A	7
GO:0061245	establishment or maintenance of bipolar cell polarity	7/871	57/18888	0.122807	2.66312	2.76487	0.0153898	0.133963	0.116569	CRB1/PARD3B/PDCD6IP/DLG1/PARD3/DLG2/MYO9A	7
GO:0001547	antral ovarian follicle growth	3/871	12/18888	0.25	5.42135	3.36853	0.0157291	0.135949	0.118298	GPR149/EREG/BMPR1B	3
GO:0003157	endocardium development	3/871	12/18888	0.25	5.42135	3.36853	0.0157291	0.135949	0.118298	PROX1/NRG1/STK3	3
GO:0048755	branching morphogenesis of a nerve	3/871	12/18888	0.25	5.42135	3.36853	0.0157291	0.135949	0.118298	RERE/EPHA7/FGF13	3
GO:0071233	cellular response to leucine	3/871	12/18888	0.25	5.42135	3.36853	0.0157291	0.135949	0.118298	MTOR/LARS1/SESN3	3
GO:0042752	regulation of circadian rhythm	11/871	114/18888	0.0964912	2.09245	2.57233	0.0161759	0.138964	0.120921	MTOR/PROX1/FXR1/FBXL17/HCRTR2/PRKG1/BTRC/CIPC/RORA/SIN3A/ZFHX3	11
GO:0019933	cAMP-mediated signaling	8/871	71/18888	0.112676	2.44343	2.67916	0.0162041	0.138964	0.120921	PDE1A/ADCY2/PDE4D/GHRHR/PDE1C/PDE3B/PDE3A/RXFP2	8
GO:0035567	non-canonical Wnt signaling pathway	8/871	71/18888	0.112676	2.44343	2.67916	0.0162041	0.138964	0.120921	FRZB/PRICKLE2/DAAM2/MAGI2/MLLT3/GPC3/WNT5B/PRICKLE1	8
GO:0048488	synaptic vesicle endocytosis	8/871	71/18888	0.112676	2.44343	2.67916	0.0162041	0.138964	0.120921	DNAJC6/DNM3/BTBD9/PRKN/AMPH/AP3M2/SYT1/AP2B1	8
GO:0060041	retina development in camera-type eye	14/871	160/18888	0.0875	1.89747	2.5066	0.01622	0.138964	0.120921	CRB1/ATP2B4/PROX1/BMPR1B/HCN1/SDK1/RP1/NFIB/NRP1/FAT3/ATP8A2/TTLL5/SDK2/PTPRM	14
GO:0051149	positive regulation of muscle cell differentiation	9/871	85/18888	0.105882	2.2961	2.63321	0.0162784	0.13922	0.121144	MTOR/NOTCH2/PROX1/MEF2C/LAMA2/NRG1/NIBAN2/IGF1/PIAS1	9
GO:0051259	protein complex oligomerization	20/871	258/18888	0.0775194	1.68104	2.42173	0.0165422	0.140481	0.122242	LRRC8C/KCND3/PDCD6IP/TP63/UGDH/HCN1/KCTD16/KCNB2/KCNS2/STK3/MCU/KCNC1/SLC1A2/CPSF7/GRIN2B/ASIC1/SYT1/RYR3/KCNJ12/ACACA	20
GO:0033173	calcineurin-NFAT signaling cascade	6/871	45/18888	0.133333	2.89139	2.79294	0.0165952	0.140481	0.122242	MTOR/ATP2B4/PPP3CA/IGF1/AKAP5/NFATC2	6
GO:0048701	embryonic cranial skeleton morphogenesis	6/871	45/18888	0.133333	2.89139	2.79294	0.0165952	0.140481	0.122242	PRRX1/RUNX2/TWIST1/TGFBR1/TGFB3/SMAD3	6
GO:0099084	postsynaptic specialization organization	6/871	45/18888	0.133333	2.89139	2.79294	0.0165952	0.140481	0.122242	NRXN1/GAP43/DLG1/GRID2/RELN/PTPRD	6
GO:0090090	negative regulation of canonical Wnt signaling pathway	13/871	145/18888	0.0896552	1.94421	2.50947	0.0167169	0.140481	0.122242	FRZB/RBMS3/WWTR1/DKK2/MCC/PRKN/STK3/MLLT3/TLE4/GPC3/TCF7L2/PTPRO/PRICKLE1	13
GO:0017145	stem cell division	5/871	33/18888	0.151515	3.28567	2.88939	0.0167324	0.140481	0.122242	CUL3/WWTR1/EXT1/MLLT3/ESRRB	5
GO:0035115	embryonic forelimb morphogenesis	5/871	33/18888	0.151515	3.28567	2.88939	0.0167324	0.140481	0.122242	IFT122/TP63/RUNX2/TWIST1/CACNA1C	5
GO:0048799	animal organ maturation	5/871	33/18888	0.151515	3.28567	2.88939	0.0167324	0.140481	0.122242	EXT1/IGF1/RFLNA/ZNF664-RFLNA/XYLT1	5
GO:0045010	actin nucleation	7/871	58/18888	0.12069	2.61721	2.71209	0.0168276	0.140481	0.122242	CTNNA2/NCKAP1/VIL1/CARMIL1/DIAPH3/FMN1/SPIRE2	7
GO:0048168	regulation of neuronal synaptic plasticity	7/871	58/18888	0.12069	2.61721	2.71209	0.0168276	0.140481	0.122242	FXR1/MCTP1/CAMK2B/GRM5/GRIN2B/GRIN2A/NETO1	7
GO:0008090	retrograde axonal transport	4/871	22/18888	0.181818	3.9428	3.03656	0.0169141	0.140481	0.122242	AGBL4/DST/DLG2/NDEL1	4
GO:0035235	ionotropic glutamate receptor signaling pathway	4/871	22/18888	0.181818	3.9428	3.03656	0.0169141	0.140481	0.122242	CPEB4/GRIA4/GRIN2B/GRIN2A	4
GO:0050908	detection of light stimulus involved in visual perception	4/871	22/18888	0.181818	3.9428	3.03656	0.0169141	0.140481	0.122242	CRB1/CACNB4/EYS/ATP8A2	4
GO:0050962	detection of light stimulus involved in sensory perception	4/871	22/18888	0.181818	3.9428	3.03656	0.0169141	0.140481	0.122242	CRB1/CACNB4/EYS/ATP8A2	4
GO:0061318	renal filtration cell differentiation	4/871	22/18888	0.181818	3.9428	3.03656	0.0169141	0.140481	0.122242	NOTCH2/MAGI2/EXT1/PTPRO	4
GO:0072112	podocyte differentiation	4/871	22/18888	0.181818	3.9428	3.03656	0.0169141	0.140481	0.122242	NOTCH2/MAGI2/EXT1/PTPRO	4
GO:0086012	membrane depolarization during cardiac muscle cell action potential	4/871	22/18888	0.181818	3.9428	3.03656	0.0169141	0.140481	0.122242	CACNA1D/ANK2/ANK3/CACNA1C	4
GO:0010976	positive regulation of neuron projection development	14/871	161/18888	0.0869565	1.88569	2.48147	0.0170394	0.141282	0.122939	NEGR1/DISC1/ALK/SERPINI1/NDNF/TENM3/FYN/CAMK2B/MAGI2/RELN/TOX/CAMK1D/ATP8A2/RIT2	14
GO:0051148	negative regulation of muscle cell differentiation	8/871	72/18888	0.111111	2.40949	2.6346	0.0175176	0.145002	0.126176	FOXP1/ANKRD17/EREG/SMAD1/PRDM6/SOX6/FRS2/NFATC2	8
GO:0031146	SCF-dependent proteasomal ubiquitin-dependent protein catabolic process	6/871	46/18888	0.130435	2.82853	2.73003	0.0183627	0.151229	0.131594	WWTR1/FBXL7/FBXL17/FBXL13/CUL1/BTRC	6
GO:0048483	autonomic nervous system development	6/871	46/18888	0.130435	2.82853	2.73003	0.0183627	0.151229	0.131594	NRP2/TP63/SEMA3A/PLXNA4/NRP1/NAV2	6
GO:1990573	potassium ion import across plasma membrane	6/871	46/18888	0.130435	2.82853	2.73003	0.0183627	0.151229	0.131594	DLG1/KCNK9/KCNQ1/ABCC8/KCNJ12/KCNJ15	6
GO:1901879	regulation of protein depolymerization	9/871	87/18888	0.103448	2.24332	2.55565	0.0187095	0.153826	0.133854	VIL1/CARMIL1/FGF13/ADD3/RDX/EPS8/DIAPH3/SPTB/TRIOBP	9
GO:0032743	positive regulation of interleukin-2 production	5/871	34/18888	0.147059	3.18903	2.80892	0.0188932	0.154043	0.134042	VTCN1/PDE4D/MAP3K7/STAT5B/RUNX1	5
GO:0060074	synapse maturation	5/871	34/18888	0.147059	3.18903	2.80892	0.0188932	0.154043	0.134042	DISC1/NRXN1/ADGRB3/CAMK2B/RELN	5
GO:0071875	adrenergic receptor signaling pathway	5/871	34/18888	0.147059	3.18903	2.80892	0.0188932	0.154043	0.134042	ATP2B4/DRD3/PDE4D/ADRA1A/KCNQ1	5
GO:0086019	cell-cell signaling involved in cardiac conduction	5/871	34/18888	0.147059	3.18903	2.80892	0.0188932	0.154043	0.134042	RYR2/CACNA1D/ANK2/KCNQ1/CACNA1C	5
GO:0090162	establishment of epithelial cell polarity	5/871	34/18888	0.147059	3.18903	2.80892	0.0188932	0.154043	0.134042	FRMD4B/CYTH3/FRMD4A/PARD3/MYO9A	5
GO:0006892	post-Golgi vesicle-mediated transport	10/871	102/18888	0.0980392	2.12602	2.50714	0.0192336	0.156297	0.136004	EPS15/EXOC2/KIF13A/EXOC4/ANK3/SORCS1/VTI1A/CSK/NSF/KIF16B	10
GO:0007200	phospholipase C-activating G protein-coupled receptor signaling pathway	10/871	102/18888	0.0980392	2.12602	2.50714	0.0192336	0.156297	0.136004	CHRM3/ITPR1/DRD3/HCRTR2/ADRA1A/PLCE1/GRM5/BICD1/HTR2A/PLCB2	10
GO:0048015	phosphatidylinositol-mediated signaling	4/871	23/18888	0.173913	3.77138	2.92402	0.0197453	0.157938	0.137432	PIK3CB/PLCE1/PLCB2/PLCB4	4
GO:0051151	negative regulation of smooth muscle cell differentiation	4/871	23/18888	0.173913	3.77138	2.92402	0.0197453	0.157938	0.137432	ANKRD17/EREG/PRDM6/NFATC2	4
GO:0051457	maintenance of protein location in nucleus	4/871	23/18888	0.173913	3.77138	2.92402	0.0197453	0.157938	0.137432	SP100/SYNE1/TOPORS/TAF3	4
GO:0072311	glomerular epithelial cell differentiation	4/871	23/18888	0.173913	3.77138	2.92402	0.0197453	0.157938	0.137432	NOTCH2/MAGI2/EXT1/PTPRO	4
GO:0097164	ammonium ion metabolic process	4/871	23/18888	0.173913	3.77138	2.92402	0.0197453	0.157938	0.137432	RNF180/BTBD9/TPH2/GRIN2A	4
GO:0098743	cell aggregation	4/871	23/18888	0.173913	3.77138	2.92402	0.0197453	0.157938	0.137432	BMPR1B/SOX6/BARX2/SOX5	4
GO:0034111	negative regulation of homotypic cell-cell adhesion	3/871	13/18888	0.230769	5.00433	3.17546	0.0197583	0.157938	0.137432	PRKG1/RDX/UBASH3B	3
GO:0046541	saliva secretion	3/871	13/18888	0.230769	5.00433	3.17546	0.0197583	0.157938	0.137432	CHRM3/PPP3CA/AQP1	3
GO:0071679	commissural neuron axon guidance	3/871	13/18888	0.230769	5.00433	3.17546	0.0197583	0.157938	0.137432	NFIB/NRP1/NCAM1	3
GO:1900103	positive regulation of endoplasmic reticulum unfolded protein response	3/871	13/18888	0.230769	5.00433	3.17546	0.0197583	0.157938	0.137432	ATF6/TMEM33/ERN1	3
GO:0060350	endochondral bone morphogenesis	7/871	60/18888	0.116667	2.52997	2.60978	0.0199829	0.159427	0.138728	COL3A1/RARB/BMPR1B/GHR/MEF2C/RUNX2/EXT1	7
GO:0099111	microtubule-based transport	17/871	213/18888	0.0798122	1.73076	2.35822	0.0200099	0.159427	0.138728	AGBL4/CFAP45/KIFAP3/IFT122/KIF13A/DST/AP3M2/KIF4A/DPCD/DLG2/BICD1/IFT43/KATNIP/HSBP1/NDEL1/RHOT1/NETO1	17
GO:0045787	positive regulation of cell cycle	24/871	332/18888	0.0722892	1.56762	2.29422	0.0202153	0.160333	0.139516	PBX1/PROX1/CUL3/UBE2E2/CDC25A/DRD3/ANKRD17/EREG/SLF1/MAP3K7/SMOC2/RDX/RACGAP1/IGF1/CIT/ANAPC5/RAD51B/MEIS2/INO80/CCPG1/SIN3A/STAT5B/PRKCA/MARK4	24
GO:0006513	protein monoubiquitination	6/871	47/18888	0.12766	2.76835	2.66879	0.0202546	0.160333	0.139516	CUL3/UBE3D/PRKN/CUL1/TOPORS/CBL	6
GO:0016339	calcium-dependent cell-cell adhesion via plasma membrane cell adhesion molecules	6/871	47/18888	0.12766	2.76835	2.66879	0.0202546	0.160333	0.139516	KIFAP3/CDH18/CDH12/CDH13/CDH20/CDH4	6
GO:1901861	regulation of muscle tissue development	6/871	47/18888	0.12766	2.76835	2.66879	0.0202546	0.160333	0.139516	MEF2C/MEGF10/TWIST1/NIBAN2/MTM1/SMAD3	6
GO:0009880	embryonic pattern specification	8/871	74/18888	0.108108	2.34437	2.54767	0.020371	0.160733	0.139864	MEIS1/NRP2/ERBB4/SMAD1/NRP1/FRS2/MEIS2/SMAD3	8
GO:1902017	regulation of cilium assembly	8/871	74/18888	0.108108	2.34437	2.54767	0.020371	0.160733	0.139864	CCDC88A/CEP97/CEP135/DCDC2/ATG5/RP1/MNS1/MARK4	8
GO:0051224	negative regulation of protein transport	11/871	118/18888	0.0932203	2.02152	2.44741	0.0204196	0.160857	0.139972	SP100/DRD3/PPP3CA/NDUFAF2/PRKN/PKIA/FRMD4A/ABCC8/SERGEF/NDFIP2/CSK	11
GO:0070167	regulation of biomineral tissue development	10/871	103/18888	0.0970874	2.10538	2.47328	0.0204543	0.160872	0.139985	BMPR1B/ANKH/MEF2C/TENT5A/TWIST1/BCOR/NELL1/RFLNA/ZNF664-RFLNA/SMAD3	10
GO:0008340	determination of adult lifespan	5/871	35/18888	0.142857	3.09792	2.73138	0.0212296	0.166435	0.144826	MSH2/SCN1A/TP63/GHRHR/ATP8A2	5
GO:0034110	regulation of homotypic cell-cell adhesion	5/871	35/18888	0.142857	3.09792	2.73138	0.0212296	0.166435	0.144826	PRKG1/ANK3/RDX/UBASH3B/PRKCA	5
GO:0042310	vasoconstriction	9/871	89/18888	0.101124	2.19291	2.48018	0.0213936	0.167452	0.145711	CHRM3/KCNMB2/DOCK4/TBXAS1/ADRA1A/SVEP1/ADD3/HTR2A/ASIC2	9
GO:0048010	vascular endothelial growth factor receptor signaling pathway	7/871	61/18888	0.114754	2.48849	2.56018	0.0217058	0.169624	0.147601	FYN/SULF1/PTK2/NIBAN2/NRP1/FLT1/EPN2	7
GO:1902893	regulation of miRNA transcription	8/871	75/18888	0.106667	2.31311	2.50526	0.0219149	0.170985	0.148785	NOTCH2/POU2F1/FGF2/SMAD1/TWIST1/NFIB/SMAD3/SREBF2	8
GO:0035850	epithelial cell differentiation involved in kidney development	6/871	48/18888	0.125	2.71068	2.60914	0.0222746	0.172418	0.150032	NOTCH2/WWTR1/MEF2C/MAGI2/EXT1/PTPRO	6
GO:0044331	cell-cell adhesion mediated by cadherin	6/871	48/18888	0.125	2.71068	2.60914	0.0222746	0.172418	0.150032	CDH18/CDH12/FER/CDH13/CDH20/CDH4	6
GO:0060043	regulation of cardiac muscle cell proliferation	6/871	48/18888	0.125	2.71068	2.60914	0.0222746	0.172418	0.150032	ERBB4/FGF2/MEF2C/ZFPM2/TGFBR1/RUNX1	6
GO:0097720	calcineurin-mediated signaling	6/871	48/18888	0.125	2.71068	2.60914	0.0222746	0.172418	0.150032	MTOR/ATP2B4/PPP3CA/IGF1/AKAP5/NFATC2	6
GO:0030879	mammary gland development	12/871	135/18888	0.0888889	1.92759	2.37814	0.0222748	0.172418	0.150032	ERBB4/FGF2/GHRHR/CSMD1/NRG1/UPRT/NRG3/BTRC/TGFB3/ATP2C2/STAT5B/TNFRSF11A	12
GO:2000628	regulation of miRNA metabolic process	9/871	90/18888	0.1	2.16854	2.4432	0.0228347	0.175495	0.15271	NOTCH2/POU2F1/FGF2/SMAD1/DROSHA/TWIST1/NFIB/SMAD3/SREBF2	9
GO:0001779	natural killer cell differentiation	4/871	24/18888	0.166667	3.61424	2.81762	0.0228517	0.175495	0.15271	PBX1/RABL3/TOX/STAT5B	4
GO:0003148	outflow tract septum morphogenesis	4/871	24/18888	0.166667	3.61424	2.81762	0.0228517	0.175495	0.15271	NRP2/ROBO2/ZFPM2/NRP1	4
GO:0042430	indole-containing compound metabolic process	4/871	24/18888	0.166667	3.61424	2.81762	0.0228517	0.175495	0.15271	RNF180/BTBD9/TPH2/GRIN2A	4
GO:0061484	hematopoietic stem cell homeostasis	4/871	24/18888	0.166667	3.61424	2.81762	0.0228517	0.175495	0.15271	UBAP2L/FSTL1/EMCN/EXT1	4
GO:0002763	positive regulation of myeloid leukocyte differentiation	7/871	62/18888	0.112903	2.44835	2.51154	0.023529	0.179308	0.156027	IL23R/NOTCH2/PPP3CA/TESC/PRKCA/TNFRSF11A/RUNX1	7
GO:1900024	regulation of substrate adhesion-dependent cell spreading	7/871	62/18888	0.112903	2.44835	2.51154	0.023529	0.179308	0.156027	S100A10/EFNA5/CARMIL1/PTK2/NRP1/ARHGEF7/TRIOBP	7
GO:0008088	axo-dendritic transport	8/871	76/18888	0.105263	2.28268	2.46352	0.0235396	0.179308	0.156027	AGBL4/DST/AP3M2/KIF4A/DLG2/HSBP1/NDEL1/NETO1	8
GO:0061614	miRNA transcription	8/871	76/18888	0.105263	2.28268	2.46352	0.0235396	0.179308	0.156027	NOTCH2/POU2F1/FGF2/SMAD1/TWIST1/NFIB/SMAD3/SREBF2	8
GO:0032232	negative regulation of actin filament bundle assembly	5/871	36/18888	0.138889	3.01186	2.65656	0.0237464	0.179308	0.156027	TMEFF2/PHLDB2/PRKN/MET/ARAP1	5
GO:0070633	transepithelial transport	5/871	36/18888	0.138889	3.01186	2.65656	0.0237464	0.179308	0.156027	ITPR1/AQP1/ABCB1/SLC1A2/CLCN7	5
GO:1900274	regulation of phospholipase C activity	5/871	36/18888	0.138889	3.01186	2.65656	0.0237464	0.179308	0.156027	ADRA1A/BICD1/FLT1/HTR2A/PLCB2	5
GO:0033674	positive regulation of kinase activity	22/871	303/18888	0.0726073	1.57452	2.21663	0.0242997	0.179308	0.156027	IL23R/ATP2B4/PROX1/ALK/CCDC88A/ERBB4/EREG/FGF2/PDGFC/GHR/MAP3K7/RELN/MET/NRG1/PTK2/GRM5/IGF1/TAOK3/FLT1/CALM1/ERN1/TNFRSF11A	22
GO:0001921	positive regulation of receptor recycling	3/871	14/18888	0.214286	4.64688	3.00125	0.0243011	0.179308	0.156027	EPS15/ARAP1/NSF	3
GO:0001976	nervous system process involved in regulation of systemic arterial blood pressure	3/871	14/18888	0.214286	4.64688	3.00125	0.0243011	0.179308	0.156027	ADRA1A/NAV2/ASIC2	3
GO:0007194	negative regulation of adenylate cyclase activity	3/871	14/18888	0.214286	4.64688	3.00125	0.0243011	0.179308	0.156027	DRD3/GRM3/AKAP5	3
GO:0007638	mechanosensory behavior	3/871	14/18888	0.214286	4.64688	3.00125	0.0243011	0.179308	0.156027	NRXN1/ETV1/CNTNAP2	3
GO:0021534	cell proliferation in hindbrain	3/871	14/18888	0.214286	4.64688	3.00125	0.0243011	0.179308	0.156027	RERE/FGF2/RORA	3
GO:0021924	cell proliferation in external granule layer	3/871	14/18888	0.214286	4.64688	3.00125	0.0243011	0.179308	0.156027	RERE/FGF2/RORA	3
GO:0021930	cerebellar granule cell precursor proliferation	3/871	14/18888	0.214286	4.64688	3.00125	0.0243011	0.179308	0.156027	RERE/FGF2/RORA	3
GO:0035331	negative regulation of hippo signaling	3/871	14/18888	0.214286	4.64688	3.00125	0.0243011	0.179308	0.156027	WWC2/CIT/MARK3	3
GO:0035630	bone mineralization involved in bone maturation	3/871	14/18888	0.214286	4.64688	3.00125	0.0243011	0.179308	0.156027	IGF1/RFLNA/ZNF664-RFLNA	3
GO:0048148	behavioral response to cocaine	3/871	14/18888	0.214286	4.64688	3.00125	0.0243011	0.179308	0.156027	DRD3/SDK1/HTR2A	3
GO:0051764	actin crosslink formation	3/871	14/18888	0.214286	4.64688	3.00125	0.0243011	0.179308	0.156027	EPS8/GAS2L3/DIAPH3	3
GO:0070307	lens fiber cell development	3/871	14/18888	0.214286	4.64688	3.00125	0.0243011	0.179308	0.156027	PROX1/WNT5B/FRS2	3
GO:0070593	dendrite self-avoidance	3/871	14/18888	0.214286	4.64688	3.00125	0.0243011	0.179308	0.156027	CNTN4/PALLD/EXT1	3
GO:0071871	response to epinephrine	3/871	14/18888	0.214286	4.64688	3.00125	0.0243011	0.179308	0.156027	ATP2B4/RYR2/KCNQ1	3
GO:1901077	regulation of relaxation of muscle	3/871	14/18888	0.214286	4.64688	3.00125	0.0243011	0.179308	0.156027	CAMK2D/PDE4D/ABCC8	3
GO:1904936	interneuron migration	3/871	14/18888	0.214286	4.64688	3.00125	0.0243011	0.179308	0.156027	RELN/LHX6/FAT3	3
GO:1905208	negative regulation of cardiocyte differentiation	3/871	14/18888	0.214286	4.64688	3.00125	0.0243011	0.179308	0.156027	SOX6/PRICKLE1/FRS2	3
GO:1905664	regulation of calcium ion import across plasma membrane	3/871	14/18888	0.214286	4.64688	3.00125	0.0243011	0.179308	0.156027	PPP3CA/FYN/AKAP5	3
GO:0060021	roof of mouth development	9/871	91/18888	0.0989011	2.14471	2.4067	0.0243438	0.179352	0.156066	PRRX1/ITGB6/DLG1/FRAS1/TWIST1/BNC2/TGFBR1/BCOR/TGFB3	9
GO:0035272	exocrine system development	6/871	49/18888	0.122449	2.65536	2.551	0.0244259	0.179417	0.156122	WLS/IGSF3/NFIB/EDA/NRP1/TGFB3	6
GO:0051150	regulation of smooth muscle cell differentiation	6/871	49/18888	0.122449	2.65536	2.551	0.0244259	0.179417	0.156122	NOTCH2/ANKRD17/EREG/PRDM6/PIAS1/NFATC2	6
GO:0061951	establishment of protein localization to plasma membrane	7/871	63/18888	0.111111	2.40949	2.46385	0.0254548	0.186694	0.162455	KIF13A/ANK3/RDX/GRIP1/AKAP5/CSK/NSF	7
GO:0051302	regulation of cell division	15/871	186/18888	0.0806452	1.74882	2.25653	0.0255474	0.187093	0.162802	CUL3/DRD3/TP63/EREG/FGF2/PDGFC/KIF13A/MLLT3/KLHL9/RACGAP1/CIT/TGFB3/ESRRB/CALM1/RAB11FIP4	15
GO:0060079	excitatory postsynaptic potential	10/871	107/18888	0.0934579	2.02667	2.34161	0.0259055	0.18899	0.164453	NRXN1/GRID2/PPP3CA/MEF2C/RIMS1/SYNE1/RELN/GRIN2B/GRIN2A/NETO1	10
GO:0051262	protein tetramerization	9/871	92/18888	0.0978261	2.1214	2.37067	0.0259224	0.18899	0.164453	TP63/HCN1/STK3/KCNC1/CPSF7/GRIN2B/RYR3/KCNJ12/ACACA	9
GO:0106027	neuron projection organization	9/871	92/18888	0.0978261	2.1214	2.37067	0.0259224	0.18899	0.164453	DNM3/DOCK10/CTNND2/FYN/CAMK2B/RELN/GRIN2B/TANC2/DIP2A	9
GO:0008064	regulation of actin polymerization or depolymerization	13/871	154/18888	0.0844156	1.83059	2.27552	0.0260492	0.1896	0.164983	MTOR/NCKAP1/VIL1/DLG1/FER/CARMIL1/DAAM2/ADD3/RDX/EPS8/SPTB/FMN1/TRIOBP	13
GO:0001919	regulation of receptor recycling	4/871	25/18888	0.16	3.46967	2.71677	0.0262386	0.1896	0.164983	EPS15/ARAP1/NSF/KIF16B	4
GO:0032331	negative regulation of chondrocyte differentiation	4/871	25/18888	0.16	3.46967	2.71677	0.0262386	0.1896	0.164983	RARB/TGFBR1/RFLNA/ZNF664-RFLNA	4
GO:0036119	response to platelet-derived growth factor	4/871	25/18888	0.16	3.46967	2.71677	0.0262386	0.1896	0.164983	FER/FYN/RDX/CBL	4
GO:0046716	muscle cell cellular homeostasis	4/871	25/18888	0.16	3.46967	2.71677	0.0262386	0.1896	0.164983	ANKH/SGCZ/DMD/MTM1	4
GO:0048169	regulation of long-term neuronal synaptic plasticity	4/871	25/18888	0.16	3.46967	2.71677	0.0262386	0.1896	0.164983	FXR1/CAMK2B/GRM5/NETO1	4
GO:0010092	specification of animal organ identity	5/871	37/18888	0.135135	2.93046	2.58431	0.0264476	0.189709	0.165078	ROBO2/FGF2/MEF2C/EXT1/FRS2	5
GO:0014059	regulation of dopamine secretion	5/871	37/18888	0.135135	2.93046	2.58431	0.0264476	0.189709	0.165078	SYT6/DRD3/PRKN/SYT1/HTR2A	5
GO:0021955	central nervous system neuron axonogenesis	5/871	37/18888	0.135135	2.93046	2.58431	0.0264476	0.189709	0.165078	PLXNA4/NFIB/DCLK1/MYCBP2/NDEL1	5
GO:0055023	positive regulation of cardiac muscle tissue growth	5/871	37/18888	0.135135	2.93046	2.58431	0.0264476	0.189709	0.165078	ERBB4/FGF2/MEF2C/ZFPM2/IGF1	5
GO:0070306	lens fiber cell differentiation	5/871	37/18888	0.135135	2.93046	2.58431	0.0264476	0.189709	0.165078	PROX1/FGF2/WNT5B/FRS2/SMAD3	5
GO:0022602	ovulation cycle process	6/871	50/18888	0.12	2.60225	2.49429	0.0267117	0.191323	0.166483	ROBO2/GPR149/EREG/BMPR1B/TGFB3/STAT5B	6
GO:0001101	response to acid chemical	12/871	139/18888	0.0863309	1.87212	2.26906	0.0272314	0.194761	0.169474	MTOR/GCLM/ATP2B4/COL3A1/CUL3/PDGFC/LARS1/CPEB4/FYN/COL4A6/SLC1A2/SESN3	12
GO:0008037	cell recognition	13/871	155/18888	0.083871	1.81878	2.25049	0.0272835	0.194848	0.16955	UBAP2L/CNTN4/ROBO2/GAP43/DLG1/PALLD/MEGF10/NRCAM/CNTNAP2/EXT1/NRP1/NTM/OPCML	13
GO:0006939	smooth muscle contraction	10/871	108/18888	0.0925926	2.00791	2.30959	0.0274167	0.195229	0.169882	ATP2B4/CHRM3/DLG1/DOCK4/ADRA1A/SULF1/KCNB2/PRKG1/KCNMA1/HTR2A	10
GO:0031398	positive regulation of protein ubiquitination	10/871	108/18888	0.0925926	2.00791	2.30959	0.0274167	0.195229	0.169882	RASSF5/CUL3/RNF180/PRKN/TOPORS/BTRC/PRICKLE1/MYCBP2/NDFIP2/RNF111	10
GO:0007589	body fluid secretion	9/871	93/18888	0.0967742	2.09859	2.3351	0.0275722	0.195766	0.170349	CHRM3/ERBB4/PPP3CA/ATG5/AQP1/GHRHR/UPRT/PRICKLE1/STAT5B	9
GO:0051899	membrane depolarization	9/871	93/18888	0.0967742	2.09859	2.3351	0.0275722	0.195766	0.170349	GCLM/SCN1A/CACNA1D/ANK2/CAMK2D/HCN1/ANK3/CACNA1C/CACNG2	9
GO:0000910	cytokinesis	15/871	188/18888	0.0797872	1.73022	2.21239	0.0277686	0.196875	0.171314	CUL3/PDCD6IP/DRD3/EXOC2/KIF13A/EXOC4/KLHL9/KIF4A/ANK3/RACGAP1/CIT/CALM1/SPIRE2/RAB11FIP4/CECR2	15
GO:0010038	response to metal ion	25/871	360/18888	0.0694444	1.50593	2.13097	0.0278129	0.196904	0.171339	SYT6/RYR2/KCNMB2/KCNMB3/PPP3CA/CAMK2D/TRPC3/MEF2C/ATG5/PRKN/AQP1/ACO1/ANK3/KCNMA1/ABCC8/KCNC1/DLG2/CPNE8/SYT1/GPHN/CALM1/RYR3/NFATC2/HMOX1/CACNG2	25
GO:2000146	negative regulation of cell motility	27/871	396/18888	0.0681818	1.47855	2.11609	0.0280957	0.198619	0.172831	ATP2B4/ZEB2/COL3A1/TMEFF2/SP100/PHLDB2/LIMCH1/FGF2/SPOCK3/MEF2C/MCTP1/MCC/PTPRK/MAGI2/SULF1/TGFBR1/PRKG1/NRG3/ABCC8/LRCH1/DACH1/FRMD5/SIN3A/PTPRM/LDLRAD4/PTPRT/HMOX1	27
GO:0043200	response to amino acid	11/871	124/18888	0.0887097	1.92371	2.26898	0.028248	0.198944	0.173113	MTOR/GCLM/COL3A1/CUL3/PDGFC/LARS1/CPEB4/FYN/COL4A6/SLC1A2/SESN3	11
GO:0071774	response to fibroblast growth factor	11/871	124/18888	0.0887097	1.92371	2.26898	0.028248	0.198944	0.173113	GCLM/NDNF/FGF2/RUNX2/SMOC2/SULF1/EXT1/KCNC1/CREB3L1/FRS2/KIF16B	11
GO:0010970	transport along microtubule	14/871	172/18888	0.0813953	1.76509	2.21626	0.0282636	0.198944	0.173113	AGBL4/KIFAP3/IFT122/KIF13A/DST/AP3M2/KIF4A/DLG2/BICD1/IFT43/HSBP1/NDEL1/RHOT1/NETO1	14
GO:0030100	regulation of endocytosis	21/871	291/18888	0.0721649	1.56493	2.13534	0.0289154	0.201708	0.175519	DNAJC6/AAK1/TBC1D5/PIK3CB/PPP3CA/MCTP1/BTBD9/ATG5/SYNE1/PRKN/MAGI2/GPC3/CAMK1D/TSG101/CBL/BICD1/ANKRD13A/CSK/GSG1L/CDH13/RIT2	21
GO:0061138	morphogenesis of a branching epithelium	15/871	189/18888	0.0793651	1.72107	2.19051	0.0289314	0.201708	0.175519	PBX1/PROX1/TP63/DLG1/FGF2/PKHD1/SEMA3E/MET/CSMD1/SULF1/EXT1/GPC3/NRP1/BTRC/FRS2	15
GO:0050848	regulation of calcium-mediated signaling	9/871	94/18888	0.0957447	2.07626	2.29997	0.0292944	0.201708	0.175519	MTOR/ATP2B4/ITPR1/PPP3CA/IGF1/AKAP5/CALM1/CDH13/RIT2	9
GO:0031281	positive regulation of cyclase activity	5/871	38/18888	0.131579	2.85334	2.51444	0.0293372	0.201708	0.175519	CACNA1D/CACNA1C/RXFP2/TSHR/CRHR1	5
GO:1900181	negative regulation of protein localization to nucleus	5/871	38/18888	0.131579	2.85334	2.51444	0.0293372	0.201708	0.175519	MTOR/PKIA/DCLK1/MARK3/SIN3A	5
GO:0010763	positive regulation of fibroblast migration	3/871	15/18888	0.2	4.33708	2.84277	0.0293573	0.201708	0.175519	AQP1/PTK2/ARHGEF7	3
GO:0031280	negative regulation of cyclase activity	3/871	15/18888	0.2	4.33708	2.84277	0.0293573	0.201708	0.175519	DRD3/GRM3/AKAP5	3
GO:0043201	response to leucine	3/871	15/18888	0.2	4.33708	2.84277	0.0293573	0.201708	0.175519	MTOR/LARS1/SESN3	3
GO:0045176	apical protein localization	3/871	15/18888	0.2	4.33708	2.84277	0.0293573	0.201708	0.175519	SHROOM3/HCN1/RDX	3
GO:0045475	locomotor rhythm	3/871	15/18888	0.2	4.33708	2.84277	0.0293573	0.201708	0.175519	MTOR/NCOA2/ZFHX3	3
GO:0050966	detection of mechanical stimulus involved in sensory perception of pain	3/871	15/18888	0.2	4.33708	2.84277	0.0293573	0.201708	0.175519	SCN1A/FYN/HTR2A	3
GO:0055057	neuroblast division	3/871	15/18888	0.2	4.33708	2.84277	0.0293573	0.201708	0.175519	DOCK7/FGF13/SOX5	3
GO:0150011	regulation of neuron projection arborization	3/871	15/18888	0.2	4.33708	2.84277	0.0293573	0.201708	0.175519	NTNG1/GRIP1/MYO9A	3
GO:1901203	positive regulation of extracellular matrix assembly	3/871	15/18888	0.2	4.33708	2.84277	0.0293573	0.201708	0.175519	PHLDB2/TGFBR1/SMAD3	3
GO:1901386	negative regulation of voltage-gated calcium channel activity	3/871	15/18888	0.2	4.33708	2.84277	0.0293573	0.201708	0.175519	DRD3/CALM1/CRHR1	3
GO:2000052	positive regulation of non-canonical Wnt signaling pathway	3/871	15/18888	0.2	4.33708	2.84277	0.0293573	0.201708	0.175519	MLLT3/GPC3/WNT5B	3
GO:2001028	positive regulation of endothelial cell chemotaxis	3/871	15/18888	0.2	4.33708	2.84277	0.0293573	0.201708	0.175519	FGF2/SMOC2/MET	3
GO:0045860	positive regulation of protein kinase activity	19/871	257/18888	0.07393	1.6032	2.14072	0.0294618	0.202142	0.175897	IL23R/ATP2B4/PROX1/CCDC88A/EREG/FGF2/PDGFC/GHR/MAP3K7/RELN/NRG1/PTK2/GRM5/IGF1/TAOK3/FLT1/CALM1/ERN1/TNFRSF11A	19
GO:0060113	inner ear receptor cell differentiation	7/871	65/18888	0.107692	2.33535	2.37114	0.0296238	0.202969	0.176616	USH2A/FGF2/WHRN/KCNQ1/DIAPH3/CECR2/TRIOBP	7
GO:0030832	regulation of actin filament length	13/871	157/18888	0.0828025	1.79561	2.20099	0.0298799	0.203508	0.177085	MTOR/NCKAP1/VIL1/DLG1/FER/CARMIL1/DAAM2/ADD3/RDX/EPS8/SPTB/FMN1/TRIOBP	13
GO:0002026	regulation of the force of heart contraction	4/871	26/18888	0.153846	3.33622	2.62093	0.0299105	0.203508	0.177085	ATP2B4/RYR2/CAMK2D/ADRA1A	4
GO:0010460	positive regulation of heart rate	4/871	26/18888	0.153846	3.33622	2.62093	0.0299105	0.203508	0.177085	RYR2/PDE4D/ADRA1A/KCNQ1	4
GO:0021697	cerebellar cortex formation	4/871	26/18888	0.153846	3.33622	2.62093	0.0299105	0.203508	0.177085	PROX1/GRID2/WHRN/RORA	4
GO:0072010	glomerular epithelium development	4/871	26/18888	0.153846	3.33622	2.62093	0.0299105	0.203508	0.177085	NOTCH2/MAGI2/EXT1/PTPRO	4
GO:0048660	regulation of smooth muscle cell proliferation	14/871	174/18888	0.0804598	1.7448	2.17011	0.0307814	0.209142	0.181988	PDE1A/FOXP1/EREG/FGF2/MEF2C/MAP3K7/PRKG1/TCF7L2/FRS2/IGF1/TGFB3/CDH13/ERN1/HMOX1	14
GO:0033555	multicellular organismal response to stress	9/871	95/18888	0.0947368	2.05441	2.26528	0.0310905	0.210657	0.183306	MTOR/NPAS2/PPP3CA/HCN1/MEF2C/RELN/EXT1/ASIC1/CRHR1	9
GO:0043279	response to alkaloid	9/871	95/18888	0.0947368	2.05441	2.26528	0.0310905	0.210657	0.183306	RYR2/DRD3/SDK1/PPP2R2A/SPIDR/SLC1A2/HTR2A/RYR3/ST8SIA2	9
GO:0030838	positive regulation of actin filament polymerization	6/871	52/18888	0.115385	2.50216	2.38492	0.0316981	0.214181	0.186373	MTOR/NCKAP1/DLG1/FER/CARMIL1/FMN1	6
GO:0051155	positive regulation of striated muscle cell differentiation	6/871	52/18888	0.115385	2.50216	2.38492	0.0316981	0.214181	0.186373	MTOR/PROX1/MEF2C/NRG1/NIBAN2/IGF1	6
GO:0017156	calcium-ion regulated exocytosis	7/871	66/18888	0.106061	2.29997	2.32606	0.0318713	0.214462	0.186617	SYT6/RAPGEF4/SYN2/CADPS/RIMS1/EQTN/SYT1	7
GO:0030837	negative regulation of actin filament polymerization	7/871	66/18888	0.106061	2.29997	2.32606	0.0318713	0.214462	0.186617	VIL1/CARMIL1/ADD3/RDX/EPS8/SPTB/TRIOBP	7
GO:0032507	maintenance of protein location in cell	7/871	66/18888	0.106061	2.29997	2.32606	0.0318713	0.214462	0.186617	CCDC88A/SP100/SYNE1/TOPORS/TAF3/ANK3/RIT2	7
GO:0051047	positive regulation of secretion	22/871	312/18888	0.0705128	1.5291	2.07199	0.0322785	0.216904	0.188742	WLS/S100A10/PLA2G4A/CHRM3/RAPGEF4/ITPR1/PDCD6IP/MYRIP/CADPS/PPP3CA/ATG5/AQP1/GHRHR/FRMD4A/MCU/TCF7L2/ABCC8/TSG101/SYT1/IGF1/TGFB3/TNFRSF11A	22
GO:0040036	regulation of fibroblast growth factor receptor signaling pathway	5/871	39/18888	0.128205	2.78018	2.44682	0.0324183	0.21695	0.188782	FGF2/RUNX2/SMOC2/SULF1/CREB3L1	5
GO:0051349	positive regulation of lyase activity	5/871	39/18888	0.128205	2.78018	2.44682	0.0324183	0.21695	0.188782	CACNA1D/CACNA1C/RXFP2/TSHR/CRHR1	5
GO:0097106	postsynaptic density organization	5/871	39/18888	0.128205	2.78018	2.44682	0.0324183	0.21695	0.188782	NRXN1/DLG1/GRID2/RELN/PTPRD	5
GO:0043434	response to peptide hormone	29/871	438/18888	0.06621	1.43579	2.02893	0.0328508	0.219242	0.190776	MTOR/LPIN1/RHOQ/COL3A1/PID1/EREG/PPP3CA/GHR/FER/MAP3K7/ARID1B/GHRHR/NCOA2/PTK2/UPRT/KCNQ1/PDE3B/ABCC8/SESN3/TSHR/SERPINA12/TCF12/SMAD3/CSK/NDEL1/STAT5B/CRHR1/PRKCA/TNFRSF11A	29
GO:0071902	positive regulation of protein serine/threonine kinase activity	11/871	127/18888	0.0866142	1.87826	2.18348	0.0328818	0.219242	0.190776	ATP2B4/PROX1/FGF2/PDGFC/GHR/MAP3K7/TAOK3/FLT1/CALM1/ERN1/TNFRSF11A	11
GO:0061333	renal tubule morphogenesis	8/871	81/18888	0.0987654	2.14177	2.26418	0.0329401	0.219242	0.190776	HS2ST1/PBX1/KIF26B/DLG1/FGF2/MEF2C/GPC3/FMN1	8
GO:0072028	nephron morphogenesis	8/871	81/18888	0.0987654	2.14177	2.26418	0.0329401	0.219242	0.190776	HS2ST1/PBX1/KIF26B/ERBB4/DLG1/FGF2/GPC3/FMN1	8
GO:0007205	protein kinase C-activating G protein-coupled receptor signaling pathway	4/871	27/18888	0.148148	3.21265	2.52966	0.0338705	0.22361	0.194577	GAP43/DGKK/PARD3/GRM5	4
GO:0021801	cerebral cortex radial glia-guided migration	4/871	27/18888	0.148148	3.21265	2.52966	0.0338705	0.22361	0.194577	SRGAP2C/DISC1/COL3A1/RELN	4
GO:0021846	cell proliferation in forebrain	4/871	27/18888	0.148148	3.21265	2.52966	0.0338705	0.22361	0.194577	DOCK7/DISC1/NFIB/DIXDC1	4
GO:0022030	telencephalon glial cell migration	4/871	27/18888	0.148148	3.21265	2.52966	0.0338705	0.22361	0.194577	SRGAP2C/DISC1/COL3A1/RELN	4
GO:0099560	synaptic membrane adhesion	4/871	27/18888	0.148148	3.21265	2.52966	0.0338705	0.22361	0.194577	NTNG1/EFNA5/PTPRD/LRRC4C	4
GO:2000050	regulation of non-canonical Wnt signaling pathway	4/871	27/18888	0.148148	3.21265	2.52966	0.0338705	0.22361	0.194577	DAAM2/MLLT3/GPC3/WNT5B	4
GO:0006470	protein dephosphorylation	16/871	210/18888	0.0761905	1.65222	2.08973	0.0341668	0.225071	0.195849	MTOR/ENSA/PPP3CA/PTPRK/MAGI2/PTPRN2/PPP2R2A/PTPRD/PPP6C/MTM1/BTRC/UBASH3B/PTPRO/CALM1/PTPRM/PTPRT	16
GO:0048857	neural nucleus development	7/871	67/18888	0.104478	2.26564	2.28179	0.0342299	0.225071	0.195849	FGF2/FOXP2/NFIB/KCNC1/KIRREL3/CALM1/MBP	7
GO:0060675	ureteric bud morphogenesis	7/871	67/18888	0.104478	2.26564	2.28179	0.0342299	0.225071	0.195849	HS2ST1/PBX1/KIF26B/DLG1/FGF2/GPC3/FMN1	7
GO:0046622	positive regulation of organ growth	6/871	53/18888	0.113208	2.45495	2.33213	0.0344037	0.22591	0.196579	PROX1/ERBB4/FGF2/MEF2C/ZFPM2/IGF1	6
GO:1900180	regulation of protein localization to nucleus	12/871	144/18888	0.0833333	1.80712	2.13765	0.034498	0.226225	0.196853	MTOR/EFCAB7/RASSF5/CACNB4/WWTR1/FYN/PKIA/TCF7L2/DCLK1/MARK3/SMAD3/SIN3A	12
GO:0010634	positive regulation of epithelial cell migration	14/871	177/18888	0.079096	1.71523	2.102	0.0348592	0.226884	0.197426	MTOR/PROX1/MAP4K4/NRP2/VIL1/FOXP1/PIK3CB/FGF2/SMOC2/MET/PTK2/NRP1/PRKCA/HMOX1	14
GO:0050806	positive regulation of synaptic transmission	14/871	177/18888	0.079096	1.71523	2.102	0.0348592	0.226884	0.197426	TNR/NRXN1/FXR1/RIMS1/LAMA2/RELN/ADRA1A/SLC24A2/GRIN2B/SYT1/AKAP5/GRIN2A/YTHDF1/CACNG2	14
GO:0140747	regulation of ncRNA transcription	9/871	97/18888	0.0927835	2.01205	2.19716	0.0349095	0.226884	0.197426	MTOR/NOTCH2/POU2F1/FGF2/SMAD1/TWIST1/NFIB/SMAD3/SREBF2	9
GO:0030201	heparan sulfate proteoglycan metabolic process	3/871	16/18888	0.1875	4.06602	2.69758	0.034923	0.226884	0.197426	HS2ST1/SULF1/HS3ST2	3
GO:0030728	ovulation	3/871	16/18888	0.1875	4.06602	2.69758	0.034923	0.226884	0.197426	GPR149/EREG/IMMP2L	3
GO:0035729	cellular response to hepatocyte growth factor stimulus	3/871	16/18888	0.1875	4.06602	2.69758	0.034923	0.226884	0.197426	GCLM/VIL1/NRP1	3
GO:0099150	regulation of postsynaptic specialization assembly	3/871	16/18888	0.1875	4.06602	2.69758	0.034923	0.226884	0.197426	GAP43/GRID2/PTPRD	3
GO:0036465	synaptic vesicle recycling	8/871	82/18888	0.097561	2.11565	2.22606	0.0350874	0.227348	0.19783	DNAJC6/DNM3/BTBD9/PRKN/AMPH/AP3M2/SYT1/AP2B1	8
GO:0043406	positive regulation of MAP kinase activity	8/871	82/18888	0.097561	2.11565	2.22606	0.0350874	0.227348	0.19783	FGF2/PDGFC/GHR/MAP3K7/TAOK3/FLT1/ERN1/TNFRSF11A	8
GO:0022407	regulation of cell-cell adhesion	32/871	496/18888	0.0645161	1.39906	1.98022	0.0354146	0.229164	0.19941	MTOR/ARID1A/IL23R/VTCN1/ILDR2/KIFAP3/TNR/KIF26B/HHLA2/DLG1/PPP3CA/TENM3/EFNA5/MEGF10/PKHD1/EPHA7/FYN/ARID1B/PTK2/SMARCA2/PRKG1/ANK3/GPAM/RDX/UBASH3B/IGF1/CSK/STAT5B/SKAP1/PRKCA/MBP/RUNX1	32
GO:0007605	sensory perception of sound	13/871	161/18888	0.0807453	1.751	2.1041	0.0356034	0.229756	0.199925	USH2A/GRM7/CACNA1D/CCDC50/DCDC2/WHRN/KCNQ1/NAV2/DIAPH3/ASIC2/MBP/EML2/TRIOBP	13
GO:0051125	regulation of actin nucleation	5/871	40/18888	0.125	2.71068	2.3813	0.0356938	0.229756	0.199925	CTNNA2/NCKAP1/VIL1/CARMIL1/FMN1	5
GO:0052652	cyclic purine nucleotide metabolic process	5/871	40/18888	0.125	2.71068	2.3813	0.0356938	0.229756	0.199925	PDE1A/CACNB4/ADCY2/PDE4D/RORA	5
GO:0070884	regulation of calcineurin-NFAT signaling cascade	5/871	40/18888	0.125	2.71068	2.3813	0.0356938	0.229756	0.199925	MTOR/ATP2B4/PPP3CA/IGF1/AKAP5	5
GO:0048659	smooth muscle cell proliferation	14/871	178/18888	0.0786517	1.70559	2.07959	0.0363012	0.233358	0.20306	PDE1A/FOXP1/EREG/FGF2/MEF2C/MAP3K7/PRKG1/TCF7L2/FRS2/IGF1/TGFB3/CDH13/ERN1/HMOX1	14
GO:0072171	mesonephric tubule morphogenesis	7/871	68/18888	0.102941	2.23232	2.2383	0.0367017	0.235623	0.205031	HS2ST1/PBX1/KIF26B/DLG1/FGF2/GPC3/FMN1	7
GO:0141091	transforming growth factor beta receptor superfamily signaling pathway	26/871	388/18888	0.0670103	1.45315	1.98298	0.036801	0.235951	0.205316	NOTCH2/LTBP1/ZEB2/ITGB6/COL3A1/FSTL1/ITGB5/BMPR1B/SMAD1/NREP/HIVEP1/RUNX2/MAP3K7/PTPRK/MAGI2/ELAPOR2/SULF1/EXT1/PTK2/TGFBR1/GPC3/TGFB3/RNF111/SMAD3/SIN3A/LDLRAD4	26
GO:0035315	hair cell differentiation	6/871	54/18888	0.111111	2.40949	2.28054	0.037254	0.238474	0.207512	USH2A/FGF2/WHRN/KCNQ1/TMEM132E/TRIOBP	6
GO:0007224	smoothened signaling pathway	12/871	146/18888	0.0821918	1.78236	2.08654	0.0377587	0.238474	0.207512	EFCAB7/PRRX1/ARMC9/IFT122/FBXL17/DCDC2/RUNX2/EXT1/GPC3/HERC4/BTRC/RORA	12
GO:0098781	ncRNA transcription	12/871	146/18888	0.0821918	1.78236	2.08654	0.0377587	0.238474	0.207512	MTOR/NOTCH2/POU2F1/FGF2/SMAD1/TWIST1/NFIB/POLR1D/SMAD3/ELL/NFATC2/SREBF2	12
GO:0048640	negative regulation of developmental growth	10/871	114/18888	0.0877193	1.90223	2.12442	0.0378213	0.238474	0.207512	TNR/FOXP1/WWC2/EPHA7/SEMA3E/SEMA3A/STK3/FGF13/NRP1/TLL2	10
GO:0051051	negative regulation of transport	30/871	462/18888	0.0649351	1.40814	1.95285	0.0378427	0.238474	0.207512	UBR3/HECW2/PID1/SP100/GRM7/DRD3/PPP3CA/CAMK2D/NDUFAF2/WDR41/MCTP1/ATG5/PRKN/NRG1/PKIA/IL1RAPL1/FRMD4A/PRKG1/ANK3/ABCC8/SERGEF/ASIC1/BEST3/ANKRD13A/HTR2A/NDFIP2/CALM1/CSK/CRHR1/SREBF2	30
GO:1903322	positive regulation of protein modification by small protein conjugation or removal	11/871	130/18888	0.0846154	1.83492	2.10026	0.0380298	0.238474	0.207512	RASSF5/CUL3/RNF180/PRKN/TOPORS/BTRC/PRICKLE1/MYCBP2/NDFIP2/RNF111/PIAS1	11
GO:0048839	inner ear development	15/871	196/18888	0.0765306	1.6596	2.04093	0.0380964	0.238474	0.207512	PRRX1/PROX1/USH2A/FRZB/FGF2/ATG5/EYA4/WHRN/KCNQ1/ATP8A2/DIAPH3/TGFB3/ESRRB/CECR2/TRIOBP	15
GO:0001702	gastrulation with mouth forming second	4/871	28/18888	0.142857	3.09792	2.44256	0.0381208	0.238474	0.207512	UGDH/TENM4/PRICKLE1/FRS2	4
GO:0003156	regulation of animal organ formation	4/871	28/18888	0.142857	3.09792	2.44256	0.0381208	0.238474	0.207512	ROBO2/FGF2/SULF1/FRS2	4
GO:0010592	positive regulation of lamellipodium assembly	4/871	28/18888	0.142857	3.09792	2.44256	0.0381208	0.238474	0.207512	MTOR/NCKAP1/AUTS2/PLCE1	4
GO:0010922	positive regulation of phosphatase activity	4/871	28/18888	0.142857	3.09792	2.44256	0.0381208	0.238474	0.207512	MTOR/MEF2C/MAGI2/CALM1	4
GO:0010971	positive regulation of G2/M transition of mitotic cell cycle	4/871	28/18888	0.142857	3.09792	2.44256	0.0381208	0.238474	0.207512	PBX1/CDC25A/RAD51B/SIN3A	4
GO:0021854	hypothalamus development	4/871	28/18888	0.142857	3.09792	2.44256	0.0381208	0.238474	0.207512	NRP2/NDNF/SEMA3E/NRP1	4
GO:0043507	positive regulation of JUN kinase activity	4/871	28/18888	0.142857	3.09792	2.44256	0.0381208	0.238474	0.207512	MAP3K7/TAOK3/ERN1/TNFRSF11A	4
GO:0048668	collateral sprouting	4/871	28/18888	0.142857	3.09792	2.44256	0.0381208	0.238474	0.207512	EFNA5/EPHA7/FGF13/PRKG1	4
GO:0060402	calcium ion transport into cytosol	4/871	28/18888	0.142857	3.09792	2.44256	0.0381208	0.238474	0.207512	RYR2/TRPC3/ADRA1A/CACNA1C	4
GO:0062149	detection of stimulus involved in sensory perception of pain	4/871	28/18888	0.142857	3.09792	2.44256	0.0381208	0.238474	0.207512	DISC1/SCN1A/FYN/HTR2A	4
GO:1903779	regulation of cardiac conduction	4/871	28/18888	0.142857	3.09792	2.44256	0.0381208	0.238474	0.207512	TNNI3K/ATP2B4/RYR2/ANK2	4
GO:2000819	regulation of nucleotide-excision repair	4/871	28/18888	0.142857	3.09792	2.44256	0.0381208	0.238474	0.207512	ARID1A/ARID1B/SMARCA2/RAD52	4
GO:1901992	positive regulation of mitotic cell cycle phase transition	9/871	99/18888	0.0909091	1.9714	2.13066	0.0390393	0.243457	0.211847	PBX1/CUL3/UBE2E2/CDC25A/ANKRD17/RDX/ANAPC5/RAD51B/SIN3A	9
GO:0009187	cyclic nucleotide metabolic process	5/871	41/18888	0.121951	2.64456	2.31777	0.0391661	0.243457	0.211847	PDE1A/CACNB4/ADCY2/PDE4D/RORA	5
GO:0010591	regulation of lamellipodium assembly	5/871	41/18888	0.121951	2.64456	2.31777	0.0391661	0.243457	0.211847	MTOR/NCKAP1/FER/AUTS2/PLCE1	5
GO:0043506	regulation of JUN kinase activity	5/871	41/18888	0.121951	2.64456	2.31777	0.0391661	0.243457	0.211847	AIDA/MAP3K7/TAOK3/ERN1/TNFRSF11A	5
GO:0106056	regulation of calcineurin-mediated signaling	5/871	41/18888	0.121951	2.64456	2.31777	0.0391661	0.243457	0.211847	MTOR/ATP2B4/PPP3CA/IGF1/AKAP5	5
GO:0048645	animal organ formation	7/871	69/18888	0.101449	2.19997	2.19556	0.0392882	0.243906	0.212238	ROBO2/TP63/FGF2/MEF2C/SULF1/EXT1/FRS2	7
GO:0031333	negative regulation of protein-containing complex assembly	12/871	147/18888	0.0816327	1.77024	2.06128	0.039468	0.244712	0.212939	AIDA/VIL1/CARMIL1/ADD3/RDX/EPS8/ARHGEF7/SPTB/NLRC3/LCMT1/EML2/TRIOBP	12
GO:0048259	regulation of receptor-mediated endocytosis	10/871	115/18888	0.0869565	1.88569	2.09465	0.0397882	0.245763	0.213854	DNAJC6/AAK1/TBC1D5/PIK3CB/SYNE1/MAGI2/CBL/BICD1/ANKRD13A/GSG1L	10
GO:0051099	positive regulation of binding	10/871	115/18888	0.0869565	1.88569	2.09465	0.0397882	0.245763	0.213854	PRKN/TWIST1/MET/STK3/ZNF618/NIBAN2/NRP1/TCF7L2/IGF1/MARK3	10
GO:0099565	chemical synaptic transmission, postsynaptic	10/871	115/18888	0.0869565	1.88569	2.09465	0.0397882	0.245763	0.213854	NRXN1/GRID2/PPP3CA/MEF2C/RIMS1/SYNE1/RELN/GRIN2B/GRIN2A/NETO1	10
GO:1901875	positive regulation of post-translational protein modification	11/871	131/18888	0.0839695	1.82091	2.07301	0.0398641	0.245921	0.213992	RASSF5/CUL3/RNF180/PRKN/TOPORS/BTRC/PRICKLE1/MYCBP2/NDFIP2/RNF111/PIAS1	11
GO:0001503	ossification	29/871	446/18888	0.0650224	1.41004	1.9268	0.0400583	0.246807	0.214763	PBX1/WWTR1/TP63/IBSP/BMPR1B/PPP3CA/FGF2/SMAD1/ANKH/MEF2C/RUNX2/TENT5A/TWIST1/SND1/EXT1/PTK2/BCOR/GPC3/NELL1/CREB3L1/PRICKLE1/IGF1/RFLNA/ZNF664-RFLNA/SMAD3/XYLT1/WWOX/TNFRSF11A/RUNX1	29
GO:0051648	vesicle localization	16/871	215/18888	0.0744186	1.6138	1.99016	0.0409814	0.250037	0.217573	KIFAP3/DNM3/CUL3/SYN2/PDCD6IP/CADPS/EXOC2/KIF13A/PRKN/EXOC4/AP3M2/PPP6C/TSG101/NDEL1/TANC2/SYN3	16
GO:0003128	heart field specification	3/871	17/18888	0.176471	3.82684	2.56376	0.0409913	0.250037	0.217573	ROBO2/MEF2C/EXT1	3
GO:0021535	cell migration in hindbrain	3/871	17/18888	0.176471	3.82684	2.56376	0.0409913	0.250037	0.217573	RERE/PLXNA2/CTNNA2	3
GO:0031643	positive regulation of myelination	3/871	17/18888	0.176471	3.82684	2.56376	0.0409913	0.250037	0.217573	PARD3/TENM4/DICER1	3
GO:0032310	prostaglandin secretion	3/871	17/18888	0.176471	3.82684	2.56376	0.0409913	0.250037	0.217573	PLA2G4A/ABCC4/TNFRSF11A	3
GO:0032488	Cdc42 protein signal transduction	3/871	17/18888	0.176471	3.82684	2.56376	0.0409913	0.250037	0.217573	NRP1/SHTN1/RIT2	3
GO:1903541	regulation of exosomal secretion	3/871	17/18888	0.176471	3.82684	2.56376	0.0409913	0.250037	0.217573	PDCD6IP/PRKN/TSG101	3
GO:2000369	regulation of clathrin-dependent endocytosis	3/871	17/18888	0.176471	3.82684	2.56376	0.0409913	0.250037	0.217573	DNAJC6/AAK1/PIK3CB	3
GO:1901990	regulation of mitotic cell cycle phase transition	24/871	356/18888	0.0674157	1.46194	1.93463	0.041058	0.250132	0.217656	ARID1A/PBX1/CACNB4/HECW2/CUL3/UBE2E2/CDC25A/NEK11/DLG1/ANKRD17/ARID1B/PKIA/SMARCA2/RDX/TAOK3/ANAPC5/MYO16/RAD51B/FOXN3/INO80/SIN3A/TFAP4/LCMT1/RBBP8	24
GO:0048661	positive regulation of smooth muscle cell proliferation	9/871	100/18888	0.09	1.95169	2.09799	0.0412236	0.250828	0.218262	FOXP1/EREG/FGF2/MAP3K7/FRS2/IGF1/CDH13/ERN1/HMOX1	9
GO:0003002	regionalization	28/871	429/18888	0.0652681	1.41537	1.91339	0.0413836	0.251489	0.218837	WLS/NOTCH2/CFAP45/PBX1/PLXNA2/AIDA/NRP2/ROBO2/IFT122/TP63/BMPR1B/FGF2/TLL1/MEF2C/DAAM2/RELN/EXT1/MLLT3/TGFBR1/PBX3/GPC3/NRP1/TLL2/DPCD/PRICKLE1/FRS2/MNS1/SMAD3	28
GO:0044344	cellular response to fibroblast growth factor stimulus	10/871	116/18888	0.0862069	1.86943	2.06519	0.0418243	0.253852	0.220893	GCLM/NDNF/FGF2/RUNX2/SMOC2/SULF1/EXT1/CREB3L1/FRS2/KIF16B	10
GO:0060538	skeletal muscle organ development	14/871	182/18888	0.0769231	1.66811	1.99132	0.0424985	0.257341	0.223929	FXR1/PPP3CA/NLN/MEF2C/MEGF10/COL19A1/TWIST1/NIBAN2/DMD/XK/MTM1/TLL2/BARX2/RBFOX1	14
GO:0021952	central nervous system projection neuron axonogenesis	4/871	29/18888	0.137931	2.99109	2.35928	0.0426623	0.257341	0.223929	PLXNA4/NFIB/DCLK1/MYCBP2	4
GO:0045672	positive regulation of osteoclast differentiation	4/871	29/18888	0.137931	2.99109	2.35928	0.0426623	0.257341	0.223929	IL23R/NOTCH2/PPP3CA/TNFRSF11A	4
GO:0098698	postsynaptic specialization assembly	4/871	29/18888	0.137931	2.99109	2.35928	0.0426623	0.257341	0.223929	NRXN1/GAP43/GRID2/PTPRD	4
GO:1901201	regulation of extracellular matrix assembly	4/871	29/18888	0.137931	2.99109	2.35928	0.0426623	0.257341	0.223929	ANTXR1/PHLDB2/TGFBR1/SMAD3	4
GO:0014046	dopamine secretion	5/871	42/18888	0.119048	2.5816	2.25611	0.0428369	0.258077	0.224569	SYT6/DRD3/PRKN/SYT1/HTR2A	5
GO:0007528	neuromuscular junction development	6/871	56/18888	0.107143	2.32344	2.18071	0.0433959	0.260163	0.226384	CACNB4/ANK3/PPFIBP1/MYCBP2/GPHN/CACNG2	6
GO:1901016	regulation of potassium ion transmembrane transporter activity	6/871	56/18888	0.107143	2.32344	2.18071	0.0433959	0.260163	0.226384	CACNA1D/DLG1/ANK2/KCNS2/ANK3/NETO1	6
GO:1902895	positive regulation of miRNA transcription	6/871	56/18888	0.107143	2.32344	2.18071	0.0433959	0.260163	0.226384	NOTCH2/POU2F1/FGF2/SMAD1/SMAD3/SREBF2	6
GO:2000648	positive regulation of stem cell proliferation	6/871	56/18888	0.107143	2.32344	2.18071	0.0433959	0.260163	0.226384	PBX1/PRRX1/TP63/FGF2/RUNX2/TGFBR1	6
GO:0034446	substrate adhesion-dependent cell spreading	9/871	101/18888	0.0891089	1.93236	2.0657	0.0434889	0.260401	0.226592	S100A10/ANTXR1/EFNA5/FER/CARMIL1/PTK2/NRP1/ARHGEF7/TRIOBP	9
GO:0000082	G1/S transition of mitotic cell cycle	17/871	234/18888	0.0726496	1.57544	1.94746	0.0435437	0.260411	0.2266	ARID1A/CACNB4/CUL3/UBE2E2/CDC25A/DLG1/ANKRD17/PPP3CA/ARID1B/CUL1/SMARCA2/PPP6C/RDX/MYO16/INO80/PIAS1/RBBP8	17
GO:0018108	peptidyl-tyrosine phosphorylation	19/871	269/18888	0.070632	1.53168	1.93108	0.0436175	0.260533	0.226707	MTOR/IL23R/ALK/ERBB4/PDGFC/GHR/EFNA5/FER/EPHA7/FYN/RELN/PTK2/NRP1/TSG101/GRM5/CBL/IGF1/FLT1/HTR2A	19
GO:1904950	negative regulation of establishment of protein localization	11/871	133/18888	0.0827068	1.79353	2.01921	0.0437153	0.260799	0.226938	SP100/DRD3/PPP3CA/NDUFAF2/PRKN/PKIA/FRMD4A/ABCC8/SERGEF/NDFIP2/CSK	11
GO:0001824	blastocyst development	10/871	117/18888	0.0854701	1.85345	2.03601	0.0439304	0.261763	0.227777	AGBL4/CUL3/MATR3/KDM4C/TGFBR1/BCOR/IGF1/RAD51B/NDEL1/RBBP8	10
GO:0032984	protein-containing complex disassembly	18/871	252/18888	0.0714286	1.54896	1.92891	0.0443755	0.264094	0.229805	ARID1A/DNAJC6/NCKAP5/VIL1/CARMIL1/ATG5/VTA1/FGF13/ADD3/TSG101/RDX/EPS8/DIAPH3/SPTB/CALM1/NSF/MICAL3/TRIOBP	18
GO:0048864	stem cell development	8/871	86/18888	0.0930233	2.01725	2.07885	0.0446169	0.265208	0.230774	NRP2/ERBB4/FGF2/TWIST1/SEMA3E/SEMA3A/NRG1/NRP1	8
GO:0010721	negative regulation of cell development	20/871	288/18888	0.0694444	1.50593	1.90231	0.0454083	0.269584	0.234582	KIFAP3/TNR/PROX1/FRZB/DRD3/PPP3CA/DAAM2/EPHA7/SEMA3E/SEMA3A/FGF13/NRP1/ABCC8/UBASH3B/IGF1/RFLNA/ZNF664-RFLNA/DICER1/PRTG/RUNX1	20
GO:0031345	negative regulation of cell projection organization	15/871	201/18888	0.0746269	1.61831	1.9377	0.0458103	0.271641	0.236372	SRGAP2C/DNM3/TNR/CEP97/PPP3CA/EPHA7/FYN/SEMA3E/SEMA3A/FGF13/NRP1/FAT3/GRIN2B/PTPRO/RIT2	15
GO:0015833	peptide transport	19/871	271/18888	0.0701107	1.52038	1.89714	0.046386	0.27439	0.238764	ENSA/ILDR2/CHRM3/RAPGEF4/ITPR1/MYRIP/PPP3CA/NDUFAF2/EFNA5/PRKN/AQP1/GHRHR/PTPRN2/MCU/TCF7L2/ABCC8/MGST1/ABCC4/CRHR1	19
GO:0018212	peptidyl-tyrosine modification	19/871	271/18888	0.0701107	1.52038	1.89714	0.046386	0.27439	0.238764	MTOR/IL23R/ALK/ERBB4/PDGFC/GHR/EFNA5/FER/EPHA7/FYN/RELN/PTK2/NRP1/TSG101/GRM5/CBL/IGF1/FLT1/HTR2A	19
GO:0001755	neural crest cell migration	6/871	57/18888	0.105263	2.28268	2.13239	0.0466908	0.274632	0.238975	NRP2/ERBB4/TWIST1/SEMA3E/SEMA3A/NRP1	6
GO:0006893	Golgi to plasma membrane transport	6/871	57/18888	0.105263	2.28268	2.13239	0.0466908	0.274632	0.238975	EXOC2/KIF13A/EXOC4/ANK3/CSK/NSF	6
GO:0014904	myotube cell development	5/871	43/18888	0.116279	2.52156	2.19621	0.0467077	0.274632	0.238975	PPP3CA/NIBAN2/XK/IGF1/NFATC2	5
GO:0045663	positive regulation of myoblast differentiation	5/871	43/18888	0.116279	2.52156	2.19621	0.0467077	0.274632	0.238975	ARID1A/BOC/MEF2C/ARID1B/SMARCA2	5
GO:1900026	positive regulation of substrate adhesion-dependent cell spreading	5/871	43/18888	0.116279	2.52156	2.19621	0.0467077	0.274632	0.238975	S100A10/CARMIL1/NRP1/ARHGEF7/TRIOBP	5
GO:0098876	vesicle-mediated transport to the plasma membrane	12/871	151/18888	0.0794702	1.72334	1.96215	0.0468477	0.275125	0.239403	EPS15/DENND1B/EXOC2/KIF13A/EXOC4/ANK3/VTI1A/GRIP1/AKAP5/CSK/RAB11FIP4/NSF	12
GO:0050679	positive regulation of epithelial cell proliferation	16/871	219/18888	0.0730594	1.58432	1.91233	0.0470961	0.276252	0.240385	ITGB3BP/NOTCH2/PROX1/NRP2/TP63/FGF2/RUNX2/PKHD1/TWIST1/TGFBR1/NRP1/TCF7L2/IGF1/CDH13/PRKCA/HMOX1	16
GO:0008543	fibroblast growth factor receptor signaling pathway	8/871	87/18888	0.091954	1.99406	2.0433	0.0472404	0.276278	0.240407	FGF2/RUNX2/SMOC2/SULF1/EXT1/CREB3L1/FRS2/KIF16B	8
GO:0006359	regulation of transcription by RNA polymerase III	4/871	30/18888	0.133333	2.89139	2.27952	0.0474948	0.276278	0.240407	MTOR/SF3B1/SETD5/ELL	4
GO:1901021	positive regulation of calcium ion transmembrane transporter activity	4/871	30/18888	0.133333	2.89139	2.27952	0.0474948	0.276278	0.240407	RYR2/ANK2/CRACR2A/CALM1	4
GO:0035728	response to hepatocyte growth factor	3/871	18/18888	0.166667	3.61424	2.43975	0.0475524	0.276278	0.240407	GCLM/VIL1/NRP1	3
GO:0042753	positive regulation of circadian rhythm	3/871	18/18888	0.166667	3.61424	2.43975	0.0475524	0.276278	0.240407	PRKG1/BTRC/RORA	3
GO:0045945	positive regulation of transcription by RNA polymerase III	3/871	18/18888	0.166667	3.61424	2.43975	0.0475524	0.276278	0.240407	MTOR/SF3B1/ELL	3
GO:0051350	negative regulation of lyase activity	3/871	18/18888	0.166667	3.61424	2.43975	0.0475524	0.276278	0.240407	DRD3/GRM3/AKAP5	3
GO:0097094	craniofacial suture morphogenesis	3/871	18/18888	0.166667	3.61424	2.43975	0.0475524	0.276278	0.240407	TWIST1/TGFB3/FOXN3	3
GO:0060411	cardiac septum morphogenesis	7/871	72/18888	0.0972222	2.1083	2.07162	0.0477508	0.277102	0.241124	NOTCH2/PROX1/NRP2/ROBO2/ZFPM2/TGFBR1/NRP1	7
GO:1901342	regulation of vasculature development	24/871	362/18888	0.0662983	1.43771	1.84883	0.0481411	0.279036	0.242807	WARS2/ATP2B4/SP100/PIK3CB/FGF2/SMAD1/ADGRB3/SMOC2/TWIST1/AQP1/SEMA3E/SULF1/TGFBR1/NIBAN2/NRP1/PDE3B/ABCC8/CREB3L1/FLT1/EPN2/PRKCA/PTPRM/RUNX1/HMOX1	24
GO:0007178	transmembrane receptor protein serine/threonine kinase signaling pathway	27/871	417/18888	0.0647482	1.40409	1.83465	0.0483002	0.279627	0.243321	NOTCH2/LTBP1/ZEB2/ITGB6/COL3A1/FSTL1/ITGB5/WWTR1/BMPR1B/SMAD1/NREP/HIVEP1/RUNX2/MAP3K7/PTPRK/MAGI2/ELAPOR2/SULF1/EXT1/PTK2/TGFBR1/GPC3/TGFB3/RNF111/SMAD3/SIN3A/LDLRAD4	27
GO:1903531	negative regulation of secretion by cell	12/871	152/18888	0.0789474	1.71201	1.93784	0.0488314	0.282368	0.245706	GRM7/DRD3/PPP3CA/NDUFAF2/WDR41/PRKN/IL1RAPL1/FRMD4A/PRKG1/ABCC8/SERGEF/ASIC1	12
GO:0030336	negative regulation of cell migration	25/871	381/18888	0.0656168	1.42293	1.83362	0.0491047	0.283613	0.24679	ATP2B4/ZEB2/COL3A1/TMEFF2/SP100/PHLDB2/LIMCH1/FGF2/MEF2C/MCTP1/MCC/PTPRK/MAGI2/SULF1/TGFBR1/PRKG1/NRG3/ABCC8/LRCH1/DACH1/SIN3A/PTPRM/LDLRAD4/PTPRT/HMOX1	25
GO:0045185	maintenance of protein location	8/871	88/18888	0.0909091	1.9714	2.00822	0.0499626	0.288227	0.250805	LTBP1/CCDC88A/SP100/SYNE1/TOPORS/TAF3/ANK3/RIT2	8

## Sheet: GO_CC
ID	Description	GeneRatio	BgRatio	RichFactor	FoldEnrichment	zScore	pvalue	p.adjust	qvalue	geneID	Count
GO:0098978	glutamatergic synapse	60/904	409/19894	0.146699	3.22836	9.93501	7.93483e-16	4.26101e-13	3.48297e-13	EPS15/NTNG1/DNM3/TNR/ATP2B4/DISC1/CACNB4/NRP2/ERBB4/CUL3/DOCK10/SYN2/ERC2/CADPS/FXR1/DLG1/ADGRL3/GRID2/PPP3CA/DROSHA/HCN1/RGS7BP/BTBD9/ADGRB3/FILIP1/EPHA7/SEMA3A/GRM3/NRCAM/CTTNBP2/PLXNA4/PPP2R2A/PTPRD/IL1RAPL1/IL1RAPL2/NRP1/LRRTM3/NRG3/GRID1/CTBP2/SLC1A2/LRRC4C/GRM5/PTPRO/EPS8/SCN8A/SLC16A7/SYT1/ABTB3/HTR2A/GPC6/SPTB/GRIN2A/GSG1L/AP2B1/DLGAP1/NETO1/PTPRT/SYN3/CACNG2	60
GO:0097060	synaptic membrane	58/904	397/19894	0.146096	3.21508	9.72684	2.9456e-15	7.90895e-13	6.46483e-13	DNAJC6/NTNG1/KCND3/DNM3/ATP2B4/CHRM3/NRXN1/LRRTM4/NRP2/ERBB4/GRM7/SLC6A11/ERC2/DLG1/GRID2/ANK2/HCN1/RGS7BP/KCTD16/TENM2/ADGRB3/RIMS1/KCNQ5/UTRN/SYNE1/GRM3/NRCAM/CNTNAP2/PTPRD/IL1RAPL1/DMD/NRP1/ANK3/LRRTM3/KCNMA1/GRID1/KCNC1/SLC1A2/LRRC4C/DLG2/GRM5/GRIA4/ERC1/CACNA1C/GRIN2B/PTPRO/SCN8A/SLC16A7/GRIP1/SYT1/HTR2A/GPHN/NRXN3/GRIN2A/GSG1L/NETO1/PTPRT/CACNG2	58
GO:0098984	neuron to neuron synapse	53/904	360/19894	0.147222	3.23987	9.35728	3.47201e-14	6.2149e-12	5.0801e-12	DNAJC6/DNM3/DISC1/RAPGEF4/ERBB4/ITPR1/GRM7/SYN2/GAP43/DLG1/GRID2/CTNND2/DROSHA/RGS7BP/PJA2/CPEB4/ADGRB3/FYN/PRKN/MAGI2/GRM3/NRCAM/PLXNA4/PSD3/PTPRD/LRRTM3/GRID1/ADD3/VTI1A/LRRC4C/DLG2/GRM5/GRIA4/CACNA1C/GRIN2B/PTPRO/EPS8/SCN8A/SLC16A7/GRIP1/SYT1/ANKS1B/DCLK1/AKAP5/GPHN/GRIN2A/GSG1L/NSF/DLGAP1/NETO1/PTPRT/SYN3/CACNG2	53
GO:0045211	postsynaptic membrane	45/904	276/19894	0.163043	3.58804	9.44648	7.67034e-14	1.02974e-11	8.41719e-12	KCND3/DNM3/CHRM3/LRRTM4/NRP2/ERBB4/GRM7/SLC6A11/DLG1/GRID2/ANK2/HCN1/RGS7BP/KCTD16/TENM2/ADGRB3/UTRN/SYNE1/GRM3/NRCAM/IL1RAPL1/DMD/NRP1/ANK3/LRRTM3/KCNMA1/GRID1/KCNC1/LRRC4C/DLG2/GRM5/GRIA4/CACNA1C/GRIN2B/PTPRO/SCN8A/SLC16A7/GRIP1/HTR2A/GPHN/GRIN2A/GSG1L/NETO1/PTPRT/CACNG2	45
GO:0032279	asymmetric synapse	49/904	329/19894	0.148936	3.27758	9.08875	2.09826e-13	2.25353e-11	1.84205e-11	DNAJC6/DNM3/DISC1/ERBB4/ITPR1/GRM7/SYN2/GAP43/DLG1/GRID2/CTNND2/DROSHA/RGS7BP/PJA2/CPEB4/ADGRB3/FYN/PRKN/MAGI2/GRM3/NRCAM/PLXNA4/PSD3/LRRTM3/GRID1/ADD3/LRRC4C/DLG2/GRM5/GRIA4/CACNA1C/GRIN2B/PTPRO/EPS8/SCN8A/SLC16A7/GRIP1/ANKS1B/DCLK1/AKAP5/GPHN/GRIN2A/GSG1L/NSF/DLGAP1/NETO1/PTPRT/SYN3/CACNG2	49
GO:0014069	postsynaptic density	47/904	313/19894	0.15016	3.30451	8.96614	4.83384e-13	4.32629e-11	3.53634e-11	DNAJC6/DNM3/DISC1/ERBB4/ITPR1/SYN2/GAP43/DLG1/GRID2/CTNND2/DROSHA/RGS7BP/PJA2/CPEB4/ADGRB3/FYN/PRKN/MAGI2/GRM3/NRCAM/PSD3/LRRTM3/GRID1/ADD3/LRRC4C/DLG2/GRM5/GRIA4/CACNA1C/GRIN2B/PTPRO/EPS8/SCN8A/SLC16A7/GRIP1/ANKS1B/DCLK1/AKAP5/GPHN/GRIN2A/GSG1L/NSF/DLGAP1/NETO1/PTPRT/SYN3/CACNG2	47
GO:0099572	postsynaptic specialization	48/904	341/19894	0.140762	3.09771	8.52486	3.05341e-12	2.3424e-10	1.91469e-10	DNAJC6/KCND3/DNM3/DISC1/ERBB4/ITPR1/SYN2/GAP43/DLG1/GRID2/CTNND2/DROSHA/RGS7BP/PJA2/CPEB4/ADGRB3/FYN/PRKN/MAGI2/GRM3/NRCAM/PSD3/LRRTM3/GRID1/ADD3/LRRC4C/DLG2/GRM5/GRIA4/CACNA1C/GRIN2B/PTPRO/EPS8/SCN8A/SLC16A7/GRIP1/ANKS1B/DCLK1/AKAP5/GPHN/GRIN2A/GSG1L/NSF/DLGAP1/NETO1/PTPRT/SYN3/CACNG2	48
GO:0098839	postsynaptic density membrane	22/904	99/19894	0.222222	4.89036	8.46646	4.63541e-10	3.11152e-08	2.54338e-08	ERBB4/DLG1/GRID2/RGS7BP/ADGRB3/NRCAM/LRRTM3/GRID1/LRRC4C/DLG2/GRM5/GRIA4/CACNA1C/GRIN2B/PTPRO/SCN8A/SLC16A7/GRIN2A/GSG1L/NETO1/PTPRT/CACNG2	22
GO:0099634	postsynaptic specialization membrane	24/904	120/19894	0.2	4.40133	8.15387	7.56236e-10	4.51221e-08	3.68831e-08	KCND3/ERBB4/DLG1/GRID2/RGS7BP/ADGRB3/NRCAM/LRRTM3/GRID1/LRRC4C/DLG2/GRM5/GRIA4/CACNA1C/GRIN2B/PTPRO/SCN8A/SLC16A7/GPHN/GRIN2A/GSG1L/NETO1/PTPRT/CACNG2	24
GO:0034702	monoatomic ion channel complex	41/904	344/19894	0.119186	2.62288	6.62468	1.771e-08	9.51025e-07	7.77374e-07	CACHD1/LRRC8C/KCND3/RYR2/DPP10/CACNB4/KCNH7/SCN1A/CACNA1D/CACNA2D3/KCNMB2/KCNMB3/GRID2/TRPC3/HCN1/PDE4D/KCNQ5/CNTNAP2/DPP6/KCNB2/KCNS2/MCU/KCNMA1/KCNQ1/ABCC8/KCNC1/DLG2/GRIA4/CACNA1C/ANO2/GRIN2B/EPS8/SCN8A/BEST3/CALM1/RYR3/CLCN7/GRIN2A/KCNJ12/KCNJ15/CACNG2	41
GO:0042383	sarcolemma	24/904	141/19894	0.170213	3.74581	7.13897	2.16054e-08	1.05474e-06	8.62148e-07	KCND3/ATP2B4/RYR2/SCN1A/CACNA1D/DLG1/PPP3CA/ANK2/CAMK2D/SLC27A6/SGCD/LAMA2/UTRN/AQP1/SGCZ/DMD/FGF13/PRKG1/ANK3/ABCC8/RDX/CACNA1C/TGFB3/RYR3	24
GO:0005912	adherens junction	28/904	188/19894	0.148936	3.27758	6.84583	3.06634e-08	1.37219e-06	1.12163e-06	HMCN1/CRB1/CTNNA2/PARD3B/FRMD4B/DLG1/SHROOM3/CTNND2/CDH18/CDH12/EFNA5/FER/PTPRK/CYTH3/NIBAN2/FRMD4A/PARD3/CTNNA3/DLG2/RDX/FRS2/FMN1/FRMD5/CDH13/PTPRM/LAMA3/CDH20/CDH4	28
GO:0034703	cation channel complex	29/904	204/19894	0.142157	3.12839	6.66678	4.99952e-08	2.06519e-06	1.6881e-06	CACHD1/KCND3/RYR2/DPP10/CACNB4/SCN1A/CACNA1D/CACNA2D3/KCNMB2/KCNMB3/TRPC3/HCN1/PDE4D/KCNQ5/CNTNAP2/DPP6/KCNB2/KCNS2/MCU/KCNMA1/KCNQ1/ABCC8/KCNC1/DLG2/CACNA1C/SCN8A/CALM1/RYR3/CACNG2	29
GO:0044304	main axon	14/904	68/19894	0.205882	4.53078	6.36325	1.80531e-06	6.92464e-05	5.66025e-05	NFASC/SCN1A/ROBO2/IQCJ-SCHIP1/DLG1/NRCAM/CNTNAP2/PARD3/ANK3/KCNC1/SLC1A2/DLG2/SCN8A/MBP	14
GO:0042734	presynaptic membrane	22/904	167/19894	0.131737	2.89908	5.37703	7.18642e-06	0.000257274	0.000210297	DNAJC6/NTNG1/ATP2B4/NRXN1/ERBB4/SLC6A11/ERC2/HCN1/RGS7BP/KCTD16/RIMS1/KCNQ5/GRM3/PTPRD/KCNC1/SLC1A2/ERC1/SCN8A/SYT1/HTR2A/NRXN3/GRIN2A	22
GO:0043197	dendritic spine	22/904	171/19894	0.128655	2.83126	5.24728	1.05536e-05	0.000322767	0.000263832	KCND3/DNM3/DOCK10/GRID2/PPP3CA/RGS7BP/TENM2/CPEB4/LAMA2/SYNE1/GRM3/CTTNBP2/PTK2/GRM5/GRIA4/PTPRO/ANKS1B/AKAP5/GRIN2A/ASIC2/TANC2/DIP2A	22
GO:0008076	voltage-gated potassium channel complex	15/904	89/19894	0.168539	3.70898	5.58838	1.06163e-05	0.000322767	0.000263832	KCND3/DPP10/KCNMB2/KCNMB3/HCN1/KCNQ5/CNTNAP2/DPP6/KCNB2/KCNS2/KCNMA1/KCNQ1/KCNC1/DLG2/CALM1	15
GO:0034705	potassium channel complex	16/904	100/19894	0.16	3.52106	5.51428	1.0819e-05	0.000322767	0.000263832	KCND3/DPP10/KCNMB2/KCNMB3/HCN1/KCNQ5/CNTNAP2/DPP6/KCNB2/KCNS2/KCNMA1/KCNQ1/ABCC8/KCNC1/DLG2/CALM1	16
GO:0044309	neuron spine	22/904	173/19894	0.127168	2.79853	5.1838	1.27233e-05	0.0003596	0.000293939	KCND3/DNM3/DOCK10/GRID2/PPP3CA/RGS7BP/TENM2/CPEB4/LAMA2/SYNE1/GRM3/CTTNBP2/PTK2/GRM5/GRIA4/PTPRO/ANKS1B/AKAP5/GRIN2A/ASIC2/TANC2/DIP2A	22
GO:1902495	transmembrane transporter complex	41/904	444/19894	0.0923423	2.03214	4.79893	1.4229e-05	0.000382048	0.000312289	CACHD1/LRRC8C/KCND3/RYR2/DPP10/CACNB4/KCNH7/SCN1A/CACNA1D/CACNA2D3/KCNMB2/KCNMB3/GRID2/TRPC3/HCN1/PDE4D/KCNQ5/CNTNAP2/DPP6/KCNB2/KCNS2/MCU/KCNMA1/KCNQ1/ABCC8/KCNC1/DLG2/GRIA4/CACNA1C/ANO2/GRIN2B/EPS8/SCN8A/BEST3/CALM1/RYR3/CLCN7/GRIN2A/KCNJ12/KCNJ15/CACNG2	41
GO:1990351	transporter complex	42/904	471/19894	0.089172	1.96238	4.61178	2.58045e-05	0.000659859	0.000539373	CACHD1/LRRC8C/KCND3/RYR2/DPP10/CACNB4/KCNH7/SCN1A/CACNA1D/CACNA2D3/KCNMB2/KCNMB3/GRID2/TRPC3/HCN1/PDE4D/KCNQ5/CNTNAP2/DPP6/KCNB2/KCNS2/MCU/KCNMA1/KCNQ1/ABCC8/KCNC1/DLG2/GRIA4/CACNA1C/ANO2/GRIN2B/EPS8/SCN8A/BEST3/ATP8A2/CALM1/RYR3/CLCN7/GRIN2A/KCNJ12/KCNJ15/CACNG2	42
GO:0031252	cell leading edge	39/904	426/19894	0.0915493	2.01469	4.61902	2.77897e-05	0.00067832	0.000554463	USH2A/ENAH/CCDC88A/ANTXR1/AAK1/NCKAP1/VIL1/FRMD4B/ROBO2/PHLDB2/UNC5C/PALLD/FER/MCC/CARMIL1/DST/PTPRK/TIAM2/CYTH3/AMPH/CNTNAP2/PSD3/MTM1/CTNNA3/PLCE1/SHTN1/KCNC1/SLC1A2/RDX/PTPRO/EPS8/TESC/CLIP1/ARHGEF7/AKAP5/TLN2/NDEL1/PTPRM/RAB22A	39
GO:0030426	growth cone	20/904	164/19894	0.121951	2.68374	4.72394	5.6933e-05	0.00132926	0.00108655	DOCK7/DISC1/ERC2/BOC/GAP43/UNC5C/PALLD/TENM2/CPEB4/TIAM2/AUTS2/EXOC4/WHRN/FGF13/SHTN1/CBL/PTPRO/EPS8/PCDH9/MYO9A	20
GO:0030427	site of polarized growth	20/904	169/19894	0.118343	2.60434	4.56985	8.70256e-05	0.0019472	0.00159165	DOCK7/DISC1/ERC2/BOC/GAP43/UNC5C/PALLD/TENM2/CPEB4/TIAM2/AUTS2/EXOC4/WHRN/FGF13/SHTN1/CBL/PTPRO/EPS8/PCDH9/MYO9A	20
GO:0005938	cell cortex	29/904	309/19894	0.0938511	2.06535	4.11795	0.000187955	0.00403727	0.00330009	HMCN1/ARV1/PARD3B/GRM7/MYRIP/ERC2/PHLDB2/SHROOM3/FER/EXOC2/DST/RIMS1/CTTNBP2/EXOC4/CALD1/PTK2/ASTN2/PARD3/ADD3/CTBP2/RDX/ERC1/EPS8/CLIP1/ARHGEF7/SPTB/SLC38A8/SPIRE2/MICAL3	29
GO:0043194	axon initial segment	6/904	21/19894	0.285714	6.28761	5.28943	0.000261021	0.00530371	0.00433529	NFASC/SCN1A/IQCJ-SCHIP1/NRCAM/ANK3/SCN8A	6
GO:0098858	actin-based cell projection	23/904	226/19894	0.10177	2.23961	4.08914	0.000266667	0.00530371	0.00433529	CRB1/USH2A/ENAH/ANTXR1/VIL1/GAP43/UNC5C/TENM2/UTRN/TIAM2/DOCK4/EXOC4/WHRN/DMD/FGF13/MTM1/CUBN/SHTN1/RDX/EPS8/CALML4/WWOX/TRIOBP	23
GO:0098685	Schaffer collateral - CA1 synapse	13/904	93/19894	0.139785	3.0762	4.37863	0.00028895	0.00536487	0.00438528	NTNG1/TNR/ITPR1/SYN2/PPP3CA/FYN/PTPRD/LRRC4C/GRM5/SLC16A7/GSG1L/NETO1/CACNG2	13
GO:0034704	calcium channel complex	11/904	70/19894	0.157143	3.45819	4.49511	0.000297739	0.00536487	0.00438528	CACHD1/RYR2/CACNB4/CACNA1D/CACNA2D3/PDE4D/MCU/CACNA1C/CALM1/RYR3/CACNG2	11
GO:0030018	Z disc	16/904	131/19894	0.122137	2.68783	4.22874	0.000299714	0.00536487	0.00438528	ATP2B4/RYR2/SCN1A/CACNA1D/PPP3CA/ANK2/PALLD/FRG1/DST/DMD/NEBL/ANK3/NRAP/CACNA1C/SCN8A/RYR3	16
GO:0031674	I band	17/904	145/19894	0.117241	2.58009	4.16644	0.000321441	0.00556819	0.00455148	ATP2B4/RYR2/SCN1A/CACNA1D/PPP3CA/ANK2/PALLD/FRG1/DST/DMD/MTM1/NEBL/ANK3/NRAP/CACNA1C/SCN8A/RYR3	17
GO:0032432	actin filament bundle	13/904	95/19894	0.136842	3.01143	4.28764	0.000357402	0.00599765	0.00490252	VIL1/LPP/AFAP1/LIMCH1/PALLD/DST/CALD1/PTK2/NEBL/DIXDC1/RFLNA/ZNF664-RFLNA/DIAPH3	13
GO:0043025	neuronal cell body	39/904	488/19894	0.079918	1.75873	3.70254	0.000477245	0.00776607	0.00634804	NEGR1/KCND3/ASTN1/BRINP2/USH2A/PDE1A/NRXN1/SCN1A/ALCAM/GAP43/SERPINI1/BMPR1B/UNC5C/CTNND2/GHR/RGS7BP/FYN/TIAM2/PDE1C/CNTNAP2/KCNB2/WHRN/ASTN2/VTI1A/SHTN1/KCNQ1/KCNC1/DLG2/GRIA4/CACNA1C/GRIP1/HTR2A/ARHGEF7/TGFB3/TMEM266/NDEL1/ASIC2/MBP/ATXN10	39
GO:0033268	node of Ranvier	5/904	16/19894	0.3125	6.87707	5.13106	0.00055021	0.00869008	0.00710333	NFASC/SCN1A/DLG1/ANK3/SCN8A	5
GO:0030016	myofibril	23/904	240/19894	0.0958333	2.10897	3.77113	0.000626056	0.00960549	0.00785159	LRRC39/ATP2B4/RYR2/SCN1A/CACNA1D/MYH15/FXR1/PPP3CA/ANK2/PALLD/FRG1/DST/SYNE1/CALD1/DMD/MTM1/NEBL/ANK3/NRAP/CACNA1C/SCN8A/CALM1/RYR3	23
GO:0090543	Flemming body	7/904	34/19894	0.205882	4.53078	4.49565	0.00071634	0.0106854	0.00873432	PDCD6IP/EXOC2/EXOC4/CELF2/TSG101/RACGAP1/MICAL3	7
GO:0098982	GABA-ergic synapse	11/904	79/19894	0.139241	3.06422	4.01091	0.000858331	0.0124574	0.0101828	KCND3/DISC1/ERBB4/SLC6A11/ERC2/GAP43/EFNA5/GRID1/CTBP2/PTPRO/CDH13	11
GO:0016010	dystrophin-associated glycoprotein complex	5/904	18/19894	0.277778	6.11295	4.73495	0.00100049	0.0141386	0.011557	SGCD/UTRN/SGCZ/DMD/SNTB2	5
GO:0030175	filopodium	13/904	106/19894	0.122642	2.69893	3.82647	0.00103119	0.0141987	0.0116061	ENAH/ANTXR1/VIL1/GAP43/UNC5C/TENM2/UTRN/TIAM2/DMD/FGF13/MTM1/SHTN1/RDX	13
GO:0043292	contractile fiber	23/904	250/19894	0.092	2.02461	3.55702	0.00109256	0.0146677	0.0119894	LRRC39/ATP2B4/RYR2/SCN1A/CACNA1D/MYH15/FXR1/PPP3CA/ANK2/PALLD/FRG1/DST/SYNE1/CALD1/DMD/MTM1/NEBL/ANK3/NRAP/CACNA1C/SCN8A/CALM1/RYR3	23
GO:0150034	distal axon	24/904	272/19894	0.0882353	1.94176	3.41213	0.00152772	0.0200094	0.0163558	DOCK7/USH2A/DISC1/AAK1/ERC2/BOC/GAP43/UNC5C/PALLD/TENM2/CPEB4/KCNQ5/TIAM2/AUTS2/EXOC4/WHRN/FGF13/SHTN1/KCNC1/CBL/PTPRO/EPS8/PCDH9/MYO9A	24
GO:0030118	clathrin coat	8/904	51/19894	0.156863	3.45202	3.82541	0.00197699	0.0246894	0.0201813	EPS15/TBC1D5/KCNQ5/AP3M2/NCALD/EPN2/AP2B1/ENTHD1	8
GO:0030315	T-tubule	8/904	51/19894	0.156863	3.45202	3.82541	0.00197699	0.0246894	0.0201813	ATP2B4/SCN1A/CACNA1D/ANK2/ANK3/RDX/CACNA1C/TGFB3	8
GO:0002116	semaphorin receptor complex	4/904	13/19894	0.307692	6.77127	4.54147	0.00217838	0.0264609	0.0216293	PLXNA2/NRP2/PLXNA4/NRP1	4
GO:0060076	excitatory synapse	9/904	64/19894	0.140625	3.09468	3.662	0.00231491	0.0264609	0.0216293	GRID2/PALLD/ADGRB3/PLXNA4/SCN8A/SLC16A7/SYT1/AKAP5/NETO1	9
GO:0030027	lamellipodium	19/904	203/19894	0.0935961	2.05973	3.31118	0.002345	0.0264609	0.0216293	ENAH/CCDC88A/ANTXR1/NCKAP1/VIL1/UNC5C/PALLD/FER/MCC/CARMIL1/TIAM2/CTNNA3/PLCE1/SHTN1/RDX/PTPRO/TESC/ARHGEF7/PTPRM	19
GO:0016342	catenin complex	6/904	31/19894	0.193548	4.25935	3.96243	0.00240276	0.0264609	0.0216293	CTNNA2/CDH18/CDH12/CDH13/CDH20/CDH4	6
GO:0030017	sarcomere	20/904	219/19894	0.0913242	2.00974	3.27828	0.00243908	0.0264609	0.0216293	LRRC39/ATP2B4/RYR2/SCN1A/CACNA1D/PPP3CA/ANK2/PALLD/FRG1/DST/SYNE1/DMD/MTM1/NEBL/ANK3/NRAP/CACNA1C/SCN8A/CALM1/RYR3	20
GO:0099568	cytoplasmic region	25/904	298/19894	0.0838926	1.84619	3.21119	0.00245813	0.0264609	0.0216293	AGBL4/DNAI4/CFAP45/KIFAP3/ERC2/PHLDB2/DCDC2/DST/RIMS1/ATG5/PACRG/AP3M2/RP1/CFAP95/CFAP77/KIF4A/CTBP2/DLG2/ERC1/MNS1/HYDIN/HSBP1/NDEL1/NETO1/CFAP61	25
GO:0048786	presynaptic active zone	10/904	77/19894	0.12987	2.858	3.56406	0.00248004	0.0264609	0.0216293	NTNG1/ATP2B4/GRM7/ERC2/HCN1/RIMS1/CTBP2/ERC1/PPFIBP1/SCN8A	10
GO:0030055	cell-substrate junction	33/904	431/19894	0.0765661	1.68496	3.1367	0.00251304	0.0264609	0.0216293	DOCK7/HMCN1/NFASC/ENAH/MAP4K4/ITGB6/NCKAP1/TNS1/PDCD6IP/ALCAM/PHLDB2/ITGB5/LPP/AFAP1/PALLD/DST/PTK2/DMD/NRP1/NRAP/RDX/DIXDC1/CBL/TSPAN9/PPFIBP1/FLT1/THSD1/ARHGEF7/TLN2/SNTB2/CDH13/LAMA3/TRIOBP	33
GO:0005604	basement membrane	11/904	92/19894	0.119565	2.63123	3.42157	0.00299629	0.0309424	0.0252926	HMCN1/USH2A/COL8A1/DLG1/FRAS1/EFNA5/DST/LAMA2/SMOC2/COL4A6/LAMA3	11
GO:0090665	glycoprotein complex	5/904	23/19894	0.217391	4.78405	3.96171	0.00325377	0.0329674	0.0269478	SGCD/UTRN/SGCZ/DMD/SNTB2	5
GO:0043296	apical junction complex	15/904	150/19894	0.1	2.20066	3.22049	0.00348225	0.0346291	0.028306	ILDR2/CRB1/PARD3B/PDCD6IP/FRMD4B/DLG1/SHROOM3/TJAP1/CYTH3/MAGI2/CLDN12/TGFBR1/FRMD4A/PARD3/ANK3	15
GO:0043204	perikaryon	15/904	151/19894	0.0993377	2.18609	3.19206	0.00370856	0.036209	0.0295975	ASTN1/GAP43/SERPINI1/CTNND2/RGS7BP/FYN/TIAM2/CNTNAP2/KCNB2/ASTN2/SHTN1/DLG2/CACNA1C/GRIP1/TMEM266	15
GO:0030673	axolemma	4/904	15/19894	0.266667	5.86844	4.11538	0.00386745	0.0369216	0.03018	ROBO2/CNTNAP2/KCNC1/SLC1A2	4
GO:0005891	voltage-gated calcium channel complex	7/904	45/19894	0.155556	3.42325	3.55065	0.00391905	0.0369216	0.03018	CACHD1/CACNB4/CACNA1D/CACNA2D3/PDE4D/CACNA1C/CACNG2	7
GO:0005923	bicellular tight junction	13/904	126/19894	0.103175	2.27053	3.12147	0.00483501	0.0447655	0.0365916	ILDR2/PARD3B/PDCD6IP/FRMD4B/DLG1/TJAP1/CYTH3/MAGI2/CLDN12/TGFBR1/FRMD4A/PARD3/ANK3	13
GO:0036064	ciliary basal body	16/904	173/19894	0.0924855	2.0353	2.98397	0.00559337	0.0509091	0.0416135	AGBL4/KIFAP3/USH2A/DISC1/CCDC88A/ARMC9/IFT122/RAB28/PJA2/PKHD1/PTK2/TOPORS/WHRN/ERC1/PRKCA/MARK4	16
GO:0030496	midbody	18/904	205/19894	0.0878049	1.93229	2.92744	0.00588245	0.0526479	0.0430348	PDCD6IP/PIK3CB/RASGEF1B/EXOC2/KIF13A/SYNE1/EXOC4/KLHL9/TOPORS/KIF4A/CELF2/TSG101/RDX/RACGAP1/RAB11FIP4/MARK4/MICAL3/TRIOBP	18
GO:0070160	tight junction	13/904	131/19894	0.0992366	2.18386	2.96608	0.00669312	0.0589214	0.0481628	ILDR2/PARD3B/PDCD6IP/FRMD4B/DLG1/TJAP1/CYTH3/MAGI2/CLDN12/TGFBR1/FRMD4A/PARD3/ANK3	13
GO:0062023	collagen-containing extracellular matrix	31/904	428/19894	0.0724299	1.59394	2.71017	0.00739272	0.0633853	0.0518115	S100A10/TNR/HMCN1/USH2A/LTBP1/ANXA4/COL3A1/COL8A1/DLG1/FRAS1/EFNA5/SERPINB1/DST/EYS/COL19A1/COL9A1/LAMA2/SMOC2/SULF1/COL14A1/COL4A6/GPC3/NAV2/NCAM1/WNT5B/GPC5/GPC6/TGFB3/THSD4/CDH13/LAMA3	31
GO:0031527	filopodium membrane	4/904	18/19894	0.222222	4.89036	3.60275	0.00777878	0.0633853	0.0518115	ANTXR1/GAP43/UTRN/DMD	4
GO:0043034	costamere	4/904	18/19894	0.222222	4.89036	3.60275	0.00777878	0.0633853	0.0518115	FXR1/ANK2/DMD/ANK3	4
GO:0098831	presynaptic active zone cytoplasmic component	4/904	18/19894	0.222222	4.89036	3.60275	0.00777878	0.0633853	0.0518115	ERC2/RIMS1/CTBP2/ERC1	4
GO:0043198	dendritic shaft	6/904	39/19894	0.153846	3.38564	3.25367	0.00782781	0.0633853	0.0518115	GRM7/RGS7BP/GRM5/KIRREL3/HTR2A/NSF	6
GO:0014704	intercalated disc	7/904	51/19894	0.137255	3.02052	3.15222	0.0079084	0.0633853	0.0518115	SCN1A/DLG1/ANK2/FGF13/ANK3/CTNNA3/NRAP	7
GO:1904115	axon cytoplasm	8/904	64/19894	0.125	2.75083	3.06087	0.00820161	0.064169	0.0524521	AGBL4/DST/AP3M2/KIF4A/DLG2/HSBP1/NDEL1/NETO1	8
GO:0042641	actomyosin	10/904	91/19894	0.10989	2.41831	2.95869	0.00824517	0.064169	0.0524521	PDCD6IP/LPP/AFAP1/LIMCH1/PALLD/DST/CALD1/PTK2/NEBL/DIXDC1	10
GO:0140092	bBAF complex	3/904	10/19894	0.3	6.60199	3.86601	0.0088271	0.0677165	0.0553519	ARID1A/ARID1B/SMARCA2	3
GO:0008021	synaptic vesicle	18/904	216/19894	0.0833333	1.83389	2.68853	0.00989637	0.0735134	0.0600903	SYT6/VPS45/DISC1/SYN2/MCTP1/SLC35F1/AMPH/CTTNBP2/PTPRN2/KCNK9/VTI1A/ABCC8/KIRREL3/SYT1/TRIM9/GRIN2A/NDEL1/SYN3	18
GO:0008328	ionotropic glutamate receptor complex	6/904	41/19894	0.146341	3.22048	3.10526	0.00999344	0.0735134	0.0600903	GRID2/GRIA4/GRIN2B/EPS8/GRIN2A/CACNG2	6
GO:0032391	photoreceptor connecting cilium	6/904	41/19894	0.146341	3.22048	3.10526	0.00999344	0.0735134	0.0600903	KIFAP3/USH2A/IFT122/RP1/TOPORS/WHRN	6
GO:0032154	cleavage furrow	7/904	54/19894	0.12963	2.85271	2.97444	0.010764	0.0781114	0.0638488	HMCN1/RDX/RACGAP1/DIAPH3/WDR73/SPIRE2/RAB11FIP4	7
GO:0070382	exocytic vesicle	19/904	235/19894	0.0808511	1.77926	2.62185	0.0111163	0.0792936	0.0648152	SYT6/VPS45/DISC1/SYN2/MCTP1/SLC35F1/AMPH/CTTNBP2/PTPRN2/KCNK9/VTI1A/ABCC8/KIRREL3/SYT1/IGF1/TRIM9/GRIN2A/NDEL1/SYN3	19
GO:0098686	hippocampal mossy fiber to CA3 synapse	6/904	42/19894	0.142857	3.14381	3.03445	0.0112222	0.0792936	0.0648152	RAPGEF4/PTPRD/VTI1A/SLC16A7/SYT1/CACNG2	6
GO:0045121	membrane raft	22/904	286/19894	0.0769231	1.69282	2.57488	0.0115327	0.0804296	0.0657437	S100A10/TNR/ATP2B4/RHOQ/DLG1/ADCY2/EFNA5/FYN/ADRA1A/SULF1/TGFBR1/DMD/KCNMA1/KCNQ1/SLC1A2/CBL/HTR2A/AKAP5/CDH13/SKAP1/RIT2/TNFRSF11A	22
GO:0099569	presynaptic cytoskeleton	3/904	11/19894	0.272727	6.00181	3.62038	0.0117317	0.0807685	0.0660207	ERC2/RIMS1/ERC1	3
GO:0098857	membrane microdomain	22/904	287/19894	0.0766551	1.68692	2.55749	0.0119741	0.0813937	0.0665318	S100A10/TNR/ATP2B4/RHOQ/DLG1/ADCY2/EFNA5/FYN/ADRA1A/SULF1/TGFBR1/DMD/KCNMA1/KCNQ1/SLC1A2/CBL/HTR2A/AKAP5/CDH13/SKAP1/RIT2/TNFRSF11A	22
GO:0045178	basal part of cell	23/904	305/19894	0.0754098	1.65952	2.53245	0.0124158	0.083341	0.0681235	EPS15/DOCK7/ATP2B4/CHRM3/SLC5A6/ERBB4/PHLDB2/DLG1/SLC4A4/ANK2/DST/AQP1/MET/SLCO5A1/ANK3/CNNM2/KCNQ1/DLG2/SLC16A7/ABCC4/TSHR/ATP2C2/ALPK2	23
GO:0090575	RNA polymerase II transcription regulator complex	20/904	255/19894	0.0784314	1.72601	2.54581	0.0127715	0.0846704	0.0692101	S100A10/ATF6/PBX1/POU2F1/NPAS2/SMAD1/BACH2/NCOA2/TLE4/TAF3/TCF7L2/IRF9/TCF12/SMAD3/WWOX/STAT5B/TCF4/MED26/NFATC2/RUNX1	20
GO:0005874	microtubule	32/904	468/19894	0.0683761	1.50473	2.41079	0.0144432	0.0944182	0.0771781	CFAP45/KIFAP3/DNM3/RASSF5/DISC1/KIF26B/NCKAP5/CUL3/DLG1/SHROOM3/KIF13A/DCDC2/DST/PACRG/RP1/CFAP95/CFAP77/KIF4A/FGF13/SHTN1/BICD1/RACGAP1/GAS2L3/CLIP1/TTLL5/CALM1/INO80/MNS1/SNTB2/NDEL1/EML2/KIF16B	32
GO:0001725	stress fiber	9/904	85/19894	0.105882	2.33011	2.68126	0.0149343	0.0944182	0.0771781	LPP/AFAP1/LIMCH1/PALLD/DST/CALD1/PTK2/NEBL/DIXDC1	9
GO:0097517	contractile actin filament bundle	9/904	85/19894	0.105882	2.33011	2.68126	0.0149343	0.0944182	0.0771781	LPP/AFAP1/LIMCH1/PALLD/DST/CALD1/PTK2/NEBL/DIXDC1	9
GO:0001917	photoreceptor inner segment	8/904	71/19894	0.112676	2.47962	2.725	0.0149614	0.0944182	0.0771781	KIFAP3/CRB1/USH2A/MAGI2/GNGT1/RP1/SLC24A2/WHRN	8
GO:0038201	TOR complex	3/904	12/19894	0.25	5.50166	3.40334	0.015121	0.0944182	0.0771781	MTOR/PRR5L/SESN3	3
GO:0032838	plasma membrane bounded cell projection cytoplasm	20/904	262/19894	0.0763359	1.6799	2.41703	0.0167121	0.102523	0.0838026	AGBL4/DNAI4/CFAP45/KIFAP3/DCDC2/DST/ATG5/PACRG/AP3M2/RP1/CFAP95/CFAP77/KIF4A/DLG2/MNS1/HYDIN/HSBP1/NDEL1/NETO1/CFAP61	20
GO:0097731	9+0 non-motile cilium	12/904	132/19894	0.0909091	2.0006	2.51655	0.0171756	0.102523	0.0838026	KIFAP3/CRB1/USH2A/MYRIP/IFT122/PKHD1/EYS/MAGI2/GNGT1/RP1/TOPORS/WHRN	12
GO:0098878	neurotransmitter receptor complex	6/904	46/19894	0.130435	2.87043	2.77098	0.0172071	0.102523	0.0838026	GRID2/GRIA4/GRIN2B/EPS8/GRIN2A/CACNG2	6
GO:0044291	cell-cell contact zone	8/904	73/19894	0.109589	2.41169	2.63638	0.0174754	0.102523	0.0838026	SCN1A/DLG1/ANK2/FGF13/ANK3/CTNNA3/NRAP/PCDH9	8
GO:0005925	focal adhesion	29/904	421/19894	0.0688836	1.5159	2.33431	0.0175574	0.102523	0.0838026	DOCK7/NFASC/ENAH/MAP4K4/ITGB6/NCKAP1/TNS1/PDCD6IP/ALCAM/PHLDB2/ITGB5/LPP/AFAP1/PALLD/DST/PTK2/NRP1/RDX/DIXDC1/CBL/TSPAN9/PPFIBP1/FLT1/THSD1/ARHGEF7/TLN2/SNTB2/CDH13/TRIOBP	29
GO:0019897	extrinsic component of plasma membrane	10/904	102/19894	0.0980392	2.15751	2.55713	0.0175644	0.102523	0.0838026	DNAJC6/CTNNA2/PPP3CA/CDH18/CDH12/GNGT1/CUBN/CDH13/CDH20/CDH4	10
GO:1990907	beta-catenin-TCF complex	3/904	13/19894	0.230769	5.07845	3.20937	0.0190038	0.109731	0.0896952	TLE4/TCF7L2/TCF4	3
GO:0005884	actin filament	11/904	119/19894	0.092437	2.03423	2.4689	0.0196345	0.112167	0.0916864	RHOQ/NCKAP1/PALLD/CARMIL1/FYN/WHRN/DIAPH2/GAS2L3/DIAPH3/FMN1/MYO9A	11
GO:0030125	clathrin vesicle coat	5/904	35/19894	0.142857	3.14381	2.76957	0.0200621	0.113404	0.0926969	TBC1D5/NCALD/EPN2/AP2B1/ENTHD1	5
GO:0097733	photoreceptor cell cilium	11/904	120/19894	0.0916667	2.01728	2.43867	0.0207621	0.116138	0.0949319	KIFAP3/CRB1/USH2A/MYRIP/IFT122/EYS/MAGI2/GNGT1/RP1/TOPORS/WHRN	11
GO:0009925	basal plasma membrane	21/904	286/19894	0.0734266	1.61587	2.28891	0.0213341	0.118107	0.0965417	EPS15/ATP2B4/CHRM3/SLC5A6/ERBB4/DLG1/SLC4A4/ANK2/DST/AQP1/MET/SLCO5A1/ANK3/CNNM2/KCNQ1/DLG2/SLC16A7/ABCC4/TSHR/ATP2C2/ALPK2	21
GO:0016529	sarcoplasmic reticulum	8/904	76/19894	0.105263	2.31649	2.5088	0.0217944	0.119425	0.0976185	RYR2/ITPR1/CAMK2D/SGCD/CAMK2B/ANK3/IRAG1/RYR3	8
GO:0099738	cell cortex region	5/904	36/19894	0.138889	3.05648	2.69451	0.0224523	0.121787	0.0995491	ERC2/PHLDB2/RIMS1/CTBP2/ERC1	5
GO:0035060	brahma complex	3/904	14/19894	0.214286	4.71571	3.03438	0.0233845	0.124332	0.10163	ARID1A/ARID1B/SMARCA2	3
GO:0071564	npBAF complex	3/904	14/19894	0.214286	4.71571	3.03438	0.0233845	0.124332	0.10163	ARID1A/ARID1B/SMARCA2	3
GO:0097386	glial cell projection	5/904	37/19894	0.135135	2.97387	2.62201	0.0250195	0.13172	0.107669	CRB1/FYN/GRM3/SLC1A2/GRM5	5
GO:0032421	stereocilium bundle	7/904	64/19894	0.109375	2.40698	2.45973	0.0256412	0.133683	0.109273	USH2A/DCDC2/DOCK4/WHRN/EPS8/DIAPH3/TRIOBP	7
GO:0016528	sarcoplasm	9/904	95/19894	0.0947368	2.08484	2.31248	0.0286819	0.148098	0.121056	RYR2/ITPR1/CAMK2D/MEF2C/SGCD/CAMK2B/ANK3/IRAG1/RYR3	9
GO:0005635	nuclear envelope	32/904	498/19894	0.064257	1.41408	2.04181	0.0313542	0.160354	0.131075	MTOR/ATF6/PLA2G4A/LPIN1/NRXN1/ANXA4/ITPR1/PRICKLE2/FXR1/TMEM33/ANKRD17/SMAD1/RNF180/MATR3/RANBP17/DST/SYNE1/AQP1/GHRHR/DNAJC2/ADRA1A/RB1CC1/POLA1/NUP62CL/TAF3/NELL1/PRICKLE1/CEP128/MNS1/SMAD3/RNF43/ERN1	32
GO:0009898	cytoplasmic side of plasma membrane	13/904	161/19894	0.0807453	1.77693	2.15959	0.0322269	0.163263	0.133452	EFCAB7/SYT6/CACNB4/DLG1/PPP3CA/FER/GNGT1/SAMD12/RACGAP1/AKAP5/SPTB/ATP2C2/AP2B1	13
GO:0071565	nBAF complex	3/904	16/19894	0.1875	4.12624	2.72941	0.0336386	0.168822	0.137996	ARID1A/ARID1B/SMARCA2	3
GO:0098862	cluster of actin-based cell projections	13/904	165/19894	0.0787879	1.73386	2.06525	0.0381657	0.189768	0.155118	USH2A/SLC5A6/VIL1/DCDC2/AQP1/DOCK4/WHRN/CUBN/ADD3/EPS8/DIAPH3/TMPRSS15/TRIOBP	13
GO:0000145	exocyst	3/904	17/19894	0.176471	3.88352	2.59504	0.0395027	0.194614	0.159079	MYRIP/EXOC2/EXOC4	3
GO:0097730	non-motile cilium	13/904	167/19894	0.0778443	1.71309	2.01904	0.0414095	0.200935	0.164246	KIFAP3/CRB1/USH2A/MYRIP/IFT122/DCDC2/PKHD1/EYS/MAGI2/GNGT1/RP1/TOPORS/WHRN	13
GO:0005581	collagen trimer	8/904	86/19894	0.0930233	2.04713	2.12325	0.0415341	0.200935	0.164246	COL3A1/COL8A1/COL19A1/COL9A1/MSR1/COL14A1/EDA/COL4A6	8
GO:0016323	basolateral plasma membrane	18/904	255/19894	0.0705882	1.55341	1.94057	0.0434569	0.20836	0.170315	ATP2B4/CHRM3/SLC5A6/ERBB4/DLG1/SLC4A4/ANK2/AQP1/SLCO5A1/ANK3/CNNM2/KCNQ1/DLG2/SLC16A7/ABCC4/TSHR/ATP2C2/ALPK2	18
GO:0005637	nuclear inner membrane	6/904	57/19894	0.105263	2.31649	2.17164	0.0440093	0.208645	0.170548	ITPR1/SMAD1/MATR3/GHRHR/SMAD3/ERN1	6
GO:0005879	axonemal microtubule	5/904	43/19894	0.116279	2.55891	2.23273	0.0443235	0.208645	0.170548	CFAP45/PACRG/CFAP95/CFAP77/MNS1	5
GO:0035869	ciliary transition zone	7/904	72/19894	0.0972222	2.13953	2.11345	0.0447377	0.208645	0.170548	KIFAP3/USH2A/IFT122/BBS9/RP1/TOPORS/WHRN	7
GO:0048787	presynaptic active zone membrane	4/904	30/19894	0.133333	2.93422	2.31315	0.0454105	0.208645	0.170548	NTNG1/ATP2B4/HCN1/SCN8A	4
GO:0016324	apical plasma membrane	26/904	402/19894	0.0646766	1.42331	1.87077	0.0455067	0.208645	0.170548	EPS15/PAPPA2/CRB1/USH2A/SLC5A6/PARD3B/CLDND1/PLD1/DLG1/SHROOM3/ANK2/PDE4D/PKHD1/MFSD4B/AQP1/ABCB1/SLC7A13/ADGRG2/CUBN/PARD3/KCNMA1/KCNQ1/RDX/PTPRO/SLC5A8/ABCC4	26
GO:0030132	clathrin coat of coated pit	3/904	18/19894	0.166667	3.66777	2.47054	0.0458475	0.208645	0.170548	EPS15/TBC1D5/AP2B1	3
GO:0032153	cell division site	7/904	73/19894	0.0958904	2.11023	2.07339	0.0476291	0.214931	0.175686	HMCN1/RDX/RACGAP1/DIAPH3/WDR73/SPIRE2/RAB11FIP4	7
GO:0120111	neuron projection cytoplasm	8/904	89/19894	0.0898876	1.97812	2.01778	0.049216	0.220242	0.180027	AGBL4/DST/AP3M2/KIF4A/DLG2/HSBP1/NDEL1/NETO1	8
